# Supplementary material for: RNA-seq at different stages of human pancreatic β cell differentiation reveals proliferation dynamics and SMAD9 in directing β cell fate
Source: Cell Death Dis. 2026 Mar 10;17(1):302. doi: 10.1038/s41419-026-08529-z (PMC13039864; doi:10.1038/s41419-026-08529-z)
Supplement: Supplementary file 3 — Table S1 [file 41419_2026_8529_MOESM3_ESM.xlsx]

## Sheet: (hESC D0vD20) p<0.05
Ensembl ID	EntrezGene	Symbol	FC	logFC	logCPM	F	PValue	FDR
ENSG00000148584	29974	A1CF	197.333	7.62449	1.19418	82.3562	5.20339e-09	2.56404e-08
ENSG00000175899	2	A2M	0.577638	-0.791762	5.78555	7.02499	0.0138204	0.0195734
ENSG00000245105	144571	A2M-AS1	9.6642	3.27265	1.21954	65.9945	1.94524e-08	8.45639e-08
ENSG00000166535	144568	A2ML1	0.00326897	-8.25695	-0.260441	89.1088	9.52974e-09	4.44612e-08
ENSG00000094914	8086	AAAS	0.228163	-2.13187	2.66324	52.7913	1.39808e-07	5.11701e-07
ENSG00000081760	65985	AACS	0.403622	-1.30892	2.69067	37.4659	2.24372e-06	6.28401e-06
ENSG00000250420	729522	AACSP1	2.30029	1.20182	0.145249	7.57476	0.010927	0.0156967
ENSG00000109576	51166	AADAT	3.54148	1.82435	2.92584	100.89	3.34124e-10	2.14101e-09
ENSG00000158122	195827	AAED1	0.561786	-0.831908	2.32309	13.2559	0.001256	0.00209488
ENSG00000103591	79719	AAGAB	1.3413	0.423634	5.42087	8.30787	0.00805462	0.0117898
ENSG00000087884	28971	AAMDC	0.21184	-2.23895	1.06559	30.0728	1.11642e-05	2.71387e-05
ENSG00000127837	14	AAMP	0.250185	-1.99893	3.02497	52.0052	1.58907e-07	5.7581e-07
ENSG00000090861	16	AARS	0.280478	-1.83404	4.75237	66.1752	1.89738e-08	8.2652e-08
ENSG00000124608	57505	AARS2	0.26963	-1.89094	1.77039	36.6651	2.64338e-06	7.32357e-06
ENSG00000157426	132949	AASDH	1.2832	0.359744	3.95584	5.34033	0.0294811	0.039757
ENSG00000149313	60496	AASDHPPT	7.42304	2.89201	6.59469	363.827	2.74019e-16	8.86311e-15
ENSG00000008311	10157	AASS	0.0949815	-3.39621	5.32607	882.816	7.60854e-21	1.3192e-18
ENSG00000275700	26574	AATF	0.345768	-1.53212	3.57129	83.3338	2.18465e-09	1.17728e-08
ENSG00000183044	18	ABAT	5.56094	2.47533	4.78148	360.293	3.06832e-16	9.79695e-15
ENSG00000165029	19	ABCA1	0.367921	-1.44253	5.12905	153.639	4.26328e-12	4.28657e-11
ENSG00000154263	10349	ABCA10	461.984	8.8517	1.85117	135.683	4.74074e-11	3.68749e-10
ENSG00000251595	79963	ABCA11P	5.24449	2.3908	0.184391	25.8841	3.07515e-05	6.83872e-05
ENSG00000144452	26154	ABCA12	14.0621	3.81374	-0.385643	19.798	0.000159095	0.000310506
ENSG00000179869	154664	ABCA13	22.075	4.46434	0.482282	37.8884	2.05962e-06	5.83083e-06
ENSG00000107331	20	ABCA2	0.290483	-1.78347	-0.610388	5.92711	0.0224853	0.0308245
ENSG00000154265	23461	ABCA5	3.99942	1.99979	3.58782	88.7922	1.18108e-09	6.73467e-09
ENSG00000154262	23460	ABCA6	124.01	6.95432	0.511304	67.913	2.84384e-08	1.19516e-07
ENSG00000141338	10351	ABCA8	26.6807	4.73772	0.428257	29.0723	1.41134e-05	3.36336e-05
ENSG00000154258	10350	ABCA9	29.7501	4.89482	1.22978	59.2626	5.11115e-08	2.03885e-07
ENSG00000135776	23456	ABCB10	1.3771	0.461629	3.71971	10.5126	0.0033839	0.00525872
ENSG00000005471	5244	ABCB4	3.53818	1.82301	0.78648	18.2856	0.000248574	0.000469413
ENSG00000131269	22	ABCB7	0.711725	-0.490609	4.45122	9.70349	0.00461447	0.00702463
ENSG00000103222	4363	ABCC1	0.256489	-1.96303	3.41428	81.6884	2.64598e-09	1.39217e-08
ENSG00000124574	89845	ABCC10	0.563768	-0.826827	0.904853	5.26294	0.0305723	0.041128
ENSG00000023839	1244	ABCC2	3.5424	1.82473	1.45836	10.1029	0.00395504	0.0060854
ENSG00000114770	10057	ABCC5	1.38	0.464665	4.12803	8.88028	0.00638664	0.00948707
ENSG00000069431	10060	ABCC9	7.27733	2.86341	3.18216	11.301	0.00252206	0.00400579
ENSG00000117528	5825	ABCD3	1.83504	0.875813	5.60223	41.7451	9.68182e-07	2.93426e-06
ENSG00000119688	5826	ABCD4	0.508943	-0.974423	2.46544	16.7068	0.000403569	0.000734758
ENSG00000164163	6059	ABCE1	0.723145	-0.467644	6.46342	8.57163	0.00723324	0.0106639
ENSG00000204574	23	ABCF1	0.231513	-2.11083	4.22803	104.567	2.33248e-10	1.54507e-09
ENSG00000033050	10061	ABCF2	0.576429	-0.794785	4.06477	15.8961	0.000521769	0.000929745
ENSG00000161204	55324	ABCF3	0.484616	-1.04509	2.03653	10.3506	0.00359818	0.00557602
ENSG00000160179	9619	ABCG1	3.44475	1.7844	1.3728	30.7622	9.52393e-06	2.34574e-05
ENSG00000118777	9429	ABCG2	8.76757	3.13218	3.71554	155.414	3.76993e-12	3.83186e-11
ENSG00000144827	55347	ABHD10	2.85673	1.51436	4.80225	139.057	1.23028e-11	1.1051e-10
ENSG00000106077	83451	ABHD11	0.138405	-2.85303	0.515697	39.5203	1.48795e-06	4.34608e-06
ENSG00000100997	26090	ABHD12	0.510962	-0.968713	2.4575	23.6247	5.51507e-05	0.000117144
ENSG00000139826	84945	ABHD13	2.39188	1.25815	4.43911	49.4688	2.42465e-07	8.42748e-07
ENSG00000114779	84836	ABHD14B	0.125858	-2.99013	-0.166779	24.2744	4.64865e-05	0.00010011
ENSG00000136379	58489	ABHD17C	1.51656	0.600798	2.98638	12.802	0.00147106	0.00242376
ENSG00000164074	80167	ABHD18	0.62335	-0.681885	3.39297	17.0929	0.000357801	0.000656718
ENSG00000140526	11057	ABHD2	1.59615	0.674592	5.6741	30.5004	1.01139e-05	2.47918e-05
ENSG00000158201	171586	ABHD3	0.50862	-0.975341	2.05604	15.5087	0.000591123	0.00104446
ENSG00000100439	63874	ABHD4	0.161524	-2.63018	1.91945	47.1169	3.63628e-07	1.21082e-06
ENSG00000163686	57406	ABHD6	1.81367	0.858916	2.07513	16.4317	0.000440045	0.000795238
ENSG00000138443	10152	ABI2	1.94224	0.957723	6.75862	50.8197	1.93252e-07	6.84788e-07
ENSG00000097007	25	ABL1	0.314377	-1.66943	3.85188	37.1426	2.39661e-06	6.68085e-06
ENSG00000143322	27	ABL2	1.32613	0.407222	4.54129	6.32988	0.0187541	0.0259987
ENSG00000099204	3983	ABLIM1	1.78335	0.834592	5.33483	35.5049	3.36537e-06	9.11222e-06
ENSG00000163995	84448	ABLIM2	3.99997	1.99999	-0.725456	6.94547	0.0143046	0.0202138
ENSG00000173210	22885	ABLIM3	4.72409	2.24004	-0.614797	17.3514	0.000330316	0.000609949
ENSG00000159842	29	ABR	0.65657	-0.606978	3.29173	4.93381	0.0357433	0.0475695
ENSG00000146386	58527	ABRACL	0.546827	-0.870842	4.54804	48.7996	2.71731e-07	9.34452e-07
ENSG00000163322	84142	ABRAXAS1	0.705395	-0.503496	4.04753	7.11127	0.0133152	0.0189142
ENSG00000165660	23172	ABRAXAS2	1.34688	0.429619	3.72244	8.328	0.00798844	0.0116986
ENSG00000166016	25841	ABTB2	2.16628	1.11522	0.476756	9.24708	0.00551884	0.00829885
ENSG00000060971	30	ACAA1	0.39247	-1.34935	1.1006	13.0242	0.00136118	0.00225592
ENSG00000167315	10449	ACAA2	0.267199	-1.90401	4.945	218.249	9.19645e-14	1.42102e-12
ENSG00000076555	32	ACACB	0.185421	-2.43112	1.79762	55.2093	9.50639e-08	3.58588e-07
ENSG00000111271	80724	ACAD10	0.501339	-0.996142	2.3521	21.4236	0.000100273	0.000203092
ENSG00000151498	27034	ACAD8	0.485542	-1.04233	3.2177	41.3166	1.05049e-06	3.15996e-06
ENSG00000177646	28976	ACAD9	0.668532	-0.580932	2.77643	6.76863	0.0154501	0.0216988
ENSG00000117054	34	ACADM	1.43035	0.516369	5.39368	17.0641	0.000361014	0.000662126
ENSG00000072778	37	ACADVL	0.196201	-2.34959	3.65859	36.9704	2.48262e-06	6.90513e-06
ENSG00000157766	176	ACAN	0.105147	-3.24952	-0.364561	16.1624	0.000479253	0.000859014
ENSG00000072818	9744	ACAP1	0.00733127	-7.09172	-1.16346	48.264	3.65495e-06	9.8214e-06
ENSG00000114331	23527	ACAP2	0.432848	-1.20807	5.44916	85.4977	1.70566e-09	9.38837e-09
ENSG00000120437	39	ACAT2	2.0236	1.01692	6.3958	66.928	1.71126e-08	7.51374e-08
ENSG00000181513	79777	ACBD4	0.141297	-2.82319	-0.866192	19.0747	0.000196526	0.000377434
ENSG00000107897	91452	ACBD5	3.58556	1.8422	4.56218	183.146	6.37166e-13	7.88447e-12
ENSG00000230124	84320	ACBD6	0.64528	-0.632003	3.70636	19.3004	0.000183912	0.000355038
ENSG00000176244	414149	ACBD7	0.277771	-1.84803	2.479	48.4783	2.87122e-07	9.7992e-07
ENSG00000110455	84680	ACCS	0.357318	-1.48472	-0.323848	10.7008	0.00315243	0.00491847
ENSG00000102977	65057	ACD	0.152817	-2.71012	0.0748142	16.0673	0.000493984	0.000883188
ENSG00000177076	340485	ACER2	1.64034	0.713993	1.97936	10.5485	0.00333833	0.00519168
ENSG00000100813	22985	ACIN1	0.448891	-1.15556	4.93676	40.5729	1.21192e-06	3.60121e-06
ENSG00000144476	57007	ACKR3	5.23818	2.38907	2.08622	49.3165	2.48814e-07	8.62406e-07
ENSG00000122729	48	ACO1	0.243916	-2.03554	4.52725	215.318	1.06899e-13	1.62484e-12
ENSG00000100412	50	ACO2	0.457889	-1.12693	3.15914	25.5824	3.31929e-05	7.33352e-05
ENSG00000112304	55856	ACOT13	0.727518	-0.458946	3.78705	7.7038	0.010349	0.0149282
ENSG00000177465	122970	ACOT4	0.264292	-1.9198	-0.961626	8.23066	0.008314	0.0121444
ENSG00000101473	10005	ACOT8	0.34368	-1.54086	0.610313	16.6092	0.000416123	0.000755394
ENSG00000123130	23597	ACOT9	0.550062	-0.862334	4.68041	28.8781	1.47783e-05	3.50611e-05
ENSG00000153093	55289	ACOXL	0.00822616	-6.92557	0.944954	156.862	3.41288e-12	3.49515e-11
ENSG00000102575	54	ACP5	0.0134983	-6.21108	-1.38144	28.9451	1.90739e-05	4.41768e-05
ENSG00000162836	51205	ACP6	0.404708	-1.30505	2.16659	15.9165	0.000518367	0.000924345
ENSG00000103740	23205	ACSBG1	0.15412	-2.69788	-1.12159	22.6912	8.67188e-05	0.000177667
ENSG00000167107	80221	ACSF2	0.125622	-2.99284	1.18256	37.6729	2.15141e-06	6.0562e-06
ENSG00000176715	197322	ACSF3	0.25737	-1.95809	0.366019	20.2784	0.000138546	0.000273805
ENSG00000151726	2180	ACSL1	8.74827	3.129	4.10845	249.211	2.07919e-14	3.84174e-13
ENSG00000123983	2181	ACSL3	1.59498	0.673542	6.44627	26.5752	2.58624e-05	5.83147e-05
ENSG00000068366	2182	ACSL4	5.00011	2.32196	7.69788	317.975	1.29711e-15	3.35202e-14
ENSG00000164398	23305	ACSL6	21.4008	4.41959	1.41162	151.322	5.01502e-12	4.94897e-11
ENSG00000131069	55902	ACSS2	1.94851	0.962372	3.28085	21.4874	9.8508e-05	0.000199953
ENSG00000111058	79611	ACSS3	0.446366	-1.1637	3.96729	63.8268	2.63331e-08	1.11442e-07
ENSG00000075624	60	ACTB	0.465737	-1.10241	8.82375	48.4636	2.8785e-07	9.81733e-07
ENSG00000159251	70	ACTC1	0.317326	-1.65596	0.910467	23.3277	5.96815e-05	0.000125765
ENSG00000163017	72	ACTG2	0.0123208	-6.34277	0.259796	26.1246	3.68119e-05	8.06734e-05
ENSG00000136518	86	ACTL6A	0.74385	-0.426916	5.26572	9.54722	0.00490444	0.00743494
ENSG00000077080	51412	ACTL6B	11.9817	3.58276	-0.121186	16.5853	0.000419264	0.000760725
ENSG00000072110	87	ACTN1	0.0867517	-3.52696	4.37879	266.187	9.87011e-15	1.9597e-13
ENSG00000248746	89	ACTN3	0.0090894	-6.7816	0.235257	91.6667	8.64591e-10	5.10369e-09
ENSG00000130402	81	ACTN4	0.206231	-2.27767	3.41277	35.5571	3.32869e-06	9.01783e-06
ENSG00000131966	55860	ACTR10	4.49238	2.16748	5.24648	170.899	1.35388e-12	1.52016e-11
ENSG00000138071	10097	ACTR2	1.82007	0.863996	6.68218	45.753	4.62868e-07	1.50625e-06
ENSG00000115091	10096	ACTR3	1.48201	0.567556	6.92872	19.8506	0.000156692	0.000306257
ENSG00000133627	57180	ACTR3B	0.588896	-0.763915	2.49231	14.7131	0.000767063	0.00132796
ENSG00000101442	79913	ACTR5	0.440681	-1.18219	1.54937	13.5908	0.0011193	0.00188033
ENSG00000075089	64431	ACTR6	1.90525	0.92998	4.43055	38.4386	1.84399e-06	5.28256e-06
ENSG00000113812	93973	ACTR8	2.43518	1.28403	4.62277	118.236	6.67421e-11	5.00599e-10
ENSG00000184378	84517	ACTRT3	0.283996	-1.81606	0.282931	26.7236	2.49269e-05	5.63585e-05
ENSG00000115170	90	ACVR1	0.702647	-0.509128	1.87866	4.76215	0.0388227	0.0514017
ENSG00000135503	91	ACVR1B	2.46737	1.30297	3.90473	53.67	1.21352e-07	4.49003e-07
ENSG00000123612	130399	ACVR1C	2.10196	1.07174	1.89032	11.6689	0.00220455	0.00353236
ENSG00000121989	92	ACVR2A	4.43017	2.14736	5.36066	174.617	1.07169e-12	1.24358e-11
ENSG00000114739	93	ACVR2B	1.7115	0.775265	7.40707	29.3424	1.32419e-05	3.16933e-05
ENSG00000119640	97	ACYP1	1.58006	0.659984	1.76094	5.10729	0.0329057	0.0440367
ENSG00000170634	98	ACYP2	3.84564	1.94323	1.17894	37.1233	2.40606e-06	6.70594e-06
ENSG00000196839	100	ADA	0.182057	-2.45754	0.386418	19.0102	0.000200305	0.000384048
ENSG00000093072	51816	ADA2	1.34071	0.422995	3.8198	6.92032	0.0144617	0.0204203
ENSG00000168803	161823	ADAL	2.55553	1.35362	3.59511	61.0925	3.90096e-08	1.598e-07
ENSG00000073670	4185	ADAM11	2.5857	1.37056	0.0403227	7.31252	0.0122142	0.0174299
ENSG00000148848	8038	ADAM12	14.5934	3.86724	5.13083	240.234	3.14227e-14	5.51229e-13
ENSG00000143537	8751	ADAM15	0.189191	-2.40208	0.937398	13.4602	0.00117057	0.00196139
ENSG00000135074	8728	ADAM19	0.587097	-0.76833	3.183	12.6332	0.00156102	0.0025615
ENSG00000008277	53616	ADAM22	3.77783	1.91756	3.9575	169.025	1.52577e-12	1.69402e-11
ENSG00000168594	11086	ADAM29	19.4893	4.28461	-0.940121	30.7376	1.28044e-05	3.07647e-05
ENSG00000197140	203102	ADAM32	8.56568	3.09857	0.653376	48.7497	2.74061e-07	9.4116e-07
ENSG00000168615	8754	ADAM9	1.28204	0.358438	5.65732	6.91896	0.0144702	0.0204304
ENSG00000151388	81792	ADAMTS12	0.315413	-1.66468	4.44327	108.422	1.61774e-10	1.11151e-09
ENSG00000145536	170690	ADAMTS16	0.625941	-0.6759	1.41507	5.83707	0.0234275	0.0320161
ENSG00000140873	170692	ADAMTS18	5.84901	2.54819	1.59883	56.801	7.42262e-08	2.86139e-07
ENSG00000145808	171019	ADAMTS19	0.447655	-1.15954	3.26464	44.0961	6.2462e-07	1.97199e-06
ENSG00000087116	9509	ADAMTS2	0.0991788	-3.33382	1.8443	42.5881	8.25875e-07	2.53962e-06
ENSG00000173157	80070	ADAMTS20	0.185622	-2.42956	1.23793	48.4293	2.89551e-07	9.86631e-07
ENSG00000156140	9508	ADAMTS3	0.641345	-0.640827	2.47128	7.0198	0.0138514	0.0196124
ENSG00000158859	9507	ADAMTS4	0.0386333	-4.69401	0.733962	70.6625	1.0382e-08	4.80169e-08
ENSG00000154736	11096	ADAMTS5	17.1649	4.10139	2.93772	211.394	1.31142e-13	1.96331e-12
ENSG00000049192	11174	ADAMTS6	2.48469	1.31307	2.45933	19.5274	0.000172106	0.000333976
ENSG00000134917	11095	ADAMTS8	0.0428077	-4.54599	-1.29648	33.2229	1.07068e-05	2.61428e-05
ENSG00000163638	56999	ADAMTS9	6.88524	2.78351	4.5278	148.081	6.31742e-12	6.05782e-11
ENSG00000178031	92949	ADAMTSL1	7.39539	2.88663	1.31289	43.6466	6.78406e-07	2.12787e-06
ENSG00000160710	103	ADAR	0.417288	-1.26089	6.81503	120.792	5.35349e-11	4.1105e-10
ENSG00000197381	104	ADARB1	0.585222	-0.772944	1.58554	7.65006	0.0105855	0.0152429
ENSG00000185736	105	ADARB2	7.25164	2.85831	0.31252	39.153	1.59971e-06	4.64795e-06
ENSG00000065457	23536	ADAT1	1.95596	0.967877	3.21491	27.1712	2.23191e-05	5.09571e-05
ENSG00000189007	134637	ADAT2	0.685362	-0.545062	2.57764	8.82197	0.00653786	0.00969818
ENSG00000063761	57143	ADCK1	0.204676	-2.28859	0.666905	26.825	2.43086e-05	5.51279e-05
ENSG00000164742	107	ADCY1	1.93786	0.954462	4.03802	39.6586	1.4481e-06	4.24049e-06
ENSG00000161912	221442	ADCY10P1	0.496474	-1.01021	0.551049	6.252	0.0194185	0.0268556
ENSG00000138031	109	ADCY3	0.150974	-2.72763	1.7873	55.7643	8.71567e-08	3.31049e-07
ENSG00000174233	112	ADCY6	0.54206	-0.883476	2.80064	8.25807	0.0082209	0.0120178
ENSG00000155897	114	ADCY8	5.04314	2.33432	-0.589861	20.3521	0.000135657	0.000268595
ENSG00000141433	116	ADCYAP1	279.367	8.12602	2.73763	518.706	4.31532e-18	2.52336e-16
ENSG00000078549	117	ADCYAP1R1	0.189148	-2.40241	2.65022	56.1989	8.14619e-08	3.11722e-07
ENSG00000075340	119	ADD2	0.734452	-0.44526	4.95508	14.2288	0.000901557	0.00153988
ENSG00000148700	120	ADD3	0.66672	-0.584846	6.51529	15.92	0.000517784	0.000923415
ENSG00000118492	79747	ADGB	11.9425	3.57804	-0.483858	13.1026	0.00132457	0.00219892
ENSG00000020181	25960	ADGRA2	3.91995	1.97084	1.83685	19.5621	0.000170376	0.000330877
ENSG00000152990	166647	ADGRA3	0.806939	-0.309468	5.4341	6.90229	0.0145754	0.0205672
ENSG00000121753	576	ADGRB2	0.0280381	-5.15647	-0.278836	34.0264	4.61078e-06	1.21426e-05
ENSG00000135298	577	ADGRB3	40.9977	5.35747	3.00984	429.999	3.91298e-17	1.64446e-15
ENSG00000205336	9289	ADGRG1	8.768	3.13225	1.49462	63.4209	2.78929e-08	1.17422e-07
ENSG00000173698	10149	ADGRG2	0.331511	-1.59287	2.82998	67.671	1.54677e-08	6.85201e-08
ENSG00000156920	139378	ADGRG4	30.3417	4.92323	-0.951973	10.5676	0.00406302	0.00624381
ENSG00000159618	221188	ADGRG5	0.0521377	-4.26153	-1.03681	34.3398	4.31016e-06	1.14154e-05
ENSG00000112414	57211	ADGRG6	2.3893	1.25659	3.56429	32.7573	6.08171e-06	1.56352e-05
ENSG00000144820	84873	ADGRG7	59.6808	5.8992	-0.667621	35.1017	9.1059e-06	2.25246e-05
ENSG00000072071	22859	ADGRL1	0.265825	-1.91145	2.42646	49.5758	2.3811e-07	8.28965e-07
ENSG00000150471	23284	ADGRL3	21.8751	4.45122	6.98605	1138.77	3.53104e-22	1.55939e-19
ENSG00000164199	84059	ADGRV1	0.212625	-2.23362	5.98655	144.009	8.4965e-12	7.953e-11
ENSG00000196616	125	ADH1B	8.77826	3.13394	-0.836429	8.60255	0.00754107	0.0110849
ENSG00000248144	126	ADH1C	50.917	5.67007	-1.18074	21.9459	0.000105404	0.000212713
ENSG00000197894	128	ADH5	0.735599	-0.443008	6.88324	12.5362	0.00161539	0.0026446
ENSG00000182551	55256	ADI1	0.556768	-0.844851	3.30837	31.0244	8.9702e-06	2.22184e-05
ENSG00000159346	51094	ADIPOR1	0.647291	-0.627513	4.84451	21.5565	9.66342e-05	0.00019639
ENSG00000006831	79602	ADIPOR2	0.803631	-0.315396	4.65768	5.22271	0.0311572	0.0418809
ENSG00000156110	132	ADK	0.765913	-0.384748	3.5207	6.48088	0.0175363	0.0244172
ENSG00000148926	133	ADM	0.109607	-3.18958	1.38025	82.4583	2.4182e-09	1.2864e-08
ENSG00000101544	22850	ADNP2	0.487053	-1.03785	5.08579	85.4414	1.71658e-09	9.44151e-09
ENSG00000259456	101927631	ADNP-AS1	3.19353	1.67515	-1.00841	8.2992	0.00808328	0.0118282
ENSG00000181915	84890	ADO	1.48338	0.568884	4.75489	15.3915	0.000614016	0.00108248
ENSG00000170425	136	ADORA2B	0.0808267	-3.62902	-0.174088	25.8341	3.11428e-05	6.91749e-05
ENSG00000159322	83440	ADPGK	0.743848	-0.42692	3.88331	8.09212	0.00880276	0.0128218
ENSG00000144843	141	ADPRH	0.423067	-1.24104	0.617313	14.3731	0.000858995	0.00147393
ENSG00000153531	113622	ADPRHL1	10.4905	3.39101	0.0338848	40.0486	1.34177e-06	3.95007e-06
ENSG00000116863	54936	ADPRHL2	0.228758	-2.12811	1.31485	22.1116	8.29133e-05	0.000170645
ENSG00000170222	56985	ADPRM	1.94511	0.95985	1.91561	13.0934	0.00132881	0.00220521
ENSG00000120907	148	ADRA1A	19.6928	4.2996	0.80969	63.4726	2.7689e-08	1.16663e-07
ENSG00000150594	150	ADRA2A	0.480016	-1.05884	2.78968	21.5983	9.55195e-05	0.00019431
ENSG00000274286	151	ADRA2B	0.0910203	-3.45767	-1.10359	18.4295	0.000238066	0.000450768
ENSG00000184160	152	ADRA2C	0.048344	-4.37052	-1.41956	25.9025	3.88336e-05	8.47427e-05
ENSG00000130706	11047	ADRM1	0.046274	-4.43366	1.1372	49.0737	2.59306e-07	8.95024e-07
ENSG00000239900	158	ADSL	1.97098	0.978916	2.73577	30.2297	1.07658e-05	2.62645e-05
ENSG00000185100	122622	ADSSL1	0.445189	-1.16751	0.124987	8.02154	0.0090638	0.0131738
ENSG00000106624	165	AEBP1	0.0776885	-3.68616	0.874166	33.4841	5.18584e-06	1.35209e-05
ENSG00000139154	121536	AEBP2	0.46497	-1.10479	4.2985	38.8858	1.68671e-06	4.87226e-06
ENSG00000181026	64782	AEN	0.106603	-3.22968	3.86574	294.726	3.09614e-15	6.9738e-14
ENSG00000196526	60312	AFAP1	4.96186	2.31088	4.05748	113.425	1.02199e-10	7.34049e-10
ENSG00000157510	134265	AFAP1L1	0.416139	-1.26486	-0.0202419	10.0779	0.00399314	0.00614148
ENSG00000169129	84632	AFAP1L2	2.76289	1.46618	1.313	19.8614	0.000156202	0.000305419
ENSG00000130396	4301	AFDN	0.75275	-0.409757	6.39639	11.6192	0.00224473	0.00359249
ENSG00000198221	653483	AFDN-DT	2.45897	1.29805	0.312514	13.9058	0.0010054	0.00170145
ENSG00000172493	4299	AFF1	0.236537	-2.07986	4.99764	152.916	4.48382e-12	4.48412e-11
ENSG00000155966	2334	AFF2	3.01648	1.59286	4.74105	143.341	8.9254e-12	8.31272e-11
ENSG00000144218	3899	AFF3	21.9522	4.45629	3.49037	295.948	2.95314e-15	6.71254e-14
ENSG00000072364	27125	AFF4	1.75547	0.811861	6.84041	32.1417	6.97219e-06	1.76507e-05
ENSG00000135537	246269	AFG1L	1.45794	0.543931	2.29187	6.83037	0.015039	0.0211574
ENSG00000141385	10939	AFG3L2	0.482508	-1.05137	5.00824	60.8449	4.04478e-08	1.64966e-07
ENSG00000183077	125061	AFMID	0.086625	-3.52907	0.718165	59.8471	4.68547e-08	1.89234e-07
ENSG00000081051	174	AFP	43.4346	5.44077	3.83972	253.353	1.72629e-14	3.23783e-13
ENSG00000119844	54812	AFTPH	3.80819	1.9291	4.99537	142.235	9.68914e-12	8.94581e-11
ENSG00000157985	116987	AGAP1	1.95447	0.966778	4.17247	43.7488	6.65743e-07	2.09075e-06
ENSG00000135439	116986	AGAP2	3.18174	1.66982	-0.128462	9.61612	0.00477419	0.00725337
ENSG00000273540	123624	AGBL1	171.19	7.41945	-0.180873	65.3676	3.9465e-08	1.61533e-07
ENSG00000146856	340351	AGBL3	2.88233	1.52723	0.57882	22.0674	8.39235e-05	0.000172486
ENSG00000186094	84871	AGBL4	104.915	6.71308	0.0689642	94.4558	1.49139e-09	8.30562e-09
ENSG00000084693	60509	AGBL5	0.382799	-1.38534	3.63086	27.351	2.13563e-05	4.89839e-05
ENSG00000106351	3268	AGFG2	0.3292	-1.60296	-0.162635	11.0739	0.00274276	0.00432821
ENSG00000164252	55109	AGGF1	1.61432	0.69093	5.02566	18.7854	0.00021409	0.000408901
ENSG00000116771	79814	AGMAT	0.143011	-2.8058	0.204276	40.6615	1.19134e-06	3.54363e-06
ENSG00000123908	27161	AGO2	0.415332	-1.26766	5.30035	35.4576	3.39903e-06	9.19836e-06
ENSG00000126070	192669	AGO3	2.24256	1.16515	5.00669	50.8861	1.9113e-07	6.77911e-07
ENSG00000134698	192670	AGO4	3.42339	1.77543	4.88769	156.557	3.48494e-12	3.56406e-11
ENSG00000204310	10554	AGPAT1	0.702142	-0.510165	3.33363	7.81513	0.00987723	0.0142837
ENSG00000160216	56894	AGPAT3	2.90083	1.53647	2.41307	47.8295	3.21149e-07	1.0839e-06
ENSG00000026652	56895	AGPAT4	1.53239	0.615785	4.27409	22.0757	8.37331e-05	0.000172185
ENSG00000155189	55326	AGPAT5	0.535391	-0.901336	5.52416	52.0962	1.56559e-07	5.67993e-07
ENSG00000018510	8540	AGPS	2.21009	1.1441	6.28472	80.9367	2.8909e-09	1.5046e-08
ENSG00000106541	10551	AGR2	1161.14	10.1813	4.60349	334.771	7.17257e-16	2.0484e-14
ENSG00000173467	155465	AGR3	322.741	8.33423	1.38453	97.127	1.15197e-09	6.59641e-09
ENSG00000188157	375790	AGRN	0.210273	-2.24967	1.26655	19.9472	0.000152378	0.000298725
ENSG00000135049	23287	AGTPBP1	2.79838	1.48459	6.80646	100.877	3.34573e-10	2.14204e-09
ENSG00000144891	185	AGTR1	195.159	7.60851	2.30601	195.268	3.15367e-13	4.25945e-12
ENSG00000177674	57085	AGTRAP	0.0342246	-4.86882	0.234264	73.7849	6.93989e-09	3.33593e-08
ENSG00000101444	191	AHCY	0.245203	-2.02795	5.30801	218.722	8.9775e-14	1.39441e-12
ENSG00000168710	10768	AHCYL1	0.58021	-0.785352	5.84116	42.6504	8.16301e-07	2.51305e-06
ENSG00000158467	23382	AHCYL2	1.57317	0.653676	4.17916	15.2104	0.000651339	0.00114301
ENSG00000126705	27245	AHDC1	0.413854	-1.27281	0.452956	8.41001	0.00772501	0.0113362
ENSG00000135541	54806	AHI1	1.72436	0.786062	4.11814	23.6016	5.54898e-05	0.000117764
ENSG00000124942	79026	AHNAK	0.424551	-1.23599	6.27302	45.1925	5.11842e-07	1.64626e-06
ENSG00000106546	196	AHR	3.15195	1.65624	3.96935	59.3077	5.07683e-08	2.02679e-07
ENSG00000100591	10598	AHSA1	0.597479	-0.743039	4.4466	21.4262	0.0001002	0.000203001
ENSG00000173209	130872	AHSA2	1.36988	0.454045	3.62459	6.48759	0.0174842	0.0243492
ENSG00000169877	51327	AHSP	0.0162605	-5.94248	-1.80668	23.661	0.000266743	0.00050169
ENSG00000186063	64853	AIDA	0.55589	-0.84713	4.81967	30.7965	9.44934e-06	2.33084e-05
ENSG00000204472	199	AIF1	0.154288	-2.6963	-0.182163	27.4479	2.08563e-05	4.79772e-05
ENSG00000126878	83543	AIF1L	0.10699	-3.22445	4.84724	290.983	3.58287e-15	7.93821e-14
ENSG00000156709	9131	AIFM1	0.462443	-1.11265	3.34954	48.5755	2.82371e-07	9.65475e-07
ENSG00000042286	84883	AIFM2	0.259541	-1.94597	-0.731754	8.50318	0.0074372	0.0109451
ENSG00000146416	51390	AIG1	0.796943	-0.327451	3.48189	5.696	0.0249929	0.0340399
ENSG00000163568	9447	AIM2	4.26656	2.09307	0.640086	30.4864	1.01465e-05	2.48553e-05
ENSG00000164022	9255	AIMP1	0.805754	-0.311589	4.34592	6.63642	0.0163725	0.0229079
ENSG00000106305	7965	AIMP2	0.326549	-1.61463	2.93703	70.5318	1.05615e-08	4.87564e-08
ENSG00000110711	9049	AIP	0.283575	-1.8182	-0.245712	7.38168	0.0118593	0.0169527
ENSG00000196581	55966	AJAP1	42.4044	5.40614	5.20235	864.175	9.83343e-21	1.61128e-18
ENSG00000129474	84962	AJUBA	0.41731	-1.26081	3.66317	41.41	1.03192e-06	3.10785e-06
ENSG00000106992	203	AK1	3.39328	1.76268	-0.0918276	9.69098	0.00463698	0.00705747
ENSG00000004455	204	AK2	0.575137	-0.798023	4.64627	34.194	4.44724e-06	1.17542e-05
ENSG00000147853	50808	AK3	1.83018	0.871982	5.53932	35.9923	3.03896e-06	8.30991e-06
ENSG00000162433	205	AK4	0.105283	-3.24766	5.0382	375.326	1.90981e-16	6.45742e-15
ENSG00000155085	221264	AK9	7.23644	2.85528	2.82669	201.164	2.27165e-13	3.17457e-12
ENSG00000121057	8165	AKAP1	0.704662	-0.504997	3.72831	15.8812	0.000524261	0.000934072
ENSG00000108599	11216	AKAP10	1.45825	0.544241	4.01275	16.239	0.000467733	0.000840292
ENSG00000023516	11215	AKAP11	4.24529	2.08586	6.35746	127.771	2.98919e-11	2.449e-10
ENSG00000170776	11214	AKAP13	0.558775	-0.839661	5.0882	53.1568	1.31785e-07	4.84003e-07
ENSG00000197976	8227	AKAP17A	0.666194	-0.585985	2.37624	6.54728	0.0170286	0.0237658
ENSG00000179841	9495	AKAP5	0.61236	-0.707549	1.21864	4.83129	0.0375481	0.0498069
ENSG00000151320	9472	AKAP6	439.393	8.77937	6.92091	1342.86	4.79342e-23	3.86968e-20
ENSG00000105127	10270	AKAP8	0.543098	-0.880716	2.83994	21.453	9.94547e-05	0.00020171
ENSG00000011243	26993	AKAP8L	0.496319	-1.01066	3.03659	11.321	0.00250352	0.00397932
ENSG00000127914	10142	AKAP9	5.29008	2.40329	7.09263	206.797	1.67357e-13	2.42278e-12
ENSG00000174574	79647	AKIRIN1	0.458875	-1.12383	6.10967	101.462	3.1576e-10	2.03294e-09
ENSG00000135334	55122	AKIRIN2	2.91509	1.54354	3.82374	116.983	7.4466e-11	5.53245e-10
ENSG00000106948	80709	AKNA	0.0854869	-3.54815	0.872047	58.5201	5.71317e-08	2.25726e-07
ENSG00000117448	10327	AKR1A1	0.232091	-2.10724	3.82383	58.2565	5.94495e-08	2.33831e-07
ENSG00000085662	231	AKR1B1	0.363412	-1.46032	4.43718	68.6216	1.3608e-08	6.11538e-08
ENSG00000187134	1645	AKR1C1	112.615	6.81526	2.68357	386.475	1.35909e-16	4.75712e-15
ENSG00000151632	1646	AKR1C2	202.009	7.65827	2.61235	418.856	5.31916e-17	2.1321e-15
ENSG00000053371	8574	AKR7A2	0.384704	-1.37818	2.43612	23.7293	5.36455e-05	0.000114207
ENSG00000142208	207	AKT1	0.546367	-0.872057	2.75312	4.67331	0.0405321	0.0535318
ENSG00000204673	84335	AKT1S1	0.261285	-1.9363	0.565855	16.1635	0.000479078	0.000858805
ENSG00000105221	208	AKT2	0.292377	-1.7741	2.68362	45.4196	4.91356e-07	1.5886e-06
ENSG00000117020	10000	AKT3	4.21813	2.0766	5.83584	185.305	5.60494e-13	7.02703e-12
ENSG00000166971	64400	AKTIP	2.14197	1.09894	3.35425	55.2583	9.43368e-08	3.56115e-07
ENSG00000148218	210	ALAD	1.72993	0.790716	1.83452	8.66611	0.00696171	0.010287
ENSG00000023330	211	ALAS1	0.704313	-0.505712	3.71565	8.71079	0.0068372	0.010115
ENSG00000163631	213	ALB	27.7265	4.79319	-0.359723	30.4679	1.17216e-05	2.83873e-05
ENSG00000170017	214	ALCAM	3.18141	1.66967	6.59378	143.241	8.99183e-12	8.36535e-11
ENSG00000161618	126133	ALDH16A1	0.267422	-1.90281	0.751022	25.3448	3.52619e-05	7.74702e-05
ENSG00000059573	5832	ALDH18A1	0.409229	-1.28902	5.2359	84.3839	1.9362e-09	1.05406e-08
ENSG00000165092	216	ALDH1A1	6.63537	2.73018	3.44544	83.9347	2.03851e-09	1.10411e-08
ENSG00000128918	8854	ALDH1A2	8.01708	3.00308	4.10115	104.526	2.34169e-10	1.55049e-09
ENSG00000137124	219	ALDH1B1	0.317283	-1.65616	3.78911	86.8877	1.45871e-09	8.14636e-09
ENSG00000136010	160428	ALDH1L2	7.73887	2.95212	2.20877	141.171	1.04904e-11	9.56672e-11
ENSG00000111275	217	ALDH2	2.93078	1.55129	3.95971	106.317	1.97278e-10	1.32924e-09
ENSG00000159423	8659	ALDH4A1	0.0933712	-3.42088	0.380999	42.8332	7.88887e-07	2.43795e-06
ENSG00000112294	7915	ALDH5A1	4.63474	2.21249	3.34498	204.42	1.90213e-13	2.69351e-12
ENSG00000119711	4329	ALDH6A1	0.564427	-0.825142	4.73339	31.5587	7.94672e-06	1.99115e-05
ENSG00000164904	501	ALDH7A1	0.790203	-0.339704	5.01064	7.426	0.0116377	0.0166504
ENSG00000143149	223	ALDH9A1	0.34286	-1.54431	4.50874	115.805	8.26227e-11	6.03619e-10
ENSG00000149925	226	ALDOA	0.0947924	-3.39908	4.06345	49.8566	2.2708e-07	7.93345e-07
ENSG00000109107	230	ALDOC	0.1108	-3.17397	1.6255	58.6177	5.62981e-08	2.22669e-07
ENSG00000033011	56052	ALG1	0.329674	-1.60089	1.88357	27.1825	2.22578e-05	5.08481e-05
ENSG00000139133	84920	ALG10	1.78061	0.832375	3.24567	20.8909	0.000116419	0.00023301
ENSG00000175548	144245	ALG10B	4.24401	2.08543	4.50712	74.5679	6.28593e-09	3.0501e-08
ENSG00000182858	79087	ALG12	0.312087	-1.67998	0.647689	20.5943	0.000126613	0.000251669
ENSG00000101901	79868	ALG13	1.52887	0.612465	4.7491	14.1671	0.000920457	0.00156839
ENSG00000172339	199857	ALG14	2.46197	1.29981	2.08371	31.6488	7.78687e-06	1.95439e-05
ENSG00000119523	85365	ALG2	0.74848	-0.417964	3.73654	5.33208	0.0295954	0.0399012
ENSG00000214160	10195	ALG3	0.146672	-2.76934	1.22142	40.974	1.12176e-06	3.35471e-06
ENSG00000120697	29880	ALG5	1.84176	0.881085	3.55051	17.757	0.00029171	0.000543915
ENSG00000088035	29929	ALG6	0.651115	-0.619016	3.8396	10.3091	0.00365547	0.00565775
ENSG00000159063	79053	ALG8	0.464419	-1.1065	4.43403	44.6135	5.6837e-07	1.8136e-06
ENSG00000086848	79796	ALG9	7.82963	2.96894	3.54396	266.057	9.92485e-15	1.96795e-13
ENSG00000171094	238	ALK	25.8867	4.69414	-0.160126	57.2305	6.94907e-08	2.69487e-07
ENSG00000189046	121642	ALKBH2	0.504565	-0.986888	1.13949	7.8453	0.00975348	0.0141102
ENSG00000160993	54784	ALKBH4	0.332287	-1.5895	0.528464	16.2713	0.000462961	0.000832515
ENSG00000091542	54890	ALKBH5	0.624043	-0.680283	3.92854	22.1748	8.14903e-05	0.000168017
ENSG00000125652	84266	ALKBH7	0.150362	-2.73349	-0.586289	16.3774	0.000447662	0.000807047
ENSG00000230002	100874291	ALMS1-IT1	0.128656	-2.9584	0.0183032	25.7775	3.15908e-05	7.00401e-05
ENSG00000215067	100506713	ALOX12-AS1	2.80684	1.48895	-0.644789	4.50844	0.0439326	0.0577009
ENSG00000262943	245	ALOX12P2	0.0254965	-5.29356	-0.845567	41.4511	1.52966e-06	4.46007e-06
ENSG00000073331	80216	ALPK1	13.0799	3.70928	2.4962	187.119	5.0375e-13	6.40342e-12
ENSG00000198796	115701	ALPK2	0.162757	-2.61921	-1.10014	4.44192	0.0463271	0.0606482
ENSG00000162551	249	ALPL	0.0386445	-4.69359	2.89061	223.159	7.17613e-14	1.13712e-12
ENSG00000052850	60529	ALX4	35.1079	5.13372	1.39661	37.5264	2.21631e-06	6.21309e-06
ENSG00000183684	10189	ALYREF	0.151892	-2.71888	2.69748	76.2649	5.0861e-09	2.51039e-08
ENSG00000106927	259	AMBP	8.5183	3.09057	-0.284149	21.6698	9.36456e-05	0.000190758
ENSG00000110497	55626	AMBRA1	0.521566	-0.939077	3.09995	15.3176	0.00062895	0.00110697
ENSG00000123505	262	AMD1	0.654475	-0.611591	6.5933	16.4264	0.000440779	0.000796373
ENSG00000162066	51005	AMDHD2	0.191334	-2.38584	-1.02375	13.0293	0.00135873	0.00225212
ENSG00000165566	219287	AMER2	147.144	7.20108	3.98171	633.635	4.02363e-19	3.55008e-17
ENSG00000178171	205147	AMER3	63.4498	5.98754	1.78325	280.429	5.45944e-15	1.15133e-13
ENSG00000159461	267	AMFR	1.55349	0.635513	4.17496	15.2403	0.000645012	0.00113283
ENSG00000181754	57463	AMIGO1	3.75495	1.90879	2.43692	67.2162	1.64531e-08	7.24976e-08
ENSG00000139211	347902	AMIGO2	9.52247	3.25134	3.09271	218.573	9.04583e-14	1.40065e-12
ENSG00000101935	9949	AMMECR1	0.275566	-1.85953	4.9995	130.997	2.30398e-11	1.93204e-10
ENSG00000151743	196394	AMN1	6.1338	2.61678	3.63487	219.746	8.52224e-14	1.33202e-12
ENSG00000126016	154796	AMOT	5.97143	2.57808	5.28295	255.637	1.55992e-14	2.96306e-13
ENSG00000166025	154810	AMOTL1	1.43238	0.518417	5.86406	19.603	0.000168358	0.000327257
ENSG00000114019	51421	AMOTL2	2.88683	1.52949	3.21702	38.0349	1.99968e-06	5.67622e-06
ENSG00000116337	271	AMPD2	0.417679	-1.25953	1.6005	10.007	0.00410335	0.0062967
ENSG00000078053	273	AMPH	2.33885	1.2258	3.09932	56.0034	8.39727e-08	3.20316e-07
ENSG00000240038	280	AMY2B	11.7309	3.55224	1.4398	116.808	7.56214e-11	5.60154e-10
ENSG00000196704	51321	AMZ2	1.41883	0.504705	4.72623	8.8286	0.00652048	0.00967528
ENSG00000214174	201283	AMZ2P1	2.5626	1.35761	2.41036	24.6273	4.24093e-05	9.19669e-05
ENSG00000153107	64682	ANAPC1	0.36167	-1.46725	4.88014	122.742	4.53627e-11	3.54881e-10
ENSG00000141552	51529	ANAPC11	0.284368	-1.81417	1.43777	17.3592	0.000329532	0.000608652
ENSG00000129055	25847	ANAPC13	2.82763	1.49959	5.20007	60.5766	4.20722e-08	1.70966e-07
ENSG00000110200	25906	ANAPC15	0.443052	-1.17445	2.25439	15.6137	0.000571374	0.00101293
ENSG00000176248	29882	ANAPC2	0.265001	-1.91593	0.186993	16.3905	0.000445807	0.000804384
ENSG00000053900	29945	ANAPC4	0.649448	-0.622713	4.03805	16.2055	0.000472735	0.000848351
ENSG00000089053	51433	ANAPC5	0.794107	-0.332594	5.43765	8.20944	0.00838689	0.0122425
ENSG00000196510	51434	ANAPC7	0.738603	-0.43713	4.30654	11.1494	0.00266707	0.00422083
ENSG00000013523	23357	ANGEL1	0.316166	-1.66125	2.61542	50.9845	1.88032e-07	6.68353e-07
ENSG00000174606	90806	ANGEL2	0.818485	-0.288972	4.74229	5.45981	0.0278806	0.0377248
ENSG00000091879	285	ANGPT2	91.0009	6.50781	3.4846	295.615	2.99141e-15	6.78917e-14
ENSG00000116194	9068	ANGPTL1	39.1006	5.28912	1.02356	18.3917	0.000281267	0.000526351
ENSG00000136859	23452	ANGPTL2	0.318122	-1.65235	2.10318	21.4264	0.000100193	0.000203001
ENSG00000029534	286	ANK1	2.89637	1.53425	1.03828	16.6776	0.000407279	0.000740874
ENSG00000145362	287	ANK2	4.991	2.31933	6.92575	238.586	3.39487e-14	5.86091e-13
ENSG00000151150	288	ANK3	5.44143	2.44399	6.69035	333.024	7.61837e-16	2.1474e-14
ENSG00000151687	150709	ANKAR	3.7072	1.89033	0.847582	18.9323	0.000204966	0.00039228
ENSG00000189045	728780	ANKDD1B	3.06674	1.61671	-0.70638	7.68782	0.0104187	0.0150194
ENSG00000132623	63926	ANKEF1	0.635149	-0.654834	2.78895	16.3236	0.000455355	0.000819827
ENSG00000154122	56172	ANKH	5.11417	2.3545	2.62797	148.72	6.03411e-12	5.83871e-11
ENSG00000131503	54882	ANKHD1	0.481721	-1.05373	0.559139	4.69291	0.0401479	0.0530603
ENSG00000001629	54467	ANKIB1	1.95853	0.969769	5.74089	64.7926	2.2988e-08	9.847e-08
ENSG00000160117	126549	ANKLE1	0.164151	-2.6069	-0.749935	22.9768	6.55592e-05	0.000137239
ENSG00000176915	23141	ANKLE2	0.735733	-0.442745	4.61206	13.5665	0.00112868	0.00189481
ENSG00000106524	57037	ANKMY2	4.79698	2.26213	4.65667	174.087	1.10775e-12	1.27902e-11
ENSG00000164331	57763	ANKRA2	2.56809	1.3607	3.2505	56.0078	8.39147e-08	3.20259e-07
ENSG00000148677	27063	ANKRD1	8.57634	3.10036	1.08676	9.42357	0.00514798	0.00778278
ENSG00000101745	23253	ANKRD12	3.87928	1.95579	5.62347	196.597	2.92662e-13	3.97802e-12
ENSG00000076513	88455	ANKRD13A	2.70334	1.43475	4.42275	125.185	3.69761e-11	2.96266e-10
ENSG00000118454	81573	ANKRD13C	2.32643	1.21811	4.71441	80.6554	2.98875e-09	1.54956e-08
ENSG00000132466	26057	ANKRD17	1.29333	0.371092	6.62779	9.36177	0.00527466	0.00796057
ENSG00000089847	170961	ANKRD24	0.0552135	-4.17883	-1.07315	26.3822	2.71373e-05	6.09109e-05
ENSG00000107890	22852	ANKRD26	2.67846	1.4214	4.68447	86.1037	1.59284e-09	8.83261e-09
ENSG00000105186	84079	ANKRD27	0.40887	-1.29028	3.74314	60.929	3.99532e-08	1.63172e-07
ENSG00000206560	23243	ANKRD28	0.695623	-0.523622	5.30767	15.9477	0.000513223	0.000915829
ENSG00000145700	256006	ANKRD31	24.3696	4.60701	0.466012	105.334	2.16679e-10	1.44819e-09
ENSG00000164236	651746	ANKRD33B	0.101749	-3.29692	1.78422	118.383	6.5892e-11	4.94472e-10
ENSG00000189127	340120	ANKRD34B	0.0533414	-4.2286	-0.310989	51.3063	1.78272e-07	6.37614e-07
ENSG00000198483	148741	ANKRD35	0.0416125	-4.58684	-0.169972	43.4157	7.07954e-07	2.21121e-06
ENSG00000135976	375248	ANKRD36	4.57902	2.19504	3.75341	81.0177	2.86335e-09	1.49285e-08
ENSG00000196912	57730	ANKRD36B	4.46984	2.16022	3.00977	76.4053	4.99854e-09	2.4729e-08
ENSG00000174501	400986	ANKRD36C	7.36118	2.87994	4.14158	140.284	1.12133e-11	1.01643e-10
ENSG00000186352	353322	ANKRD37	2.32533	1.21744	-0.503837	4.9601	0.0352962	0.0470278
ENSG00000213337	51239	ANKRD39	2.07982	1.05646	-0.0842353	6.80476	0.015208	0.021381
ENSG00000154945	91369	ANKRD40	0.617818	-0.694747	4.82635	32.6908	6.17168e-06	1.5842e-05
ENSG00000137494	338699	ANKRD42	1.82607	0.868741	1.6535	10.024	0.00407667	0.0062622
ENSG00000065413	91526	ANKRD44	6.03685	2.5938	2.00506	66.5772	1.7954e-08	7.86234e-08
ENSG00000183831	339416	ANKRD45	2.7453	1.45696	-0.220167	4.96927	0.0351419	0.0468359
ENSG00000186106	157567	ANKRD46	6.87083	2.78049	5.39243	465.249	1.55356e-17	7.52114e-16
ENSG00000168876	54851	ANKRD49	1.37625	0.460745	3.28656	7.80635	0.00991355	0.0143307
ENSG00000151458	57182	ANKRD50	2.8326	1.50212	6.33879	113.684	9.98382e-11	7.1952e-10
ENSG00000139645	283373	ANKRD52	0.487262	-1.03723	2.5886	8.08034	0.00884575	0.0128783
ENSG00000135299	22881	ANKRD6	4.90218	2.29342	3.63474	193.814	3.42423e-13	4.58748e-12
ENSG00000156381	122416	ANKRD9	0.249627	-2.00216	1.17947	30.1365	1.10006e-05	2.67848e-05
ENSG00000064999	23294	ANKS1A	1.47141	0.557203	3.7961	16.5117	0.000429081	0.000776743
ENSG00000185046	56899	ANKS1B	7.30107	2.86811	2.3602	144.48	8.20728e-12	7.71133e-11
ENSG00000165138	203286	ANKS6	0.162189	-2.62425	3.06669	157.817	3.1976e-12	3.29505e-11
ENSG00000011426	54443	ANLN	0.143822	-2.79764	5.44078	301.479	2.3895e-15	5.66453e-14
ENSG00000131620	55107	ANO1	0.176477	-2.50245	0.571337	30.5818	9.92628e-06	2.43679e-05
ENSG00000160746	55129	ANO10	0.479225	-1.06123	3.97888	51.5633	1.70868e-07	6.13635e-07
ENSG00000047617	57101	ANO2	0.0887245	-3.49452	-0.231207	33.2722	5.43131e-06	1.41017e-05
ENSG00000134343	63982	ANO3	5.05294	2.33712	-0.80088	9.68564	0.00464664	0.00707144
ENSG00000151572	121601	ANO4	1.79123	0.840954	0.874943	6.91156	0.0145168	0.0204942
ENSG00000171714	203859	ANO5	4.24733	2.08656	4.79449	189.836	4.30069e-13	5.58116e-12
ENSG00000177119	196527	ANO6	0.60756	-0.7189	5.48671	31.0024	9.01517e-06	2.23149e-05
ENSG00000074855	57719	ANO8	2.71237	1.43955	0.301726	8.3297	0.0079829	0.0116917
ENSG00000140350	8125	ANP32A	0.727783	-0.458419	6.02541	17.2479	0.000341041	0.00062843
ENSG00000143401	81611	ANP32E	0.441152	-1.18065	6.17159	69.4684	1.2154e-08	5.53033e-08
ENSG00000169604	84168	ANTXR1	0.622035	-0.684932	5.21249	16.3511	0.000451404	0.000813106
ENSG00000163297	118429	ANTXR2	2.69973	1.43282	3.64525	27.7949	1.91666e-05	4.43846e-05
ENSG00000135046	301	ANXA1	8.68174	3.11798	4.13272	76.3408	5.03855e-09	2.4892e-08
ENSG00000122359	311	ANXA11	0.122269	-3.03187	2.59963	125.541	3.5901e-11	2.88737e-10
ENSG00000182718	302	ANXA2	1.52672	0.610433	5.65252	11.9298	0.00200584	0.00323132
ENSG00000196975	307	ANXA4	1.62266	0.69836	3.36129	10.109	0.00394576	0.00607238
ENSG00000164111	308	ANXA5	0.162474	-2.62172	6.08674	313.269	1.53934e-15	3.89036e-14
ENSG00000197043	309	ANXA6	0.185226	-2.43264	4.62056	90.6111	9.6864e-10	5.64416e-09
ENSG00000138279	310	ANXA7	0.332471	-1.5887	4.59306	147.375	6.6469e-12	6.34113e-11
ENSG00000002726	26	AOC1	23.5369	4.55685	-0.768648	19.2733	0.000200845	0.000384986
ENSG00000138356	316	AOX1	0.150235	-2.73471	1.75879	82.8534	2.30962e-09	1.23658e-08
ENSG00000138660	55435	AP1AR	2.48455	1.31298	4.62286	71.8781	8.86129e-09	4.16029e-08
ENSG00000100280	162	AP1B1	0.256201	-1.96465	2.5133	41.3092	1.05199e-06	3.16382e-06
ENSG00000166747	164	AP1G1	1.37716	0.461695	6.24429	10.9118	0.00291307	0.00457856
ENSG00000213983	8906	AP1G2	0.213828	-2.22547	1.31485	36.3757	2.80626e-06	7.73316e-06
ENSG00000072958	8907	AP1M1	2.35819	1.23768	2.32298	17.9789	0.000272683	0.000511959
ENSG00000129354	10053	AP1M2	0.0327725	-4.93137	2.10115	151.783	4.85484e-12	4.80681e-11
ENSG00000182287	8905	AP1S2	0.613776	-0.704216	7.63365	17.9256	0.000277128	0.000519257
ENSG00000152056	130340	AP1S3	0.215235	-2.21602	0.973957	40.8091	1.1579e-06	3.45241e-06
ENSG00000196961	160	AP2A1	0.444773	-1.16886	3.01275	31.8728	7.40444e-06	1.86531e-05
ENSG00000161203	1173	AP2M1	0.339507	-1.55849	5.01864	28.4409	1.64025e-05	3.85404e-05
ENSG00000042753	1175	AP2S1	0.218991	-2.19106	2.76504	69.5231	1.20662e-08	5.49537e-08
ENSG00000132842	8546	AP3B1	0.477974	-1.06499	5.34325	48.4131	2.90357e-07	9.88723e-07
ENSG00000103723	8120	AP3B2	3.87545	1.95436	1.95125	37.563	2.1999e-06	6.17056e-06
ENSG00000065000	8943	AP3D1	0.406034	-1.30033	4.05318	48.767	2.73252e-07	9.39032e-07
ENSG00000185009	26985	AP3M1	1.95126	0.964409	5.61789	40.104	1.32736e-06	3.91461e-06
ENSG00000070718	10947	AP3M2	1.9699	0.978124	4.01397	48.0645	3.08346e-07	1.04471e-06
ENSG00000177879	1176	AP3S1	1.4939	0.579085	5.26214	14.3013	0.000879881	0.00150613
ENSG00000157823	10239	AP3S2	1.35979	0.443389	3.01883	7.61901	0.0107249	0.0154302
ENSG00000081014	23431	AP4E1	1.64096	0.714536	4.08752	13.5879	0.00112041	0.00188198
ENSG00000221838	9179	AP4M1	0.494819	-1.01503	0.9145	6.74631	0.0156017	0.0218931
ENSG00000100478	11154	AP4S1	1.84728	0.8854	3.01909	27.3459	2.13832e-05	4.90379e-05
ENSG00000254470	91056	AP5B1	0.145928	-2.77667	0.459127	42.3862	8.57779e-07	2.62527e-06
ENSG00000053770	55745	AP5M1	1.72626	0.787647	5.52872	38.1902	1.93819e-06	5.51954e-06
ENSG00000125843	55317	AP5S1	2.09356	1.06596	0.472356	7.16951	0.0129857	0.0184726
ENSG00000120868	317	APAF1	2.05061	1.03605	4.75548	59.9253	4.63147e-08	1.87307e-07
ENSG00000107282	320	APBA1	17.0836	4.09454	2.81427	327.363	9.28184e-16	2.52097e-14
ENSG00000034053	321	APBA2	3.09402	1.62948	3.02556	42.7839	7.96182e-07	2.45693e-06
ENSG00000163697	323	APBB2	4.26053	2.09103	5.93197	252.046	1.83009e-14	3.41532e-13
ENSG00000113108	10307	APBB3	3.38426	1.75884	0.981973	24.2481	4.68068e-05	0.00010077
ENSG00000134982	324	APC	8.57683	3.10045	7.27187	339.276	6.14761e-16	1.79387e-14
ENSG00000115266	10297	APC2	22.8761	4.51577	0.225522	39.8769	1.38748e-06	4.07258e-06
ENSG00000154856	147495	APCDD1	4.33466	2.11592	2.20631	68.499	1.38336e-08	6.20371e-08
ENSG00000164062	327	APEH	0.115425	-3.11497	3.47085	60.9485	3.98391e-08	1.62885e-07
ENSG00000248329	100506013	APELA	0.00110798	-9.81786	4.76311	1434.61	2.14883e-23	2.86887e-20
ENSG00000100823	328	APEX1	0.570635	-0.809361	5.23969	28.8142	1.50044e-05	3.55466e-05
ENSG00000169188	27301	APEX2	0.196598	-2.34668	1.38863	47.5785	3.35465e-07	1.12635e-06
ENSG00000117362	51107	APH1A	0.446078	-1.16463	4.5364	45.6562	4.70948e-07	1.52692e-06
ENSG00000149089	51074	APIP	0.709561	-0.495002	3.15059	11.4695	0.00237088	0.00378138
ENSG00000105290	333	APLP1	14.5162	3.85959	3.73795	265.896	9.99289e-15	1.9788e-13
ENSG00000084234	334	APLP2	0.653005	-0.614835	6.90746	22.7251	7.01606e-05	0.000145949
ENSG00000158874	336	APOA2	3.1381	1.64989	0.64157	9.49945	0.004997	0.00756834
ENSG00000084674	338	APOB	9.94002	3.31325	3.45359	143.185	9.02955e-12	8.39399e-11
ENSG00000179750	9582	APOBEC3B	0.0485138	-4.36546	-0.159175	47.0186	3.69945e-07	1.23021e-06
ENSG00000244509	27350	APOBEC3C	0.0607088	-4.04195	1.37363	81.9853	2.55548e-09	1.34932e-08
ENSG00000128394	200316	APOBEC3F	0.390488	-1.35665	-0.692394	6.37061	0.0184167	0.0255714
ENSG00000130208	341	APOC1	0.531894	-0.910789	1.7163	7.48015	0.0113733	0.0162939
ENSG00000130203	348	APOE	0.0171414	-5.86638	1.87438	87.353	1.38492e-09	7.76628e-09
ENSG00000128335	23780	APOL2	0.0547121	-4.192	1.64594	97.2469	4.82199e-10	2.99961e-09
ENSG00000178878	81575	APOLD1	4.42554	2.14585	1.60592	46.7707	3.86421e-07	1.28043e-06
ENSG00000155008	139322	APOOL	4.03399	2.01221	3.82293	53.2153	1.30549e-07	4.79817e-07
ENSG00000062725	10513	APPBP2	5.22364	2.38506	6.12275	257.213	1.45521e-14	2.78904e-13
ENSG00000136044	55198	APPL2	1.46228	0.548215	4.24055	15.5441	0.000584389	0.0010333
ENSG00000198931	353	APRT	0.0615467	-4.02218	1.32526	48.227	2.99816e-07	1.01835e-06
ENSG00000137074	54840	APTX	0.688817	-0.537807	3.57127	12.2478	0.00178964	0.00291099
ENSG00000240583	358	AQP1	12.738	3.67107	1.77886	4.84138	0.0382405	0.0506849
ENSG00000178301	282679	AQP11	2.56463	1.35875	-0.27744	9.30142	0.00540164	0.00813656
ENSG00000021776	9716	AQR	0.755278	-0.40492	6.12567	8.60033	0.00714956	0.0105468
ENSG00000169083	367	AR	0.119914	-3.05993	2.34473	135.511	1.61507e-11	1.40832e-10
ENSG00000078061	369	ARAF	0.273264	-1.87163	1.50633	31.0069	9.0059e-06	2.22994e-05
ENSG00000186635	116985	ARAP1	0.100742	-3.31127	1.5466	72.7303	7.93962e-09	3.76431e-08
ENSG00000120318	64411	ARAP3	0.0550927	-4.18199	1.51511	110.699	1.30975e-10	9.17319e-10
ENSG00000109321	374	AREG	30.3292	4.92263	3.01993	13.1779	0.00142529	0.00235459
ENSG00000119682	9870	AREL1	1.53228	0.615677	4.9167	26.4016	2.70059e-05	6.0663e-05
ENSG00000143761	375	ARF1	0.693234	-0.528586	4.93286	14.3352	0.000869938	0.00149082
ENSG00000134287	377	ARF3	0.514485	-0.9588	5.34695	57.4052	6.76592e-08	2.63068e-07
ENSG00000168374	378	ARF4	1.46356	0.549481	6.05156	17.9283	0.0002769	0.000518962
ENSG00000004059	381	ARF5	0.3491	-1.51829	2.85033	34.2482	4.39572e-06	1.16255e-05
ENSG00000101199	55738	ARFGAP1	0.165939	-2.59128	1.40726	31.5525	7.95769e-06	1.99323e-05
ENSG00000149182	84364	ARFGAP2	0.411983	-1.27934	3.49761	13.13	0.00131201	0.00217952
ENSG00000242247	26286	ARFGAP3	1.46376	0.549678	4.22292	17.8979	0.000279469	0.000523251
ENSG00000164144	27236	ARFIP1	0.779926	-0.358592	4.73459	6.03673	0.0213943	0.0294182
ENSG00000132254	23647	ARFIP2	0.345931	-1.53145	2.84884	30.9531	9.11718e-06	2.25487e-05
ENSG00000101246	10139	ARFRP1	0.305802	-1.70933	0.887515	13.0701	0.0013396	0.00222091
ENSG00000081181	384	ARG2	1.44263	0.528701	4.3822	10.3906	0.00354398	0.00549603
ENSG00000134884	55082	ARGLU1	1.30267	0.381474	5.09624	7.07296	0.0135369	0.0192054
ENSG00000175220	392	ARHGAP1	0.279593	-1.8386	1.8273	28.4957	1.61885e-05	3.80736e-05
ENSG00000071205	79658	ARHGAP10	1.88379	0.913635	2.60805	17.6839	0.000298296	0.000554669
ENSG00000198826	9824	ARHGAP11A	0.159348	-2.64975	4.8886	189.908	4.28286e-13	5.56287e-12
ENSG00000187951	89839	ARHGAP11B	0.224284	-2.1566	2.02469	37.5872	2.18909e-06	6.14372e-06
ENSG00000165322	94134	ARHGAP12	1.45738	0.543378	5.81814	18.4043	0.000239872	0.000454015
ENSG00000140750	55114	ARHGAP17	0.421863	-1.24515	3.29938	50.9754	1.88317e-07	6.69207e-07
ENSG00000146376	93663	ARHGAP18	0.609389	-0.714566	2.51197	8.90283	0.00632919	0.009407
ENSG00000213390	84986	ARHGAP19	0.278188	-1.84587	4.01315	159.204	2.91075e-12	3.02243e-11
ENSG00000137727	57569	ARHGAP20	9.85124	3.3003	2.17251	82.9388	2.28684e-09	1.2257e-08
ENSG00000107863	57584	ARHGAP21	4.35546	2.12283	6.52502	266.753	9.63522e-15	1.91561e-13
ENSG00000128805	58504	ARHGAP22	0.523601	-0.933459	-0.195596	4.27658	0.0492695	0.0642184
ENSG00000275832	57636	ARHGAP23	0.550101	-0.862233	0.802726	6.9955	0.0139978	0.0198028
ENSG00000138639	83478	ARHGAP24	2.3375	1.22497	2.77297	16.6825	0.000406662	0.000739841
ENSG00000145819	23092	ARHGAP26	0.339295	-1.55939	2.82919	42.149	8.96939e-07	2.73614e-06
ENSG00000159314	201176	ARHGAP27	0.126303	-2.98504	-0.757113	19.8516	0.000156648	0.000306211
ENSG00000137962	9411	ARHGAP29	1.91593	0.938044	3.86527	16.5727	0.000420931	0.000763285
ENSG00000031081	57514	ARHGAP31	0.567572	-0.817124	2.14746	5.80004	0.0238276	0.0325449
ENSG00000134909	9743	ARHGAP32	1.28348	0.36006	4.52691	5.75119	0.024367	0.0332422
ENSG00000160007	2909	ARHGAP35	1.46404	0.549953	5.97288	20.4362	0.00013244	0.000262608
ENSG00000147256	158763	ARHGAP36	6.68084	2.74003	-0.213886	32.1538	6.95329e-06	1.76148e-05
ENSG00000089820	393	ARHGAP4	0.0395547	-4.66001	-1.16185	30.8856	9.25876e-06	2.28761e-05
ENSG00000165895	143872	ARHGAP42	0.107115	-3.22276	4.54411	350.361	4.24036e-16	1.28774e-14
ENSG00000006740	9912	ARHGAP44	0.371623	-1.42809	1.6545	28.1609	1.75435e-05	4.09825e-05
ENSG00000180448	23526	ARHGAP45	0.04297	-4.54052	-0.930405	30.5211	1.84918e-05	4.29287e-05
ENSG00000100852	394	ARHGAP5	2.50474	1.32466	7.45098	75.2879	5.7431e-09	2.80588e-08
ENSG00000047648	395	ARHGAP6	8.1155	3.02068	1.44595	39.3038	1.55276e-06	4.52104e-06
ENSG00000141522	396	ARHGDIA	0.298147	-1.7459	1.28094	15.2662	0.000639571	0.00112421
ENSG00000076928	9138	ARHGEF1	0.196405	-2.3481	-0.187021	10.5404	0.00334864	0.00520718
ENSG00000104728	9639	ARHGEF10	0.200799	-2.31618	0.00179893	17.2415	0.000341713	0.000629513
ENSG00000074964	55160	ARHGEF10L	0.505545	-0.984088	1.76303	9.41239	0.00517066	0.00781231
ENSG00000132694	9826	ARHGEF11	0.537567	-0.895483	3.82316	19.0914	0.000195564	0.000375829
ENSG00000196914	23365	ARHGEF12	2.19573	1.1347	6.70887	93.337	7.23828e-10	4.34326e-09
ENSG00000130762	27237	ARHGEF16	0.0592815	-4.07627	-0.621675	26.523	2.62007e-05	5.90326e-05
ENSG00000142632	128272	ARHGEF19	0.0924496	-3.43519	0.900059	56.517	7.75478e-08	2.98019e-07
ENSG00000114790	26084	ARHGEF26	0.618235	-0.693772	2.67201	11.3884	0.00244233	0.00388953
ENSG00000243069	100507524	ARHGEF26-AS1	27.7867	4.79632	-0.710965	41.2841	1.05705e-06	3.17647e-06
ENSG00000214944	64283	ARHGEF28	2.67879	1.42158	1.75621	18.7762	0.000214676	0.000409969
ENSG00000163947	50650	ARHGEF3	3.59972	1.84788	2.9636	92.3619	8.027e-10	4.77998e-09
ENSG00000213214	445328	ARHGEF35	0.222828	-2.166	-0.0282462	18.1282	0.000260643	0.000490961
ENSG00000137135	84904	ARHGEF39	0.130535	-2.93749	1.68241	82.6948	2.35255e-09	1.25686e-08
ENSG00000136002	50649	ARHGEF4	0.0782031	-3.67663	0.742603	63.221	2.86978e-08	1.20403e-07
ENSG00000165801	55701	ARHGEF40	0.186372	-2.42374	2.75999	57.6044	6.56341e-08	2.55794e-07
ENSG00000050327	7984	ARHGEF5	0.0679602	-3.87917	0.237679	74.5406	6.30756e-09	3.0596e-08
ENSG00000129675	9459	ARHGEF6	0.310217	-1.68865	1.7605	38.4521	1.83905e-06	5.27145e-06
ENSG00000102606	8874	ARHGEF7	3.22609	1.68979	4.98448	168.897	1.53832e-12	1.70541e-11
ENSG00000235875	100874238	ARHGEF7-AS2	24.599	4.62053	-0.682482	35.1301	3.64218e-06	9.79061e-06
ENSG00000131089	23229	ARHGEF9	2.16732	1.11591	4.94848	82.0838	2.52622e-09	1.33576e-08
ENSG00000117713	8289	ARID1A	0.650554	-0.620258	4.8521	7.78767	0.00999135	0.0144375
ENSG00000189079	196528	ARID2	0.780923	-0.356748	5.83342	6.48101	0.0175353	0.0244172
ENSG00000116017	1820	ARID3A	0.648597	-0.624607	3.1571	9.61459	0.00477705	0.00725634
ENSG00000179361	10620	ARID3B	0.36004	-1.47377	3.07581	32.2044	6.87528e-06	1.74409e-05
ENSG00000032219	5926	ARID4A	2.60314	1.38025	3.84837	70.5793	1.04959e-08	4.84833e-08
ENSG00000054267	51742	ARID4B	2.33043	1.2206	5.50563	81.007	2.86699e-09	1.49422e-08
ENSG00000150347	84159	ARID5B	24.7314	4.62827	4.40563	591.119	9.18618e-19	6.98853e-17
ENSG00000166233	25820	ARIH1	1.64163	0.71513	6.05964	27.6349	1.99265e-05	4.60088e-05
ENSG00000177479	10425	ARIH2	0.597405	-0.743218	5.10356	26.8026	2.44434e-05	5.53914e-05
ENSG00000120805	400	ARL1	0.741116	-0.432229	5.30323	14.3672	0.000860669	0.00147646
ENSG00000175414	285598	ARL10	4.71446	2.23709	3.67183	29.0335	1.42434e-05	3.39109e-05
ENSG00000169379	200894	ARL13B	1.62616	0.701467	3.2868	14.9879	0.000700583	0.00122209
ENSG00000152219	120534	ARL14EP	1.61525	0.691753	4.31118	15.2849	0.000635701	0.0011178
ENSG00000185305	54622	ARL15	1.62995	0.704824	2.65501	10.4222	0.00350182	0.00543234
ENSG00000213465	402	ARL2	0.113447	-3.13991	0.798567	35.5262	3.35034e-06	9.07317e-06
ENSG00000102931	23568	ARL2BP	3.65025	1.86799	5.15276	116.741	7.60732e-11	5.62609e-10
ENSG00000138175	403	ARL3	2.23613	1.161	4.42833	57.6434	6.52453e-08	2.54437e-07
ENSG00000122644	10124	ARL4A	1.38342	0.468235	5.08913	9.92632	0.00423292	0.00647952
ENSG00000188042	10123	ARL4C	5.66199	2.50131	5.61005	225.817	6.28722e-14	1.01241e-12
ENSG00000165997	221079	ARL5B	1.61077	0.687748	7.11041	19.1281	0.000193463	0.000372128
ENSG00000113966	84100	ARL6	3.83015	1.9374	3.42837	85.6087	1.68436e-09	9.27695e-09
ENSG00000170540	23204	ARL6IP1	1.45961	0.545583	7.22061	16.8289	0.00038844	0.000708852
ENSG00000144746	10550	ARL6IP5	2.91226	1.54214	5.51676	123.298	4.32875e-11	3.40612e-10
ENSG00000177917	151188	ARL6IP6	0.761755	-0.392602	3.60419	5.0882	0.0332053	0.0444177
ENSG00000143862	127829	ARL8A	1.6408	0.714396	2.83397	12.5418	0.00161224	0.00264003
ENSG00000134108	55207	ARL8B	2.11251	1.07896	5.5024	28.9999	1.43575e-05	3.41661e-05
ENSG00000196503	132946	ARL9	15.8884	3.9899	-0.856144	34.1461	4.49329e-06	1.18604e-05
ENSG00000104442	55156	ARMC1	1.69347	0.75998	5.35762	23.5336	5.64993e-05	0.000119702
ENSG00000118690	84071	ARMC2	3.57367	1.8374	1.71922	51.581	1.70371e-07	6.12223e-07
ENSG00000165309	219681	ARMC3	18.309	4.19448	1.83129	46.1245	4.33221e-07	1.41817e-06
ENSG00000169126	55130	ARMC4	0.169427	-2.56127	1.43054	74.2105	6.57581e-09	3.18144e-08
ENSG00000105676	93436	ARMC6	0.222322	-2.16928	1.09859	27.3029	2.16096e-05	4.94962e-05
ENSG00000125449	79637	ARMC7	0.276192	-1.85626	-0.386528	10.7818	0.00305805	0.00478273
ENSG00000114098	25852	ARMC8	1.26221	0.33595	4.96475	7.24042	0.0125967	0.0179552
ENSG00000135931	80210	ARMC9	0.749289	-0.416405	3.32615	6.41063	0.0180917	0.0251482
ENSG00000126947	51309	ARMCX1	3.19624	1.67638	4.94949	101.274	3.21658e-10	2.07002e-09
ENSG00000184867	9823	ARMCX2	0.73114	-0.45178	5.14483	8.66671	0.00696003	0.0102855
ENSG00000102401	51566	ARMCX3	4.59316	2.19949	5.7029	210.042	1.40824e-13	2.08026e-12
ENSG00000125962	64860	ARMCX5	1.28715	0.364175	3.28969	4.7526	0.0390025	0.0516306
ENSG00000146476	79624	ARMT1	0.616473	-0.697891	5.3169	21.3794	0.000101514	0.000205411
ENSG00000143437	405	ARNT	0.583459	-0.777296	4.29435	40.5767	1.21101e-06	3.59971e-06
ENSG00000172379	9915	ARNT2	3.25393	1.70218	3.98904	82.2504	2.47754e-09	1.31468e-08
ENSG00000133794	406	ARNTL	0.166188	-2.58911	1.44875	74.2562	6.53789e-09	3.16412e-08
ENSG00000130429	10095	ARPC1B	0.477693	-1.06585	0.475049	7.20743	0.0127761	0.0181935
ENSG00000241553	10093	ARPC4	0.415941	-1.26555	2.77333	16.2404	0.000467514	0.000840292
ENSG00000162704	10092	ARPC5	2.51804	1.3323	6.21283	63.3744	2.80778e-08	1.18135e-07
ENSG00000136950	81873	ARPC5L	0.578787	-0.788896	2.83888	16.1566	0.000480128	0.000859962
ENSG00000242498	348110	ARPIN	1.81312	0.858476	3.51945	17.7214	0.000294899	0.00054938
ENSG00000128989	10776	ARPP19	1.74177	0.800556	7.82936	27.2514	2.18843e-05	5.00792e-05
ENSG00000172995	10777	ARPP21	396.592	8.63151	0.467236	169.519	5.19953e-12	5.1175e-11
ENSG00000137486	408	ARRB1	3.74093	1.9034	2.46756	47.5893	3.34837e-07	1.12475e-06
ENSG00000141480	409	ARRB2	0.564888	-0.823964	2.66528	16.2091	0.000472183	0.000847464
ENSG00000203993	85026	ARRDC1-AS1	0.39272	-1.34843	0.377743	9.73899	0.00455125	0.00693478
ENSG00000113369	57561	ARRDC3	5.7305	2.51866	5.94262	381.735	1.56879e-16	5.3899e-15
ENSG00000140450	91947	ARRDC4	3.26438	1.70681	4.0145	75.2281	5.78622e-09	2.82417e-08
ENSG00000113273	411	ARSB	1.39359	0.478811	4.19167	11.362	0.00246614	0.00392409
ENSG00000006756	414	ARSD	3.4667	1.79356	3.37239	91.1135	9.1752e-10	5.38628e-09
ENSG00000164291	153642	ARSK	0.658866	-0.601944	3.21028	10.94	0.00288267	0.00453364
ENSG00000167311	116969	ART5	0.0270258	-5.20952	-0.52408	46.18	4.2897e-07	1.40591e-06
ENSG00000173409	64801	ARV1	2.19237	1.13249	3.1113	31.2849	8.45435e-06	2.10385e-05
ENSG00000004848	170302	ARX	10.3685	3.37414	0.477819	30.7686	9.51e-06	2.34309e-05
ENSG00000104763	427	ASAH1	3.48498	1.80115	6.2084	174.151	1.10328e-12	1.27528e-11
ENSG00000188611	56624	ASAH2	3.32869	1.73496	1.61646	41.7724	9.63176e-07	2.92027e-06
ENSG00000204147	653308	ASAH2B	3.8842	1.95762	2.27369	81.0937	2.83778e-09	1.48055e-08
ENSG00000153317	50807	ASAP1	2.40575	1.26649	4.92973	80.1118	3.18817e-09	1.6438e-08
ENSG00000151693	8853	ASAP2	2.22329	1.1527	4.56874	62.9146	2.99801e-08	1.25471e-07
ENSG00000088280	55616	ASAP3	0.387026	-1.3695	3.38284	61.2547	3.8097e-08	1.56578e-07
ENSG00000065802	51665	ASB1	0.686436	-0.542803	2.9281	7.60073	0.0108079	0.0155391
ENSG00000196372	79754	ASB13	1.35654	0.43993	2.44405	4.98341	0.0349052	0.0465579
ENSG00000267080	339201	ASB16-AS1	0.283792	-1.81709	0.166249	11.5858	0.00227223	0.00363338
ENSG00000115239	51130	ASB3	1.93522	0.952497	1.13118	8.16557	0.00853982	0.0124523
ENSG00000148331	140459	ASB6	0.470719	-1.08706	1.03583	4.77515	0.0385794	0.0511022
ENSG00000183475	140460	ASB7	1.54675	0.629242	3.60458	22.108	8.29949e-05	0.000170789
ENSG00000177981	140461	ASB8	3.38578	1.75949	3.11856	83.6973	2.09494e-09	1.1318e-08
ENSG00000138303	51008	ASCC1	1.44916	0.535219	4.23318	12.6863	0.00153211	0.00251628
ENSG00000100325	84164	ASCC2	0.326832	-1.61338	1.70495	25.1334	3.72216e-05	8.14875e-05
ENSG00000112249	10973	ASCC3	0.403735	-1.30852	6.25375	67.8976	1.50008e-08	6.67292e-08
ENSG00000139352	429	ASCL1	142.342	7.15321	2.64999	436.886	3.24885e-17	1.40416e-15
ENSG00000111875	25842	ASF1A	1.59585	0.674329	4.85758	17.4372	0.000321714	0.000595466
ENSG00000105011	55723	ASF1B	0.0558379	-4.16261	2.21977	166.998	1.73858e-12	1.8895e-11
ENSG00000116539	55870	ASH1L	1.704	0.768921	5.67159	31.371	8.29095e-06	2.06709e-05
ENSG00000129691	9070	ASH2L	0.616372	-0.698127	4.36817	20.885	0.000116613	0.000233336
ENSG00000110881	41	ASIC1	28.8111	4.84855	1.63963	120.632	5.42711e-11	4.1606e-10
ENSG00000108684	40	ASIC2	17.3757	4.119	0.253797	68.7657	1.33478e-08	6.01105e-08
ENSG00000169093	8623	ASMTL	0.0674766	-3.88947	1.67335	107.419	1.77736e-10	1.20849e-09
ENSG00000198356	439	ASNA1	0.214648	-2.21996	2.29496	38.1405	1.95763e-06	5.56851e-06
ENSG00000138381	54529	ASNSD1	1.79273	0.842161	5.4531	30.166	1.09257e-05	2.66199e-05
ENSG00000198363	444	ASPH	0.684276	-0.54735	6.38482	15.5825	0.000577161	0.00102193
ENSG00000066279	259266	ASPM	0.166051	-2.5903	6.79357	134.388	1.76256e-11	1.51916e-10
ENSG00000169696	79058	ASPSCR1	0.26938	-1.89229	-0.276099	9.78623	0.00446858	0.00681647
ENSG00000162174	80150	ASRGL1	1.77153	0.824998	3.3299	21.0568	0.000111106	0.000223233
ENSG00000130707	445	ASS1	0.0418198	-4.57967	1.60527	105.449	2.14307e-10	1.43362e-09
ENSG00000152092	460	ASTN1	6.71925	2.7483	4.04495	264.12	1.07818e-14	2.12095e-13
ENSG00000171456	171023	ASXL1	2.09107	1.06424	4.40351	28.0613	1.79697e-05	4.18338e-05
ENSG00000143970	55252	ASXL2	0.423817	-1.23849	4.32668	43.2309	7.32614e-07	2.28048e-06
ENSG00000141431	80816	ASXL3	247.408	7.95075	5.13074	1332.79	5.25152e-23	3.91527e-20
ENSG00000138138	84896	ATAD1	3.47667	1.79771	5.92608	238.126	3.46934e-14	5.9736e-13
ENSG00000156802	29028	ATAD2	0.266366	-1.90852	4.99858	129.877	2.52046e-11	2.09842e-10
ENSG00000119778	54454	ATAD2B	2.8786	1.52537	5.41053	123.513	4.25126e-11	3.35045e-10
ENSG00000197785	55210	ATAD3A	0.0901257	-3.47192	-0.383167	23.8235	5.2327e-05	0.000111576
ENSG00000160072	83858	ATAD3B	0.13408	-2.89883	0.827873	31.7406	7.62769e-06	1.91734e-05
ENSG00000176208	79915	ATAD5	0.338987	-1.5607	4.3014	54.9738	9.86519e-08	3.71089e-07
ENSG00000137343	79969	ATAT1	18.5294	4.21175	3.65661	498.269	6.93325e-18	3.81482e-16
ENSG00000167654	85300	ATCAY	1.78102	0.832707	4.13813	10.4555	0.00345788	0.00536809
ENSG00000107669	11101	ATE1	1.67338	0.742765	5.33468	29.2455	1.35479e-05	3.23893e-05
ENSG00000226864	100130887	ATE1-AS1	21.4316	4.42167	-0.923495	18.4266	0.000238273	0.000451103
ENSG00000123268	466	ATF1	0.549077	-0.86492	3.36227	26.6341	2.54869e-05	5.75374e-05
ENSG00000115966	1386	ATF2	2.50782	1.32643	5.92027	134.573	1.73728e-11	1.50172e-10
ENSG00000162772	467	ATF3	0.583958	-0.776064	1.92479	9.8101	0.00442743	0.00675853
ENSG00000128272	468	ATF4	0.585281	-0.772798	5.6107	14.7118	0.000767409	0.0013284
ENSG00000118217	22926	ATF6	1.88504	0.914594	5.51753	45.9799	4.44508e-07	1.45161e-06
ENSG00000171681	55729	ATF7IP	1.46193	0.547877	6.88596	13.9501	0.00099042	0.00167801
ENSG00000166669	80063	ATF7IP2	1.69917	0.764832	3.30258	19.9105	0.000154001	0.000301432
ENSG00000123395	60673	ATG101	0.177777	-2.49186	1.12614	49.1661	2.55257e-07	8.82275e-07
ENSG00000145782	9140	ATG12	2.42854	1.28009	5.52999	69.7673	1.16818e-08	5.34153e-08
ENSG00000175224	9776	ATG13	0.647488	-0.627075	4.05952	20.756	0.000120939	0.000241162
ENSG00000085978	55054	ATG16L1	0.745792	-0.423154	3.45362	5.51634	0.0271571	0.036806
ENSG00000168010	89849	ATG16L2	0.400682	-1.31947	0.0406074	6.87496	0.0147497	0.0207856
ENSG00000110046	23130	ATG2A	0.17091	-2.54869	-0.0488215	21.0854	0.000110219	0.000221673
ENSG00000066739	55102	ATG2B	1.68209	0.750259	5.23963	21.0565	0.000111115	0.000223233
ENSG00000144848	64422	ATG3	0.806712	-0.309874	4.27321	5.3467	0.0293933	0.0396529
ENSG00000101844	115201	ATG4A	2.22772	1.15557	3.39976	40.8329	1.15262e-06	3.43803e-06
ENSG00000168397	23192	ATG4B	0.508058	-0.976934	2.27746	14.0115	0.000970042	0.0016461
ENSG00000125703	84938	ATG4C	0.453451	-1.14098	3.47022	43.3962	7.10517e-07	2.21875e-06
ENSG00000130734	84971	ATG4D	0.236917	-2.07755	-0.132788	14.5866	0.000799948	0.0013804
ENSG00000197548	10533	ATG7	0.716124	-0.481719	2.68108	7.00335	0.0139503	0.0197394
ENSG00000198925	79065	ATG9A	0.436576	-1.1957	1.84266	10.5823	0.00329612	0.00513139
ENSG00000138363	471	ATIC	0.342737	-1.54483	3.12913	77.0845	4.59747e-09	2.29812e-08
ENSG00000198513	51062	ATL1	18.6923	4.22437	4.41044	492.012	8.0464e-18	4.3243e-16
ENSG00000119787	64225	ATL2	0.754997	-0.405458	5.48939	7.58834	0.0108645	0.0156131
ENSG00000184743	25923	ATL3	0.346266	-1.53005	4.65975	123.364	4.30499e-11	3.391e-10
ENSG00000149311	472	ATM	1.25383	0.326337	6.74821	4.96608	0.0351954	0.0468989
ENSG00000111676	1822	ATN1	0.36926	-1.43729	0.741643	6.88121	0.0147097	0.0207351
ENSG00000177556	475	ATOX1	0.471	-1.0862	1.52318	9.58659	0.00482955	0.0073296
ENSG00000206190	57194	ATP10A	0.0303915	-5.04019	-0.58936	45.096	5.2082e-07	1.67297e-06
ENSG00000145246	57205	ATP10D	1.46035	0.546313	3.31281	8.79358	0.00661293	0.00980367
ENSG00000068650	23250	ATP11A	0.421973	-1.24478	3.51104	37.7474	2.11918e-06	5.9745e-06
ENSG00000058063	23200	ATP11B	1.41497	0.500767	5.54484	15.1786	0.000658134	0.00115398
ENSG00000101974	286410	ATP11C	1.70911	0.773245	6.57619	32.4723	6.47761e-06	1.65277e-05
ENSG00000105726	57130	ATP13A1	0.168055	-2.57299	1.02415	20.7225	0.000122094	0.000243291
ENSG00000159363	23400	ATP13A2	0.201618	-2.3103	1.28137	19.0094	0.000200351	0.000384087
ENSG00000127249	84239	ATP13A4	10.4619	3.38708	-0.169175	29.6469	1.23288e-05	2.97035e-05
ENSG00000163399	476	ATP1A1	0.328142	-1.60761	6.02252	93.7028	6.96437e-10	4.19918e-09
ENSG00000018625	477	ATP1A2	0.0184205	-5.76254	3.18322	453.565	2.09412e-17	9.60782e-16
ENSG00000105409	478	ATP1A3	2.4083	1.26802	1.72085	6.3978	0.0181952	0.0252826
ENSG00000143153	481	ATP1B1	3.236	1.69421	6.10055	144.892	7.96264e-12	7.50512e-11
ENSG00000129244	482	ATP1B2	0.102749	-3.28281	0.357082	26.4801	2.64821e-05	5.96127e-05
ENSG00000069849	483	ATP1B3	0.519627	-0.944451	5.79539	37.6981	2.14044e-06	6.03101e-06
ENSG00000260442	100289092	ATP2A1-AS1	0.194466	-2.36241	-0.329449	15.204	0.0006527	0.00114526
ENSG00000074370	489	ATP2A3	0.196182	-2.34974	-0.664387	13.1141	0.00131926	0.00219083
ENSG00000070961	490	ATP2B1	3.53192	1.82045	6.6566	176.679	9.4322e-13	1.11269e-11
ENSG00000271614	338758	ATP2B1-AS1	18.1674	4.18328	0.432362	70.9579	9.98813e-09	4.63966e-08
ENSG00000157087	491	ATP2B2	4.64649	2.21614	0.39875	11.3246	0.00250028	0.00397502
ENSG00000058668	493	ATP2B4	0.44412	-1.17098	5.82834	101.624	3.10741e-10	2.00409e-09
ENSG00000017260	27032	ATP2C1	1.49649	0.581583	5.91025	22.5925	7.27261e-05	0.000150886
ENSG00000152234	498	ATP5A1	0.753175	-0.408942	8.0773	10.1936	0.00382008	0.00589478
ENSG00000110955	506	ATP5B	0.628501	-0.670014	7.81588	19.4011	0.00017857	0.000345574
ENSG00000124172	514	ATP5E	2.84975	1.51083	6.20203	67.9	1.49958e-08	6.67271e-08
ENSG00000159199	516	ATP5G1	0.303122	-1.72203	2.81999	34.5097	4.15604e-06	1.10425e-05
ENSG00000135390	517	ATP5G2	0.253436	-1.9803	4.44188	21.2004	0.000106721	0.000215159
ENSG00000154518	518	ATP5G3	0.611879	-0.708682	5.84281	25.6453	3.26668e-05	7.22908e-05
ENSG00000167863	10476	ATP5H	0.418856	-1.25547	5.37143	64.2368	2.48528e-08	1.05729e-07
ENSG00000169020	521	ATP5I	0.317074	-1.65711	3.60356	60.9906	3.95947e-08	1.62019e-07
ENSG00000241468	9551	ATP5J2	0.247378	-2.01521	3.21332	39.6141	1.46078e-06	4.27175e-06
ENSG00000125375	27109	ATP5S	2.33079	1.22082	3.6147	59.218	5.14526e-08	2.05136e-07
ENSG00000198899	4508	ATP6	1.30827	0.387656	7.78485	4.81963	0.0377598	0.0500788
ENSG00000205464	92270	ATP6AP1L	5.06036	2.33924	0.955974	40.5534	1.2165e-06	3.61339e-06
ENSG00000182220	10159	ATP6AP2	1.50946	0.594033	5.84296	19.9398	0.000152704	0.000299246
ENSG00000033627	535	ATP6V0A1	2.69427	1.42989	4.39804	95.0411	6.05384e-10	3.70258e-09
ENSG00000185344	23545	ATP6V0A2	0.570436	-0.809864	4.39261	45.7822	4.60456e-07	1.4991e-06
ENSG00000117410	533	ATP6V0B	0.519699	-0.944253	2.88334	7.35211	0.0120096	0.0171528
ENSG00000159720	9114	ATP6V0D1	0.52494	-0.929776	2.48324	4.65395	0.0409157	0.0540193
ENSG00000113732	8992	ATP6V0E1	0.433924	-1.20449	4.34277	38.2428	1.9178e-06	5.46869e-06
ENSG00000171130	155066	ATP6V0E2	3.6574	1.87082	2.27219	33.8777	4.76125e-06	1.24969e-05
ENSG00000204934	401431	ATP6V0E2-AS1	2.95791	1.56458	0.373615	12.1849	0.00183031	0.00297198
ENSG00000114573	523	ATP6V1A	2.37734	1.24935	6.98955	69.2517	1.25095e-08	5.6782e-08
ENSG00000147416	526	ATP6V1B2	1.93728	0.95403	5.63406	41.6198	9.9151e-07	3.00069e-06
ENSG00000155097	528	ATP6V1C1	1.48333	0.568841	5.58537	13.65	0.00109686	0.00184555
ENSG00000131100	529	ATP6V1E1	0.755869	-0.403792	4.77671	8.28579	0.00812786	0.0118888
ENSG00000136888	9550	ATP6V1G1	1.82593	0.868631	5.67662	53.3905	1.26919e-07	4.67283e-07
ENSG00000213760	534	ATP6V1G2	17.504	4.12961	2.30755	253.759	1.69537e-14	3.18786e-13
ENSG00000047249	51606	ATP6V1H	2.04391	1.03133	4.6637	47.886	3.1802e-07	1.07382e-06
ENSG00000165240	538	ATP7A	5.61392	2.48901	4.35646	204.595	1.88416e-13	2.67569e-12
ENSG00000228253	4509	ATP8	1.85139	0.888609	4.07421	18.7001	0.000219588	0.000418437
ENSG00000124406	10396	ATP8A1	6.50304	2.70111	6.06513	337.816	6.46119e-16	1.8635e-14
ENSG00000132932	51761	ATP8A2	6.25828	2.64577	4.56485	303.926	2.17821e-15	5.23016e-14
ENSG00000143515	57198	ATP8B2	0.456223	-1.13219	3.91404	25.0069	3.84506e-05	8.39193e-05
ENSG00000130270	148229	ATP8B3	0.0382825	-4.70717	-0.731347	30.6011	9.88225e-06	2.42878e-05
ENSG00000054793	10079	ATP9A	12.3404	3.62531	5.79007	699.715	1.23319e-19	1.25946e-17
ENSG00000166377	374868	ATP9B	1.50991	0.594466	3.44251	14.0731	0.000950073	0.00161405
ENSG00000123472	64756	ATPAF1	1.91669	0.938615	5.84529	47.016	3.70115e-07	1.2305e-06
ENSG00000130770	93974	ATPIF1	0.739914	-0.434571	4.48076	4.38016	0.0468001	0.0612126
ENSG00000138085	51374	ATRAID	0.29922	-1.74072	4.15838	67.2483	1.63815e-08	7.2225e-08
ENSG00000088812	8455	ATRN	1.81331	0.858629	5.33592	62.8731	3.01587e-08	1.26177e-07
ENSG00000107518	26033	ATRNL1	15.4748	3.95185	6.48378	426.579	4.29613e-17	1.7696e-15
ENSG00000085224	546	ATRX	2.16982	1.11757	6.89302	52.1257	1.55805e-07	5.65808e-07
ENSG00000124788	6310	ATXN1	3.42523	1.7762	4.54922	92.2886	8.08997e-10	4.80979e-09
ENSG00000130638	25814	ATXN10	1.70112	0.766486	6.09444	25.0241	3.82811e-05	8.36227e-05
ENSG00000224470	342371	ATXN1L	0.508995	-0.974276	3.98964	28.9177	1.464e-05	3.47717e-05
ENSG00000204842	6311	ATXN2	1.52029	0.604351	4.37222	19.4212	0.000177525	0.000343776
ENSG00000168488	11273	ATXN2L	0.416758	-1.26272	3.05613	19.8653	0.000156026	0.000305116
ENSG00000066427	4287	ATXN3	2.52675	1.33728	4.78367	85.7294	1.66155e-09	9.16247e-09
ENSG00000146776	222255	ATXN7L1	0.390675	-1.35596	1.97306	34.2933	4.35337e-06	1.15237e-05
ENSG00000087152	56970	ATXN7L3	0.636642	-0.651447	3.85122	7.384	0.0118475	0.0169375
ENSG00000253719	552889	ATXN7L3B	2.37684	1.24905	6.63489	136.386	1.50935e-11	1.32358e-10
ENSG00000127423	79000	AUNIP	0.0915009	-3.45007	1.99237	83.7553	2.08101e-09	1.1255e-08
ENSG00000115307	550	AUP1	0.357996	-1.48198	2.74807	16.9424	0.000374937	0.000686057
ENSG00000087586	6790	AURKA	0.114677	-3.12435	4.33303	277.095	6.25529e-15	1.29187e-13
ENSG00000175756	54998	AURKAIP1	0.0983505	-3.34592	0.325999	27.4266	2.0965e-05	4.82124e-05
ENSG00000178999	9212	AURKB	0.0177859	-5.81312	2.35289	191.223	3.97021e-13	5.18842e-12
ENSG00000158321	26053	AUTS2	0.671097	-0.575407	3.89241	7.08062	0.0134923	0.0191476
ENSG00000169857	57099	AVEN	0.287103	-1.80036	2.09884	59.5577	4.89124e-08	1.96057e-07
ENSG00000105778	23080	AVL9	1.8949	0.922125	5.50248	50.7143	1.96676e-07	6.95266e-07
ENSG00000119986	60370	AVPI1	0.242808	-2.04211	-0.507248	11.624	0.00224087	0.00358708
ENSG00000166148	552	AVPR1A	14.0097	3.80836	1.51399	37.6285	2.17084e-06	6.10586e-06
ENSG00000103126	8312	AXIN1	0.196324	-2.34869	1.4364	28.7478	1.52433e-05	3.60439e-05
ENSG00000168646	8313	AXIN2	0.616826	-0.697065	3.58665	17.2157	0.000344453	0.000633857
ENSG00000167601	558	AXL	0.0746656	-3.74341	2.80843	240.109	3.16072e-14	5.52514e-13
ENSG00000163512	64343	AZI2	3.15354	1.65697	4.89117	123.633	4.20868e-11	3.32041e-10
ENSG00000166710	567	B2M	0.230475	-2.11732	6.52019	134.109	1.80142e-11	1.54908e-10
ENSG00000169255	8706	B3GALNT1	12.5504	3.64966	4.79281	522.154	3.99061e-18	2.36127e-16
ENSG00000162885	148789	B3GALNT2	0.365722	-1.45118	3.08487	77.9136	4.15438e-09	2.09773e-08
ENSG00000172318	8708	B3GALT1	1.2031	0.266761	4.2909	4.3089	0.0484836	0.0632493
ENSG00000162630	8707	B3GALT2	360.997	8.49584	2.09269	367.002	2.47757e-16	8.15519e-15
ENSG00000183778	10317	B3GALT5	0.135869	-2.87972	2.62392	128.396	2.84087e-11	2.33776e-10
ENSG00000184809	114041	B3GALT5-AS1	0.0528673	-4.24148	0.56275	105.842	2.06408e-10	1.38575e-09
ENSG00000176022	126792	B3GALT6	1.56149	0.642922	2.19765	8.12146	0.00869666	0.0126711
ENSG00000112309	135152	B3GAT2	46.631	5.54322	3.88897	389.248	1.25061e-16	4.43995e-15
ENSG00000149541	26229	B3GAT3	0.1981	-2.3357	-0.277306	7.19977	0.0128181	0.0182482
ENSG00000187676	145173	B3GLCT	1.65471	0.726579	3.60117	11.3868	0.00244376	0.00389097
ENSG00000170340	10678	B3GNT2	0.241833	-2.04792	4.07125	130.16	2.46369e-11	2.0523e-10
ENSG00000176597	84002	B3GNT5	3.37312	1.75409	4.53947	115.021	8.85844e-11	6.44019e-10
ENSG00000156966	93010	B3GNT7	0.0341903	-4.87027	1.42455	153.363	4.34619e-12	4.35524e-11
ENSG00000237172	84752	B3GNT9	0.0969407	-3.36675	0.697983	44.4045	5.90404e-07	1.87908e-06
ENSG00000135454	2583	B4GALNT1	86.5697	6.43579	1.78376	276.39	6.43924e-15	1.32618e-13
ENSG00000139044	283358	B4GALNT3	0.193588	-2.36894	1.14091	42.6653	8.14026e-07	2.50732e-06
ENSG00000117411	8704	B4GALT2	0.411441	-1.28124	2.16823	9.30406	0.00539601	0.00813055
ENSG00000121578	8702	B4GALT4	0.255646	-1.96778	3.5907	149.176	5.84056e-12	5.669e-11
ENSG00000158470	9334	B4GALT5	0.751604	-0.411955	5.39148	12.5217	0.0016237	0.00265675
ENSG00000118276	9331	B4GALT6	1.48618	0.571605	4.53475	12.5325	0.00161755	0.00264784
ENSG00000027847	11285	B4GALT7	0.354765	-1.49506	-0.089118	5.68357	0.0251363	0.0342205
ENSG00000174684	11041	B4GAT1	2.05497	1.03911	3.21237	30.1275	1.10235e-05	2.68318e-05
ENSG00000108641	27077	B9D1	0.236725	-2.07872	0.459874	22.8658	6.75475e-05	0.000140966
ENSG00000164929	79870	BAALC	12.8192	3.68024	4.69695	439.009	3.06954e-17	1.34617e-15
ENSG00000136881	570	BAAT	5.05225	2.33693	-1.0023	9.42255	0.00515004	0.00778511
ENSG00000105393	29086	BABAM1	0.350591	-1.51214	1.61978	30.719	9.61866e-06	2.36829e-05
ENSG00000186318	23621	BACE1	6.62546	2.72802	4.37916	354.587	3.69121e-16	1.15387e-14
ENSG00000182240	25825	BACE2	0.440893	-1.1815	2.61358	19.9473	0.000152377	0.000298725
ENSG00000156273	571	BACH1	2.86359	1.51782	6.44961	170.585	1.38119e-12	1.54966e-11
ENSG00000112182	60468	BACH2	22.9976	4.52341	4.83624	680.752	1.7118e-19	1.69037e-17
ENSG00000107262	573	BAG1	2.08393	1.05931	3.98235	32.5553	6.35962e-06	1.62684e-05
ENSG00000112208	9532	BAG2	0.580554	-0.784498	3.5503	14.2546	0.000893775	0.00152834
ENSG00000151929	9531	BAG3	0.511129	-0.968241	1.22805	8.47895	0.00751088	0.011047
ENSG00000266074	57597	BAHCC1	24.6503	4.62354	1.74587	101.144	3.2584e-10	2.09242e-09
ENSG00000140320	22893	BAHD1	0.192093	-2.38012	2.16464	97.567	4.66698e-10	2.91169e-09
ENSG00000006453	55971	BAIAP2L1	0.0863694	-3.53334	2.31328	190.315	4.18328e-13	5.44301e-12
ENSG00000030110	578	BAK1	0.0689261	-3.85881	1.48856	98.5191	4.23698e-10	2.66348e-09
ENSG00000095739	25805	BAMBI	0.360587	-1.47158	3.54912	33.8607	4.77881e-06	1.25364e-05
ENSG00000175334	8815	BANF1	0.220956	-2.17817	2.95765	45.7214	4.65487e-07	1.51217e-06
ENSG00000172530	54971	BANP	0.596344	-0.745784	1.11517	5.12758	0.0325906	0.0436425
ENSG00000163930	8314	BAP1	0.434675	-1.20199	3.13774	15.5388	0.000585379	0.00103493
ENSG00000176788	10409	BASP1	2.59338	1.37483	5.50306	100.204	3.57746e-10	2.27866e-09
ENSG00000087088	581	BAX	0.12195	-3.03564	1.20111	31.779	7.56205e-06	1.90148e-05
ENSG00000198604	11177	BAZ1A	3.65448	1.86967	5.46623	175.547	1.01154e-12	1.18391e-11
ENSG00000076108	11176	BAZ2A	0.513206	-0.96239	4.46048	19.5267	0.000172142	0.000334003
ENSG00000123636	29994	BAZ2B	1.83279	0.874045	6.16366	42.9267	7.75239e-07	2.40025e-06
ENSG00000214413	92482	BBIP1	2.85284	1.5124	3.84858	141.553	1.01944e-11	9.34291e-11
ENSG00000119636	80127	BBOF1	15.8469	3.98613	2.71068	289.359	3.81925e-15	8.38717e-14
ENSG00000179941	79738	BBS10	2.39954	1.26276	4.36789	48.2012	3.01153e-07	1.0223e-06
ENSG00000181004	166379	BBS12	2.00619	1.00446	2.67264	20.069	0.000147127	0.000289268
ENSG00000125124	583	BBS2	2.12206	1.08547	4.2597	44.7218	5.57296e-07	1.7817e-06
ENSG00000163093	129880	BBS5	3.13172	1.64695	0.00442899	7.55501	0.0110186	0.0158161
ENSG00000138686	55212	BBS7	2.38318	1.25289	4.16868	68.1841	1.44321e-08	6.44495e-08
ENSG00000122507	27241	BBS9	2.11753	1.08238	4.05522	43.8303	6.55834e-07	2.06094e-06
ENSG00000114439	56987	BBX	0.729152	-0.455708	5.83448	12.1327	0.00186482	0.00302308
ENSG00000187244	4059	BCAM	0.124395	-3.007	-0.395206	16.7335	0.000400207	0.000729343
ENSG00000185825	10134	BCAP31	0.365626	-1.45156	3.23633	32.7638	6.07306e-06	1.56157e-05
ENSG00000050820	9564	BCAR1	0.181726	-2.46017	0.0506108	21.7362	9.19405e-05	0.000187567
ENSG00000116752	10286	BCAS2	1.65137	0.723665	5.05459	21.9051	8.77534e-05	0.000179614
ENSG00000124243	55653	BCAS4	0.588297	-0.765384	1.65589	9.14751	0.00574088	0.00859978
ENSG00000060982	586	BCAT1	0.567022	-0.818522	7.30765	24.9645	3.88721e-05	8.48145e-05
ENSG00000105552	587	BCAT2	0.202349	-2.30508	0.352778	21.7176	9.24136e-05	0.000188403
ENSG00000107949	56647	BCCIP	0.557835	-0.84209	4.80465	41.3522	1.04337e-06	3.14044e-06
ENSG00000186666	144233	BCDIN3D	3.36468	1.75047	2.14666	49.0269	2.61385e-07	9.01368e-07
ENSG00000258057	100286844	BCDIN3D-AS1	9.38496	3.23035	0.0491601	59.4689	4.95631e-08	1.98399e-07
ENSG00000083123	594	BCKDHB	0.59958	-0.737976	3.65574	32.287	6.74994e-06	1.71444e-05
ENSG00000103507	10295	BCKDK	0.153142	-2.70706	1.21072	37.8651	2.06936e-06	5.85286e-06
ENSG00000127152	64919	BCL11B	0.5718	-0.806416	0.560733	4.89052	0.0364932	0.0484832
ENSG00000171791	596	BCL2	3.6304	1.86013	3.87349	74.2068	6.57888e-09	3.18189e-08
ENSG00000126453	83596	BCL2L12	0.0522216	-4.25921	0.729773	120.804	5.34801e-11	4.1084e-10
ENSG00000129473	599	BCL2L2	0.656756	-0.606571	2.70734	9.06792	0.00592539	0.00885306
ENSG00000113916	604	BCL6	0.361907	-1.46631	1.84739	23.2729	6.05597e-05	0.000127525
ENSG00000161940	255877	BCL6B	0.00242222	-8.68945	0.117087	105.71	3.96743e-09	2.01219e-08
ENSG00000110987	605	BCL7A	3.91998	1.97085	3.76172	150.264	5.4051e-12	5.30233e-11
ENSG00000099385	9274	BCL7C	3.23349	1.69309	1.65387	38.7731	1.72493e-06	4.97206e-06
ENSG00000116128	607	BCL9	0.627279	-0.67282	3.48609	9.00126	0.00608494	0.00907234
ENSG00000186174	283149	BCL9L	0.129962	-2.94384	0.580433	39.9268	1.37402e-06	4.03783e-06
ENSG00000029363	9774	BCLAF1	1.68546	0.753141	7.15487	28.6263	1.56911e-05	3.69855e-05
ENSG00000173681	256643	BCLAF3	3.31417	1.72865	3.44959	89.9623	1.03925e-09	6.00864e-09
ENSG00000197580	83875	BCO2	8.37007	3.06524	-0.385423	25.035	3.8174e-05	8.34012e-05
ENSG00000183337	54880	BCOR	0.386961	-1.36974	4.04499	54.0009	1.15101e-07	4.27463e-07
ENSG00000085185	63035	BCORL1	2.82564	1.49858	0.851362	12.8767	0.00143311	0.00236645
ENSG00000186716	613	BCR	0.462507	-1.11245	3.54724	24.4296	4.46433e-05	9.64749e-05
ENSG00000164039	56898	BDH2	0.420512	-1.24978	3.82594	47.3073	3.51714e-07	1.17482e-06
ENSG00000168398	624	BDKRB2	0.162568	-2.62088	1.03287	6.73199	0.0156998	0.0220226
ENSG00000176697	627	BDNF	4.39538	2.13599	2.62593	93.9952	6.75346e-10	4.08854e-09
ENSG00000145734	55814	BDP1	1.959	0.97012	6.05933	49.1779	2.54745e-07	8.80712e-07
ENSG00000178409	57673	BEND3	0.271906	-1.87882	3.43812	94.339	6.51429e-10	3.95177e-09
ENSG00000188848	389206	BEND4	1.84076	0.880304	4.65539	32.8175	6.00157e-06	1.54425e-05
ENSG00000162373	79656	BEND5	7.44122	2.89554	2.37282	116.377	7.85513e-11	5.78409e-10
ENSG00000165626	222389	BEND7	2.6623	1.41268	2.64123	47.2535	3.55035e-07	1.18485e-06
ENSG00000167995	7439	BEST1	6.10613	2.61026	-0.795534	14.6462	0.000784275	0.00135508
ENSG00000177951	51272	BET1L	0.390803	-1.35549	1.77393	13.941	0.000993476	0.001683
ENSG00000133169	55859	BEX1	3.55753	1.83088	5.14649	132.253	2.08495e-11	1.7654e-10
ENSG00000133134	84707	BEX2	1.9318	0.949949	3.80169	32.6209	6.26784e-06	1.60635e-05
ENSG00000102409	56271	BEX4	3.4448	1.78442	5.2829	140.343	1.11637e-11	1.01254e-10
ENSG00000103429	51283	BFAR	0.64593	-0.63055	4.94238	24.7655	4.0919e-05	8.89551e-05
ENSG00000182492	633	BGN	0.0654955	-3.93246	-0.973354	4.65385	0.0429012	0.0564259
ENSG00000198908	80823	BHLHB9	4.5732	2.1932	2.85722	95.3143	5.88433e-10	3.61075e-09
ENSG00000134107	8553	BHLHE40	0.174135	-2.52172	0.888897	11.3173	0.00250696	0.00398351
ENSG00000123095	79365	BHLHE41	0.393571	-1.3453	0.968509	6.31404	0.0188871	0.0261637
ENSG00000145692	635	BHMT	0.359214	-1.47709	-1.0378	7.79134	0.010455	0.0150652
ENSG00000122870	80114	BICC1	6.21838	2.63654	2.97201	82.5592	2.38996e-09	1.27502e-08
ENSG00000151746	636	BICD1	1.87056	0.903471	4.36793	18.346	0.000244102	0.000461273
ENSG00000185963	23299	BICD2	1.33755	0.419591	4.03211	9.25454	0.00550259	0.00827608
ENSG00000135127	92558	BICDL1	0.527683	-0.922257	0.650131	6.34477	0.0186299	0.0258482
ENSG00000112624	23506	BICRAL	1.86874	0.902069	3.3164	31.6202	7.83714e-06	1.96568e-05
ENSG00000015475	637	BID	1.89288	0.920584	3.27355	27.247	2.19076e-05	5.0125e-05
ENSG00000100290	638	BIK	0.0760392	-3.71711	-0.191292	47.5841	4.1997e-07	1.37812e-06
ENSG00000147439	55909	BIN3	0.484994	-1.04396	1.01555	8.7263	0.00679457	0.010055
ENSG00000110330	329	BIRC2	2.29385	1.19777	5.70511	85.7208	1.66316e-09	9.16799e-09
ENSG00000023445	330	BIRC3	15.6544	3.96849	0.570358	8.22854	0.00875497	0.0127548
ENSG00000089685	332	BIRC5	0.0816084	-3.61514	4.6164	239.143	3.3072e-14	5.73414e-13
ENSG00000115760	57448	BIRC6	1.28157	0.357909	7.33384	6.22533	0.019652	0.0271526
ENSG00000134897	54841	BIVM	7.14193	2.83631	3.68241	189.784	4.31368e-13	5.59316e-12
ENSG00000166619	10904	BLCAP	2.49116	1.31681	3.80076	48.8527	2.69277e-07	9.27511e-07
ENSG00000197299	641	BLM	0.215622	-2.21342	4.61494	167.81	1.64972e-12	1.81141e-11
ENSG00000135441	2647	BLOC1S1	0.195209	-2.35691	0.535072	23.1995	6.17587e-05	0.000129885
ENSG00000196072	282991	BLOC1S2	2.12734	1.08905	4.76265	55.299	9.37351e-08	3.54113e-07
ENSG00000104164	26258	BLOC1S6	2.30897	1.20725	5.82152	87.4868	1.36444e-09	7.6601e-09
ENSG00000106605	644	BLVRA	0.560174	-0.836052	2.62472	14.9213	0.000716093	0.00124579
ENSG00000090013	645	BLVRB	0.0547045	-4.1922	0.0831913	38.6339	1.77346e-06	5.09618e-06
ENSG00000117475	8548	BLZF1	1.44838	0.534436	3.64856	11.3857	0.00244478	0.00389218
ENSG00000104081	90427	BMF	0.55735	-0.843345	3.71328	26.9239	2.37212e-05	5.38941e-05
ENSG00000168283	648	BMI1	11.728	3.55188	3.99918	207.437	1.61729e-13	2.35043e-12
ENSG00000125845	650	BMP2	0.35351	-1.50018	2.68207	50.4094	2.06947e-07	7.28124e-07
ENSG00000138756	55589	BMP2K	1.31064	0.390273	5.12709	6.9066	0.0145481	0.0205326
ENSG00000152785	651	BMP3	37.6806	5.23575	1.00774	120.309	5.57959e-11	4.26215e-10
ENSG00000125378	652	BMP4	0.518784	-0.946795	0.309892	4.42351	0.0458083	0.060027
ENSG00000112175	653	BMP5	6.25326	2.64461	2.39813	48.1177	3.05528e-07	1.03539e-06
ENSG00000153162	654	BMP6	0.4025	-1.31294	0.489965	7.77273	0.010054	0.0145211
ENSG00000164619	168667	BMPER	12.7438	3.67173	1.87786	51.4901	1.72943e-07	6.20489e-07
ENSG00000107779	657	BMPR1A	0.464789	-1.10535	5.80411	86.0264	1.60678e-09	8.89334e-09
ENSG00000138696	658	BMPR1B	13.858	3.79265	3.2213	255.212	1.5895e-14	3.00774e-13
ENSG00000204217	659	BMPR2	7.08715	2.82521	6.10908	299.325	2.59379e-15	5.99824e-14
ENSG00000165733	9790	BMS1	0.457192	-1.12913	5.11029	83.8724	2.05316e-09	1.11124e-08
ENSG00000204177	399761	BMS1P1	3.17845	1.66832	1.69014	22.7402	6.9876e-05	0.000145439
ENSG00000164603	154743	BMT2	4.82779	2.27136	4.67666	182.5	6.62239e-13	8.14068e-12
ENSG00000169594	646	BNC1	3.09396	1.62945	-0.557114	4.98988	0.0347973	0.0464224
ENSG00000173068	54796	BNC2	0.333593	-1.58384	4.46793	78.8616	3.70359e-09	1.88865e-08
ENSG00000113734	662	BNIP1	0.650626	-0.620099	1.22518	5.47538	0.0276792	0.0374693
ENSG00000140299	663	BNIP2	0.71349	-0.487035	5.34193	15.2204	0.000649205	0.0011398
ENSG00000176171	664	BNIP3	1.51156	0.596038	3.86621	15.1331	0.000668002	0.00116963
ENSG00000104765	665	BNIP3L	4.88721	2.28901	6.89806	205.081	1.83541e-13	2.61893e-12
ENSG00000163141	149428	BNIPL	0.00291685	-8.42137	-0.0390251	126.606	9.30427e-11	6.73476e-10
ENSG00000144857	91653	BOC	0.585934	-0.771191	3.6627	8.68863	0.00689866	0.0101999
ENSG00000145919	91272	BOD1	0.567689	-0.816827	4.99654	29.5645	1.25692e-05	3.02386e-05
ENSG00000038219	259282	BOD1L1	1.66962	0.739519	5.58651	31.4562	8.13276e-06	2.03128e-05
ENSG00000176720	666	BOK	0.284212	-1.81496	0.214526	13.2218	0.00127089	0.00211617
ENSG00000163170	388962	BOLA3	0.32255	-1.63241	2.01746	47	3.71158e-07	1.23369e-06
ENSG00000225439	100507171	BOLA3-AS1	2.11826	1.08288	1.13961	15.2945	0.000633704	0.00111468
ENSG00000261236	23246	BOP1	0.16008	-2.64313	-0.225128	22.6412	8.78525e-05	0.000179793
ENSG00000136122	79866	BORA	0.31634	-1.66045	3.24926	73.4999	7.19585e-09	3.4435e-08
ENSG00000166275	119032	BORCS7	5.15712	2.36657	3.70897	150.506	5.31305e-12	5.22234e-11
ENSG00000172331	669	BPGM	3.03938	1.60378	3.82112	80.8817	2.90976e-09	1.51334e-08
ENSG00000162813	10380	BPNT1	1.63057	0.705375	3.1062	16.0074	0.000503527	0.000899148
ENSG00000157764	673	BRAF	1.9942	0.99581	5.30476	49.9493	2.23562e-07	7.81968e-07
ENSG00000089234	8315	BRAP	1.25477	0.327419	4.11141	6.98961	0.0140335	0.0198496
ENSG00000106009	221927	BRAT1	0.125294	-2.99661	0.327029	20.4564	0.00013168	0.000261172
ENSG00000012048	672	BRCA1	0.22888	-2.12734	4.84159	200.449	2.3627e-13	3.27723e-12
ENSG00000139618	675	BRCA2	0.190601	-2.39137	4.90357	139.041	1.23181e-11	1.10581e-10
ENSG00000185515	79184	BRCC3	1.87124	0.903991	3.93982	31.7125	7.67608e-06	1.92788e-05
ENSG00000204256	6046	BRD2	0.718209	-0.477524	5.10693	9.0604	0.00594316	0.00887694
ENSG00000169925	8019	BRD3	1.39924	0.484641	3.87251	9.16005	0.00571239	0.0085613
ENSG00000141867	23476	BRD4	0.580032	-0.785797	2.6604	8.4365	0.00764193	0.0112265
ENSG00000166164	29117	BRD7	0.807924	-0.307708	5.37372	6.06515	0.0211212	0.0290533
ENSG00000028310	65980	BRD9	0.624967	-0.678147	2.83378	7.89178	0.00956616	0.0138581
ENSG00000164713	25798	BRI3	0.433534	-1.20578	2.29904	16.1897	0.000475104	0.000852295
ENSG00000078725	1620	BRINP1	2.21276	1.14585	2.79555	36.1649	2.93169e-06	8.04313e-06
ENSG00000198797	57795	BRINP2	17.0808	4.0943	1.09723	105.97	2.03909e-10	1.37144e-09
ENSG00000162670	339479	BRINP3	76.1563	6.25089	2.94988	277.591	6.12942e-15	1.27115e-13
ENSG00000136492	83990	BRIP1	0.275909	-1.85774	4.7395	111.817	1.18235e-10	8.36337e-10
ENSG00000113460	55299	BRIX1	0.647901	-0.626154	4.32808	12.1675	0.00184175	0.00298958
ENSG00000174744	25855	BRMS1	0.331054	-1.59486	1.27714	16.1588	0.000479791	0.000859536
ENSG00000100916	84312	BRMS1L	2.35357	1.23485	3.28666	30.5975	9.89042e-06	2.42999e-05
ENSG00000162819	148362	BROX	1.65152	0.723798	5.18176	28.3187	1.68902e-05	3.95803e-05
ENSG00000156983	7862	BRPF1	0.373053	-1.42255	1.70878	18.0454	0.000267253	0.000502522
ENSG00000185658	54014	BRWD1	1.64441	0.71757	6.92192	31.3485	8.33339e-06	2.07549e-05
ENSG00000165288	254065	BRWD3	1.44203	0.528106	5.78909	10.5523	0.00333356	0.00518535
ENSG00000172270	682	BSG	0.19807	-2.33592	3.62547	75.863	5.34597e-09	2.62476e-08
ENSG00000164061	8927	BSN	3.16491	1.66217	1.11677	15.4049	0.000611362	0.00107805
ENSG00000119411	54836	BSPRY	0.205877	-2.28015	-0.376869	20.9349	0.000114983	0.000230289
ENSG00000130303	684	BST2	0.000753631	-10.3739	1.43285	233.329	9.72412e-13	1.1426e-11
ENSG00000064726	53339	BTBD1	1.71398	0.77735	5.65354	36.4565	2.75972e-06	7.61477e-06
ENSG00000148925	84280	BTBD10	3.82673	1.93611	5.11853	142.467	9.52284e-12	8.81957e-11
ENSG00000151136	121551	BTBD11	0.564338	-0.825369	1.83809	12.7655	0.00149004	0.0024534
ENSG00000133243	55643	BTBD2	0.230399	-2.1178	0.791107	18.3736	0.000242091	0.000457925
ENSG00000132640	22903	BTBD3	2.07956	1.05628	6.58526	88.0408	1.28313e-09	7.25274e-09
ENSG00000184887	90135	BTBD6	1.75857	0.814407	1.8742	9.742	0.00454594	0.00692739
ENSG00000183826	114781	BTBD9	3.05762	1.61241	2.88726	73.3043	7.37748e-09	3.5168e-08
ENSG00000169814	686	BTD	0.295485	-1.75884	1.67258	33.8885	4.75017e-06	1.24744e-05
ENSG00000145741	689	BTF3	0.641514	-0.640446	7.05627	25.5483	3.34814e-05	7.39508e-05
ENSG00000134717	91408	BTF3L4	2.03035	1.02173	6.32921	59.5869	4.86999e-08	1.95415e-07
ENSG00000133639	694	BTG1	1.48933	0.574659	5.59678	22.9733	6.56204e-05	0.000137348
ENSG00000159388	7832	BTG2	6.81691	2.76912	3.63476	135.47	1.62022e-11	1.41034e-10
ENSG00000154640	10950	BTG3	0.532018	-0.910453	3.92203	24.0016	4.99302e-05	0.00010697
ENSG00000112763	11120	BTN2A1	1.91026	0.933766	2.7301	21.9073	8.76994e-05	0.000179528
ENSG00000124508	10385	BTN2A2	0.251294	-1.99255	2.21381	61.4948	3.67884e-08	1.51534e-07
ENSG00000124549	54718	BTN2A3P	0.461965	-1.11415	0.297023	5.3108	0.0298922	0.0402896
ENSG00000166167	8945	BTRC	2.14491	1.10092	5.05991	78.1091	4.05675e-09	2.0533e-08
ENSG00000169679	699	BUB1	0.0478613	-4.385	5.68448	621.116	5.10179e-19	4.32127e-17
ENSG00000156970	701	BUB1B	0.0777409	-3.68518	5.09669	629.414	4.35676e-19	3.77695e-17
ENSG00000154473	9184	BUB3	1.33632	0.418268	6.51074	10.0047	0.00410698	0.00630162
ENSG00000137656	84811	BUD13	0.485327	-1.04297	3.1936	35.7213	3.21602e-06	8.75713e-06
ENSG00000071462	114049	BUD23	0.213424	-2.2282	2.45229	42.8273	7.8975e-07	2.4396e-06
ENSG00000112276	11149	BVES	3.99892	1.99961	2.95195	123.821	4.14299e-11	3.27899e-10
ENSG00000112578	705	BYSL	0.327662	-1.60972	1.69601	29.7358	1.20753e-05	2.91493e-05
ENSG00000082153	9689	BZW1	1.3735	0.457856	7.35165	11.1013	0.00271502	0.00428762
ENSG00000136261	28969	BZW2	2.3378	1.22515	5.76979	87.0171	1.43777e-09	8.04447e-09
ENSG00000119965	80007	C10orf88	1.73224	0.792635	3.19252	13.4201	0.00118683	0.00198639
ENSG00000137720	64776	C11orf1	1.87211	0.904668	2.85938	16.3873	0.000446271	0.000804831
ENSG00000171067	53838	C11orf24	0.45063	-1.14998	1.6511	14.8152	0.000741597	0.00128731
ENSG00000182919	28970	C11orf54	1.50819	0.592815	2.98437	11.552	0.00230047	0.00367537
ENSG00000110696	10944	C11orf58	1.22547	0.293336	6.64215	6.52821	0.0171727	0.0239512
ENSG00000175573	83638	C11orf68	0.337892	-1.56536	0.207715	12.3408	0.00173135	0.00282145
ENSG00000180425	54494	C11orf71	6.27802	2.65031	2.5956	120.898	5.30531e-11	4.08191e-10
ENSG00000166352	119710	C11orf74	2.15748	1.10935	3.44155	29.0209	1.42861e-05	3.4007e-05
ENSG00000168005	144097	C11orf84	0.178148	-2.48885	1.59915	43.6464	6.78419e-07	2.12787e-06
ENSG00000185742	399947	C11orf87	64.3441	6.00774	3.39727	516.037	4.58638e-18	2.65068e-16
ENSG00000183644	399949	C11orf88	29.8739	4.90081	0.00276267	32.1602	1.11149e-05	2.70322e-05
ENSG00000188070	65998	C11orf95	3.80529	1.92801	4.80014	187.608	4.89544e-13	6.23897e-12
ENSG00000139637	60314	C12orf10	0.247573	-2.01407	1.26279	24.2004	4.73951e-05	0.000101914
ENSG00000133641	91298	C12orf29	1.51523	0.599537	3.52199	15.0773	0.000680313	0.00118937
ENSG00000047621	57102	C12orf4	2.87525	1.52369	4.40561	77.0641	4.60896e-09	2.30309e-08
ENSG00000157895	64897	C12orf43	0.681994	-0.552168	2.29436	5.15883	0.0321118	0.0430322
ENSG00000111412	79794	C12orf49	1.71391	0.777294	5.29597	36.7697	2.58708e-06	7.17559e-06
ENSG00000185306	115749	C12orf56	0.214074	-2.22382	-0.482737	14.1863	0.000914511	0.0015595
ENSG00000111678	113246	C12orf57	0.320957	-1.63955	1.13764	9.09964	0.0058511	0.00874995
ENSG00000204954	728568	C12orf73	2.25392	1.17244	1.76317	24.0117	4.97981e-05	0.000106733
ENSG00000235162	387882	C12orf75	1.94649	0.960877	3.47481	31.428	8.18479e-06	2.04325e-05
ENSG00000174456	400073	C12orf76	4.22246	2.07808	3.86998	140.768	1.08119e-11	9.83622e-11
ENSG00000226792	647166	C13orf42	0.00421781	-7.88929	0.984883	166.038	4.73425e-11	3.68437e-10
ENSG00000179933	55017	C14orf119	0.633078	-0.659546	4.67115	17.5553	0.000310262	0.000575413
ENSG00000227051	56967	C14orf132	5.44429	2.44474	5.51936	282.832	4.95382e-15	1.06283e-13
ENSG00000179476	122525	C14orf28	1.54043	0.623333	1.71506	4.48097	0.0445296	0.0584284
ENSG00000139971	145407	C14orf37	2.63954	1.40029	4.64888	79.254	3.53274e-09	1.80833e-08
ENSG00000179008	317761	C14orf39	0.33122	-1.59414	-0.51944	4.87299	0.036802	0.0488738
ENSG00000167173	56905	C15orf39	0.130307	-2.94001	0.116829	33.6594	4.99193e-06	1.30518e-05
ENSG00000169609	123207	C15orf40	1.87528	0.907106	2.74937	23.0907	6.35843e-05	0.000133329
ENSG00000186073	84529	C15orf41	2.27177	1.18382	3.25932	44.8804	5.41516e-07	1.73497e-06
ENSG00000205363	388135	C15orf59	6.38562	2.67483	1.2305	51.176	1.82156e-07	6.50259e-07
ENSG00000189227	145853	C15orf61	9.66635	3.27297	1.12293	92.113	8.24289e-10	4.88124e-09
ENSG00000261652	145788	C15orf65	5.25781	2.39446	0.35445	31.6246	7.82948e-06	1.96409e-05
ENSG00000166780	89927	C16orf45	1.96194	0.972285	3.16317	23.2258	6.13269e-05	0.000129031
ENSG00000185716	730094	C16orf52	1.97787	0.98395	3.85311	29.1548	1.38408e-05	3.30367e-05
ENSG00000140688	64755	C16orf58	0.232634	-2.10386	1.28381	26.7799	2.45817e-05	5.56964e-05
ENSG00000103544	57020	C16orf62	0.570648	-0.809327	4.29302	34.7115	3.9808e-06	1.0611e-05
ENSG00000182831	29035	C16orf72	1.53147	0.614918	6.04298	20.8465	0.000117886	0.000235693
ENSG00000256806	388327	C17orf100	13.3655	3.74044	1.06407	101.966	3.00437e-10	1.94268e-09
ENSG00000212719	339263	C17orf51	2.70903	1.43778	1.03311	19.6963	0.000163854	0.000319293
ENSG00000125319	78995	C17orf53	0.0938062	-3.41417	0.582154	45.3642	4.96264e-07	1.60134e-06
ENSG00000178927	79415	C17orf62	0.39097	-1.35487	1.39758	10.6713	0.00318746	0.00496949
ENSG00000108666	64149	C17orf75	2.85133	1.51163	4.81645	123.708	4.18235e-11	3.30488e-10
ENSG00000187624	400566	C17orf97	3.75294	1.90802	-0.382269	13.7027	0.00107729	0.00181631
ENSG00000141428	83608	C18orf21	1.7689	0.822851	3.34723	23.4898	5.71605e-05	0.000120948
ENSG00000177576	497661	C18orf32	7.11206	2.83027	1.1611	74.445	6.38402e-09	3.09467e-08
ENSG00000166845	162681	C18orf54	0.384891	-1.37748	3.55333	37.7777	2.10625e-06	5.94592e-06
ENSG00000131943	83636	C19orf12	4.17562	2.06199	3.78068	204.676	1.876e-13	2.66663e-12
ENSG00000119559	148223	C19orf25	0.123637	-3.01582	-0.39953	22.8932	6.70507e-05	0.000140047
ENSG00000160392	126526	C19orf47	0.187684	-2.41362	-0.443781	15.092	0.000677051	0.00118408
ENSG00000167747	84798	C19orf48	0.0541992	-4.20558	1.44607	94.653	6.30384e-10	3.83816e-09
ENSG00000104979	28974	C19orf53	0.16949	-2.56073	1.95554	27.483	2.06781e-05	4.75966e-05
ENSG00000130813	55337	C19orf66	0.109161	-3.19547	0.380023	42.9383	7.73565e-07	2.39606e-06
ENSG00000106392	56913	C1GALT1	0.429279	-1.22001	5.20676	61.5036	3.67418e-08	1.51383e-07
ENSG00000171155	29071	C1GALT1C1	2.21672	1.14843	3.74131	35.6124	3.29023e-06	8.92724e-06
ENSG00000163362	55765	C1orf106	0.206466	-2.27602	2.96977	131.59	2.19769e-11	1.8514e-10
ENSG00000116922	54955	C1orf109	0.557592	-0.842719	3.35883	24.7737	4.0832e-05	8.87919e-05
ENSG00000000460	55732	C1orf112	0.312381	-1.67862	3.47547	104.276	2.39894e-10	1.58277e-09
ENSG00000162817	79762	C1orf115	0.187672	-2.41371	1.35499	43.7994	6.59574e-07	2.07225e-06
ENSG00000162384	54987	C1orf123	0.529718	-0.916702	3.46923	30.7928	9.45732e-06	2.33242e-05
ENSG00000143633	128061	C1orf131	1.91228	0.935297	2.74591	21.9931	8.5654e-05	0.000175679
ENSG00000198912	339448	C1orf174	0.720424	-0.473081	2.74078	5.7421	0.0244689	0.033369
ENSG00000119280	84886	C1orf198	2.04615	1.03291	4.75023	36.4691	2.75254e-06	7.59917e-06
ENSG00000116667	81563	C1orf21	2.34372	1.2288	5.50576	82.7521	2.33693e-09	1.24941e-08
ENSG00000253313	149466	C1orf210	0.124237	-3.00883	-0.201197	23.5629	5.60621e-05	0.00011886
ENSG00000142686	127703	C1orf216	4.45655	2.15593	2.77343	103.553	2.57288e-10	1.68634e-09
ENSG00000239887	400793	C1orf226	0.0673579	-3.89201	0.626316	83.5769	2.1242e-09	1.14553e-08
ENSG00000143793	79169	C1orf35	0.0849434	-3.55735	-0.390581	21.9197	8.7402e-05	0.000178993
ENSG00000164008	79078	C1orf50	6.58439	2.71905	0.225169	44.7508	5.54374e-07	1.77312e-06
ENSG00000162642	148423	C1orf52	1.93019	0.948742	3.83217	36.628	2.6637e-06	7.37577e-06
ENSG00000118292	79630	C1orf54	0.161718	-2.62845	1.87601	47.7921	3.23244e-07	1.08973e-06
ENSG00000162757	148304	C1orf74	0.47794	-1.0651	1.9879	19.1837	0.000190321	0.000366557
ENSG00000142698	84970	C1orf94	0.0223916	-5.4809	-0.923778	51.6578	2.41912e-06	6.73729e-06
ENSG00000108561	708	C1QBP	0.314532	-1.66872	5.55988	128.265	2.87137e-11	2.36025e-10
ENSG00000165985	389941	C1QL3	5.23711	2.38877	1.33213	58.3061	5.90063e-08	2.3221e-07
ENSG00000186897	338761	C1QL4	62.5947	5.96797	0.159437	69.8211	2.23806e-08	9.62108e-08
ENSG00000082196	114899	C1QTNF3	7.88255	2.97866	0.385856	32.6207	6.26812e-06	1.60635e-05
ENSG00000133466	114904	C1QTNF6	0.471332	-1.08518	0.804319	6.20284	0.0198513	0.0274101
ENSG00000159403	715	C1R	0.123282	-3.01997	1.17405	31.6302	7.81958e-06	1.96226e-05
ENSG00000139178	51279	C1RL	0.602439	-0.731113	2.42429	9.52631	0.00494471	0.00749523
ENSG00000182326	716	C1S	0.0913035	-3.45319	3.04006	92.2067	8.16087e-10	4.84422e-09
ENSG00000088854	25943	C20orf194	6.35127	2.66705	4.50483	338.742	6.26038e-16	1.82321e-14
ENSG00000171984	149840	C20orf196	0.589415	-0.762645	0.690871	5.17088	0.0319293	0.042803
ENSG00000101220	54976	C20orf27	0.135869	-2.87971	0.957756	27.3422	2.14026e-05	4.90674e-05
ENSG00000196476	140680	C20orf96	0.598016	-0.741745	0.477162	4.2562	0.0497726	0.0648287
ENSG00000160298	54058	C21orf58	0.188295	-2.40893	0.623466	22.7938	6.88721e-05	0.000143489
ENSG00000159079	56683	C21orf59	0.728918	-0.456171	2.8223	5.52627	0.0270323	0.0366535
ENSG00000242259	128977	C22orf39	1.70301	0.768086	3.71538	28.1366	1.76464e-05	4.11841e-05
ENSG00000157617	25966	C2CD2	0.525444	-0.92839	2.69067	18.2406	0.000251962	0.000475631
ENSG00000168014	26005	C2CD3	1.3867	0.471652	3.84546	8.90728	0.00631792	0.00939341
ENSG00000198535	145741	C2CD4A	15.6544	3.96849	0.582847	7.00479	0.0156074	0.0218991
ENSG00000183186	126567	C2CD4C	0.00867131	-6.84953	-0.842043	38.4659	2.65849e-06	7.36406e-06
ENSG00000111731	9847	C2CD5	1.829	0.871057	5.07948	41.91	9.38386e-07	2.85324e-06
ENSG00000135974	79074	C2orf49	1.98793	0.991265	4.37842	63.7418	2.66518e-08	1.12675e-07
ENSG00000172478	79919	C2orf54	27.4069	4.77646	-1.31836	13.832	0.00129435	0.00215211
ENSG00000188674	389073	C2orf80	17.2948	4.11227	0.713712	89.7119	2.39488e-09	1.27673e-08
ENSG00000187699	84281	C2orf88	5.44027	2.44368	-0.323286	14.9923	0.000699575	0.00122061
ENSG00000125730	718	C3	0.00499148	-7.64632	0.82235	78.0436	1.23294e-08	5.60329e-08
ENSG00000114405	57415	C3orf14	4.32014	2.11108	3.72138	115.823	8.24913e-11	6.02955e-10
ENSG00000198590	339883	C3orf35	2.40174	1.26408	-0.567129	4.91205	0.0361181	0.0480168
ENSG00000179021	285237	C3orf38	1.32754	0.408758	4.64812	9.49833	0.00499918	0.00757087
ENSG00000114529	79669	C3orf52	0.415149	-1.2683	1.86164	21.1066	0.000109565	0.000220417
ENSG00000188315	375341	C3orf62	2.0409	1.02921	1.24993	8.72937	0.00678616	0.0100465
ENSG00000187068	285382	C3orf70	6.00488	2.58614	3.56359	199.279	2.52042e-13	3.47339e-12
ENSG00000180044	401097	C3orf80	4.10321	2.03675	-0.422676	9.71228	0.00459872	0.00700138
ENSG00000154274	55286	C4orf19	6.88556	2.78357	0.812407	38.7127	1.74583e-06	5.026e-06
ENSG00000164096	401152	C4orf3	2.59578	1.37617	5.4013	69.0789	1.28008e-08	5.79503e-08
ENSG00000151470	132321	C4orf33	2.92613	1.54899	2.67412	43.4749	7.00241e-07	2.18941e-06
ENSG00000163633	132989	C4orf36	0.239106	-2.06428	0.170467	22.4246	7.61184e-05	0.000157552
ENSG00000205208	201725	C4orf46	0.810373	-0.303342	4.46586	4.57836	0.0424529	0.0558905
ENSG00000181215	389197	C4orf50	6.1574	2.62232	-0.748937	20.8649	0.000117276	0.000234567
ENSG00000106804	727	C5	10.6869	3.41778	2.71594	159.021	2.94692e-12	3.05574e-11
ENSG00000082213	55322	C5orf22	1.58255	0.662253	4.66573	18.2021	0.000254903	0.000480756
ENSG00000181904	134553	C5orf24	5.60772	2.48741	5.45133	145.2	7.78544e-12	7.34739e-11
ENSG00000181751	90355	C5orf30	2.02365	1.01696	3.70058	40.9965	1.11693e-06	3.34161e-06
ENSG00000172244	375444	C5orf34	0.284486	-1.81357	2.18714	51.5803	1.70393e-07	6.12223e-07
ENSG00000197603	65250	C5orf42	3.95501	1.98368	5.56191	154.629	3.97997e-12	4.03162e-11
ENSG00000215217	134121	C5orf49	16.8098	4.07123	0.380963	38.924	1.67397e-06	4.84202e-06
ENSG00000205765	285636	C5orf51	1.89279	0.920511	4.90222	25.5251	3.36795e-05	7.43443e-05
ENSG00000234511	133874	C5orf58	673.056	9.39458	3.45957	761.053	4.51509e-20	5.34322e-18
ENSG00000164241	401207	C5orf63	2.54881	1.34983	0.644952	12.8944	0.00142425	0.00235339
ENSG00000039537	729	C6	21.5154	4.4273	-0.181838	10.7235	0.00384778	0.00593507
ENSG00000196821	64771	C6orf106	0.320501	-1.6416	4.5914	129.061	2.69177e-11	2.22489e-10
ENSG00000112539	168090	C6orf118	77.159	6.26976	-0.0687888	42.9536	1.16978e-06	3.48574e-06
ENSG00000188112	647024	C6orf132	0.0375745	-4.7341	0.991236	152.768	4.53056e-12	4.52783e-11
ENSG00000197261	135398	C6orf141	0.155625	-2.68385	0.369989	32.3438	6.66514e-06	1.69655e-05
ENSG00000203872	206412	C6orf163	1.79126	0.840974	0.370837	5.29082	0.030174	0.040651
ENSG00000130349	51250	C6orf203	1.73783	0.797288	2.76756	14.1529	0.000924851	0.00157515
ENSG00000204439	57827	C6orf47	0.615141	-0.70101	2.21325	7.23546	0.0126234	0.0179882
ENSG00000137434	347744	C6orf52	2.61889	1.38896	-0.214189	6.33945	0.0186742	0.0259072
ENSG00000112308	81688	C6orf62	1.39526	0.48053	6.37256	14.2038	0.000909154	0.0015513
ENSG00000198663	221477	C6orf89	2.44766	1.2914	4.71692	99.0014	4.03565e-10	2.54765e-09
ENSG00000112936	730	C7	29.4578	4.88058	6.55777	124.684	3.8549e-11	3.06889e-10
ENSG00000182648	129790	C7orf13	2.36806	1.24371	1.60486	18.9986	0.000200991	0.000385215
ENSG00000153790	136895	C7orf31	4.62639	2.20989	0.972865	41.141	1.08638e-06	3.2574e-06
ENSG00000122783	78996	C7orf49	0.56422	-0.82567	2.8644	23.9359	5.08006e-05	0.000108725
ENSG00000146540	84310	C7orf50	0.214712	-2.21953	0.519603	27.2603	2.18366e-05	4.99777e-05
ENSG00000182307	65265	C8orf33	0.612982	-0.706084	4.18356	29.9806	1.14058e-05	2.76765e-05
ENSG00000165084	116328	C8orf34	5.26675	2.39691	1.69388	59.1251	5.21722e-08	2.07617e-07
ENSG00000248801	286189	C8orf34-AS1	5.29143	2.40366	-0.590666	12.2619	0.0017807	0.00289711
ENSG00000156172	157657	C8orf37	2.35908	1.23822	2.31106	29.2222	1.36223e-05	3.25596e-05
ENSG00000213865	56260	C8orf44	2.76407	1.4668	0.778003	22.2453	7.99341e-05	0.000164877
ENSG00000169085	254778	C8orf46	7.2828	2.86449	-0.735127	6.78838	0.0153172	0.0215223
ENSG00000164743	157773	C8orf48	4.97023	2.31331	0.708987	39.9075	1.37923e-06	4.05155e-06
ENSG00000213563	414919	C8orf82	0.371028	-1.4304	0.134963	9.36028	0.00527774	0.00796281
ENSG00000253250	100127983	C8orf88	0.0565242	-4.14499	2.71367	268.654	8.88947e-15	1.78881e-13
ENSG00000160345	138162	C9orf116	0.360438	-1.47218	0.254858	7.92237	0.00944501	0.0136959
ENSG00000204711	138255	C9orf135	0.0324586	-4.94526	2.38013	233.296	4.36605e-14	7.30664e-13
ENSG00000171159	79095	C9orf16	0.354867	-1.49465	-0.0690278	4.49416	0.0442418	0.0580764
ENSG00000147894	203228	C9orf72	2.00021	1.00015	4.89304	64.4281	2.41931e-08	1.03276e-07
ENSG00000155621	138241	C9orf85	1.48597	0.571401	2.56383	7.76118	0.0101028	0.0145873
ENSG00000154975	56934	CA10	209.17	7.70853	4.03453	1033.57	1.13887e-21	3.46567e-19
ENSG00000063180	770	CA11	0.153003	-2.70837	2.21746	88.1223	1.27161e-09	7.19856e-09
ENSG00000118298	23632	CA14	0.203433	-2.29738	3.31693	176.446	9.5682e-13	1.12784e-11
ENSG00000164879	761	CA3	5.03204	2.33114	0.3786	19.6275	0.000167161	0.000325227
ENSG00000169239	11238	CA5B	0.738432	-0.437464	2.40886	4.25464	0.0498113	0.0648678
ENSG00000120159	79886	CAAP1	0.54831	-0.866936	3.75041	19.1603	0.000191639	0.000368739
ENSG00000135932	51719	CAB39	1.94835	0.962249	5.76548	59.4299	4.98519e-08	1.99352e-07
ENSG00000102547	81617	CAB39L	4.52874	2.17911	3.98588	210.273	1.3912e-13	2.05796e-12
ENSG00000183346	219621	CABCOCO1	14.0515	3.81265	-0.525067	20.2963	0.000137839	0.000272517
ENSG00000099991	23523	CABIN1	0.291459	-1.77864	3.40929	36.9387	2.49878e-06	6.94617e-06
ENSG00000134508	91768	CABLES1	0.161507	-2.63033	2.03353	101.726	3.07645e-10	1.98584e-09
ENSG00000149679	81928	CABLES2	2.05729	1.04074	2.08568	14.3122	0.000876669	0.00150098
ENSG00000154040	26256	CABYR	3.42021	1.77409	2.18504	49.6279	2.36022e-07	8.22657e-07
ENSG00000158966	57685	CACHD1	0.325373	-1.61983	5.58305	134.349	1.76805e-11	1.52302e-10
ENSG00000141837	773	CACNA1A	2.29291	1.19718	1.49941	14.9794	0.00070254	0.00122507
ENSG00000148408	774	CACNA1B	4.45411	2.15514	2.26344	71.8723	8.86789e-09	4.16207e-08
ENSG00000151067	775	CACNA1C	8.09295	3.01667	1.39781	58.4105	5.80833e-08	2.28759e-07
ENSG00000157388	776	CACNA1D	2.9132	1.54261	1.27903	19.9372	0.000152819	0.000299394
ENSG00000198216	777	CACNA1E	2.00277	1.002	0.916562	9.23749	0.0055398	0.00832365
ENSG00000006283	8913	CACNA1G	0.278392	-1.84481	0.258978	12.7623	0.00149174	0.00245566
ENSG00000196557	8912	CACNA1H	0.477467	-1.06653	0.877919	5.03716	0.0340214	0.0454604
ENSG00000153956	781	CACNA2D1	3.55927	1.83158	5.96208	221.541	7.78297e-14	1.22936e-12
ENSG00000007402	9254	CACNA2D2	0.293511	-1.76852	2.10475	35.0686	3.68994e-06	9.90114e-06
ENSG00000157445	55799	CACNA2D3	7.11845	2.83156	2.25169	107.264	1.8036e-10	1.22354e-09
ENSG00000067191	782	CACNB1	3.25295	1.70175	0.459014	9.66535	0.00468347	0.00712314
ENSG00000167535	784	CACNB3	1.92202	0.942621	1.70256	4.72064	0.0396111	0.0523897
ENSG00000182389	785	CACNB4	4.02436	2.00876	2.3131	55.7749	8.70131e-08	3.3073e-07
ENSG00000075461	27092	CACNG4	12.9437	3.69418	2.57113	186.593	5.19529e-13	6.56308e-12
ENSG00000105605	59284	CACNG7	0.549735	-0.863193	0.231364	4.78552	0.0383866	0.0508649
ENSG00000142408	59283	CACNG8	0.194133	-2.36488	-0.352252	19.0391	0.000198604	0.000380983
ENSG00000105298	58509	CACTIN	0.353084	-1.50192	-0.129724	8.58396	0.00719715	0.0106118
ENSG00000084774	790	CAD	0.0836591	-3.57933	3.76338	116.875	7.51776e-11	5.57975e-10
ENSG00000182985	23705	CADM1	16.9157	4.08029	6.87474	995.603	1.7888e-21	4.84959e-19
ENSG00000175161	253559	CADM2	9.78179	3.2901	4.71848	359.703	3.12714e-16	9.96343e-15
ENSG00000162706	57863	CADM3	10.4406	3.38414	3.14892	80.8183	2.93167e-09	1.52314e-08
ENSG00000105767	199731	CADM4	3.43088	1.77858	1.8899	37.6133	2.17757e-06	6.12176e-06
ENSG00000163618	8618	CADPS	12.2109	3.61009	5.0364	710.12	1.03387e-19	1.07804e-17
ENSG00000081803	93664	CADPS2	0.252286	-1.98687	4.32699	153.544	4.2914e-12	4.30323e-11
ENSG00000104327	793	CALB1	4.57372	2.19337	4.86898	188.307	4.69991e-13	6.01548e-12
ENSG00000172137	794	CALB2	3.16497	1.66219	0.430629	11.3548	0.00247262	0.00393398
ENSG00000012822	57658	CALCOCO1	1.88296	0.913005	3.29223	13.7542	0.00105856	0.00178534
ENSG00000136436	10241	CALCOCO2	1.31419	0.394175	4.26054	5.35726	0.0292483	0.0394644
ENSG00000064989	10203	CALCRL	0.321849	-1.63554	2.25208	45.7302	4.64754e-07	1.51078e-06
ENSG00000122786	800	CALD1	0.353849	-1.49879	6.51538	99.3304	3.9043e-10	2.46996e-09
ENSG00000164451	221301	CALHM4	177.185	7.46911	-0.364736	69.7114	2.26878e-08	9.72957e-08
ENSG00000178033	254228	CALHM5	19.4996	4.28538	0.87987	70.9384	1.00136e-08	4.64715e-08
ENSG00000198668	801	CALM1	1.94757	0.961676	7.63023	50.5939	2.00663e-07	7.07852e-07
ENSG00000160014	805	CALM2	0.605511	-0.723776	5.3072	7.54798	0.0110513	0.0158586
ENSG00000143933	805	CALM2	4.3061	2.10638	9.00432	140.504	1.10285e-11	1.0015e-10
ENSG00000183166	83698	CALN1	0.0867077	-3.5277	0.963769	51.9884	1.59346e-07	5.7726e-07
ENSG00000179218	811	CALR	0.166466	-2.5867	6.61375	84.1772	1.98257e-09	1.07655e-08
ENSG00000128595	813	CALU	0.420233	-1.25074	7.20432	69.6951	1.1794e-08	5.37801e-08
ENSG00000134072	8536	CAMK1	0.320749	-1.64048	0.193941	14.7366	0.000761115	0.00131827
ENSG00000183049	57118	CAMK1D	1.52675	0.610466	2.46943	10.2096	0.00379688	0.00586079
ENSG00000058404	816	CAMK2B	8.93556	3.15956	-0.999146	16.1436	0.000482119	0.00086301
ENSG00000145349	817	CAMK2D	2.32943	1.21998	5.89916	78.1724	4.02571e-09	2.03967e-08
ENSG00000148660	818	CAMK2G	0.470632	-1.08733	2.87793	31.2272	8.56569e-06	2.12978e-05
ENSG00000162545	55450	CAMK2N1	27.7091	4.79229	4.2062	537.659	2.82401e-18	1.78427e-16
ENSG00000152495	814	CAMK4	7.73555	2.9515	4.46521	268.354	9.00289e-15	1.80433e-13
ENSG00000110931	10645	CAMKK2	1.81251	0.857993	3.86457	36.6924	2.62858e-06	7.28528e-06
ENSG00000143919	79823	CAMKMT	0.356882	-1.48648	1.55041	23.0443	6.43817e-05	0.000134893
ENSG00000164076	79012	CAMKV	0.314819	-1.66741	2.25459	46.5087	4.04699e-07	1.33358e-06
ENSG00000164615	819	CAMLG	2.39313	1.2589	4.94459	69.7448	1.17167e-08	5.34929e-08
ENSG00000130559	157922	CAMSAP1	2.67135	1.41757	5.43996	108.902	1.54676e-10	1.06678e-09
ENSG00000118200	23271	CAMSAP2	4.69981	2.2326	7.25097	219.857	8.47405e-14	1.32588e-12
ENSG00000076826	57662	CAMSAP3	0.283927	-1.81641	-0.460988	6.88671	0.0146745	0.0206955
ENSG00000171735	23261	CAMTA1	2.15065	1.10477	4.72605	88.7929	1.181e-09	6.73467e-09
ENSG00000111530	55832	CAND1	1.37848	0.463078	7.88609	9.43052	0.00513395	0.00776235
ENSG00000144712	23066	CAND2	0.583548	-0.777078	1.23722	7.38664	0.0118342	0.0169202
ENSG00000171302	124583	CANT1	0.560057	-0.836354	2.72664	14.3515	0.000865202	0.00148305
ENSG00000131236	10487	CAP1	0.629879	-0.666852	6.40265	24.1747	4.77149e-05	0.000102553
ENSG00000112186	10486	CAP2	3.98306	1.99388	3.91299	153.276	4.3724e-12	4.37857e-11
ENSG00000042493	822	CAPG	0.0206958	-5.59452	0.406378	76.6984	4.82097e-09	2.39618e-08
ENSG00000014216	823	CAPN1	0.126358	-2.98442	2.52565	56.1036	8.26752e-08	3.16176e-07
ENSG00000142330	11132	CAPN10	0.305824	-1.70923	0.623602	15.4683	0.000598912	0.0010576
ENSG00000260942	101752400	CAPN10-AS1	0.418105	-1.25806	-0.376176	5.38216	0.0289095	0.0390532
ENSG00000162949	92291	CAPN13	0.465093	-1.10441	-0.208751	5.26681	0.0305167	0.0410606
ENSG00000103326	6650	CAPN15	0.245752	-2.02473	0.203501	27.3541	2.13405e-05	4.8955e-05
ENSG00000162909	824	CAPN2	1.3462	0.428898	5.4975	9.55088	0.00489742	0.00742505
ENSG00000149260	726	CAPN5	0.458035	-1.12647	0.310123	5.8926	0.0228413	0.0312723
ENSG00000077274	827	CAPN6	0.52575	-0.927552	2.32704	15.7825	0.000541141	0.000961964
ENSG00000131375	23473	CAPN7	2.27134	1.18354	4.94501	69.35	1.23469e-08	5.60952e-08
ENSG00000126247	826	CAPNS1	0.361785	-1.4668	3.75336	25.8137	3.13036e-05	6.94905e-05
ENSG00000135387	4076	CAPRIN1	1.31432	0.394314	7.82128	9.45083	0.00509319	0.00770697
ENSG00000180881	84698	CAPS2	2.37911	1.25042	1.86487	16.4132	0.000442624	0.000799415
ENSG00000152611	133690	CAPSL	53.7751	5.74887	-0.621725	30.7213	1.285e-05	3.08445e-05
ENSG00000116489	829	CAPZA1	1.48067	0.566247	6.76097	16.665	0.000408891	0.000743262
ENSG00000198898	830	CAPZA2	1.37312	0.45746	6.42786	15.1359	0.000667389	0.00116883
ENSG00000077549	832	CAPZB	0.387992	-1.3659	4.32438	55.8702	8.57308e-08	3.26271e-07
ENSG00000100065	29775	CARD10	0.0426845	-4.55014	-1.18378	22.8954	6.70104e-05	0.000140002
ENSG00000198286	84433	CARD11	0.0503734	-4.31119	-0.149983	49.542	5.0017e-07	1.6122e-06
ENSG00000105483	22900	CARD8	2.18802	1.12962	4.10767	48.6	2.81186e-07	9.62746e-07
ENSG00000138380	79800	CARF	7.39181	2.88593	3.478	308.257	1.85219e-15	4.54992e-14
ENSG00000153048	23589	CARHSP1	0.515117	-0.957029	4.49424	29.4221	1.2996e-05	3.11599e-05
ENSG00000142453	10498	CARM1	0.281115	-1.83077	2.86438	30.5846	9.91978e-06	2.4356e-05
ENSG00000079691	55604	CARMIL1	0.294118	-1.76553	4.18548	132.584	2.031e-11	1.72757e-10
ENSG00000159753	146206	CARMIL2	0.0738138	-3.75997	-1.02301	33.8908	9.39504e-06	2.31821e-05
ENSG00000156017	138199	CARNMT1	0.418977	-1.25506	4.2999	59.1705	5.18194e-08	2.06488e-07
ENSG00000134905	79587	CARS2	0.686538	-0.542589	2.65476	8.77854	0.00665306	0.00986023
ENSG00000164326	9607	CARTPT	39.0973	5.289	0.389909	21.0858	0.000146692	0.000288527
ENSG00000118307	55259	CASC1	12.7165	3.66863	1.12072	39.864	1.391e-06	4.08011e-06
ENSG00000204682	399726	CASC10	0.575689	-0.796639	2.25945	13.0935	0.00132876	0.00220521
ENSG00000272168	401237	CASC15	4.87139	2.28433	4.10032	165.438	1.92414e-12	2.06557e-11
ENSG00000177640	255082	CASC2	18.9771	4.24618	1.39143	86.1448	1.5855e-09	8.79843e-09
ENSG00000108349	22794	CASC3	0.728365	-0.457267	5.15764	13.3222	0.00122756	0.00204927
ENSG00000166734	113201	CASC4	2.53386	1.34134	6.23938	133.002	1.96519e-11	1.67541e-10
ENSG00000127995	64921	CASD1	5.41038	2.43573	5.88839	168.233	1.60533e-12	1.77049e-11
ENSG00000147044	8573	CASK	2.48967	1.31595	5.97972	126.794	3.23784e-11	2.62817e-10
ENSG00000177303	57513	CASKIN2	0.228708	-2.12842	-0.291015	16.0071	0.000503573	0.000899148
ENSG00000003400	843	CASP10	0.116385	-3.10302	-0.295657	24.7704	4.08674e-05	8.8856e-05
ENSG00000164305	836	CASP3	0.619542	-0.690727	5.59499	23.6094	5.53746e-05	0.000117557
ENSG00000138794	839	CASP6	0.305402	-1.71122	2.87746	58.0647	6.12007e-08	2.40085e-07
ENSG00000165806	840	CASP7	0.457274	-1.12887	2.47695	14.0771	0.000948782	0.00161223
ENSG00000064012	841	CASP8	0.483176	-1.04938	0.858492	11.9988	0.00195666	0.0031596
ENSG00000118412	9994	CASP8AP2	1.73076	0.791403	5.66602	28.4977	1.61807e-05	3.80614e-05
ENSG00000132906	842	CASP9	0.450962	-1.14892	1.68592	17.8051	0.000287471	0.000536551
ENSG00000274070	729438	CASTOR2	0.527689	-0.92224	0.825541	5.11596	0.0327707	0.0438678
ENSG00000130940	54897	CASZ1	7.91565	2.98471	1.63618	96.4052	5.2567e-10	3.2551e-09
ENSG00000166762	117155	CATSPER2	2.58888	1.37233	-0.156376	6.31737	0.0188591	0.0261313
ENSG00000179397	257044	CATSPERE	14.1374	3.82144	0.568183	65.2279	2.16331e-08	9.32287e-08
ENSG00000105971	858	CAV2	6.30833	2.65726	0.908284	27.3094	2.15751e-05	4.94399e-05
ENSG00000177469	284119	CAVIN1	0.017857	-5.80737	2.1038	141.193	1.04729e-11	9.55703e-11
ENSG00000168497	8436	CAVIN2	10.8962	3.44576	-1.19584	9.24929	0.005514	0.00829242
ENSG00000170955	112464	CAVIN3	0.0411996	-4.60122	-0.377607	46.3307	4.17655e-07	1.37233e-06
ENSG00000170681	347273	CAVIN4	3.5275	1.81865	2.98679	74.1174	6.65361e-09	3.21387e-08
ENSG00000078699	9139	CBFA2T2	1.65707	0.728634	3.07095	11.8407	0.00207146	0.00333126
ENSG00000067955	865	CBFB	2.43166	1.28194	5.54813	52.1063	1.56301e-07	5.67194e-07
ENSG00000110395	867	CBL	0.609901	-0.713354	5.40045	17.8943	0.000279776	0.000523759
ENSG00000114423	868	CBLB	3.33139	1.73612	4.86158	116.811	7.56057e-11	5.60154e-10
ENSG00000142273	23624	CBLC	0.0125834	-6.31234	-1.60999	32.9178	3.29566e-05	7.28672e-05
ENSG00000105879	79872	CBLL1	1.42324	0.509177	4.87965	12.0729	0.00190525	0.00308226
ENSG00000102924	869	CBLN1	18.2757	4.19186	3.42654	294.774	3.09042e-15	6.97145e-14
ENSG00000141668	147381	CBLN2	344.258	8.42735	2.4565	296.607	2.87897e-15	6.56396e-14
ENSG00000159228	873	CBR1	0.29417	-1.76528	1.88798	37.6336	2.16861e-06	6.10117e-06
ENSG00000160200	875	CBS	0.0178694	-5.80636	-0.208794	69.662	1.18459e-08	5.4e-08
ENSG00000274276	102724560	CBSL	0.114014	-3.13272	-0.997672	22.8799	8.25843e-05	0.000170038
ENSG00000215126	150472	CBWD2	2.73958	1.45395	0.794986	9.73583	0.00455684	0.00694258
ENSG00000136682	150472	CBWD2	2.06052	1.04301	2.86899	30.2397	1.07408e-05	2.62164e-05
ENSG00000108468	10951	CBX1	1.49572	0.580837	6.79332	20.2421	0.000139993	0.000276408
ENSG00000173894	84733	CBX2	0.157805	-2.66379	3.01675	101.864	3.03478e-10	1.96064e-09
ENSG00000122565	11335	CBX3	1.71065	0.774541	7.36761	22.8253	6.82887e-05	0.000142367
ENSG00000266405	645158	CBX3P2	6.03089	2.59237	-0.887442	14.7585	0.000755625	0.00130998
ENSG00000141582	8535	CBX4	5.45093	2.4465	0.759761	53.1734	1.31434e-07	4.8283e-07
ENSG00000094916	23468	CBX5	1.27361	0.348919	8.556	4.73879	0.0392642	0.0519632
ENSG00000183741	23466	CBX6	0.584073	-0.77578	3.03134	7.60835	0.0107732	0.0154922
ENSG00000100307	23492	CBX7	0.288333	-1.79419	-0.365308	9.24257	0.00552869	0.00830947
ENSG00000141570	57332	CBX8	9.37092	3.22819	0.401454	38.5543	1.80186e-06	5.1738e-06
ENSG00000132024	54862	CC2D1A	0.118675	-3.07491	-0.013535	32.0506	7.11542e-06	1.79736e-05
ENSG00000154222	200014	CC2D1B	0.535321	-0.901525	2.0163	9.62862	0.00475098	0.00722139
ENSG00000048342	57545	CC2D2A	1.31588	0.396032	3.76881	6.60447	0.0166044	0.0232172
ENSG00000158941	57805	CCAR2	0.466435	-1.10025	3.96956	15.339	0.000624595	0.0010997
ENSG00000183287	147372	CCBE1	31.3005	4.96812	4.21125	658.884	2.52657e-19	2.4196e-17
ENSG00000150636	79839	CCDC102B	4.31453	2.1092	2.33988	43.8573	6.52598e-07	2.05159e-06
ENSG00000168491	256309	CCDC110	0.336409	-1.57171	-0.0808099	13.5695	0.0011275	0.00189348
ENSG00000164221	153733	CCDC112	4.28604	2.09964	4.15301	144.019	8.49014e-12	7.95204e-11
ENSG00000103021	29070	CCDC113	1.44796	0.534022	3.11971	9.99012	0.00413013	0.00633454
ENSG00000136710	84317	CCDC115	1.80792	0.854327	2.8632	23.3692	5.90241e-05	0.000124467
ENSG00000159873	150275	CCDC117	0.668392	-0.581235	5.39315	20.8203	0.000118761	0.000237219
ENSG00000160799	151903	CCDC12	0.38266	-1.38586	0.866979	11.4052	0.00242732	0.00386686
ENSG00000176714	79635	CCDC121	3.11269	1.63816	1.72158	32.7103	6.14516e-06	1.5782e-05
ENSG00000151773	160857	CCDC122	3.76424	1.91236	1.84955	44.0695	6.27675e-07	1.9808e-06
ENSG00000007080	115098	CCDC124	0.0924184	-3.43568	-0.983911	19.0961	0.000195293	0.000375356
ENSG00000183323	202243	CCDC125	2.11222	1.07876	2.19563	17.0458	0.000363066	0.000665725
ENSG00000169193	90693	CCDC126	6.8876	2.784	3.14224	185.404	5.57221e-13	6.99387e-12
ENSG00000164366	133957	CCDC127	1.28261	0.359087	3.1152	5.00388	0.0345656	0.0461421
ENSG00000100147	79879	CCDC134	0.187274	-2.41678	0.0907782	18.847	0.000210214	0.00040191
ENSG00000185298	339230	CCDC137	0.193864	-2.36688	0.827557	27.1281	2.25571e-05	5.14306e-05
ENSG00000163006	165055	CCDC138	1.38589	0.470817	4.54169	8.08917	0.0088135	0.0128351
ENSG00000163081	151278	CCDC140	24.4471	4.61159	0.133143	10.5719	0.00355958	0.00551907
ENSG00000135205	57639	CCDC146	18.449	4.20547	1.94015	108.249	1.64414e-10	1.12509e-09
ENSG00000153237	130940	CCDC148	3.04019	1.60416	0.627885	14.6299	0.000788534	0.00136181
ENSG00000144395	284992	CCDC150	0.357122	-1.48551	2.65182	34.402	4.25305e-06	1.12782e-05
ENSG00000203952	347475	CCDC160	0.473344	-1.07904	2.19772	16.2347	0.000468364	0.000841216
ENSG00000280670	126661	CCDC163	0.349661	-1.51597	-0.86935	4.29706	0.04877	0.063595
ENSG00000242715	728591	CCDC169	0.273487	-1.87046	1.67619	31.5278	8.00224e-06	2.00304e-05
ENSG00000120262	80129	CCDC170	7.89674	2.98126	0.816643	28.0867	1.786e-05	4.1612e-05
ENSG00000164989	203238	CCDC171	1.89917	0.925367	2.76663	17.5918	0.000306812	0.000569439
ENSG00000154479	129881	CCDC173	5.01486	2.32621	0.342085	24.8757	3.97714e-05	8.66499e-05
ENSG00000154781	51244	CCDC174	1.44956	0.535616	2.98594	9.02762	0.0060213	0.00898644
ENSG00000151838	729665	CCDC175	39.3945	5.29992	-0.821719	37.5476	2.20677e-06	6.18866e-06
ENSG00000166960	374864	CCDC178	17.5891	4.13661	-0.449933	30.5076	1.0097e-05	2.47544e-05
ENSG00000122483	343099	CCDC18	0.444243	-1.17058	3.62796	33.7337	4.91207e-06	1.28566e-05
ENSG00000117477	57821	CCDC181	3.08884	1.62706	2.02269	39.1168	1.61121e-06	4.67773e-06
ENSG00000177875	387856	CCDC184	58.2042	5.86305	1.93457	170.992	1.34592e-12	1.51236e-11
ENSG00000163617	57577	CCDC191	6.01337	2.58817	1.96067	72.5101	8.16734e-09	3.86491e-08
ENSG00000100557	55195	CCDC198	841.481	9.71679	1.71825	327.354	5.62849e-15	1.1804e-13
ENSG00000101997	28952	CCDC22	0.223451	-2.16197	-0.535532	9.21959	0.00557919	0.00837355
ENSG00000024862	25901	CCDC28A	0.517112	-0.951453	1.7824	17.7311	0.000294028	0.000547894
ENSG00000160050	79140	CCDC28B	0.448841	-1.15572	0.250963	5.62659	0.0258055	0.0350666
ENSG00000151468	83643	CCDC3	6.58757	2.71975	0.795879	29.3332	1.32705e-05	3.17569e-05
ENSG00000186409	728621	CCDC30	21.8634	4.45044	2.27993	200.839	2.31251e-13	3.2226e-12
ENSG00000128891	90416	CCDC32	1.51814	0.602306	2.33035	5.64696	0.025564	0.0347637
ENSG00000109881	91057	CCDC34	0.70452	-0.505287	2.99928	9.2326	0.00555054	0.00833643
ENSG00000152492	152137	CCDC50	5.1061	2.35222	6.00989	258.966	1.34764e-14	2.60293e-13
ENSG00000164051	79714	CCDC51	0.385356	-1.37574	1.42452	15.9394	0.000514591	0.000917941
ENSG00000160124	131076	CCDC58	0.383816	-1.38151	3.08206	46.2696	4.22201e-07	1.38483e-06
ENSG00000108091	8030	CCDC6	0.694012	-0.526967	5.64182	13.9079	0.00100469	0.00170044
ENSG00000183273	160777	CCDC60	40.3989	5.33624	0.477033	59.1566	5.19273e-08	2.06775e-07
ENSG00000130783	84660	CCDC62	26.4674	4.72615	0.358056	89.9319	1.04269e-09	6.02386e-09
ENSG00000139537	85478	CCDC65	41.4113	5.37195	0.395805	66.9253	1.7119e-08	7.51432e-08
ENSG00000180376	285331	CCDC66	1.85874	0.894324	3.98622	32.1324	6.98669e-06	1.76844e-05
ENSG00000198624	26112	CCDC69	0.0470866	-4.40854	0.791236	90.5601	9.73994e-10	5.66649e-09
ENSG00000216937	79741	CCDC7	20.4795	4.35611	3.18607	305.624	2.04354e-15	4.9386e-14
ENSG00000177352	64925	CCDC71	0.12738	-2.97279	0.337679	19.222	0.000188194	0.000362741
ENSG00000253276	168455	CCDC71L	4.05825	2.02086	3.76471	125.767	3.52365e-11	2.837e-10
ENSG00000152076	91409	CCDC74B	0.277014	-1.85197	-0.107482	7.94126	0.00937106	0.0135926
ENSG00000120647	84318	CCDC77	0.58275	-0.779051	3.50682	24.6444	4.22216e-05	9.16e-05
ENSG00000169515	83987	CCDC8	0.173064	-2.53062	1.46412	54.3296	1.09233e-07	4.07909e-07
ENSG00000091986	151887	CCDC80	4.63602	2.21289	3.71121	81.5691	2.68329e-09	1.41031e-08
ENSG00000149231	79780	CCDC82	2.88535	1.52874	4.00621	65.8411	1.98691e-08	8.62246e-08
ENSG00000186166	338657	CCDC84	0.622855	-0.683032	1.54799	5.49411	0.0274391	0.0371713
ENSG00000205476	317762	CCDC85C	0.581894	-0.781171	3.06626	15.5546	0.000582392	0.00103001
ENSG00000110104	79080	CCDC86	0.311201	-1.68408	0.967135	31.2922	8.44044e-06	2.10074e-05
ENSG00000115355	55704	CCDC88A	2.02938	1.02104	6.75202	53.1455	1.32026e-07	4.84769e-07
ENSG00000015133	440193	CCDC88C	0.507062	-0.979765	2.60644	22.0753	8.37426e-05	0.000172185
ENSG00000105321	26093	CCDC9	0.206362	-2.27675	-0.746876	10.8218	0.00301264	0.00471665
ENSG00000137500	60492	CCDC90B	2.40927	1.26859	4.82076	67.5623	1.56972e-08	6.94339e-08
ENSG00000123106	55297	CCDC91	3.37301	1.75404	4.1646	151.472	4.96235e-12	4.90349e-11
ENSG00000119242	80212	CCDC92	29.3023	4.87294	1.71385	128.039	2.92446e-11	2.40183e-10
ENSG00000125633	54520	CCDC93	2.07167	1.05079	4.08521	71.5298	9.27079e-09	4.33208e-08
ENSG00000105248	55702	CCDC94	0.358713	-1.4791	0.392931	12.7604	0.00149272	0.00245673
ENSG00000204536	54535	CCHCR1	0.173564	-2.52646	1.04674	43.5616	6.89116e-07	2.15825e-06
ENSG00000187094	885	CCK	54.2917	5.76266	0.696687	119.096	1.01174e-10	7.27413e-10
ENSG00000110148	887	CCKBR	0.0567714	-4.13869	0.155649	70.548	1.05392e-08	4.86681e-08
ENSG00000136280	83605	CCM2	0.55398	-0.852094	1.08508	4.51589	0.0437721	0.0574952
ENSG00000101331	140706	CCM2L	0.0515523	-4.27782	-1.0346	35.4618	4.77258e-06	1.25222e-05
ENSG00000133101	8900	CCNA1	10.7769	3.42987	1.36257	119.336	6.06722e-11	4.59463e-10
ENSG00000145386	890	CCNA2	0.138083	-2.85639	5.715	206.484	1.70188e-13	2.45186e-12
ENSG00000134057	891	CCNB1	0.133968	-2.90004	5.88625	307.645	1.8949e-15	4.63955e-14
ENSG00000100814	57820	CCNB1IP1	0.598092	-0.74156	5.54625	25.9673	3.01134e-05	6.70682e-05
ENSG00000157456	9133	CCNB2	0.0994109	-3.33045	4.71124	330.026	8.4549e-16	2.35647e-14
ENSG00000112237	892	CCNC	0.473057	-1.07991	5.75575	67.2273	1.64283e-08	7.24097e-08
ENSG00000110092	595	CCND1	0.312033	-1.68023	5.49539	149.508	5.70391e-12	5.56252e-11
ENSG00000118971	894	CCND2	1.69283	0.759434	7.21084	26.1004	2.91222e-05	6.50256e-05
ENSG00000112576	896	CCND3	0.497631	-1.00685	0.872067	7.64642	0.0106017	0.0152648
ENSG00000166946	23582	CCNDBP1	2.74508	1.45685	4.25364	113.166	1.04607e-10	7.49543e-10
ENSG00000105173	898	CCNE1	0.159741	-2.6462	2.55585	124.655	3.8642e-11	3.07465e-10
ENSG00000175305	9134	CCNE2	0.531407	-0.91211	2.43282	7.72688	0.0102492	0.0147872
ENSG00000162063	899	CCNF	0.131672	-2.92498	3.01279	127.854	2.96899e-11	2.43512e-10
ENSG00000113328	900	CCNG1	0.509397	-0.973138	8.03441	33.089	5.6537e-06	1.46307e-05
ENSG00000138764	901	CCNG2	8.16369	3.02922	4.98789	393.316	1.10805e-16	3.97166e-15
ENSG00000118816	10983	CCNI	3.62281	1.85711	7.78	210.476	1.37637e-13	2.0421e-12
ENSG00000107443	54619	CCNJ	2.07188	1.05094	5.39394	63.1914	2.88187e-08	1.20877e-07
ENSG00000135083	79616	CCNJL	0.467442	-1.09714	2.45739	32.644	6.23593e-06	1.59931e-05
ENSG00000090061	8812	CCNK	0.58757	-0.767167	2.53864	13.5213	0.00114628	0.00192241
ENSG00000163660	57018	CCNL1	1.25585	0.328659	4.84689	7.50932	0.0112336	0.0161058
ENSG00000221978	81669	CCNL2	1.50197	0.586859	4.60803	18.4399	0.000237321	0.000449514
ENSG00000262919	92002	CCNQ	0.461658	-1.11511	1.09175	12.696	0.00152688	0.0025088
ENSG00000129315	904	CCNT1	1.3023	0.381064	5.69558	7.19598	0.012839	0.0182761
ENSG00000082258	905	CCNT2	1.81409	0.859242	5.75222	49.3362	2.47983e-07	8.59926e-07
ENSG00000103540	9738	CCP110	5.24451	2.39081	5.29951	190.334	4.17864e-13	5.44172e-12
ENSG00000260916	9236	CCPG1	2.2259	1.15439	2.13223	17.8935	0.000279847	0.000523826
ENSG00000173992	9973	CCS	0.0969574	-3.3665	1.12524	43.9573	6.40718e-07	2.01897e-06
ENSG00000154429	126731	CCSAP	2.24565	1.16713	4.67484	75.0809	5.89379e-09	2.87291e-08
ENSG00000184305	401145	CCSER1	92.7514	6.5353	4.20742	729.733	7.46525e-20	8.24551e-18
ENSG00000107771	54462	CCSER2	5.1998	2.37846	5.71568	302.721	2.27965e-15	5.45616e-14
ENSG00000163468	7203	CCT3	0.36004	-1.47377	6.57538	88.0474	1.28219e-09	7.25017e-09
ENSG00000115484	10575	CCT4	0.5944	-0.750493	7.22016	17.1652	0.000349867	0.000643423
ENSG00000150753	22948	CCT5	0.520045	-0.943292	6.9884	70.0958	1.11854e-08	5.13662e-08
ENSG00000132141	10693	CCT6B	2.31295	1.20973	1.29134	15.5873	0.000576278	0.00102053
ENSG00000234585	643180	CCT6P3	4.14723	2.05215	2.07201	86.133	1.58761e-09	8.80685e-09
ENSG00000135624	10574	CCT7	0.354718	-1.49525	6.12974	60.5754	4.20793e-08	1.70966e-07
ENSG00000156535	135228	CD109	0.0756061	-3.72535	2.21333	94.9771	6.09433e-10	3.72428e-09
ENSG00000177697	977	CD151	0.149935	-2.73759	1.13482	32.3234	6.69554e-06	1.70342e-05
ENSG00000177675	283316	CD163L1	12.2123	3.61026	-0.559299	37.6196	2.17477e-06	6.11504e-06
ENSG00000158473	912	CD1D	0.0519198	-4.26757	-0.642201	24.4119	4.48492e-05	9.68776e-05
ENSG00000091972	4345	CD200	3.76505	1.91267	4.82686	167.528	1.68e-12	1.83651e-11
ENSG00000150637	10666	CD226	5.05326	2.33721	-0.510897	17.1585	0.000350598	0.000644687
ENSG00000272398	100133941	CD24	0.746109	-0.422541	9.77803	6.54491	0.0170465	0.0237885
ENSG00000103855	80381	CD276	0.400788	-1.31909	3.99968	40.0681	1.33667e-06	3.93739e-06
ENSG00000215039	678655	CD27-AS1	3.19621	1.67636	1.24447	41.1714	1.08008e-06	3.24176e-06
ENSG00000198087	23607	CD2AP	0.21647	-2.20776	5.17525	244.578	2.56865e-14	4.62154e-13
ENSG00000169217	10421	CD2BP2	0.299068	-1.74146	3.32874	23.6582	5.46629e-05	0.000116241
ENSG00000241399	9936	CD302	5.31667	2.41052	3.75634	47.14	3.62156e-07	1.20619e-06
ENSG00000167775	51293	CD320	0.222366	-2.16899	0.0216623	11.8278	0.0020811	0.00334606
ENSG00000135218	948	CD36	27.0268	4.75632	6.07113	110.803	1.29727e-10	9.09429e-10
ENSG00000117877	10849	CD3EAP	0.125575	-2.99338	1.32647	55.364	9.27848e-08	3.50968e-07
ENSG00000010610	920	CD4	0.175241	-2.51259	-0.0410609	17.4094	0.000324471	0.000599898
ENSG00000101017	958	CD40	0.016885	-5.88811	-0.0213403	84.2592	1.96403e-09	1.06736e-08
ENSG00000117335	4179	CD46	1.34796	0.430781	6.26765	11.953	0.00198916	0.00320652
ENSG00000196776	961	CD47	4.86689	2.283	5.5998	233.176	4.39137e-14	7.34077e-13
ENSG00000196352	1604	CD55	0.586057	-0.770888	3.32763	23.7599	5.32137e-05	0.000113353
ENSG00000085063	966	CD59	2.06967	1.0494	5.88762	57.8863	6.28796e-08	2.46038e-07
ENSG00000135404	967	CD63	0.298927	-1.74213	5.58153	83.6473	2.10703e-09	1.13751e-08
ENSG00000019582	972	CD74	0.192174	-2.37952	0.938012	24.2958	4.62278e-05	9.96103e-05
ENSG00000110651	975	CD81	0.18651	-2.42268	2.77109	44.3888	5.92094e-07	1.88326e-06
ENSG00000085117	3732	CD82	0.170513	-2.55205	-0.459584	6.58664	0.0173591	0.0241886
ENSG00000010278	928	CD9	0.103348	-3.27441	3.42573	150.048	5.48889e-12	5.37746e-11
ENSG00000002586	4267	CD99	0.58484	-0.773885	4.00904	8.32158	0.00800948	0.011726
ENSG00000102181	83692	CD99L2	2.93099	1.55139	3.27028	34.3542	4.29681e-06	1.13821e-05
ENSG00000223773	401577	CD99P1	0.197592	-2.3394	0.500184	38.8678	1.69276e-06	4.88784e-06
ENSG00000102543	81602	CDADC1	5.94826	2.57247	2.08323	101.464	3.15693e-10	2.03294e-09
ENSG00000140326	146059	CDAN1	0.399671	-1.32312	1.55004	17.4577	0.000319693	0.000591945
ENSG00000151465	8872	CDC123	0.621186	-0.686903	5.13381	32.5854	6.31729e-06	1.61684e-05
ENSG00000081377	8555	CDC14B	0.278944	-1.84195	4.15749	138.152	1.31802e-11	1.17472e-10
ENSG00000117399	991	CDC20	0.0253992	-5.29907	3.11035	193.634	3.45929e-13	4.62466e-12
ENSG00000164287	166979	CDC20B	45.0115	5.49222	2.40174	24.2044	5.89577e-05	0.000124345
ENSG00000164045	993	CDC25A	0.289538	-1.78818	4.23897	171.386	1.3127e-12	1.48261e-11
ENSG00000101224	994	CDC25B	0.503492	-0.989958	2.0222	8.74278	0.00674957	0.00999432
ENSG00000158402	995	CDC25C	0.112655	-3.15002	3.24769	121.763	4.92823e-11	3.81541e-10
ENSG00000176386	246184	CDC26	0.613539	-0.704774	2.76911	12.0895	0.00189394	0.00306629
ENSG00000004897	996	CDC27	1.75758	0.81359	6.23496	30.2379	1.07453e-05	2.62189e-05
ENSG00000099804	997	CDC34	0.219144	-2.19005	1.70304	19.6546	0.00016585	0.000322967
ENSG00000105401	11140	CDC37	0.234082	-2.09491	2.77013	37.6785	2.14898e-06	6.05049e-06
ENSG00000106993	55664	CDC37L1	1.70721	0.77164	3.96031	21.0579	0.000111071	0.000223205
ENSG00000070831	998	CDC42	1.87205	0.904621	7.6195	37.1572	2.38947e-06	6.66219e-06
ENSG00000143776	8476	CDC42BPA	2.27111	1.1834	6.01551	69.4105	1.2248e-08	5.57024e-08
ENSG00000198752	9578	CDC42BPB	0.684638	-0.546588	4.6196	11.8485	0.00206563	0.00332261
ENSG00000171219	55561	CDC42BPG	0.104541	-3.25785	-1.01546	16.9786	0.00037073	0.000678859
ENSG00000163171	10602	CDC42EP3	5.15839	2.36692	5.33871	295.241	3.03497e-15	6.86713e-14
ENSG00000093009	8318	CDC45	0.10131	-3.30315	2.04707	99.0436	4.01856e-10	2.53866e-09
ENSG00000094804	990	CDC6	0.104423	-3.25949	4.29267	356.936	3.41963e-16	1.07768e-14
ENSG00000097046	8317	CDC7	0.601641	-0.733025	5.36416	31.8003	7.52603e-06	1.8937e-05
ENSG00000134371	79577	CDC73	0.637199	-0.650184	4.58863	16.6598	0.000409566	0.000744398
ENSG00000184661	157313	CDCA2	0.100538	-3.31419	4.0953	234.667	4.08838e-14	6.90395e-13
ENSG00000111665	83461	CDCA3	0.143179	-2.80411	2.01686	86.5328	1.51785e-09	8.43874e-09
ENSG00000170779	55038	CDCA4	0.140763	-2.82866	2.60074	155.732	3.68799e-12	3.75114e-11
ENSG00000146670	113130	CDCA5	0.0637017	-3.97252	3.17732	234.739	4.07441e-14	6.88815e-13
ENSG00000144354	83879	CDCA7	0.243138	-2.04015	3.95074	143.912	8.55747e-12	8.00429e-11
ENSG00000164649	55536	CDCA7L	0.105332	-3.24698	4.57588	288.973	3.87775e-15	8.49826e-14
ENSG00000134690	55143	CDCA8	0.0999028	-3.32333	3.25886	144.276	8.33075e-12	7.82241e-11
ENSG00000163814	64866	CDCP1	0.193635	-2.36859	1.57003	58.614	5.63298e-08	2.22735e-07
ENSG00000039068	999	CDH1	0.0939647	-3.41174	5.72494	503.73	6.09736e-18	3.43086e-16
ENSG00000140937	1009	CDH11	3.3613	1.74902	5.1429	148.143	6.28938e-12	6.04648e-11
ENSG00000154162	1010	CDH12	132.883	7.05401	1.7433	169.732	1.45826e-12	1.62512e-11
ENSG00000140945	1012	CDH13	30.7714	4.94352	3.6187	415.853	5.78554e-17	2.27621e-15
ENSG00000079112	1015	CDH17	22.594	4.49787	2.92001	70.3233	1.08551e-08	5.00031e-08
ENSG00000145526	1016	CDH18	38.9588	5.28388	1.35349	145.515	7.60823e-12	7.18925e-11
ENSG00000071991	28513	CDH19	64.8872	6.01986	1.4063	157.075	3.36368e-12	3.45188e-11
ENSG00000170558	1000	CDH2	8.13096	3.02343	7.17543	598.019	8.00384e-19	6.18369e-17
ENSG00000107736	64072	CDH23	0.0523261	-4.25632	-0.309017	33.8118	4.82959e-06	1.26607e-05
ENSG00000139880	64403	CDH24	0.100271	-3.31802	0.0222954	28.8937	1.47237e-05	3.49428e-05
ENSG00000124215	60437	CDH26	2.616	1.38736	0.137526	10.558	0.00332645	0.00517591
ENSG00000062038	1001	CDH3	0.0517862	-4.27129	3.40296	332.064	7.87597e-16	2.20749e-14
ENSG00000113361	1004	CDH6	3.56769	1.83499	6.25722	211.737	1.28802e-13	1.93196e-12
ENSG00000081138	1005	CDH7	8.5985	3.10409	2.60973	133.51	1.8882e-11	1.61347e-10
ENSG00000150394	1006	CDH8	16.7438	4.06556	4.47591	452.922	2.12931e-17	9.71763e-16
ENSG00000113100	1007	CDH9	0.0564111	-4.14788	0.0851098	48.4667	2.87693e-07	9.81422e-07
ENSG00000089486	29965	CDIP1	0.265647	-1.91242	2.13911	24.2207	4.71436e-05	0.000101422
ENSG00000103502	10423	CDIPT	0.677563	-0.561573	2.14033	6.78849	0.0153165	0.0215223
ENSG00000170312	983	CDK1	0.145449	-2.78142	5.71549	237.027	3.65422e-14	6.25581e-13
ENSG00000185324	8558	CDK10	0.237341	-2.07496	1.17475	21.3496	0.000102362	0.000207016
ENSG00000248333	984	CDK11B	0.524028	-0.932283	1.42664	9.11423	0.00581726	0.00870371
ENSG00000167258	51755	CDK12	0.61783	-0.694719	4.9515	31.3708	8.29139e-06	2.06709e-05
ENSG00000058091	5218	CDK14	2.20956	1.14376	5.07852	55.3482	9.30159e-08	3.51752e-07
ENSG00000138395	65061	CDK15	15.6665	3.96961	-0.0878002	11.4539	0.00258761	0.00410292
ENSG00000102225	5127	CDK16	0.43035	-1.21642	4.06653	14.0733	0.00095002	0.00161405
ENSG00000059758	5128	CDK17	2.62328	1.39137	5.3639	99.5003	3.83826e-10	2.43128e-09
ENSG00000117266	5129	CDK18	0.0384843	-4.69959	0.115064	58.694	5.56561e-08	2.20539e-07
ENSG00000155111	23097	CDK19	3.44219	1.78333	4.33134	96.3419	5.29109e-10	3.27503e-09
ENSG00000123374	1017	CDK2	0.373934	-1.41914	4.13939	68.2741	1.42582e-08	6.37682e-08
ENSG00000156345	23552	CDK20	2.10184	1.07166	0.619889	7.6159	0.0107389	0.0154489
ENSG00000111328	8099	CDK2AP1	0.432804	-1.20821	3.95387	48.1856	3.01963e-07	1.02448e-06
ENSG00000167797	10263	CDK2AP2	0.138332	-2.8538	-0.594591	15.9894	0.00050643	0.000904031
ENSG00000135446	1019	CDK4	0.263803	-1.92246	5.06106	160.966	2.5858e-12	2.70755e-11
ENSG00000176749	8851	CDK5R1	23.7094	4.56739	4.76296	532.557	3.161e-18	1.95424e-16
ENSG00000101391	51654	CDK5RAP1	0.400806	-1.31903	2.87339	37.1195	2.40793e-06	6.70864e-06
ENSG00000136861	55755	CDK5RAP2	0.562346	-0.83047	4.6323	46.3144	4.18863e-07	1.3757e-06
ENSG00000105810	1021	CDK6	0.309072	-1.69399	5.79783	94.0958	6.68253e-10	4.05054e-09
ENSG00000134058	1022	CDK7	0.42225	-1.24383	3.94764	68.8688	1.31651e-08	5.93962e-08
ENSG00000132964	1024	CDK8	1.26757	0.342063	4.46471	6.24629	0.0194682	0.0269142
ENSG00000136807	1025	CDK9	0.45636	-1.13176	2.13655	26.0473	2.95128e-05	6.57993e-05
ENSG00000100490	8814	CDKL1	2.95599	1.56364	-0.238269	11.5028	0.00234217	0.0037384
ENSG00000138769	8999	CDKL2	8.08031	3.01441	2.42232	179.481	7.94551e-13	9.54677e-12
ENSG00000006837	51265	CDKL3	3.51952	1.81538	-0.152111	11.1947	0.00262283	0.00415435
ENSG00000205111	344387	CDKL4	24.3523	4.60598	0.285657	98.7339	4.14602e-10	2.6107e-09
ENSG00000111276	1027	CDKN1B	2.87881	1.52547	4.82924	87.9209	1.30026e-09	7.34403e-09
ENSG00000129757	1028	CDKN1C	3.01322	1.59131	3.53505	84.1552	1.98757e-09	1.07887e-08
ENSG00000168564	55602	CDKN2AIP	2.04431	1.03162	4.04048	60.749	4.10205e-08	1.67165e-07
ENSG00000147883	1030	CDKN2B	7.07181	2.82208	0.255026	12.6352	0.00155992	0.00256026
ENSG00000129355	1032	CDKN2D	14.4347	3.85147	1.04904	94.8943	6.14717e-10	3.7535e-09
ENSG00000100526	1033	CDKN3	0.174604	-2.51784	2.94685	84.8538	1.83508e-09	1.00414e-08
ENSG00000129596	1036	CDO1	2.42108	1.27565	5.01343	52.4978	1.46631e-07	5.34708e-07
ENSG00000140743	1039	CDR2	0.392766	-1.34826	2.86829	50.8332	1.92818e-07	6.83412e-07
ENSG00000109089	30850	CDR2L	0.373671	-1.42016	1.06539	13.2206	0.00127142	0.00211682
ENSG00000101290	8760	CDS2	2.20341	1.13974	6.12983	111.434	1.22445e-10	8.61212e-10
ENSG00000167513	81620	CDT1	0.0174428	-5.84122	0.381851	57.8746	6.29914e-08	2.46397e-07
ENSG00000091527	55573	CDV3	1.37292	0.457252	6.88757	10.4837	0.00342118	0.00531284
ENSG00000165556	1045	CDX2	106.544	6.7353	0.091515	51.1248	3.0133e-07	1.02256e-06
ENSG00000153046	9425	CDYL	0.200613	-2.31751	4.1205	288.757	3.91101e-15	8.53837e-14
ENSG00000166446	124359	CDYL2	1.69645	0.76252	2.59228	15.1594	0.000662282	0.00116071
ENSG00000079385	634	CEACAM1	0.0260046	-5.26509	0.942616	21.0423	0.00013417	0.000265862
ENSG00000086548	4680	CEACAM6	12.7359	3.67082	1.31021	5.79376	0.0255137	0.0347017
ENSG00000172216	1051	CEBPB	0.152661	-2.7116	-0.033921	18.7063	0.000219181	0.000417875
ENSG00000153879	1054	CEBPG	2.04851	1.03457	5.23154	57.3885	6.78322e-08	2.63603e-07
ENSG00000115816	10153	CEBPZ	0.226451	-2.14273	6.43724	195.018	3.19858e-13	4.3162e-12
ENSG00000099954	27443	CECR2	0.187489	-2.41512	5.45455	278.026	6.0212e-15	1.25045e-13
ENSG00000149187	10658	CELF1	0.75873	-0.398342	6.28512	11.3204	0.00250407	0.00397935
ENSG00000048740	10659	CELF2	2.24946	1.16958	5.24124	47.5298	3.38321e-07	1.13415e-06
ENSG00000159409	11189	CELF3	84.5213	6.40124	1.05873	62.9942	2.96411e-08	1.24151e-07
ENSG00000101489	56853	CELF4	114.313	6.83684	3.85524	1031.41	1.16795e-21	3.48305e-19
ENSG00000161082	60680	CELF5	7.7812	2.95999	1.98133	85.1465	1.77497e-09	9.74467e-09
ENSG00000075275	9620	CELSR1	0.214916	-2.21816	2.26255	81.9045	2.57977e-09	1.3607e-08
ENSG00000143126	1952	CELSR2	0.538617	-0.892668	2.95796	7.62445	0.0107003	0.0153964
ENSG00000115163	1058	CENPA	0.169295	-2.56239	2.2196	62.3757	3.2389e-08	1.34752e-07
ENSG00000125817	1059	CENPB	0.29079	-1.78195	1.51501	11.0157	0.00280256	0.00441603
ENSG00000138778	1062	CENPE	0.250989	-1.9943	5.64186	113.665	1.00008e-10	7.20397e-10
ENSG00000117724	1063	CENPF	0.17855	-2.4856	7.25661	208.334	1.54176e-13	2.24504e-12
ENSG00000153044	64946	CENPH	0.221755	-2.17296	4.37164	124.927	3.77782e-11	3.02206e-10
ENSG00000102384	2491	CENPI	0.630765	-0.664826	3.89412	21.8028	9.02651e-05	0.0001843
ENSG00000151849	55835	CENPJ	1.79556	0.844437	4.65328	35.7272	3.21206e-06	8.74795e-06
ENSG00000123219	64105	CENPK	0.324153	-1.62525	3.80431	69.6399	1.18807e-08	5.4142e-08
ENSG00000120334	91687	CENPL	0.387199	-1.36885	2.90473	49.5858	2.37709e-07	8.27954e-07
ENSG00000100162	79019	CENPM	0.0407511	-4.61702	-0.0844306	53.5912	1.22895e-07	4.54372e-07
ENSG00000166451	55839	CENPN	0.186464	-2.42303	3.84015	149.558	5.68366e-12	5.55003e-11
ENSG00000138092	79172	CENPO	0.235334	-2.08722	3.34623	88.8822	1.16947e-09	6.68892e-09
ENSG00000188312	401541	CENPP	0.319248	-1.64725	1.9233	33.4499	5.2247e-06	1.36151e-05
ENSG00000031691	55166	CENPQ	0.310659	-1.68659	3.58691	76.9771	4.65847e-09	2.32238e-08
ENSG00000102901	80152	CENPT	0.40414	-1.30707	1.60181	12.8025	0.00147082	0.00242363
ENSG00000151725	79682	CENPU	0.173201	-2.52948	5.07682	259.464	1.31866e-14	2.55358e-13
ENSG00000203760	387103	CENPW	0.162546	-2.62108	2.58254	81.0947	2.83744e-09	1.48055e-08
ENSG00000169689	201254	CENPX	0.358758	-1.47892	0.89153	10.8539	0.0029767	0.00466824
ENSG00000116198	9731	CEP104	1.47568	0.561378	3.08293	12.8816	0.00143061	0.00236286
ENSG00000154240	201134	CEP112	2.19623	1.13503	2.26674	19.3761	0.00017988	0.000347975
ENSG00000168944	153241	CEP120	0.555139	-0.84908	4.02216	32.2634	6.78551e-06	1.72219e-05
ENSG00000110318	57562	CEP126	1.83122	0.872803	2.23987	7.4923	0.0113149	0.0162134
ENSG00000141577	22994	CEP131	0.0556687	-4.16699	-0.792817	20.9872	0.000113301	0.000227166
ENSG00000174799	9662	CEP135	0.550745	-0.860543	3.56986	25.4674	3.41771e-05	7.53312e-05
ENSG00000103995	22995	CEP152	0.339867	-1.55696	3.26117	70.3017	1.0886e-08	5.00836e-08
ENSG00000135315	22832	CEP162	1.6945	0.760856	4.2628	21.277	0.000104459	0.000210941
ENSG00000110274	22897	CEP164	0.403274	-1.31017	2.17563	21.406	0.000100766	0.000204008
ENSG00000143702	9859	CEP170	6.10452	2.60988	7.11459	360.462	3.05174e-16	9.76491e-15
ENSG00000099814	283638	CEP170B	0.439424	-1.18632	0.355693	6.93267	0.0143843	0.0203207
ENSG00000174007	84984	CEP19	6.24266	2.64216	2.38711	97.4682	4.71421e-10	2.9387e-09
ENSG00000198707	80184	CEP290	3.71985	1.89524	4.93813	104.295	2.39452e-10	1.58055e-09
ENSG00000166004	85459	CEP295	1.37158	0.455834	4.87747	8.95137	0.00620742	0.00923834
ENSG00000135837	9857	CEP350	1.55473	0.636664	6.65423	22.4776	7.50298e-05	0.000155449
ENSG00000106477	95681	CEP41	6.03609	2.59361	4.18573	352.102	4.0042e-16	1.23107e-14
ENSG00000138180	55165	CEP55	0.195387	-2.35559	3.86893	88.362	1.23838e-09	7.03448e-09
ENSG00000166037	9702	CEP57	1.39694	0.482268	5.76572	12.6273	0.00156425	0.00256652
ENSG00000183137	285753	CEP57L1	1.5183	0.602461	3.61619	15.3056	0.000631426	0.0011112
ENSG00000182923	80254	CEP63	2.18209	1.12571	3.59336	43.9298	6.43955e-07	2.02702e-06
ENSG00000011523	23177	CEP68	1.79222	0.84175	4.46868	28.6955	1.54344e-05	3.64381e-05
ENSG00000114107	80321	CEP70	1.55196	0.634088	4.98845	19.8119	0.000158454	0.000309336
ENSG00000112877	55722	CEP72	0.368726	-1.43938	0.918477	19.958	0.000151904	0.000297882
ENSG00000173588	51134	CEP83	1.31912	0.399573	3.52768	4.54885	0.0430704	0.0566335
ENSG00000278916	144486	CEP83-AS1	3.30756	1.72577	-0.405358	8.23203	0.00830933	0.01214
ENSG00000130695	64793	CEP85	0.373909	-1.41924	3.47112	65.0148	2.22852e-08	9.58727e-08
ENSG00000111860	387119	CEP85L	4.43154	2.14781	4.48458	161.702	2.46175e-12	2.58866e-11
ENSG00000121289	84902	CEP89	1.55477	0.636704	3.48009	17.5196	0.000313678	0.000581242
ENSG00000182504	79598	CEP97	3.39679	1.76417	5.49581	206.03	1.7439e-13	2.50444e-12
ENSG00000100422	64781	CERK	1.26847	0.343084	5.27375	6.95243	0.0142615	0.0201567
ENSG00000188452	375298	CERKL	12.7425	3.67157	0.998704	72.3955	8.28866e-09	3.91238e-08
ENSG00000143418	29956	CERS2	0.256198	-1.96467	4.77529	178.144	8.62054e-13	1.0226e-11
ENSG00000090661	79603	CERS4	0.174423	-2.51934	1.97653	73.8445	6.88758e-09	3.31186e-08
ENSG00000172292	253782	CERS6	4.4012	2.1379	6.63822	186.584	5.19817e-13	6.56308e-12
ENSG00000147400	1069	CETN2	3.44325	1.78377	5.21614	128.36	2.84921e-11	2.34333e-10
ENSG00000153140	1070	CETN3	1.36195	0.445676	4.04713	8.46786	0.00754487	0.0110894
ENSG00000188931	257177	CFAP126	112.615	6.81525	0.592448	55.1752	1.62704e-07	5.87711e-07
ENSG00000163075	200373	CFAP221	9.61821	3.26577	1.70936	89.5854	1.08281e-09	6.24114e-09
ENSG00000163001	112942	CFAP36	4.29751	2.1035	4.50409	167.52	1.68086e-12	1.83651e-11
ENSG00000197748	80217	CFAP43	18.1119	4.17887	2.46433	209.336	1.46181e-13	2.14327e-12
ENSG00000206530	55779	CFAP44	21.366	4.41724	3.02423	178.447	8.46207e-13	1.0062e-11
ENSG00000165164	286464	CFAP47	101.446	6.66457	2.01618	145.574	7.57534e-12	7.16271e-11
ENSG00000166596	146845	CFAP52	71.2847	6.15552	0.168722	34.7478	7.96361e-06	1.99438e-05
ENSG00000188596	144535	CFAP54	35.6643	5.15641	2.29135	152.043	4.76685e-12	4.73226e-11
ENSG00000243710	149465	CFAP57	14.3538	3.84336	-0.194076	20.1143	0.000145223	0.000285826
ENSG00000089101	26074	CFAP61	8.93331	3.15919	0.279339	19.4986	0.000173558	0.000336532
ENSG00000156042	118491	CFAP70	7.01816	2.81109	2.48907	51.0932	1.84671e-07	6.58143e-07
ENSG00000153774	10428	CFDP1	1.23592	0.305583	4.54608	5.19817	0.0315202	0.0423154
ENSG00000000971	3075	CFH	50.8138	5.66715	1.60821	25.1767	4.63316e-05	9.98194e-05
ENSG00000205403	3426	CFI	44.9805	5.49123	0.752001	29.0286	1.87171e-05	4.3418e-05
ENSG00000172757	1072	CFL1	0.588377	-0.765188	6.47125	9.43309	0.00512877	0.00775531
ENSG00000165410	1073	CFL2	3.31854	1.73055	4.66567	148.78	6.00824e-12	5.81746e-11
ENSG00000003402	8837	CFLAR	3.02577	1.5973	3.00187	82.1806	2.4978e-09	1.32402e-08
ENSG00000001626	1080	CFTR	3.73863	1.90251	3.34445	43.2654	7.27938e-07	2.2684e-06
ENSG00000164430	115004	CGAS	0.0424531	-4.55799	-0.582249	48.7361	2.74699e-07	9.42919e-07
ENSG00000163320	8545	CGGBP1	1.85693	0.892916	6.23974	38.3805	1.86556e-06	5.33719e-06
ENSG00000143375	57530	CGN	0.141021	-2.82602	2.14704	151.805	4.84743e-12	4.80266e-11
ENSG00000128849	84952	CGNL1	0.0348639	-4.84212	3.83363	619.037	5.30928e-19	4.37429e-17
ENSG00000100532	10668	CGRRF1	1.38245	0.467228	3.48992	8.28042	0.00814579	0.0119139
ENSG00000138135	9023	CH25H	3.8499	1.94482	-0.0493589	4.78108	0.039857	0.0527009
ENSG00000128965	79094	CHAC1	0.324176	-1.62515	-1.03614	7.22032	0.0127056	0.0180983
ENSG00000143942	494143	CHAC2	0.546111	-0.872733	1.43012	8.39391	0.00777595	0.0114043
ENSG00000167670	10036	CHAF1A	0.109948	-3.1851	3.08114	188.407	4.67243e-13	6.00092e-12
ENSG00000159259	8208	CHAF1B	0.153137	-2.70711	2.64275	146.791	6.93369e-12	6.57887e-11
ENSG00000198824	283489	CHAMP1	1.32433	0.405266	3.7694	5.84821	0.0233086	0.0318623
ENSG00000172586	118487	CHCHD1	0.651768	-0.617569	3.88864	9.99059	0.00412938	0.00633404
ENSG00000250479	400916	CHCHD10	0.208579	-2.26134	0.327084	37.7652	2.11157e-06	5.95641e-06
ENSG00000106554	54927	CHCHD3	0.399629	-1.32327	4.97744	124.881	3.79222e-11	3.03032e-10
ENSG00000163528	131474	CHCHD4	0.656112	-0.607987	2.6175	10.2903	0.00368167	0.00569475
ENSG00000159685	84303	CHCHD6	0.225608	-2.14811	0.370668	18.2774	0.000249188	0.000470453
ENSG00000170791	79145	CHCHD7	1.25126	0.323385	4.18647	5.91838	0.0225747	0.0309329
ENSG00000131778	9557	CHD1L	0.39298	-1.34747	4.63998	91.6274	8.68237e-10	5.12318e-09
ENSG00000173575	1106	CHD2	1.34537	0.428004	5.19714	10.1012	0.00395767	0.00608882
ENSG00000170004	1107	CHD3	2.43279	1.28261	4.50859	31.4711	8.10547e-06	2.02548e-05
ENSG00000111642	1108	CHD4	0.607221	-0.719706	7.15559	25.3528	3.51901e-05	7.73351e-05
ENSG00000100888	57680	CHD8	0.775006	-0.36772	6.30316	10.3329	0.00362252	0.00561056
ENSG00000177200	80205	CHD9	2.82893	1.50026	6.76149	103.792	2.51393e-10	1.6506e-09
ENSG00000016391	55349	CHDH	0.231275	-2.11232	1.63322	58.6511	5.60163e-08	2.21672e-07
ENSG00000149554	1111	CHEK1	0.124102	-3.0104	4.72495	352.23	3.98734e-16	1.22841e-14
ENSG00000183765	11200	CHEK2	0.0762862	-3.71243	3.40145	307.563	1.9007e-15	4.64613e-14
ENSG00000085872	10523	CHERP	0.449893	-1.15235	1.17056	10.3261	0.00363191	0.00562419
ENSG00000072609	55743	CHFR	0.761214	-0.393626	3.03246	6.01219	0.0216333	0.029714
ENSG00000100604	1113	CHGA	4.05635	2.02018	5.50001	69.7618	1.16903e-08	5.34213e-08
ENSG00000089199	1114	CHGB	16.3501	4.03123	3.88631	253.14	1.7428e-14	3.26468e-13
ENSG00000133048	1116	CHI3L1	0.0655122	-3.93209	-0.312317	7.17301	0.0135159	0.0191793
ENSG00000109220	26511	CHIC2	2.82684	1.49919	2.34513	44.6653	5.63042e-07	1.79814e-06
ENSG00000177830	66005	CHID1	0.170159	-2.55505	1.31275	40.5002	1.22908e-06	3.64713e-06
ENSG00000110721	1119	CHKA	0.423987	-1.23791	4.01296	84.5328	1.90351e-09	1.0393e-08
ENSG00000134121	10752	CHL1	840.951	9.71588	6.70781	1477.51	1.50231e-23	2.48899e-20
ENSG00000188419	1121	CHM	1.32671	0.407857	5.31087	10.3495	0.00359969	0.00557778
ENSG00000131165	5119	CHMP1A	0.239005	-2.06489	1.50688	19.1853	0.000190232	0.000366432
ENSG00000255112	57132	CHMP1B	1.59299	0.671738	4.8088	26.0061	2.98207e-05	6.64558e-05
ENSG00000130724	27243	CHMP2A	0.387054	-1.36939	2.603	18.6519	0.000222763	0.000424162
ENSG00000083937	25978	CHMP2B	0.413325	-1.27465	4.71136	69.7624	1.16893e-08	5.34213e-08
ENSG00000115561	51652	CHMP3	5.63284	2.49386	4.7696	282.21	5.07972e-15	1.0836e-13
ENSG00000086065	51510	CHMP5	1.87203	0.904601	5.21274	43.0071	7.63722e-07	2.36951e-06
ENSG00000176108	79643	CHMP6	0.47616	-1.07048	-0.194627	4.54471	0.043158	0.0567335
ENSG00000128656	1123	CHN1	2.30728	1.20619	4.81381	94.3596	6.5003e-10	3.94489e-09
ENSG00000106069	1124	CHN2	15.007	3.90756	3.59073	470.31	1.36807e-17	6.73246e-16
ENSG00000154645	140578	CHODL	2.27369	1.18504	2.10933	24.8535	3.99995e-05	8.71086e-05
ENSG00000123989	79586	CHPF	0.333435	-1.58452	-0.150487	8.61923	0.007095	0.0104725
ENSG00000033100	54480	CHPF2	0.591736	-0.756973	1.86846	6.42487	0.0179775	0.0250035
ENSG00000111666	56994	CHPT1	0.612863	-0.706363	3.1038	10.3116	0.00365196	0.0056529
ENSG00000104472	54108	CHRAC1	0.401114	-1.31791	3.12885	46.3036	4.19664e-07	1.37772e-06
ENSG00000101938	91851	CHRDL1	2.23423	1.15978	4.24634	76.5062	4.93664e-09	2.44552e-08
ENSG00000181072	1129	CHRM2	382.542	8.57947	3.1754	464.808	1.57096e-17	7.5789e-16
ENSG00000133019	1131	CHRM3	2.92918	1.5505	3.16133	54.4396	1.07342e-07	4.01349e-07
ENSG00000080644	1136	CHRNA3	8.75889	3.13075	2.41655	195.924	3.03943e-13	4.12009e-12
ENSG00000101204	1137	CHRNA4	20.0612	4.32634	0.563893	74.1452	6.63024e-09	3.20465e-08
ENSG00000169684	1138	CHRNA5	1.6172	0.693501	3.41079	15.2423	0.000644586	0.00113235
ENSG00000147434	8973	CHRNA6	246.92	7.9479	-0.00825368	79.6516	7.01854e-09	3.36831e-08
ENSG00000175344	1139	CHRNA7	0.275915	-1.8577	-0.0157246	12.3692	0.00171391	0.00279486
ENSG00000174343	55584	CHRNA9	0.173199	-2.5295	-0.561293	10.4836	0.00342123	0.00531284
ENSG00000160716	1141	CHRNB2	8.45291	3.07945	2.13397	88.4443	1.22719e-09	6.9789e-09
ENSG00000147432	1142	CHRNB3	92.1508	6.52592	0.0369745	85.0984	1.78469e-09	9.78724e-09
ENSG00000117971	1143	CHRNB4	2.39534	1.26023	0.110363	4.99805	0.034662	0.0462584
ENSG00000175264	8534	CHST1	12.3945	3.63163	0.028256	67.7024	1.54021e-08	6.82906e-08
ENSG00000115526	9486	CHST10	0.615945	-0.699126	3.01589	7.59732	0.0108234	0.015557
ENSG00000171310	50515	CHST11	3.08004	1.62295	3.67505	104	2.46362e-10	1.61971e-09
ENSG00000169105	113189	CHST14	0.347582	-1.52458	1.02312	12.8668	0.00143804	0.00237328
ENSG00000182022	51363	CHST15	2.76073	1.46505	3.7766	77.6684	4.28039e-09	2.15334e-08
ENSG00000175040	9435	CHST2	1.47319	0.558948	1.81213	4.59314	0.0421473	0.0555322
ENSG00000122863	9469	CHST3	0.573628	-0.801813	2.67122	11.1171	0.00269915	0.00426481
ENSG00000140835	10164	CHST4	0.00224432	-8.79951	0.085479	120.835	8.88648e-09	4.16949e-08
ENSG00000183196	4166	CHST6	0.0718283	-3.7993	2.49746	215.349	1.06729e-13	1.62391e-12
ENSG00000147119	56548	CHST7	0.229959	-2.12055	0.241158	20.7959	0.000119585	0.000238737
ENSG00000154080	83539	CHST9	2.07396	1.05239	2.74885	28.2948	1.69874e-05	3.97831e-05
ENSG00000131873	22856	CHSY1	0.674827	-0.56741	4.78372	20.705	0.000122699	0.000244463
ENSG00000198108	337876	CHSY3	5.42288	2.43906	1.87171	71.4373	9.38293e-09	4.38174e-08
ENSG00000127586	63922	CHTF18	0.0689184	-3.85897	-0.215444	28.9561	1.45071e-05	3.4478e-05
ENSG00000168802	54921	CHTF8	0.358281	-1.48084	3.64897	39.3601	1.53564e-06	4.47573e-06
ENSG00000213341	1147	CHUK	1.41533	0.50114	4.49633	13.5142	0.00114907	0.00192687
ENSG00000258289	91612	CHURC1	5.72269	2.51669	4.53602	236.848	3.68531e-14	6.3018e-13
ENSG00000144021	9391	CIAO1	1.43304	0.519074	4.81534	15.5556	0.000582204	0.00102983
ENSG00000005194	57019	CIAPIN1	0.5864	-0.770044	4.37646	23.3808	5.88425e-05	0.000124119
ENSG00000159208	148523	CIART	0.160751	-2.6371	0.335492	31.7934	7.53766e-06	1.89599e-05
ENSG00000185043	10519	CIB1	0.206283	-2.2773	0.207805	17.1704	0.000349306	0.000642469
ENSG00000136425	10518	CIB2	0.164427	-2.60448	1.3922	26.0764	2.92983e-05	6.53894e-05
ENSG00000100865	51550	CINP	0.669104	-0.579698	2.40748	6.68656	0.0160157	0.0224298
ENSG00000163507	57650	CIP2A	0.192799	-2.37483	4.44992	166.333	1.81521e-12	1.96135e-11
ENSG00000138433	9541	CIR1	2.0225	1.01614	3.71588	46.7832	3.85575e-07	1.27791e-06
ENSG00000099622	1153	CIRBP	2.48578	1.3137	6.11541	64.2313	2.4872e-08	1.05781e-07
ENSG00000122873	55847	CISD1	1.99362	0.99539	4.06073	42.595	8.24816e-07	2.53689e-06
ENSG00000145354	493856	CISD2	1.39516	0.480434	4.60333	10.8922	0.00293449	0.00460785
ENSG00000122966	11113	CIT	0.0920931	-3.44076	3.88477	351.332	4.10682e-16	1.25229e-14
ENSG00000164442	10370	CITED2	0.481468	-1.05449	3.78106	25.9533	3.02197e-05	6.72847e-05
ENSG00000148337	25792	CIZ1	0.467456	-1.0971	2.3192	8.21795	0.0083576	0.0122033
ENSG00000136108	26586	CKAP2	0.636806	-0.651073	5.45931	23.9942	5.00273e-05	0.000107162
ENSG00000169607	150468	CKAP2L	0.2316	-2.11029	3.70872	111.463	1.22114e-10	8.59294e-10
ENSG00000166165	1152	CKB	0.218719	-2.19285	2.8863	47.5508	3.37089e-07	1.13072e-06
ENSG00000223572	548596	CKMT1A	0.377494	-1.40547	0.102178	12.8858	0.00142853	0.00235968
ENSG00000237289	1159	CKMT1B	0.50625	-0.982078	0.505371	4.58712	0.0422714	0.0556761
ENSG00000247572	100131067	CKMT2-AS1	0.592099	-0.75609	1.29956	7.00664	0.0139305	0.0197131
ENSG00000173207	1163	CKS1B	0.104166	-3.26304	4.43941	290.294	3.68114e-15	8.13178e-14
ENSG00000123975	1164	CKS2	0.145847	-2.77747	4.817	230.717	4.94508e-14	8.1929e-13
ENSG00000074054	23332	CLASP1	1.99443	0.995975	5.88245	86.9176	1.45384e-09	8.12525e-09
ENSG00000163539	23122	CLASP2	6.65876	2.73525	7.19499	402.133	8.55799e-17	3.20624e-15
ENSG00000104859	11129	CLASRP	0.185147	-2.43325	0.25999	21.0808	0.000110361	0.000221897
ENSG00000016490	1179	CLCA1	33.2263	5.05425	1.36797	12.3185	0.00200858	0.00323468
ENSG00000109572	1182	CLCN3	3.21327	1.68404	6.03015	142.704	9.35687e-12	8.67124e-11
ENSG00000073464	1183	CLCN4	5.41838	2.43786	4.15826	284.879	4.56307e-15	9.86086e-14
ENSG00000171365	1184	CLCN5	1.47989	0.565488	5.20696	13.97	0.000983747	0.00166784
ENSG00000011021	1185	CLCN6	2.19175	1.13208	2.52474	22.2512	7.98049e-05	0.000164634
ENSG00000103249	1186	CLCN7	0.183038	-2.44979	0.683282	28.1753	1.74827e-05	4.08533e-05
ENSG00000134873	9071	CLDN10	0.046054	-4.44053	1.26605	87.5731	1.35143e-09	7.5956e-09
ENSG00000013297	5010	CLDN11	2.72529	1.44641	3.56447	20.9893	0.000113237	0.000227068
ENSG00000066405	51208	CLDN18	1586.02	10.6312	3.22162	515.272	4.24709e-17	1.75425e-15
ENSG00000164007	149461	CLDN19	0.0709521	-3.81701	-0.89503	32.8542	5.95315e-06	1.53391e-05
ENSG00000253958	137075	CLDN23	1.7092	0.773318	-0.0188562	4.32762	0.0480349	0.0626859
ENSG00000184697	9074	CLDN6	0.0305546	-5.03246	3.98884	561.033	1.70665e-18	1.18915e-16
ENSG00000181885	1366	CLDN7	0.105913	-3.23905	2.19817	175.88	9.90873e-13	1.16246e-11
ENSG00000080822	56650	CLDND1	1.88609	0.915401	4.69829	38.3517	1.87637e-06	5.36708e-06
ENSG00000069493	29121	CLEC2D	1.8526	0.889552	1.71974	5.25675	0.0306615	0.0412369
ENSG00000153132	1047	CLGN	4.57938	2.19515	4.13379	139.44	1.19506e-11	1.07708e-10
ENSG00000162994	130162	CLHC1	2.91501	1.5435	2.53158	49.8879	2.25885e-07	7.8954e-07
ENSG00000213719	1192	CLIC1	0.187698	-2.41352	5.21538	107.793	1.71591e-10	1.17098e-09
ENSG00000169504	25932	CLIC4	0.358816	-1.47868	7.52811	79.2797	3.52186e-09	1.80338e-08
ENSG00000112782	53405	CLIC5	20.6094	4.36523	3.08514	228.825	5.42241e-14	8.84613e-13
ENSG00000159212	54102	CLIC6	1.98696	0.990561	2.62226	6.73081	0.0157079	0.0220298
ENSG00000113282	9685	CLINT1	0.55279	-0.855196	5.30982	60.7104	4.12538e-08	1.6791e-07
ENSG00000130779	6249	CLIP1	2.47093	1.30505	5.1733	151.7	4.88328e-12	4.83176e-11
ENSG00000105270	25999	CLIP3	3.3287	1.73496	2.78762	62.0106	3.41391e-08	1.41402e-07
ENSG00000115295	79745	CLIP4	38.9038	5.28184	3.10802	325.599	9.87727e-16	2.64892e-14
ENSG00000013441	1195	CLK1	4.23956	2.08391	5.19257	216.744	9.93296e-14	1.5222e-12
ENSG00000176444	1196	CLK2	0.361186	-1.46919	2.55855	27.9612	1.84098e-05	4.27517e-05
ENSG00000179335	1198	CLK3	0.594737	-0.749677	1.98194	6.03338	0.0214268	0.0294602
ENSG00000113240	57396	CLK4	2.75471	1.4619	3.32319	69.3754	1.23052e-08	5.59399e-08
ENSG00000166250	79827	CLMP	0.485511	-1.04243	4.1015	37.7849	2.10316e-06	5.9383e-06
ENSG00000102805	1203	CLN5	1.98571	0.989658	3.76361	21.6485	9.41983e-05	0.000191779
ENSG00000128973	54982	CLN6	0.152804	-2.71025	1.48641	50.0628	2.19333e-07	7.6862e-07
ENSG00000182372	2055	CLN8	0.361898	-1.46635	2.20949	35.351	3.47619e-06	9.38163e-06
ENSG00000074201	1207	CLNS1A	0.555736	-0.847528	5.85054	25.4429	3.43909e-05	7.57912e-05
ENSG00000134852	9575	CLOCK	1.69799	0.763828	5.10366	34.9545	3.7803e-06	1.01181e-05
ENSG00000172409	10978	CLP1	0.618715	-0.692654	2.84563	15.9015	0.000520863	0.000928351
ENSG00000162129	81570	CLPB	0.490602	-1.02738	2.17898	11.7033	0.00217719	0.00349227
ENSG00000125656	8192	CLPP	0.156075	-2.67969	0.00770948	31.1029	8.81124e-06	2.18646e-05
ENSG00000104853	1209	CLPTM1	0.239616	-2.0612	1.78848	18.5476	0.000229803	0.000436564
ENSG00000049656	81037	CLPTM1L	0.55892	-0.839285	3.75692	26.5545	2.59965e-05	5.86081e-05
ENSG00000166855	10845	CLPX	0.805116	-0.312731	4.9884	5.73525	0.024546	0.0334618
ENSG00000092853	63967	CLSPN	0.283904	-1.81653	3.68449	102.977	2.72133e-10	1.77739e-09
ENSG00000171603	22883	CLSTN1	0.747005	-0.42081	4.10992	4.37419	0.0469387	0.0613681
ENSG00000158258	64084	CLSTN2	68.9261	6.10698	5.91158	1038.83	1.0712e-21	3.46567e-19
ENSG00000122705	1211	CLTA	0.731947	-0.450188	5.20736	12.1584	0.00184776	0.00299837
ENSG00000070371	8218	CLTCL1	0.208699	-2.2605	1.64526	63.2671	2.85097e-08	1.19715e-07
ENSG00000120885	1191	CLU	0.0398672	-4.64865	4.72842	481.767	1.03084e-17	5.37441e-16
ENSG00000103351	23059	CLUAP1	2.74638	1.45753	3.16067	73.4998	7.196e-09	3.4435e-08
ENSG00000132361	23277	CLUH	0.066778	-3.90448	0.597678	35.9272	3.08049e-06	8.41576e-06
ENSG00000079101	27098	CLUL1	32.0629	5.00283	2.06059	132.53	2.03975e-11	1.73402e-10
ENSG00000177182	157807	CLVS1	159.501	7.31742	2.58495	529.746	3.36501e-18	2.0374e-16
ENSG00000146352	134829	CLVS2	51.7817	5.69437	3.81978	562.707	1.64744e-18	1.15627e-16
ENSG00000125246	171425	CLYBL	0.0940103	-3.41104	2.53733	90.7082	9.58527e-10	5.6005e-09
ENSG00000164237	134147	CMBL	0.403028	-1.31105	2.58958	24.3228	4.59028e-05	9.89528e-05
ENSG00000103121	56942	CMC2	1.37999	0.46466	3.3899	8.19779	0.00842722	0.0122989
ENSG00000153815	80790	CMIP	1.58478	0.664282	2.77566	10.7569	0.00308668	0.00482347
ENSG00000174600	1240	CMKLR1	0.0413419	-4.59625	-1.04227	12.4115	0.00217779	0.00349284
ENSG00000162368	51727	CMPK1	2.2657	1.17996	5.75162	58.1131	6.07535e-08	2.38456e-07
ENSG00000134326	129607	CMPK2	4.00575	2.00207	0.223858	25.3847	3.4905e-05	7.67878e-05
ENSG00000140931	123920	CMTM3	0.420117	-1.25114	2.56931	38.347	1.87815e-06	5.37045e-06
ENSG00000183723	146223	CMTM4	0.378142	-1.403	4.63709	82.838	2.31374e-09	1.23789e-08
ENSG00000091317	54918	CMTM6	0.460835	-1.11768	5.6546	51.6182	1.6933e-07	6.09122e-07
ENSG00000153551	112616	CMTM7	0.202861	-2.30144	1.18704	30.8226	9.39314e-06	2.31813e-05
ENSG00000137200	23070	CMTR1	0.39228	-1.35004	3.49689	38.021	2.00527e-06	5.68965e-06
ENSG00000180917	55783	CMTR2	1.96263	0.972785	4.65602	45.9021	4.50712e-07	1.47026e-06
ENSG00000169714	7555	CNBP	0.640103	-0.643625	6.89095	26.0521	2.94773e-05	6.573e-05
ENSG00000133313	55748	CNDP2	0.449501	-1.1536	4.31209	47.4205	3.44832e-07	1.15442e-06
ENSG00000100528	10175	CNIH1	1.81756	0.862003	5.69508	28.0017	1.82305e-05	4.2375e-05
ENSG00000174871	254263	CNIH2	2.39071	1.25744	1.44482	12.1359	0.00186272	0.00302067
ENSG00000143771	29097	CNIH4	0.521338	-0.93971	5.36258	53.3832	1.27067e-07	4.67712e-07
ENSG00000149970	22866	CNKSR2	1.54065	0.623543	4.53212	16.8319	0.000388076	0.00070836
ENSG00000136110	11061	CNMD	0.0370144	-4.75577	3.53564	641.807	3.45444e-19	3.1408e-17
ENSG00000130176	1264	CNN1	0.0167203	-5.90225	0.325344	72.0082	8.71342e-09	4.0986e-08
ENSG00000064666	1265	CNN2	0.103051	-3.27857	4.05182	122.583	4.59752e-11	3.58919e-10
ENSG00000117519	1266	CNN3	0.571165	-0.808021	7.14129	39.3789	1.52996e-06	4.46007e-06
ENSG00000168763	26505	CNNM3	0.30947	-1.69213	1.1702	25.2419	3.62018e-05	7.94064e-05
ENSG00000158158	26504	CNNM4	0.205682	-2.28151	1.58705	49.1617	2.55451e-07	8.8274e-07
ENSG00000125107	23019	CNOT1	0.39165	-1.35236	7.2056	115.004	8.87176e-11	6.44673e-10
ENSG00000182973	25904	CNOT10	0.665415	-0.587674	4.31859	15.6579	0.000563283	0.000999419
ENSG00000158435	55571	CNOT11	0.676244	-0.564384	4.68564	15.8507	0.000529418	0.000942699
ENSG00000088038	4849	CNOT3	0.186438	-2.42324	1.1821	30.5275	1.0051e-05	2.46497e-05
ENSG00000080802	4850	CNOT4	1.49797	0.583013	3.87927	12.7185	0.00151486	0.00249042
ENSG00000113300	57472	CNOT6	1.89439	0.921735	5.1631	30.9089	9.20959e-06	2.27584e-05
ENSG00000138767	246175	CNOT6L	1.98185	0.986848	4.80305	38.2847	1.90176e-06	5.43136e-06
ENSG00000198791	29883	CNOT7	1.93291	0.950775	6.75233	46.8336	3.82168e-07	1.26774e-06
ENSG00000155508	9337	CNOT8	1.76604	0.820519	5.19168	39.4071	1.52147e-06	4.43966e-06
ENSG00000144580	9125	CNOT9	0.768078	-0.380676	5.31846	12.677	0.00153711	0.00252393
ENSG00000173786	1267	CNP	0.548979	-0.865178	3.36646	13.6146	0.00111021	0.00186612
ENSG00000137161	10695	CNPY3	0.211817	-2.23911	2.24311	34.3811	4.27206e-06	1.13206e-05
ENSG00000166997	245812	CNPY4	0.673197	-0.570899	2.47695	5.62239	0.0258556	0.0351186
ENSG00000118432	1268	CNR1	397.472	8.63471	7.08251	993.24	1.8408e-21	4.90145e-19
ENSG00000119865	25927	CNRIP1	15.3555	3.94068	3.20601	269.506	8.57556e-15	1.73031e-13
ENSG00000162852	163882	CNST	4.79449	2.26138	5.22733	251.605	1.86668e-14	3.47491e-13
ENSG00000122756	1271	CNTFR	2.4123	1.27041	1.08604	7.63381	0.0106582	0.0153431
ENSG00000044459	54875	CNTLN	0.513644	-0.961161	4.2945	31.8941	7.36917e-06	1.85736e-05
ENSG00000018236	1272	CNTN1	3.37502	1.75489	4.78309	137.528	1.38245e-11	1.227e-10
ENSG00000184144	6900	CNTN2	30.309	4.92167	4.2588	182.011	6.81945e-13	8.34851e-12
ENSG00000113805	5067	CNTN3	28.5164	4.83372	2.95855	313.454	1.52896e-15	3.87727e-14
ENSG00000144619	152330	CNTN4	16.7209	4.06358	3.81925	441.585	2.86623e-17	1.26072e-15
ENSG00000149972	53942	CNTN5	697.845	9.44676	3.03197	512.671	4.95462e-18	2.83059e-16
ENSG00000134115	27255	CNTN6	84.6925	6.40416	0.0470613	76.956	4.67056e-09	2.32763e-08
ENSG00000108797	8506	CNTNAP1	0.502338	-0.99327	1.16819	4.27002	0.0494308	0.0644173
ENSG00000174469	26047	CNTNAP2	2.79538	1.48304	6.57911	93.4091	7.1834e-10	4.31501e-09
ENSG00000106714	79937	CNTNAP3	0.455875	-1.13329	1.45947	12.5904	0.00158475	0.00259786
ENSG00000154529	728577	CNTNAP3B	1.5613	0.642746	2.35464	4.70555	0.0399022	0.0527467
ENSG00000152910	85445	CNTNAP4	59.3435	5.89102	0.919654	136.598	1.48485e-11	1.307e-10
ENSG00000155052	129684	CNTNAP5	104.51	6.7075	3.4761	452.793	2.1364e-17	9.71763e-16
ENSG00000170037	116840	CNTROB	0.304906	-1.71357	1.82036	25.3727	3.5012e-05	7.69665e-05
ENSG00000106603	55744	COA1	0.483746	-1.04768	4.25539	50.3061	2.10556e-07	7.39601e-07
ENSG00000181924	51287	COA4	0.462114	-1.11368	3.07991	43.948	6.41815e-07	2.02114e-06
ENSG00000183513	493753	COA5	2.03773	1.02696	4.16253	37.8218	2.08754e-06	5.89683e-06
ENSG00000168275	388753	COA6	0.604273	-0.726728	3.0185	13.3968	0.00119638	0.00200082
ENSG00000162377	65260	COA7	0.702389	-0.509657	4.14111	16.5405	0.000425207	0.000770351
ENSG00000068120	80347	COASY	0.171389	-2.54466	1.71189	39.1378	1.60454e-06	4.66018e-06
ENSG00000106078	23242	COBL	0.113098	-3.14435	2.13811	98.2159	4.36907e-10	2.73728e-09
ENSG00000100473	1690	COCH	2.56502	1.35897	3.71346	51.6668	1.67982e-07	6.04727e-07
ENSG00000135775	22796	COG2	0.678208	-0.560201	4.18739	16.4444	0.000438294	0.000792266
ENSG00000136152	83548	COG3	2.38662	1.25497	4.7174	66.2894	1.8678e-08	8.15064e-08
ENSG00000103051	25839	COG4	0.693603	-0.527819	3.92189	9.59327	0.00481698	0.0073135
ENSG00000164597	10466	COG5	1.50864	0.593247	4.80947	16.0539	0.000496106	0.00088677
ENSG00000133103	57511	COG6	1.37915	0.463779	4.73242	8.21554	0.00836587	0.0122142
ENSG00000168434	91949	COG7	0.3681	-1.44183	1.89081	35.01	3.73605e-06	1.00123e-05
ENSG00000060718	1301	COL11A1	0.297811	-1.74753	4.57177	50.6802	1.97796e-07	6.98896e-07
ENSG00000111799	1303	COL12A1	3.32622	1.73388	5.85892	35.1859	3.5995e-06	9.68985e-06
ENSG00000187955	7373	COL14A1	0.348532	-1.52064	4.25026	59.4726	4.95353e-08	1.98341e-07
ENSG00000084636	1307	COL16A1	0.0745136	-3.74635	0.914442	20.12	0.000144985	0.000285481
ENSG00000182871	80781	COL18A1	0.123977	-3.01186	2.28093	49.5218	2.40297e-07	8.35995e-07
ENSG00000082293	1310	COL19A1	6.61385	2.72549	-0.831979	9.67478	0.00466631	0.00709921
ENSG00000108821	1277	COL1A1	0.0261717	-5.25585	2.38078	127.327	3.09963e-11	2.52975e-10
ENSG00000164692	1278	COL1A2	0.347471	-1.52503	6.91971	91.4286	8.86951e-10	5.21504e-09
ENSG00000124749	81578	COL21A1	0.562848	-0.829184	1.14341	7.20362	0.012797	0.0182198
ENSG00000050767	91522	COL23A1	0.174033	-2.52257	-0.849718	9.8922	0.00428905	0.00656208
ENSG00000188517	84570	COL25A1	2.88843	1.53028	2.78505	46.0871	4.36106e-07	1.42699e-06
ENSG00000160963	136227	COL26A1	0.267215	-1.90393	1.07563	23.0229	6.47528e-05	0.000135608
ENSG00000139219	1280	COL2A1	6.57315	2.71658	4.41158	65.1073	2.19996e-08	9.47534e-08
ENSG00000168542	1281	COL3A1	56.2088	5.81272	9.10423	469.194	1.40683e-17	6.87781e-16
ENSG00000187498	1282	COL4A1	0.123301	-3.01974	5.0194	131.377	2.23524e-11	1.88197e-10
ENSG00000134871	1284	COL4A2	0.291673	-1.77757	3.90689	27.0157	2.319e-05	5.27999e-05
ENSG00000081052	1286	COL4A4	0.38936	-1.36082	-0.913251	6.27334	0.0192339	0.0266144
ENSG00000188153	1287	COL4A5	0.436984	-1.19435	6.45746	32.6589	6.21539e-06	1.59487e-05
ENSG00000197565	1288	COL4A6	0.362453	-1.46413	5.49909	88.6065	1.20547e-09	6.86844e-09
ENSG00000130635	1289	COL5A1	0.549425	-0.864005	2.73085	10.4489	0.00346656	0.00537988
ENSG00000204262	1290	COL5A2	1.50671	0.591405	6.10364	11.0752	0.0027414	0.00432652
ENSG00000080573	50509	COL5A3	0.154736	-2.69212	-1.04294	10.2013	0.00380881	0.0058786
ENSG00000142156	1291	COL6A1	0.358069	-1.48169	3.54817	30.8696	9.29269e-06	2.29561e-05
ENSG00000142173	1292	COL6A2	0.041293	-4.59796	0.658265	31.879	7.39426e-06	1.86306e-05
ENSG00000163359	1293	COL6A3	4.15334	2.05427	6.2807	51.0247	1.86782e-07	6.64386e-07
ENSG00000206384	131873	COL6A6	5.95199	2.57337	2.12156	26.8887	2.39285e-05	5.43319e-05
ENSG00000171812	1296	COL8A2	0.119801	-3.06129	0.22553	36.1017	2.97053e-06	8.13771e-06
ENSG00000112280	1297	COL9A1	0.165546	-2.5947	1.80268	56.2467	8.08596e-08	3.09709e-07
ENSG00000092758	1299	COL9A3	0.0316983	-4.97945	-0.513182	48.7138	2.75753e-07	9.461e-07
ENSG00000158270	81035	COLEC12	2.48125	1.31107	5.14402	51.7778	1.64945e-07	5.94655e-07
ENSG00000130309	79709	COLGALT1	0.343527	-1.5415	3.24033	51.4239	1.74843e-07	6.2655e-07
ENSG00000198756	23127	COLGALT2	3.94472	1.97992	3.05225	67.1647	1.65688e-08	7.29671e-08
ENSG00000145781	51397	COMMD10	0.61533	-0.700568	3.83038	16.1878	0.000475392	0.000852709
ENSG00000114744	51122	COMMD2	1.40771	0.493351	5.28159	16.0455	0.000497432	0.000888927
ENSG00000148444	23412	COMMD3	13.3527	3.73906	2.07483	215.746	1.04568e-13	1.59755e-12
ENSG00000140365	54939	COMMD4	0.187254	-2.41693	1.76102	41.5486	1.00502e-06	3.03787e-06
ENSG00000170619	28991	COMMD5	0.38361	-1.38229	1.0475	18.0699	0.000265277	0.000499186
ENSG00000188243	170622	COMMD6	2.14081	1.09816	4.78162	62.7427	3.07268e-08	1.28338e-07
ENSG00000149600	149951	COMMD7	0.653582	-0.613561	3.67127	12.4992	0.00163671	0.00267599
ENSG00000169019	54951	COMMD8	2.98204	1.5763	3.20443	83.0133	2.26718e-09	1.21648e-08
ENSG00000122218	1314	COPA	0.715067	-0.483849	6.46487	16.2759	0.000462287	0.000831502
ENSG00000129083	1315	COPB1	1.40323	0.488751	6.8021	7.55268	0.0110294	0.0158286
ENSG00000184432	9276	COPB2	0.653382	-0.614001	6.66195	19.0638	0.000197163	0.000378512
ENSG00000105669	11316	COPE	0.181806	-2.45953	0.370325	13.5675	0.00112827	0.00189434
ENSG00000181789	22820	COPG1	0.634349	-0.656652	4.80143	14.593	0.000798253	0.00137811
ENSG00000172301	55352	COPRS	0.438731	-1.18859	3.47295	40.0682	1.33665e-06	3.93739e-06
ENSG00000166200	9318	COPS2	1.59917	0.677324	6.13455	23.9187	5.10316e-05	0.000109204
ENSG00000138663	51138	COPS4	1.51336	0.597755	5.05842	11.1968	0.00262076	0.00415152
ENSG00000168090	10980	COPS6	0.258619	-1.9511	2.9069	47.7429	3.26014e-07	1.09855e-06
ENSG00000111652	50813	COPS7A	0.378559	-1.40141	2.36763	20.6834	0.000123453	0.000245768
ENSG00000144524	64708	COPS7B	0.499205	-1.00229	2.77958	22.3035	7.86739e-05	0.000162458
ENSG00000198612	10920	COPS8	1.47599	0.561683	5.44729	14.0104	0.000970397	0.00164652
ENSG00000173085	27235	COQ2	0.422492	-1.243	2.55434	28.8902	1.47357e-05	3.49656e-05
ENSG00000132423	51805	COQ3	0.599368	-0.738486	1.99278	8.78323	0.00664052	0.00984263
ENSG00000167113	51117	COQ4	0.59102	-0.758721	1.56488	6.41226	0.0180785	0.0251323
ENSG00000167186	10229	COQ7	1.93487	0.952233	3.26949	38.5265	1.81188e-06	5.20056e-06
ENSG00000163050	56997	COQ8A	0.461476	-1.11567	1.5741	14.9437	0.000710849	0.00123782
ENSG00000123815	79934	COQ8B	0.408552	-1.29141	1.11816	10.7148	0.00313586	0.00489365
ENSG00000088682	57017	COQ9	0.49556	-1.01287	2.37848	13.2098	0.00127621	0.00212431
ENSG00000145244	10699	CORIN	36.6813	5.19697	1.01537	86.5493	1.51504e-09	8.42623e-09
ENSG00000172725	57175	CORO1B	0.0474016	-4.39892	-0.000206207	46.7408	3.88466e-07	1.28663e-06
ENSG00000110880	23603	CORO1C	1.34515	0.427763	6.03359	16.146	0.00048176	0.000862679
ENSG00000106789	7464	CORO2A	0.496661	-1.00967	2.50358	26.7471	2.47822e-05	5.60614e-05
ENSG00000103647	10391	CORO2B	4.22902	2.08032	1.55383	43.3397	7.17987e-07	2.23973e-06
ENSG00000198804	4512	COX1	1.96438	0.974074	10.8075	27.9875	1.8293e-05	4.2507e-05
ENSG00000006695	1352	COX10	0.721833	-0.470263	2.62082	4.53897	0.0432795	0.0568833
ENSG00000236088	100874058	COX10-AS1	2.12407	1.08683	1.46101	11.2695	0.00255143	0.0040495
ENSG00000166260	1353	COX11	1.57341	0.653898	4.82384	14.9481	0.000709815	0.00123631
ENSG00000178449	84987	COX14	0.608866	-0.715804	1.95722	7.06926	0.0135586	0.0192325
ENSG00000133983	51241	COX16	2.10746	1.0755	1.04279	7.08787	0.0134502	0.0190932
ENSG00000163626	285521	COX18	1.28724	0.364282	4.08679	8.42098	0.00769049	0.011293
ENSG00000203667	116228	COX20	6.43673	2.68633	4.6727	242.922	2.7728e-14	4.92727e-13
ENSG00000131143	1327	COX4I1	0.32289	-1.63089	4.48076	16.4815	0.000433192	0.000783899
ENSG00000135940	1329	COX5B	0.33565	-1.57497	3.31632	41.9412	9.32862e-07	2.8376e-06
ENSG00000111775	1337	COX6A1	0.744965	-0.424755	4.75753	8.73064	0.00678269	0.0100424
ENSG00000126267	1340	COX6B1	0.29825	-1.74541	4.20406	25.9324	3.03792e-05	6.75995e-05
ENSG00000164919	1345	COX6C	1.26793	0.342478	5.30365	5.37176	0.0290504	0.0392293
ENSG00000127184	1350	COX7C	0.669417	-0.579022	6.70563	15.5466	0.000583905	0.00103257
ENSG00000176340	1351	COX8A	0.217174	-2.20308	2.84708	30.4359	1.02652e-05	2.51296e-05
ENSG00000128510	51200	CPA4	56.8445	5.82895	0.182039	26.2642	3.55994e-05	7.81312e-05
ENSG00000235903	100509894	CPB2-AS1	13.8641	3.79328	0.139717	52.7274	1.41263e-07	5.16393e-07
ENSG00000109472	1363	CPE	14.5552	3.86346	6.80064	765.552	4.20744e-20	5.01897e-18
ENSG00000214575	64506	CPEB1	0.519283	-0.945406	0.353202	4.79813	0.0381534	0.0505784
ENSG00000137449	132864	CPEB2	39.5446	5.30541	5.0697	728.383	7.6323e-20	8.24675e-18
ENSG00000107864	22849	CPEB3	19.6742	4.29823	3.25405	307.828	1.88203e-15	4.61562e-14
ENSG00000113742	80315	CPEB4	4.35095	2.12133	5.23021	191.947	3.80879e-13	5.01261e-12
ENSG00000106034	79974	CPED1	6.92215	2.79122	4.17162	67.7068	1.53929e-08	6.82699e-08
ENSG00000145920	10814	CPLX2	26.9878	4.75424	1.85294	267.105	9.49203e-15	1.88966e-13
ENSG00000166569	339302	CPLX4	185.736	7.53711	-0.736385	84.7399	1.00946e-07	3.78859e-07
ENSG00000135678	1368	CPM	20.5001	4.35756	3.07048	169.165	1.51216e-12	1.68141e-11
ENSG00000214078	8904	CPNE1	0.638614	-0.646985	2.97344	6.28775	0.0191103	0.0264606
ENSG00000140848	221184	CPNE2	0.147151	-2.76463	1.60739	47.8305	3.21097e-07	1.0839e-06
ENSG00000085719	8895	CPNE3	1.20975	0.274712	5.96836	5.19448	0.0315752	0.0423816
ENSG00000196353	131034	CPNE4	2.14642	1.10193	1.06392	9.02785	0.00602075	0.00898644
ENSG00000139117	144402	CPNE8	0.680833	-0.554627	2.89835	5.84254	0.023369	0.031939
ENSG00000080819	1371	CPOX	0.510936	-0.968785	3.55026	34.3835	4.26993e-06	1.13169e-05
ENSG00000021826	1373	CPS1	0.147264	-2.76353	3.61076	260.718	1.24867e-14	2.43703e-13
ENSG00000071894	29894	CPSF1	0.107408	-3.21883	1.23413	30.2025	1.08336e-05	2.64127e-05
ENSG00000165934	53981	CPSF2	0.535888	-0.899996	6.34544	68.8583	1.31837e-08	5.9462e-08
ENSG00000119203	51692	CPSF3	0.572441	-0.804801	5.74866	25.4219	3.45753e-05	7.61413e-05
ENSG00000160917	10898	CPSF4	0.258688	-1.95072	2.10426	22.0258	8.48888e-05	0.000174205
ENSG00000111605	11052	CPSF6	1.41276	0.498516	6.6308	13.3722	0.0012066	0.00201654
ENSG00000149532	79869	CPSF7	0.739557	-0.435267	4.6813	9.44182	0.00511122	0.0077319
ENSG00000110090	1374	CPT1A	0.229193	-2.12536	2.68296	65.0974	2.203e-08	9.48568e-08
ENSG00000169169	126129	CPT1C	0.363389	-1.46041	1.8575	15.1763	0.000658629	0.00115471
ENSG00000157184	1376	CPT2	0.367403	-1.44457	3.275	81.3592	2.75035e-09	1.44048e-08
ENSG00000224051	80772	CPTP	0.386252	-1.37239	-0.850455	5.88061	0.0229664	0.0314378
ENSG00000106066	54504	CPVL	0.234945	-2.0896	3.9481	116.221	7.96357e-11	5.8495e-10
ENSG00000088882	56265	CPXM1	0.363798	-1.45879	2.36932	9.35357	0.00529171	0.00798146
ENSG00000121898	119587	CPXM2	0.0280249	-5.15715	0.23883	60.5167	5.63724e-08	2.22844e-07
ENSG00000117322	1380	CR2	0.0717168	-3.80154	-0.383712	62.8917	5.47908e-08	2.17168e-07
ENSG00000166426	1381	CRABP1	5.80836	2.53813	6.62925	77.4688	4.38605e-09	2.20129e-08
ENSG00000143320	1382	CRABP2	0.578556	-0.78947	5.43479	6.17573	0.0200944	0.0277322
ENSG00000095321	1384	CRAT	0.23873	-2.06655	0.664545	13.6131	0.00111078	0.00186687
ENSG00000148204	286204	CRB2	0.16912	-2.56388	2.24348	53.2826	1.29141e-07	4.75111e-07
ENSG00000130545	92359	CRB3	0.112391	-3.1534	-0.767804	25.7772	3.15935e-05	7.00401e-05
ENSG00000113851	51185	CRBN	2.47174	1.30552	5.01383	85.6064	1.6848e-09	9.27695e-09
ENSG00000118260	1385	CREB1	1.53646	0.61961	5.8429	21.9949	8.56123e-05	0.000175618
ENSG00000107175	10488	CREB3	1.4262	0.512176	2.81974	6.89478	0.0146231	0.0206326
ENSG00000182158	64764	CREB3L2	0.335349	-1.57626	3.89961	46.6948	3.91624e-07	1.29623e-06
ENSG00000143578	148327	CREB3L4	0.541391	-0.885258	2.49837	16.0682	0.000493845	0.000883046
ENSG00000146592	9586	CREB5	10.3868	3.37668	2.84739	127.511	3.05334e-11	2.49744e-10
ENSG00000111269	1389	CREBL2	1.62979	0.704682	4.58056	20.8599	0.00011744	0.000234863
ENSG00000164463	153222	CREBRF	4.08073	2.02883	4.36959	185.126	5.66441e-13	7.08574e-12
ENSG00000137504	58487	CREBZF	1.37688	0.461405	4.51394	5.35764	0.029243	0.0394644
ENSG00000175874	200407	CREG2	4.79824	2.26251	0.561391	25.7439	3.18612e-05	7.05812e-05
ENSG00000184164	79174	CRELD2	0.495121	-1.01415	0.75051	7.03002	0.0137903	0.0195371
ENSG00000095794	1390	CREM	1.63985	0.713565	3.2417	10.8233	0.0030109	0.00471492
ENSG00000147571	1392	CRH	91.8147	6.52065	-0.303301	38.342	3.32078e-06	8.99966e-06
ENSG00000150938	51232	CRIM1	2.77429	1.47212	4.74931	72.9218	7.74705e-09	3.67769e-08
ENSG00000146215	401262	CRIP3	0.0238767	-5.38826	-0.600599	37.7896	3.02481e-06	8.27426e-06
ENSG00000119878	9419	CRIPT	3.01781	1.5935	3.91619	112.97	1.06481e-10	7.6083e-10
ENSG00000103196	83716	CRISPLD2	0.559916	-0.836718	1.13001	4.67813	0.0404372	0.0534112
ENSG00000099942	1399	CRKL	0.522112	-0.937568	5.6564	68.608	1.36329e-08	6.12476e-08
ENSG00000176390	51379	CRLF3	0.270336	-1.88717	2.79677	83.6226	2.11306e-09	1.14035e-08
ENSG00000072832	1400	CRMP1	6.39973	2.67801	6.25939	215.168	1.07734e-13	1.63587e-12
ENSG00000101343	51340	CRNKL1	1.32636	0.407473	4.88951	6.58271	0.0167645	0.023419
ENSG00000058453	9696	CROCC	0.142645	-2.80949	-0.0189398	14.1963	0.000911447	0.00155499
ENSG00000215908	84809	CROCCP2	2.81171	1.49145	2.19091	31.1708	8.6762e-06	2.15618e-05
ENSG00000005469	54677	CROT	2.26099	1.17696	2.77266	20.5649	0.000127676	0.000253634
ENSG00000170275	10491	CRTAP	0.2288	-2.12784	5.21987	220.224	8.31796e-14	1.30694e-12
ENSG00000105662	23373	CRTC1	2.50636	1.32559	-0.3852	5.18332	0.031742	0.0425748
ENSG00000160741	200186	CRTC2	0.303751	-1.71904	0.155969	10.0487	0.00403817	0.0062069
ENSG00000140577	64784	CRTC3	1.75029	0.807594	2.39284	8.52729	0.00736464	0.0108501
ENSG00000112297	202	CRYBG1	0.134549	-2.89379	2.58895	197.557	2.77369e-13	3.78394e-12
ENSG00000176092	55057	CRYBG2	0.100656	-3.31249	-1.22404	22.729	8.58727e-05	0.000176072
ENSG00000080200	131544	CRYBG3	0.476171	-1.07045	4.29721	33.3859	5.2981e-06	1.37943e-05
ENSG00000213139	1427	CRYGS	4.62106	2.20823	1.36172	15.0844	0.000678747	0.00118677
ENSG00000103316	1428	CRYM	0.392844	-1.34797	1.61097	23.6182	5.52452e-05	0.000117328
ENSG00000116791	1429	CRYZ	0.471883	-1.0835	2.98177	35.141	3.63381e-06	9.77164e-06
ENSG00000205758	9946	CRYZL1	3.1133	1.63844	3.60517	105.176	2.19981e-10	1.46753e-09
ENSG00000009307	7812	CSDE1	1.60507	0.682634	8.95901	21.1688	0.000107669	0.000216894
ENSG00000124207	1434	CSE1L	0.526175	-0.926384	7.34706	40.2854	1.28134e-06	3.79163e-06
ENSG00000184371	1435	CSF1	0.0435866	-4.51997	0.299758	30.5368	1.00295e-05	2.4605e-05
ENSG00000198223	1438	CSF2RA	0.228123	-2.13212	-0.799593	10.1367	0.00390409	0.00601445
ENSG00000147408	55790	CSGALNACT1	102.63	6.6813	2.3213	366.119	2.54779e-16	8.34946e-15
ENSG00000169826	55454	CSGALNACT2	4.80101	2.26334	3.76456	171.842	1.27543e-12	1.44623e-11
ENSG00000103653	1445	CSK	0.378049	-1.40336	0.555861	12.7564	0.00149481	0.00245936
ENSG00000183117	64478	CSMD1	4.46077	2.15729	0.878164	31.7144	7.67267e-06	1.92734e-05
ENSG00000121904	114784	CSMD2	0.212443	-2.23485	1.2287	52.5421	1.45578e-07	5.30997e-07
ENSG00000164796	114788	CSMD3	357.862	8.48326	2.5438	356.812	3.43347e-16	1.07782e-14
ENSG00000113712	1452	CSNK1A1	1.2514	0.323538	5.88362	6.02402	0.0215178	0.0295716
ENSG00000141551	1453	CSNK1D	0.459958	-1.12043	2.41957	20.0539	0.000147768	0.000290413
ENSG00000169118	53944	CSNK1G1	1.44249	0.528557	3.87223	12.2274	0.00180272	0.00293037
ENSG00000133275	1455	CSNK1G2	0.297369	-1.74967	1.65152	20.106	0.000145568	0.00028643
ENSG00000151292	1456	CSNK1G3	1.66304	0.733825	5.34612	31.8637	7.41959e-06	1.8685e-05
ENSG00000070770	1459	CSNK2A2	0.702906	-0.508595	5.22395	14.0455	0.000958975	0.00162843
[truncated: 8,573 more rows]

## Sheet: (hESC D0vD20) FC>2
Ensembl ID	EntrezGene	Symbol	FC	logFC	logCPM	F	PValue	FDR
ENSG00000148584	29974	A1CF	197.333	7.62449	1.19418	82.3562	5.20339e-09	2.56404e-08
ENSG00000245105	144571	A2M-AS1	9.6642	3.27265	1.21954	65.9945	1.94524e-08	8.45639e-08
ENSG00000250420	729522	AACSP1	2.30029	1.20182	0.145249	7.57476	0.010927	0.0156967
ENSG00000109576	51166	AADAT	3.54148	1.82435	2.92584	100.89	3.34124e-10	2.14101e-09
ENSG00000149313	60496	AASDHPPT	7.42304	2.89201	6.59469	363.827	2.74019e-16	8.86311e-15
ENSG00000183044	18	ABAT	5.56094	2.47533	4.78148	360.293	3.06832e-16	9.79695e-15
ENSG00000154263	10349	ABCA10	461.984	8.8517	1.85117	135.683	4.74074e-11	3.68749e-10
ENSG00000251595	79963	ABCA11P	5.24449	2.3908	0.184391	25.8841	3.07515e-05	6.83872e-05
ENSG00000144452	26154	ABCA12	14.0621	3.81374	-0.385643	19.798	0.000159095	0.000310506
ENSG00000179869	154664	ABCA13	22.075	4.46434	0.482282	37.8884	2.05962e-06	5.83083e-06
ENSG00000154265	23461	ABCA5	3.99942	1.99979	3.58782	88.7922	1.18108e-09	6.73467e-09
ENSG00000154262	23460	ABCA6	124.01	6.95432	0.511304	67.913	2.84384e-08	1.19516e-07
ENSG00000141338	10351	ABCA8	26.6807	4.73772	0.428257	29.0723	1.41134e-05	3.36336e-05
ENSG00000154258	10350	ABCA9	29.7501	4.89482	1.22978	59.2626	5.11115e-08	2.03885e-07
ENSG00000005471	5244	ABCB4	3.53818	1.82301	0.78648	18.2856	0.000248574	0.000469413
ENSG00000023839	1244	ABCC2	3.5424	1.82473	1.45836	10.1029	0.00395504	0.0060854
ENSG00000069431	10060	ABCC9	7.27733	2.86341	3.18216	11.301	0.00252206	0.00400579
ENSG00000160179	9619	ABCG1	3.44475	1.7844	1.3728	30.7622	9.52393e-06	2.34574e-05
ENSG00000118777	9429	ABCG2	8.76757	3.13218	3.71554	155.414	3.76993e-12	3.83186e-11
ENSG00000144827	55347	ABHD10	2.85673	1.51436	4.80225	139.057	1.23028e-11	1.1051e-10
ENSG00000139826	84945	ABHD13	2.39188	1.25815	4.43911	49.4688	2.42465e-07	8.42748e-07
ENSG00000163995	84448	ABLIM2	3.99997	1.99999	-0.725456	6.94547	0.0143046	0.0202138
ENSG00000173210	22885	ABLIM3	4.72409	2.24004	-0.614797	17.3514	0.000330316	0.000609949
ENSG00000166016	25841	ABTB2	2.16628	1.11522	0.476756	9.24708	0.00551884	0.00829885
ENSG00000120437	39	ACAT2	2.0236	1.01692	6.3958	66.928	1.71126e-08	7.51374e-08
ENSG00000107897	91452	ACBD5	3.58556	1.8422	4.56218	183.146	6.37166e-13	7.88447e-12
ENSG00000144476	57007	ACKR3	5.23818	2.38907	2.08622	49.3165	2.48814e-07	8.62406e-07
ENSG00000151726	2180	ACSL1	8.74827	3.129	4.10845	249.211	2.07919e-14	3.84174e-13
ENSG00000068366	2182	ACSL4	5.00011	2.32196	7.69788	317.975	1.29711e-15	3.35202e-14
ENSG00000164398	23305	ACSL6	21.4008	4.41959	1.41162	151.322	5.01502e-12	4.94897e-11
ENSG00000077080	51412	ACTL6B	11.9817	3.58276	-0.121186	16.5853	0.000419264	0.000760725
ENSG00000131966	55860	ACTR10	4.49238	2.16748	5.24648	170.899	1.35388e-12	1.52016e-11
ENSG00000113812	93973	ACTR8	2.43518	1.28403	4.62277	118.236	6.67421e-11	5.00599e-10
ENSG00000135503	91	ACVR1B	2.46737	1.30297	3.90473	53.67	1.21352e-07	4.49003e-07
ENSG00000123612	130399	ACVR1C	2.10196	1.07174	1.89032	11.6689	0.00220455	0.00353236
ENSG00000121989	92	ACVR2A	4.43017	2.14736	5.36066	174.617	1.07169e-12	1.24358e-11
ENSG00000170634	98	ACYP2	3.84564	1.94323	1.17894	37.1233	2.40606e-06	6.70594e-06
ENSG00000168803	161823	ADAL	2.55553	1.35362	3.59511	61.0925	3.90096e-08	1.598e-07
ENSG00000073670	4185	ADAM11	2.5857	1.37056	0.0403227	7.31252	0.0122142	0.0174299
ENSG00000148848	8038	ADAM12	14.5934	3.86724	5.13083	240.234	3.14227e-14	5.51229e-13
ENSG00000008277	53616	ADAM22	3.77783	1.91756	3.9575	169.025	1.52577e-12	1.69402e-11
ENSG00000168594	11086	ADAM29	19.4893	4.28461	-0.940121	30.7376	1.28044e-05	3.07647e-05
ENSG00000197140	203102	ADAM32	8.56568	3.09857	0.653376	48.7497	2.74061e-07	9.4116e-07
ENSG00000140873	170692	ADAMTS18	5.84901	2.54819	1.59883	56.801	7.42262e-08	2.86139e-07
ENSG00000154736	11096	ADAMTS5	17.1649	4.10139	2.93772	211.394	1.31142e-13	1.96331e-12
ENSG00000049192	11174	ADAMTS6	2.48469	1.31307	2.45933	19.5274	0.000172106	0.000333976
ENSG00000163638	56999	ADAMTS9	6.88524	2.78351	4.5278	148.081	6.31742e-12	6.05782e-11
ENSG00000178031	92949	ADAMTSL1	7.39539	2.88663	1.31289	43.6466	6.78406e-07	2.12787e-06
ENSG00000185736	105	ADARB2	7.25164	2.85831	0.31252	39.153	1.59971e-06	4.64795e-06
ENSG00000155897	114	ADCY8	5.04314	2.33432	-0.589861	20.3521	0.000135657	0.000268595
ENSG00000141433	116	ADCYAP1	279.367	8.12602	2.73763	518.706	4.31532e-18	2.52336e-16
ENSG00000118492	79747	ADGB	11.9425	3.57804	-0.483858	13.1026	0.00132457	0.00219892
ENSG00000020181	25960	ADGRA2	3.91995	1.97084	1.83685	19.5621	0.000170376	0.000330877
ENSG00000135298	577	ADGRB3	40.9977	5.35747	3.00984	429.999	3.91298e-17	1.64446e-15
ENSG00000205336	9289	ADGRG1	8.768	3.13225	1.49462	63.4209	2.78929e-08	1.17422e-07
ENSG00000156920	139378	ADGRG4	30.3417	4.92323	-0.951973	10.5676	0.00406302	0.00624381
ENSG00000112414	57211	ADGRG6	2.3893	1.25659	3.56429	32.7573	6.08171e-06	1.56352e-05
ENSG00000144820	84873	ADGRG7	59.6808	5.8992	-0.667621	35.1017	9.1059e-06	2.25246e-05
ENSG00000150471	23284	ADGRL3	21.8751	4.45122	6.98605	1138.77	3.53104e-22	1.55939e-19
ENSG00000196616	125	ADH1B	8.77826	3.13394	-0.836429	8.60255	0.00754107	0.0110849
ENSG00000248144	126	ADH1C	50.917	5.67007	-1.18074	21.9459	0.000105404	0.000212713
ENSG00000259456	101927631	ADNP-AS1	3.19353	1.67515	-1.00841	8.2992	0.00808328	0.0118282
ENSG00000153531	113622	ADPRHL1	10.4905	3.39101	0.0338848	40.0486	1.34177e-06	3.95007e-06
ENSG00000120907	148	ADRA1A	19.6928	4.2996	0.80969	63.4726	2.7689e-08	1.16663e-07
ENSG00000196526	60312	AFAP1	4.96186	2.31088	4.05748	113.425	1.02199e-10	7.34049e-10
ENSG00000169129	84632	AFAP1L2	2.76289	1.46618	1.313	19.8614	0.000156202	0.000305419
ENSG00000198221	653483	AFDN-DT	2.45897	1.29805	0.312514	13.9058	0.0010054	0.00170145
ENSG00000155966	2334	AFF2	3.01648	1.59286	4.74105	143.341	8.9254e-12	8.31272e-11
ENSG00000144218	3899	AFF3	21.9522	4.45629	3.49037	295.948	2.95314e-15	6.71254e-14
ENSG00000081051	174	AFP	43.4346	5.44077	3.83972	253.353	1.72629e-14	3.23783e-13
ENSG00000119844	54812	AFTPH	3.80819	1.9291	4.99537	142.235	9.68914e-12	8.94581e-11
ENSG00000135439	116986	AGAP2	3.18174	1.66982	-0.128462	9.61612	0.00477419	0.00725337
ENSG00000273540	123624	AGBL1	171.19	7.41945	-0.180873	65.3676	3.9465e-08	1.61533e-07
ENSG00000146856	340351	AGBL3	2.88233	1.52723	0.57882	22.0674	8.39235e-05	0.000172486
ENSG00000186094	84871	AGBL4	104.915	6.71308	0.0689642	94.4558	1.49139e-09	8.30562e-09
ENSG00000126070	192669	AGO3	2.24256	1.16515	5.00669	50.8861	1.9113e-07	6.77911e-07
ENSG00000134698	192670	AGO4	3.42339	1.77543	4.88769	156.557	3.48494e-12	3.56406e-11
ENSG00000160216	56894	AGPAT3	2.90083	1.53647	2.41307	47.8295	3.21149e-07	1.0839e-06
ENSG00000018510	8540	AGPS	2.21009	1.1441	6.28472	80.9367	2.8909e-09	1.5046e-08
ENSG00000106541	10551	AGR2	1161.14	10.1813	4.60349	334.771	7.17257e-16	2.0484e-14
ENSG00000173467	155465	AGR3	322.741	8.33423	1.38453	97.127	1.15197e-09	6.59641e-09
ENSG00000135049	23287	AGTPBP1	2.79838	1.48459	6.80646	100.877	3.34573e-10	2.14204e-09
ENSG00000144891	185	AGTR1	195.159	7.60851	2.30601	195.268	3.15367e-13	4.25945e-12
ENSG00000106546	196	AHR	3.15195	1.65624	3.96935	59.3077	5.07683e-08	2.02679e-07
ENSG00000163568	9447	AIM2	4.26656	2.09307	0.640086	30.4864	1.01465e-05	2.48553e-05
ENSG00000196581	55966	AJAP1	42.4044	5.40614	5.20235	864.175	9.83343e-21	1.61128e-18
ENSG00000106992	203	AK1	3.39328	1.76268	-0.0918276	9.69098	0.00463698	0.00705747
ENSG00000155085	221264	AK9	7.23644	2.85528	2.82669	201.164	2.27165e-13	3.17457e-12
ENSG00000023516	11215	AKAP11	4.24529	2.08586	6.35746	127.771	2.98919e-11	2.449e-10
ENSG00000151320	9472	AKAP6	439.393	8.77937	6.92091	1342.86	4.79342e-23	3.86968e-20
ENSG00000127914	10142	AKAP9	5.29008	2.40329	7.09263	206.797	1.67357e-13	2.42278e-12
ENSG00000135334	55122	AKIRIN2	2.91509	1.54354	3.82374	116.983	7.4466e-11	5.53245e-10
ENSG00000187134	1645	AKR1C1	112.615	6.81526	2.68357	386.475	1.35909e-16	4.75712e-15
ENSG00000151632	1646	AKR1C2	202.009	7.65827	2.61235	418.856	5.31916e-17	2.1321e-15
ENSG00000117020	10000	AKT3	4.21813	2.0766	5.83584	185.305	5.60494e-13	7.02703e-12
ENSG00000166971	64400	AKTIP	2.14197	1.09894	3.35425	55.2583	9.43368e-08	3.56115e-07
ENSG00000163631	213	ALB	27.7265	4.79319	-0.359723	30.4679	1.17216e-05	2.83873e-05
ENSG00000170017	214	ALCAM	3.18141	1.66967	6.59378	143.241	8.99183e-12	8.36535e-11
ENSG00000165092	216	ALDH1A1	6.63537	2.73018	3.44544	83.9347	2.03851e-09	1.10411e-08
ENSG00000128918	8854	ALDH1A2	8.01708	3.00308	4.10115	104.526	2.34169e-10	1.55049e-09
ENSG00000136010	160428	ALDH1L2	7.73887	2.95212	2.20877	141.171	1.04904e-11	9.56672e-11
ENSG00000111275	217	ALDH2	2.93078	1.55129	3.95971	106.317	1.97278e-10	1.32924e-09
ENSG00000112294	7915	ALDH5A1	4.63474	2.21249	3.34498	204.42	1.90213e-13	2.69351e-12
ENSG00000175548	144245	ALG10B	4.24401	2.08543	4.50712	74.5679	6.28593e-09	3.0501e-08
ENSG00000172339	199857	ALG14	2.46197	1.29981	2.08371	31.6488	7.78687e-06	1.95439e-05
ENSG00000086848	79796	ALG9	7.82963	2.96894	3.54396	266.057	9.92485e-15	1.96795e-13
ENSG00000171094	238	ALK	25.8867	4.69414	-0.160126	57.2305	6.94907e-08	2.69487e-07
ENSG00000215067	100506713	ALOX12-AS1	2.80684	1.48895	-0.644789	4.50844	0.0439326	0.0577009
ENSG00000073331	80216	ALPK1	13.0799	3.70928	2.4962	187.119	5.0375e-13	6.40342e-12
ENSG00000052850	60529	ALX4	35.1079	5.13372	1.39661	37.5264	2.21631e-06	6.21309e-06
ENSG00000106927	259	AMBP	8.5183	3.09057	-0.284149	21.6698	9.36456e-05	0.000190758
ENSG00000165566	219287	AMER2	147.144	7.20108	3.98171	633.635	4.02363e-19	3.55008e-17
ENSG00000178171	205147	AMER3	63.4498	5.98754	1.78325	280.429	5.45944e-15	1.15133e-13
ENSG00000181754	57463	AMIGO1	3.75495	1.90879	2.43692	67.2162	1.64531e-08	7.24976e-08
ENSG00000139211	347902	AMIGO2	9.52247	3.25134	3.09271	218.573	9.04583e-14	1.40065e-12
ENSG00000151743	196394	AMN1	6.1338	2.61678	3.63487	219.746	8.52224e-14	1.33202e-12
ENSG00000126016	154796	AMOT	5.97143	2.57808	5.28295	255.637	1.55992e-14	2.96306e-13
ENSG00000114019	51421	AMOTL2	2.88683	1.52949	3.21702	38.0349	1.99968e-06	5.67622e-06
ENSG00000078053	273	AMPH	2.33885	1.2258	3.09932	56.0034	8.39727e-08	3.20316e-07
ENSG00000240038	280	AMY2B	11.7309	3.55224	1.4398	116.808	7.56214e-11	5.60154e-10
ENSG00000214174	201283	AMZ2P1	2.5626	1.35761	2.41036	24.6273	4.24093e-05	9.19669e-05
ENSG00000129055	25847	ANAPC13	2.82763	1.49959	5.20007	60.5766	4.20722e-08	1.70966e-07
ENSG00000091879	285	ANGPT2	91.0009	6.50781	3.4846	295.615	2.99141e-15	6.78917e-14
ENSG00000116194	9068	ANGPTL1	39.1006	5.28912	1.02356	18.3917	0.000281267	0.000526351
ENSG00000029534	286	ANK1	2.89637	1.53425	1.03828	16.6776	0.000407279	0.000740874
ENSG00000145362	287	ANK2	4.991	2.31933	6.92575	238.586	3.39487e-14	5.86091e-13
ENSG00000151150	288	ANK3	5.44143	2.44399	6.69035	333.024	7.61837e-16	2.1474e-14
ENSG00000151687	150709	ANKAR	3.7072	1.89033	0.847582	18.9323	0.000204966	0.00039228
ENSG00000189045	728780	ANKDD1B	3.06674	1.61671	-0.70638	7.68782	0.0104187	0.0150194
ENSG00000154122	56172	ANKH	5.11417	2.3545	2.62797	148.72	6.03411e-12	5.83871e-11
ENSG00000106524	57037	ANKMY2	4.79698	2.26213	4.65667	174.087	1.10775e-12	1.27902e-11
ENSG00000164331	57763	ANKRA2	2.56809	1.3607	3.2505	56.0078	8.39147e-08	3.20259e-07
ENSG00000148677	27063	ANKRD1	8.57634	3.10036	1.08676	9.42357	0.00514798	0.00778278
ENSG00000101745	23253	ANKRD12	3.87928	1.95579	5.62347	196.597	2.92662e-13	3.97802e-12
ENSG00000076513	88455	ANKRD13A	2.70334	1.43475	4.42275	125.185	3.69761e-11	2.96266e-10
ENSG00000118454	81573	ANKRD13C	2.32643	1.21811	4.71441	80.6554	2.98875e-09	1.54956e-08
ENSG00000107890	22852	ANKRD26	2.67846	1.4214	4.68447	86.1037	1.59284e-09	8.83261e-09
ENSG00000145700	256006	ANKRD31	24.3696	4.60701	0.466012	105.334	2.16679e-10	1.44819e-09
ENSG00000135976	375248	ANKRD36	4.57902	2.19504	3.75341	81.0177	2.86335e-09	1.49285e-08
ENSG00000196912	57730	ANKRD36B	4.46984	2.16022	3.00977	76.4053	4.99854e-09	2.4729e-08
ENSG00000174501	400986	ANKRD36C	7.36118	2.87994	4.14158	140.284	1.12133e-11	1.01643e-10
ENSG00000186352	353322	ANKRD37	2.32533	1.21744	-0.503837	4.9601	0.0352962	0.0470278
ENSG00000213337	51239	ANKRD39	2.07982	1.05646	-0.0842353	6.80476	0.015208	0.021381
ENSG00000065413	91526	ANKRD44	6.03685	2.5938	2.00506	66.5772	1.7954e-08	7.86234e-08
ENSG00000183831	339416	ANKRD45	2.7453	1.45696	-0.220167	4.96927	0.0351419	0.0468359
ENSG00000186106	157567	ANKRD46	6.87083	2.78049	5.39243	465.249	1.55356e-17	7.52114e-16
ENSG00000151458	57182	ANKRD50	2.8326	1.50212	6.33879	113.684	9.98382e-11	7.1952e-10
ENSG00000135299	22881	ANKRD6	4.90218	2.29342	3.63474	193.814	3.42423e-13	4.58748e-12
ENSG00000185046	56899	ANKS1B	7.30107	2.86811	2.3602	144.48	8.20728e-12	7.71133e-11
ENSG00000134343	63982	ANO3	5.05294	2.33712	-0.80088	9.68564	0.00464664	0.00707144
ENSG00000171714	203859	ANO5	4.24733	2.08656	4.79449	189.836	4.30069e-13	5.58116e-12
ENSG00000074855	57719	ANO8	2.71237	1.43955	0.301726	8.3297	0.0079829	0.0116917
ENSG00000163297	118429	ANTXR2	2.69973	1.43282	3.64525	27.7949	1.91666e-05	4.43846e-05
ENSG00000135046	301	ANXA1	8.68174	3.11798	4.13272	76.3408	5.03855e-09	2.4892e-08
ENSG00000002726	26	AOC1	23.5369	4.55685	-0.768648	19.2733	0.000200845	0.000384986
ENSG00000138660	55435	AP1AR	2.48455	1.31298	4.62286	71.8781	8.86129e-09	4.16029e-08
ENSG00000072958	8907	AP1M1	2.35819	1.23768	2.32298	17.9789	0.000272683	0.000511959
ENSG00000103723	8120	AP3B2	3.87545	1.95436	1.95125	37.563	2.1999e-06	6.17056e-06
ENSG00000125843	55317	AP5S1	2.09356	1.06596	0.472356	7.16951	0.0129857	0.0184726
ENSG00000120868	317	APAF1	2.05061	1.03605	4.75548	59.9253	4.63147e-08	1.87307e-07
ENSG00000107282	320	APBA1	17.0836	4.09454	2.81427	327.363	9.28184e-16	2.52097e-14
ENSG00000034053	321	APBA2	3.09402	1.62948	3.02556	42.7839	7.96182e-07	2.45693e-06
ENSG00000163697	323	APBB2	4.26053	2.09103	5.93197	252.046	1.83009e-14	3.41532e-13
ENSG00000113108	10307	APBB3	3.38426	1.75884	0.981973	24.2481	4.68068e-05	0.00010077
ENSG00000134982	324	APC	8.57683	3.10045	7.27187	339.276	6.14761e-16	1.79387e-14
ENSG00000115266	10297	APC2	22.8761	4.51577	0.225522	39.8769	1.38748e-06	4.07258e-06
ENSG00000154856	147495	APCDD1	4.33466	2.11592	2.20631	68.499	1.38336e-08	6.20371e-08
ENSG00000105290	333	APLP1	14.5162	3.85959	3.73795	265.896	9.99289e-15	1.9788e-13
ENSG00000158874	336	APOA2	3.1381	1.64989	0.64157	9.49945	0.004997	0.00756834
ENSG00000084674	338	APOB	9.94002	3.31325	3.45359	143.185	9.02955e-12	8.39399e-11
ENSG00000178878	81575	APOLD1	4.42554	2.14585	1.60592	46.7707	3.86421e-07	1.28043e-06
ENSG00000155008	139322	APOOL	4.03399	2.01221	3.82293	53.2153	1.30549e-07	4.79817e-07
ENSG00000062725	10513	APPBP2	5.22364	2.38506	6.12275	257.213	1.45521e-14	2.78904e-13
ENSG00000240583	358	AQP1	12.738	3.67107	1.77886	4.84138	0.0382405	0.0506849
ENSG00000178301	282679	AQP11	2.56463	1.35875	-0.27744	9.30142	0.00540164	0.00813656
ENSG00000109321	374	AREG	30.3292	4.92263	3.01993	13.1779	0.00142529	0.00235459
ENSG00000137727	57569	ARHGAP20	9.85124	3.3003	2.17251	82.9388	2.28684e-09	1.2257e-08
ENSG00000107863	57584	ARHGAP21	4.35546	2.12283	6.52502	266.753	9.63522e-15	1.91561e-13
ENSG00000138639	83478	ARHGAP24	2.3375	1.22497	2.77297	16.6825	0.000406662	0.000739841
ENSG00000147256	158763	ARHGAP36	6.68084	2.74003	-0.213886	32.1538	6.95329e-06	1.76148e-05
ENSG00000100852	394	ARHGAP5	2.50474	1.32466	7.45098	75.2879	5.7431e-09	2.80588e-08
ENSG00000047648	395	ARHGAP6	8.1155	3.02068	1.44595	39.3038	1.55276e-06	4.52104e-06
ENSG00000196914	23365	ARHGEF12	2.19573	1.1347	6.70887	93.337	7.23828e-10	4.34326e-09
ENSG00000243069	100507524	ARHGEF26-AS1	27.7867	4.79632	-0.710965	41.2841	1.05705e-06	3.17647e-06
ENSG00000214944	64283	ARHGEF28	2.67879	1.42158	1.75621	18.7762	0.000214676	0.000409969
ENSG00000163947	50650	ARHGEF3	3.59972	1.84788	2.9636	92.3619	8.027e-10	4.77998e-09
ENSG00000102606	8874	ARHGEF7	3.22609	1.68979	4.98448	168.897	1.53832e-12	1.70541e-11
ENSG00000235875	100874238	ARHGEF7-AS2	24.599	4.62053	-0.682482	35.1301	3.64218e-06	9.79061e-06
ENSG00000131089	23229	ARHGEF9	2.16732	1.11591	4.94848	82.0838	2.52622e-09	1.33576e-08
ENSG00000032219	5926	ARID4A	2.60314	1.38025	3.84837	70.5793	1.04959e-08	4.84833e-08
ENSG00000054267	51742	ARID4B	2.33043	1.2206	5.50563	81.007	2.86699e-09	1.49422e-08
ENSG00000150347	84159	ARID5B	24.7314	4.62827	4.40563	591.119	9.18618e-19	6.98853e-17
ENSG00000175414	285598	ARL10	4.71446	2.23709	3.67183	29.0335	1.42434e-05	3.39109e-05
ENSG00000102931	23568	ARL2BP	3.65025	1.86799	5.15276	116.741	7.60732e-11	5.62609e-10
ENSG00000138175	403	ARL3	2.23613	1.161	4.42833	57.6434	6.52453e-08	2.54437e-07
ENSG00000188042	10123	ARL4C	5.66199	2.50131	5.61005	225.817	6.28722e-14	1.01241e-12
ENSG00000113966	84100	ARL6	3.83015	1.9374	3.42837	85.6087	1.68436e-09	9.27695e-09
ENSG00000144746	10550	ARL6IP5	2.91226	1.54214	5.51676	123.298	4.32875e-11	3.40612e-10
ENSG00000134108	55207	ARL8B	2.11251	1.07896	5.5024	28.9999	1.43575e-05	3.41661e-05
ENSG00000196503	132946	ARL9	15.8884	3.9899	-0.856144	34.1461	4.49329e-06	1.18604e-05
ENSG00000118690	84071	ARMC2	3.57367	1.8374	1.71922	51.581	1.70371e-07	6.12223e-07
ENSG00000165309	219681	ARMC3	18.309	4.19448	1.83129	46.1245	4.33221e-07	1.41817e-06
ENSG00000126947	51309	ARMCX1	3.19624	1.67638	4.94949	101.274	3.21658e-10	2.07002e-09
ENSG00000102401	51566	ARMCX3	4.59316	2.19949	5.7029	210.042	1.40824e-13	2.08026e-12
ENSG00000172379	9915	ARNT2	3.25393	1.70218	3.98904	82.2504	2.47754e-09	1.31468e-08
ENSG00000162704	10092	ARPC5	2.51804	1.3323	6.21283	63.3744	2.80778e-08	1.18135e-07
ENSG00000172995	10777	ARPP21	396.592	8.63151	0.467236	169.519	5.19953e-12	5.1175e-11
ENSG00000137486	408	ARRB1	3.74093	1.9034	2.46756	47.5893	3.34837e-07	1.12475e-06
ENSG00000113369	57561	ARRDC3	5.7305	2.51866	5.94262	381.735	1.56879e-16	5.3899e-15
ENSG00000140450	91947	ARRDC4	3.26438	1.70681	4.0145	75.2281	5.78622e-09	2.82417e-08
ENSG00000006756	414	ARSD	3.4667	1.79356	3.37239	91.1135	9.1752e-10	5.38628e-09
ENSG00000173409	64801	ARV1	2.19237	1.13249	3.1113	31.2849	8.45435e-06	2.10385e-05
ENSG00000004848	170302	ARX	10.3685	3.37414	0.477819	30.7686	9.51e-06	2.34309e-05
ENSG00000104763	427	ASAH1	3.48498	1.80115	6.2084	174.151	1.10328e-12	1.27528e-11
ENSG00000188611	56624	ASAH2	3.32869	1.73496	1.61646	41.7724	9.63176e-07	2.92027e-06
ENSG00000204147	653308	ASAH2B	3.8842	1.95762	2.27369	81.0937	2.83778e-09	1.48055e-08
ENSG00000153317	50807	ASAP1	2.40575	1.26649	4.92973	80.1118	3.18817e-09	1.6438e-08
ENSG00000151693	8853	ASAP2	2.22329	1.1527	4.56874	62.9146	2.99801e-08	1.25471e-07
ENSG00000177981	140461	ASB8	3.38578	1.75949	3.11856	83.6973	2.09494e-09	1.1318e-08
ENSG00000139352	429	ASCL1	142.342	7.15321	2.64999	436.886	3.24885e-17	1.40416e-15
ENSG00000110881	41	ASIC1	28.8111	4.84855	1.63963	120.632	5.42711e-11	4.1606e-10
ENSG00000108684	40	ASIC2	17.3757	4.119	0.253797	68.7657	1.33478e-08	6.01105e-08
ENSG00000152092	460	ASTN1	6.71925	2.7483	4.04495	264.12	1.07818e-14	2.12095e-13
ENSG00000171456	171023	ASXL1	2.09107	1.06424	4.40351	28.0613	1.79697e-05	4.18338e-05
ENSG00000141431	80816	ASXL3	247.408	7.95075	5.13074	1332.79	5.25152e-23	3.91527e-20
ENSG00000138138	84896	ATAD1	3.47667	1.79771	5.92608	238.126	3.46934e-14	5.9736e-13
ENSG00000119778	54454	ATAD2B	2.8786	1.52537	5.41053	123.513	4.25126e-11	3.35045e-10
ENSG00000137343	79969	ATAT1	18.5294	4.21175	3.65661	498.269	6.93325e-18	3.81482e-16
ENSG00000226864	100130887	ATE1-AS1	21.4316	4.42167	-0.923495	18.4266	0.000238273	0.000451103
ENSG00000115966	1386	ATF2	2.50782	1.32643	5.92027	134.573	1.73728e-11	1.50172e-10
ENSG00000145782	9140	ATG12	2.42854	1.28009	5.52999	69.7673	1.16818e-08	5.34153e-08
ENSG00000101844	115201	ATG4A	2.22772	1.15557	3.39976	40.8329	1.15262e-06	3.43803e-06
ENSG00000198513	51062	ATL1	18.6923	4.22437	4.41044	492.012	8.0464e-18	4.3243e-16
ENSG00000127249	84239	ATP13A4	10.4619	3.38708	-0.169175	29.6469	1.23288e-05	2.97035e-05
ENSG00000105409	478	ATP1A3	2.4083	1.26802	1.72085	6.3978	0.0181952	0.0252826
ENSG00000143153	481	ATP1B1	3.236	1.69421	6.10055	144.892	7.96264e-12	7.50512e-11
ENSG00000070961	490	ATP2B1	3.53192	1.82045	6.6566	176.679	9.4322e-13	1.11269e-11
ENSG00000271614	338758	ATP2B1-AS1	18.1674	4.18328	0.432362	70.9579	9.98813e-09	4.63966e-08
ENSG00000157087	491	ATP2B2	4.64649	2.21614	0.39875	11.3246	0.00250028	0.00397502
ENSG00000124172	514	ATP5E	2.84975	1.51083	6.20203	67.9	1.49958e-08	6.67271e-08
ENSG00000125375	27109	ATP5S	2.33079	1.22082	3.6147	59.218	5.14526e-08	2.05136e-07
ENSG00000205464	92270	ATP6AP1L	5.06036	2.33924	0.955974	40.5534	1.2165e-06	3.61339e-06
ENSG00000033627	535	ATP6V0A1	2.69427	1.42989	4.39804	95.0411	6.05384e-10	3.70258e-09
ENSG00000171130	155066	ATP6V0E2	3.6574	1.87082	2.27219	33.8777	4.76125e-06	1.24969e-05
ENSG00000204934	401431	ATP6V0E2-AS1	2.95791	1.56458	0.373615	12.1849	0.00183031	0.00297198
ENSG00000114573	523	ATP6V1A	2.37734	1.24935	6.98955	69.2517	1.25095e-08	5.6782e-08
ENSG00000213760	534	ATP6V1G2	17.504	4.12961	2.30755	253.759	1.69537e-14	3.18786e-13
ENSG00000047249	51606	ATP6V1H	2.04391	1.03133	4.6637	47.886	3.1802e-07	1.07382e-06
ENSG00000165240	538	ATP7A	5.61392	2.48901	4.35646	204.595	1.88416e-13	2.67569e-12
ENSG00000124406	10396	ATP8A1	6.50304	2.70111	6.06513	337.816	6.46119e-16	1.8635e-14
ENSG00000132932	51761	ATP8A2	6.25828	2.64577	4.56485	303.926	2.17821e-15	5.23016e-14
ENSG00000054793	10079	ATP9A	12.3404	3.62531	5.79007	699.715	1.23319e-19	1.25946e-17
ENSG00000107518	26033	ATRNL1	15.4748	3.95185	6.48378	426.579	4.29613e-17	1.7696e-15
ENSG00000085224	546	ATRX	2.16982	1.11757	6.89302	52.1257	1.55805e-07	5.65808e-07
ENSG00000124788	6310	ATXN1	3.42523	1.7762	4.54922	92.2886	8.08997e-10	4.80979e-09
ENSG00000066427	4287	ATXN3	2.52675	1.33728	4.78367	85.7294	1.66155e-09	9.16247e-09
ENSG00000253719	552889	ATXN7L3B	2.37684	1.24905	6.63489	136.386	1.50935e-11	1.32358e-10
ENSG00000166148	552	AVPR1A	14.0097	3.80836	1.51399	37.6285	2.17084e-06	6.10586e-06
ENSG00000163512	64343	AZI2	3.15354	1.65697	4.89117	123.633	4.20868e-11	3.32041e-10
ENSG00000169255	8706	B3GALNT1	12.5504	3.64966	4.79281	522.154	3.99061e-18	2.36127e-16
ENSG00000162630	8707	B3GALT2	360.997	8.49584	2.09269	367.002	2.47757e-16	8.15519e-15
ENSG00000112309	135152	B3GAT2	46.631	5.54322	3.88897	389.248	1.25061e-16	4.43995e-15
ENSG00000176597	84002	B3GNT5	3.37312	1.75409	4.53947	115.021	8.85844e-11	6.44019e-10
ENSG00000135454	2583	B4GALNT1	86.5697	6.43579	1.78376	276.39	6.43924e-15	1.32618e-13
ENSG00000174684	11041	B4GAT1	2.05497	1.03911	3.21237	30.1275	1.10235e-05	2.68318e-05
ENSG00000164929	79870	BAALC	12.8192	3.68024	4.69695	439.009	3.06954e-17	1.34617e-15
ENSG00000136881	570	BAAT	5.05225	2.33693	-1.0023	9.42255	0.00515004	0.00778511
ENSG00000186318	23621	BACE1	6.62546	2.72802	4.37916	354.587	3.69121e-16	1.15387e-14
ENSG00000156273	571	BACH1	2.86359	1.51782	6.44961	170.585	1.38119e-12	1.54966e-11
ENSG00000112182	60468	BACH2	22.9976	4.52341	4.83624	680.752	1.7118e-19	1.69037e-17
ENSG00000107262	573	BAG1	2.08393	1.05931	3.98235	32.5553	6.35962e-06	1.62684e-05
ENSG00000266074	57597	BAHCC1	24.6503	4.62354	1.74587	101.144	3.2584e-10	2.09242e-09
ENSG00000176788	10409	BASP1	2.59338	1.37483	5.50306	100.204	3.57746e-10	2.27866e-09
ENSG00000198604	11177	BAZ1A	3.65448	1.86967	5.46623	175.547	1.01154e-12	1.18391e-11
ENSG00000214413	92482	BBIP1	2.85284	1.5124	3.84858	141.553	1.01944e-11	9.34291e-11
ENSG00000119636	80127	BBOF1	15.8469	3.98613	2.71068	289.359	3.81925e-15	8.38717e-14
ENSG00000179941	79738	BBS10	2.39954	1.26276	4.36789	48.2012	3.01153e-07	1.0223e-06
ENSG00000181004	166379	BBS12	2.00619	1.00446	2.67264	20.069	0.000147127	0.000289268
ENSG00000125124	583	BBS2	2.12206	1.08547	4.2597	44.7218	5.57296e-07	1.7817e-06
ENSG00000163093	129880	BBS5	3.13172	1.64695	0.00442899	7.55501	0.0110186	0.0158161
ENSG00000138686	55212	BBS7	2.38318	1.25289	4.16868	68.1841	1.44321e-08	6.44495e-08
ENSG00000122507	27241	BBS9	2.11753	1.08238	4.05522	43.8303	6.55834e-07	2.06094e-06
ENSG00000186666	144233	BCDIN3D	3.36468	1.75047	2.14666	49.0269	2.61385e-07	9.01368e-07
ENSG00000258057	100286844	BCDIN3D-AS1	9.38496	3.23035	0.0491601	59.4689	4.95631e-08	1.98399e-07
ENSG00000171791	596	BCL2	3.6304	1.86013	3.87349	74.2068	6.57888e-09	3.18189e-08
ENSG00000110987	605	BCL7A	3.91998	1.97085	3.76172	150.264	5.4051e-12	5.30233e-11
ENSG00000099385	9274	BCL7C	3.23349	1.69309	1.65387	38.7731	1.72493e-06	4.97206e-06
ENSG00000173681	256643	BCLAF3	3.31417	1.72865	3.44959	89.9623	1.03925e-09	6.00864e-09
ENSG00000197580	83875	BCO2	8.37007	3.06524	-0.385423	25.035	3.8174e-05	8.34012e-05
ENSG00000085185	63035	BCORL1	2.82564	1.49858	0.851362	12.8767	0.00143311	0.00236645
ENSG00000176697	627	BDNF	4.39538	2.13599	2.62593	93.9952	6.75346e-10	4.08854e-09
ENSG00000162373	79656	BEND5	7.44122	2.89554	2.37282	116.377	7.85513e-11	5.78409e-10
ENSG00000165626	222389	BEND7	2.6623	1.41268	2.64123	47.2535	3.55035e-07	1.18485e-06
ENSG00000167995	7439	BEST1	6.10613	2.61026	-0.795534	14.6462	0.000784275	0.00135508
ENSG00000133169	55859	BEX1	3.55753	1.83088	5.14649	132.253	2.08495e-11	1.7654e-10
ENSG00000102409	56271	BEX4	3.4448	1.78442	5.2829	140.343	1.11637e-11	1.01254e-10
ENSG00000198908	80823	BHLHB9	4.5732	2.1932	2.85722	95.3143	5.88433e-10	3.61075e-09
ENSG00000122870	80114	BICC1	6.21838	2.63654	2.97201	82.5592	2.38996e-09	1.27502e-08
ENSG00000110330	329	BIRC2	2.29385	1.19777	5.70511	85.7208	1.66316e-09	9.16799e-09
ENSG00000023445	330	BIRC3	15.6544	3.96849	0.570358	8.22854	0.00875497	0.0127548
ENSG00000134897	54841	BIVM	7.14193	2.83631	3.68241	189.784	4.31368e-13	5.59316e-12
ENSG00000166619	10904	BLCAP	2.49116	1.31681	3.80076	48.8527	2.69277e-07	9.27511e-07
ENSG00000196072	282991	BLOC1S2	2.12734	1.08905	4.76265	55.299	9.37351e-08	3.54113e-07
ENSG00000104164	26258	BLOC1S6	2.30897	1.20725	5.82152	87.4868	1.36444e-09	7.6601e-09
ENSG00000168283	648	BMI1	11.728	3.55188	3.99918	207.437	1.61729e-13	2.35043e-12
ENSG00000152785	651	BMP3	37.6806	5.23575	1.00774	120.309	5.57959e-11	4.26215e-10
ENSG00000112175	653	BMP5	6.25326	2.64461	2.39813	48.1177	3.05528e-07	1.03539e-06
ENSG00000164619	168667	BMPER	12.7438	3.67173	1.87786	51.4901	1.72943e-07	6.20489e-07
ENSG00000138696	658	BMPR1B	13.858	3.79265	3.2213	255.212	1.5895e-14	3.00774e-13
ENSG00000204217	659	BMPR2	7.08715	2.82521	6.10908	299.325	2.59379e-15	5.99824e-14
ENSG00000204177	399761	BMS1P1	3.17845	1.66832	1.69014	22.7402	6.9876e-05	0.000145439
ENSG00000164603	154743	BMT2	4.82779	2.27136	4.67666	182.5	6.62239e-13	8.14068e-12
ENSG00000169594	646	BNC1	3.09396	1.62945	-0.557114	4.98988	0.0347973	0.0464224
ENSG00000104765	665	BNIP3L	4.88721	2.28901	6.89806	205.081	1.83541e-13	2.61893e-12
ENSG00000225439	100507171	BOLA3-AS1	2.11826	1.08288	1.13961	15.2945	0.000633704	0.00111468
ENSG00000166275	119032	BORCS7	5.15712	2.36657	3.70897	150.506	5.31305e-12	5.22234e-11
ENSG00000172331	669	BPGM	3.03938	1.60378	3.82112	80.8817	2.90976e-09	1.51334e-08
ENSG00000078725	1620	BRINP1	2.21276	1.14585	2.79555	36.1649	2.93169e-06	8.04313e-06
ENSG00000198797	57795	BRINP2	17.0808	4.0943	1.09723	105.97	2.03909e-10	1.37144e-09
ENSG00000162670	339479	BRINP3	76.1563	6.25089	2.94988	277.591	6.12942e-15	1.27115e-13
ENSG00000100916	84312	BRMS1L	2.35357	1.23485	3.28666	30.5975	9.89042e-06	2.42999e-05
ENSG00000164061	8927	BSN	3.16491	1.66217	1.11677	15.4049	0.000611362	0.00107805
ENSG00000148925	84280	BTBD10	3.82673	1.93611	5.11853	142.467	9.52284e-12	8.81957e-11
ENSG00000132640	22903	BTBD3	2.07956	1.05628	6.58526	88.0408	1.28313e-09	7.25274e-09
ENSG00000183826	114781	BTBD9	3.05762	1.61241	2.88726	73.3043	7.37748e-09	3.5168e-08
ENSG00000134717	91408	BTF3L4	2.03035	1.02173	6.32921	59.5869	4.86999e-08	1.95415e-07
ENSG00000159388	7832	BTG2	6.81691	2.76912	3.63476	135.47	1.62022e-11	1.41034e-10
ENSG00000166167	8945	BTRC	2.14491	1.10092	5.05991	78.1091	4.05675e-09	2.0533e-08
ENSG00000112276	11149	BVES	3.99892	1.99961	2.95195	123.821	4.14299e-11	3.27899e-10
ENSG00000136261	28969	BZW2	2.3378	1.22515	5.76979	87.0171	1.43777e-09	8.04447e-09
ENSG00000180425	54494	C11orf71	6.27802	2.65031	2.5956	120.898	5.30531e-11	4.08191e-10
ENSG00000166352	119710	C11orf74	2.15748	1.10935	3.44155	29.0209	1.42861e-05	3.4007e-05
ENSG00000185742	399947	C11orf87	64.3441	6.00774	3.39727	516.037	4.58638e-18	2.65068e-16
ENSG00000183644	399949	C11orf88	29.8739	4.90081	0.00276267	32.1602	1.11149e-05	2.70322e-05
ENSG00000188070	65998	C11orf95	3.80529	1.92801	4.80014	187.608	4.89544e-13	6.23897e-12
ENSG00000047621	57102	C12orf4	2.87525	1.52369	4.40561	77.0641	4.60896e-09	2.30309e-08
ENSG00000204954	728568	C12orf73	2.25392	1.17244	1.76317	24.0117	4.97981e-05	0.000106733
ENSG00000174456	400073	C12orf76	4.22246	2.07808	3.86998	140.768	1.08119e-11	9.83622e-11
ENSG00000227051	56967	C14orf132	5.44429	2.44474	5.51936	282.832	4.95382e-15	1.06283e-13
ENSG00000139971	145407	C14orf37	2.63954	1.40029	4.64888	79.254	3.53274e-09	1.80833e-08
ENSG00000186073	84529	C15orf41	2.27177	1.18382	3.25932	44.8804	5.41516e-07	1.73497e-06
ENSG00000205363	388135	C15orf59	6.38562	2.67483	1.2305	51.176	1.82156e-07	6.50259e-07
ENSG00000189227	145853	C15orf61	9.66635	3.27297	1.12293	92.113	8.24289e-10	4.88124e-09
ENSG00000261652	145788	C15orf65	5.25781	2.39446	0.35445	31.6246	7.82948e-06	1.96409e-05
ENSG00000256806	388327	C17orf100	13.3655	3.74044	1.06407	101.966	3.00437e-10	1.94268e-09
ENSG00000212719	339263	C17orf51	2.70903	1.43778	1.03311	19.6963	0.000163854	0.000319293
ENSG00000108666	64149	C17orf75	2.85133	1.51163	4.81645	123.708	4.18235e-11	3.30488e-10
ENSG00000187624	400566	C17orf97	3.75294	1.90802	-0.382269	13.7027	0.00107729	0.00181631
ENSG00000177576	497661	C18orf32	7.11206	2.83027	1.1611	74.445	6.38402e-09	3.09467e-08
ENSG00000131943	83636	C19orf12	4.17562	2.06199	3.78068	204.676	1.876e-13	2.66663e-12
ENSG00000171155	29071	C1GALT1C1	2.21672	1.14843	3.74131	35.6124	3.29023e-06	8.92724e-06
ENSG00000119280	84886	C1orf198	2.04615	1.03291	4.75023	36.4691	2.75254e-06	7.59917e-06
ENSG00000116667	81563	C1orf21	2.34372	1.2288	5.50576	82.7521	2.33693e-09	1.24941e-08
ENSG00000142686	127703	C1orf216	4.45655	2.15593	2.77343	103.553	2.57288e-10	1.68634e-09
ENSG00000164008	79078	C1orf50	6.58439	2.71905	0.225169	44.7508	5.54374e-07	1.77312e-06
ENSG00000165985	389941	C1QL3	5.23711	2.38877	1.33213	58.3061	5.90063e-08	2.3221e-07
ENSG00000186897	338761	C1QL4	62.5947	5.96797	0.159437	69.8211	2.23806e-08	9.62108e-08
ENSG00000082196	114899	C1QTNF3	7.88255	2.97866	0.385856	32.6207	6.26812e-06	1.60635e-05
ENSG00000088854	25943	C20orf194	6.35127	2.66705	4.50483	338.742	6.26038e-16	1.82321e-14
ENSG00000198535	145741	C2CD4A	15.6544	3.96849	0.582847	7.00479	0.0156074	0.0218991
ENSG00000172478	79919	C2orf54	27.4069	4.77646	-1.31836	13.832	0.00129435	0.00215211
ENSG00000188674	389073	C2orf80	17.2948	4.11227	0.713712	89.7119	2.39488e-09	1.27673e-08
ENSG00000187699	84281	C2orf88	5.44027	2.44368	-0.323286	14.9923	0.000699575	0.00122061
ENSG00000114405	57415	C3orf14	4.32014	2.11108	3.72138	115.823	8.24913e-11	6.02955e-10
ENSG00000198590	339883	C3orf35	2.40174	1.26408	-0.567129	4.91205	0.0361181	0.0480168
ENSG00000188315	375341	C3orf62	2.0409	1.02921	1.24993	8.72937	0.00678616	0.0100465
ENSG00000187068	285382	C3orf70	6.00488	2.58614	3.56359	199.279	2.52042e-13	3.47339e-12
ENSG00000180044	401097	C3orf80	4.10321	2.03675	-0.422676	9.71228	0.00459872	0.00700138
ENSG00000154274	55286	C4orf19	6.88556	2.78357	0.812407	38.7127	1.74583e-06	5.026e-06
ENSG00000164096	401152	C4orf3	2.59578	1.37617	5.4013	69.0789	1.28008e-08	5.79503e-08
ENSG00000151470	132321	C4orf33	2.92613	1.54899	2.67412	43.4749	7.00241e-07	2.18941e-06
ENSG00000181215	389197	C4orf50	6.1574	2.62232	-0.748937	20.8649	0.000117276	0.000234567
ENSG00000106804	727	C5	10.6869	3.41778	2.71594	159.021	2.94692e-12	3.05574e-11
ENSG00000181904	134553	C5orf24	5.60772	2.48741	5.45133	145.2	7.78544e-12	7.34739e-11
ENSG00000181751	90355	C5orf30	2.02365	1.01696	3.70058	40.9965	1.11693e-06	3.34161e-06
ENSG00000197603	65250	C5orf42	3.95501	1.98368	5.56191	154.629	3.97997e-12	4.03162e-11
ENSG00000215217	134121	C5orf49	16.8098	4.07123	0.380963	38.924	1.67397e-06	4.84202e-06
ENSG00000234511	133874	C5orf58	673.056	9.39458	3.45957	761.053	4.51509e-20	5.34322e-18
ENSG00000164241	401207	C5orf63	2.54881	1.34983	0.644952	12.8944	0.00142425	0.00235339
ENSG00000039537	729	C6	21.5154	4.4273	-0.181838	10.7235	0.00384778	0.00593507
ENSG00000112539	168090	C6orf118	77.159	6.26976	-0.0687888	42.9536	1.16978e-06	3.48574e-06
ENSG00000137434	347744	C6orf52	2.61889	1.38896	-0.214189	6.33945	0.0186742	0.0259072
ENSG00000198663	221477	C6orf89	2.44766	1.2914	4.71692	99.0014	4.03565e-10	2.54765e-09
ENSG00000112936	730	C7	29.4578	4.88058	6.55777	124.684	3.8549e-11	3.06889e-10
ENSG00000182648	129790	C7orf13	2.36806	1.24371	1.60486	18.9986	0.000200991	0.000385215
ENSG00000153790	136895	C7orf31	4.62639	2.20989	0.972865	41.141	1.08638e-06	3.2574e-06
ENSG00000165084	116328	C8orf34	5.26675	2.39691	1.69388	59.1251	5.21722e-08	2.07617e-07
ENSG00000248801	286189	C8orf34-AS1	5.29143	2.40366	-0.590666	12.2619	0.0017807	0.00289711
ENSG00000156172	157657	C8orf37	2.35908	1.23822	2.31106	29.2222	1.36223e-05	3.25596e-05
ENSG00000213865	56260	C8orf44	2.76407	1.4668	0.778003	22.2453	7.99341e-05	0.000164877
ENSG00000169085	254778	C8orf46	7.2828	2.86449	-0.735127	6.78838	0.0153172	0.0215223
ENSG00000164743	157773	C8orf48	4.97023	2.31331	0.708987	39.9075	1.37923e-06	4.05155e-06
ENSG00000147894	203228	C9orf72	2.00021	1.00015	4.89304	64.4281	2.41931e-08	1.03276e-07
ENSG00000154975	56934	CA10	209.17	7.70853	4.03453	1033.57	1.13887e-21	3.46567e-19
ENSG00000164879	761	CA3	5.03204	2.33114	0.3786	19.6275	0.000167161	0.000325227
ENSG00000102547	81617	CAB39L	4.52874	2.17911	3.98588	210.273	1.3912e-13	2.05796e-12
ENSG00000183346	219621	CABCOCO1	14.0515	3.81265	-0.525067	20.2963	0.000137839	0.000272517
ENSG00000149679	81928	CABLES2	2.05729	1.04074	2.08568	14.3122	0.000876669	0.00150098
ENSG00000154040	26256	CABYR	3.42021	1.77409	2.18504	49.6279	2.36022e-07	8.22657e-07
ENSG00000141837	773	CACNA1A	2.29291	1.19718	1.49941	14.9794	0.00070254	0.00122507
ENSG00000148408	774	CACNA1B	4.45411	2.15514	2.26344	71.8723	8.86789e-09	4.16207e-08
ENSG00000151067	775	CACNA1C	8.09295	3.01667	1.39781	58.4105	5.80833e-08	2.28759e-07
ENSG00000157388	776	CACNA1D	2.9132	1.54261	1.27903	19.9372	0.000152819	0.000299394
ENSG00000198216	777	CACNA1E	2.00277	1.002	0.916562	9.23749	0.0055398	0.00832365
ENSG00000153956	781	CACNA2D1	3.55927	1.83158	5.96208	221.541	7.78297e-14	1.22936e-12
ENSG00000157445	55799	CACNA2D3	7.11845	2.83156	2.25169	107.264	1.8036e-10	1.22354e-09
ENSG00000067191	782	CACNB1	3.25295	1.70175	0.459014	9.66535	0.00468347	0.00712314
ENSG00000182389	785	CACNB4	4.02436	2.00876	2.3131	55.7749	8.70131e-08	3.3073e-07
ENSG00000075461	27092	CACNG4	12.9437	3.69418	2.57113	186.593	5.19529e-13	6.56308e-12
ENSG00000182985	23705	CADM1	16.9157	4.08029	6.87474	995.603	1.7888e-21	4.84959e-19
ENSG00000175161	253559	CADM2	9.78179	3.2901	4.71848	359.703	3.12714e-16	9.96343e-15
ENSG00000162706	57863	CADM3	10.4406	3.38414	3.14892	80.8183	2.93167e-09	1.52314e-08
ENSG00000105767	199731	CADM4	3.43088	1.77858	1.8899	37.6133	2.17757e-06	6.12176e-06
ENSG00000163618	8618	CADPS	12.2109	3.61009	5.0364	710.12	1.03387e-19	1.07804e-17
ENSG00000104327	793	CALB1	4.57372	2.19337	4.86898	188.307	4.69991e-13	6.01548e-12
ENSG00000172137	794	CALB2	3.16497	1.66219	0.430629	11.3548	0.00247262	0.00393398
ENSG00000164451	221301	CALHM4	177.185	7.46911	-0.364736	69.7114	2.26878e-08	9.72957e-08
ENSG00000178033	254228	CALHM5	19.4996	4.28538	0.87987	70.9384	1.00136e-08	4.64715e-08
ENSG00000143933	805	CALM2	4.3061	2.10638	9.00432	140.504	1.10285e-11	1.0015e-10
ENSG00000058404	816	CAMK2B	8.93556	3.15956	-0.999146	16.1436	0.000482119	0.00086301
ENSG00000145349	817	CAMK2D	2.32943	1.21998	5.89916	78.1724	4.02571e-09	2.03967e-08
ENSG00000162545	55450	CAMK2N1	27.7091	4.79229	4.2062	537.659	2.82401e-18	1.78427e-16
ENSG00000152495	814	CAMK4	7.73555	2.9515	4.46521	268.354	9.00289e-15	1.80433e-13
ENSG00000164615	819	CAMLG	2.39313	1.2589	4.94459	69.7448	1.17167e-08	5.34929e-08
ENSG00000130559	157922	CAMSAP1	2.67135	1.41757	5.43996	108.902	1.54676e-10	1.06678e-09
ENSG00000118200	23271	CAMSAP2	4.69981	2.2326	7.25097	219.857	8.47405e-14	1.32588e-12
ENSG00000171735	23261	CAMTA1	2.15065	1.10477	4.72605	88.7929	1.181e-09	6.73467e-09
ENSG00000112186	10486	CAP2	3.98306	1.99388	3.91299	153.276	4.3724e-12	4.37857e-11
ENSG00000131375	23473	CAPN7	2.27134	1.18354	4.94501	69.35	1.23469e-08	5.60952e-08
ENSG00000180881	84698	CAPS2	2.37911	1.25042	1.86487	16.4132	0.000442624	0.000799415
ENSG00000152611	133690	CAPSL	53.7751	5.74887	-0.621725	30.7213	1.285e-05	3.08445e-05
ENSG00000105483	22900	CARD8	2.18802	1.12962	4.10767	48.6	2.81186e-07	9.62746e-07
ENSG00000138380	79800	CARF	7.39181	2.88593	3.478	308.257	1.85219e-15	4.54992e-14
ENSG00000164326	9607	CARTPT	39.0973	5.289	0.389909	21.0858	0.000146692	0.000288527
ENSG00000118307	55259	CASC1	12.7165	3.66863	1.12072	39.864	1.391e-06	4.08011e-06
ENSG00000272168	401237	CASC15	4.87139	2.28433	4.10032	165.438	1.92414e-12	2.06557e-11
ENSG00000177640	255082	CASC2	18.9771	4.24618	1.39143	86.1448	1.5855e-09	8.79843e-09
ENSG00000166734	113201	CASC4	2.53386	1.34134	6.23938	133.002	1.96519e-11	1.67541e-10
ENSG00000127995	64921	CASD1	5.41038	2.43573	5.88839	168.233	1.60533e-12	1.77049e-11
ENSG00000147044	8573	CASK	2.48967	1.31595	5.97972	126.794	3.23784e-11	2.62817e-10
ENSG00000130940	54897	CASZ1	7.91565	2.98471	1.63618	96.4052	5.2567e-10	3.2551e-09
ENSG00000166762	117155	CATSPER2	2.58888	1.37233	-0.156376	6.31737	0.0188591	0.0261313
ENSG00000179397	257044	CATSPERE	14.1374	3.82144	0.568183	65.2279	2.16331e-08	9.32287e-08
ENSG00000105971	858	CAV2	6.30833	2.65726	0.908284	27.3094	2.15751e-05	4.94399e-05
ENSG00000168497	8436	CAVIN2	10.8962	3.44576	-1.19584	9.24929	0.005514	0.00829242
ENSG00000170681	347273	CAVIN4	3.5275	1.81865	2.98679	74.1174	6.65361e-09	3.21387e-08
ENSG00000067955	865	CBFB	2.43166	1.28194	5.54813	52.1063	1.56301e-07	5.67194e-07
ENSG00000114423	868	CBLB	3.33139	1.73612	4.86158	116.811	7.56057e-11	5.60154e-10
ENSG00000102924	869	CBLN1	18.2757	4.19186	3.42654	294.774	3.09042e-15	6.97145e-14
ENSG00000141668	147381	CBLN2	344.258	8.42735	2.4565	296.607	2.87897e-15	6.56396e-14
ENSG00000136682	150472	CBWD2	2.06052	1.04301	2.86899	30.2397	1.07408e-05	2.62164e-05
ENSG00000215126	150472	CBWD2	2.73958	1.45395	0.794986	9.73583	0.00455684	0.00694258
ENSG00000266405	645158	CBX3P2	6.03089	2.59237	-0.887442	14.7585	0.000755625	0.00130998
ENSG00000141582	8535	CBX4	5.45093	2.4465	0.759761	53.1734	1.31434e-07	4.8283e-07
ENSG00000141570	57332	CBX8	9.37092	3.22819	0.401454	38.5543	1.80186e-06	5.1738e-06
ENSG00000183287	147372	CCBE1	31.3005	4.96812	4.21125	658.884	2.52657e-19	2.4196e-17
ENSG00000150636	79839	CCDC102B	4.31453	2.1092	2.33988	43.8573	6.52598e-07	2.05159e-06
ENSG00000164221	153733	CCDC112	4.28604	2.09964	4.15301	144.019	8.49014e-12	7.95204e-11
ENSG00000176714	79635	CCDC121	3.11269	1.63816	1.72158	32.7103	6.14516e-06	1.5782e-05
ENSG00000151773	160857	CCDC122	3.76424	1.91236	1.84955	44.0695	6.27675e-07	1.9808e-06
ENSG00000183323	202243	CCDC125	2.11222	1.07876	2.19563	17.0458	0.000363066	0.000665725
ENSG00000169193	90693	CCDC126	6.8876	2.784	3.14224	185.404	5.57221e-13	6.99387e-12
ENSG00000163081	151278	CCDC140	24.4471	4.61159	0.133143	10.5719	0.00355958	0.00551907
ENSG00000135205	57639	CCDC146	18.449	4.20547	1.94015	108.249	1.64414e-10	1.12509e-09
ENSG00000153237	130940	CCDC148	3.04019	1.60416	0.627885	14.6299	0.000788534	0.00136181
ENSG00000120262	80129	CCDC170	7.89674	2.98126	0.816643	28.0867	1.786e-05	4.1612e-05
ENSG00000154479	129881	CCDC173	5.01486	2.32621	0.342085	24.8757	3.97714e-05	8.66499e-05
ENSG00000151838	729665	CCDC175	39.3945	5.29992	-0.821719	37.5476	2.20677e-06	6.18866e-06
ENSG00000166960	374864	CCDC178	17.5891	4.13661	-0.449933	30.5076	1.0097e-05	2.47544e-05
ENSG00000117477	57821	CCDC181	3.08884	1.62706	2.02269	39.1168	1.61121e-06	4.67773e-06
ENSG00000177875	387856	CCDC184	58.2042	5.86305	1.93457	170.992	1.34592e-12	1.51236e-11
ENSG00000163617	57577	CCDC191	6.01337	2.58817	1.96067	72.5101	8.16734e-09	3.86491e-08
ENSG00000100557	55195	CCDC198	841.481	9.71679	1.71825	327.354	5.62849e-15	1.1804e-13
ENSG00000151468	83643	CCDC3	6.58757	2.71975	0.795879	29.3332	1.32705e-05	3.17569e-05
ENSG00000186409	728621	CCDC30	21.8634	4.45044	2.27993	200.839	2.31251e-13	3.2226e-12
ENSG00000152492	152137	CCDC50	5.1061	2.35222	6.00989	258.966	1.34764e-14	2.60293e-13
ENSG00000183273	160777	CCDC60	40.3989	5.33624	0.477033	59.1566	5.19273e-08	2.06775e-07
ENSG00000130783	84660	CCDC62	26.4674	4.72615	0.358056	89.9319	1.04269e-09	6.02386e-09
ENSG00000139537	85478	CCDC65	41.4113	5.37195	0.395805	66.9253	1.7119e-08	7.51432e-08
ENSG00000216937	79741	CCDC7	20.4795	4.35611	3.18607	305.624	2.04354e-15	4.9386e-14
ENSG00000253276	168455	CCDC71L	4.05825	2.02086	3.76471	125.767	3.52365e-11	2.837e-10
ENSG00000091986	151887	CCDC80	4.63602	2.21289	3.71121	81.5691	2.68329e-09	1.41031e-08
ENSG00000149231	79780	CCDC82	2.88535	1.52874	4.00621	65.8411	1.98691e-08	8.62246e-08
ENSG00000115355	55704	CCDC88A	2.02938	1.02104	6.75202	53.1455	1.32026e-07	4.84769e-07
ENSG00000137500	60492	CCDC90B	2.40927	1.26859	4.82076	67.5623	1.56972e-08	6.94339e-08
ENSG00000123106	55297	CCDC91	3.37301	1.75404	4.1646	151.472	4.96235e-12	4.90349e-11
ENSG00000119242	80212	CCDC92	29.3023	4.87294	1.71385	128.039	2.92446e-11	2.40183e-10
ENSG00000125633	54520	CCDC93	2.07167	1.05079	4.08521	71.5298	9.27079e-09	4.33208e-08
ENSG00000187094	885	CCK	54.2917	5.76266	0.696687	119.096	1.01174e-10	7.27413e-10
ENSG00000133101	8900	CCNA1	10.7769	3.42987	1.36257	119.336	6.06722e-11	4.59463e-10
ENSG00000166946	23582	CCNDBP1	2.74508	1.45685	4.25364	113.166	1.04607e-10	7.49543e-10
ENSG00000138764	901	CCNG2	8.16369	3.02922	4.98789	393.316	1.10805e-16	3.97166e-15
ENSG00000118816	10983	CCNI	3.62281	1.85711	7.78	210.476	1.37637e-13	2.0421e-12
ENSG00000107443	54619	CCNJ	2.07188	1.05094	5.39394	63.1914	2.88187e-08	1.20877e-07
ENSG00000103540	9738	CCP110	5.24451	2.39081	5.29951	190.334	4.17864e-13	5.44172e-12
ENSG00000260916	9236	CCPG1	2.2259	1.15439	2.13223	17.8935	0.000279847	0.000523826
ENSG00000154429	126731	CCSAP	2.24565	1.16713	4.67484	75.0809	5.89379e-09	2.87291e-08
ENSG00000184305	401145	CCSER1	92.7514	6.5353	4.20742	729.733	7.46525e-20	8.24551e-18
ENSG00000107771	54462	CCSER2	5.1998	2.37846	5.71568	302.721	2.27965e-15	5.45616e-14
ENSG00000132141	10693	CCT6B	2.31295	1.20973	1.29134	15.5873	0.000576278	0.00102053
ENSG00000234585	643180	CCT6P3	4.14723	2.05215	2.07201	86.133	1.58761e-09	8.80685e-09
ENSG00000177675	283316	CD163L1	12.2123	3.61026	-0.559299	37.6196	2.17477e-06	6.11504e-06
ENSG00000091972	4345	CD200	3.76505	1.91267	4.82686	167.528	1.68e-12	1.83651e-11
ENSG00000150637	10666	CD226	5.05326	2.33721	-0.510897	17.1585	0.000350598	0.000644687
ENSG00000215039	678655	CD27-AS1	3.19621	1.67636	1.24447	41.1714	1.08008e-06	3.24176e-06
ENSG00000241399	9936	CD302	5.31667	2.41052	3.75634	47.14	3.62156e-07	1.20619e-06
ENSG00000135218	948	CD36	27.0268	4.75632	6.07113	110.803	1.29727e-10	9.09429e-10
ENSG00000196776	961	CD47	4.86689	2.283	5.5998	233.176	4.39137e-14	7.34077e-13
ENSG00000085063	966	CD59	2.06967	1.0494	5.88762	57.8863	6.28796e-08	2.46038e-07
ENSG00000102181	83692	CD99L2	2.93099	1.55139	3.27028	34.3542	4.29681e-06	1.13821e-05
ENSG00000102543	81602	CDADC1	5.94826	2.57247	2.08323	101.464	3.15693e-10	2.03294e-09
ENSG00000164287	166979	CDC20B	45.0115	5.49222	2.40174	24.2044	5.89577e-05	0.000124345
ENSG00000143776	8476	CDC42BPA	2.27111	1.1834	6.01551	69.4105	1.2248e-08	5.57024e-08
ENSG00000163171	10602	CDC42EP3	5.15839	2.36692	5.33871	295.241	3.03497e-15	6.86713e-14
ENSG00000140937	1009	CDH11	3.3613	1.74902	5.1429	148.143	6.28938e-12	6.04648e-11
ENSG00000154162	1010	CDH12	132.883	7.05401	1.7433	169.732	1.45826e-12	1.62512e-11
ENSG00000140945	1012	CDH13	30.7714	4.94352	3.6187	415.853	5.78554e-17	2.27621e-15
ENSG00000079112	1015	CDH17	22.594	4.49787	2.92001	70.3233	1.08551e-08	5.00031e-08
ENSG00000145526	1016	CDH18	38.9588	5.28388	1.35349	145.515	7.60823e-12	7.18925e-11
ENSG00000071991	28513	CDH19	64.8872	6.01986	1.4063	157.075	3.36368e-12	3.45188e-11
ENSG00000170558	1000	CDH2	8.13096	3.02343	7.17543	598.019	8.00384e-19	6.18369e-17
ENSG00000124215	60437	CDH26	2.616	1.38736	0.137526	10.558	0.00332645	0.00517591
ENSG00000113361	1004	CDH6	3.56769	1.83499	6.25722	211.737	1.28802e-13	1.93196e-12
ENSG00000081138	1005	CDH7	8.5985	3.10409	2.60973	133.51	1.8882e-11	1.61347e-10
ENSG00000150394	1006	CDH8	16.7438	4.06556	4.47591	452.922	2.12931e-17	9.71763e-16
ENSG00000058091	5218	CDK14	2.20956	1.14376	5.07852	55.3482	9.30159e-08	3.51752e-07
ENSG00000138395	65061	CDK15	15.6665	3.96961	-0.0878002	11.4539	0.00258761	0.00410292
ENSG00000059758	5128	CDK17	2.62328	1.39137	5.3639	99.5003	3.83826e-10	2.43128e-09
ENSG00000155111	23097	CDK19	3.44219	1.78333	4.33134	96.3419	5.29109e-10	3.27503e-09
ENSG00000156345	23552	CDK20	2.10184	1.07166	0.619889	7.6159	0.0107389	0.0154489
ENSG00000176749	8851	CDK5R1	23.7094	4.56739	4.76296	532.557	3.161e-18	1.95424e-16
ENSG00000100490	8814	CDKL1	2.95599	1.56364	-0.238269	11.5028	0.00234217	0.0037384
ENSG00000138769	8999	CDKL2	8.08031	3.01441	2.42232	179.481	7.94551e-13	9.54677e-12
ENSG00000006837	51265	CDKL3	3.51952	1.81538	-0.152111	11.1947	0.00262283	0.00415435
ENSG00000205111	344387	CDKL4	24.3523	4.60598	0.285657	98.7339	4.14602e-10	2.6107e-09
ENSG00000111276	1027	CDKN1B	2.87881	1.52547	4.82924	87.9209	1.30026e-09	7.34403e-09
ENSG00000129757	1028	CDKN1C	3.01322	1.59131	3.53505	84.1552	1.98757e-09	1.07887e-08
ENSG00000168564	55602	CDKN2AIP	2.04431	1.03162	4.04048	60.749	4.10205e-08	1.67165e-07
ENSG00000147883	1030	CDKN2B	7.07181	2.82208	0.255026	12.6352	0.00155992	0.00256026
ENSG00000129355	1032	CDKN2D	14.4347	3.85147	1.04904	94.8943	6.14717e-10	3.7535e-09
ENSG00000129596	1036	CDO1	2.42108	1.27565	5.01343	52.4978	1.46631e-07	5.34708e-07
ENSG00000101290	8760	CDS2	2.20341	1.13974	6.12983	111.434	1.22445e-10	8.61212e-10
ENSG00000165556	1045	CDX2	106.544	6.7353	0.091515	51.1248	3.0133e-07	1.02256e-06
ENSG00000086548	4680	CEACAM6	12.7359	3.67082	1.31021	5.79376	0.0255137	0.0347017
ENSG00000153879	1054	CEBPG	2.04851	1.03457	5.23154	57.3885	6.78322e-08	2.63603e-07
ENSG00000048740	10659	CELF2	2.24946	1.16958	5.24124	47.5298	3.38321e-07	1.13415e-06
ENSG00000159409	11189	CELF3	84.5213	6.40124	1.05873	62.9942	2.96411e-08	1.24151e-07
ENSG00000101489	56853	CELF4	114.313	6.83684	3.85524	1031.41	1.16795e-21	3.48305e-19
ENSG00000161082	60680	CELF5	7.7812	2.95999	1.98133	85.1465	1.77497e-09	9.74467e-09
ENSG00000154240	201134	CEP112	2.19623	1.13503	2.26674	19.3761	0.00017988	0.000347975
ENSG00000143702	9859	CEP170	6.10452	2.60988	7.11459	360.462	3.05174e-16	9.76491e-15
ENSG00000174007	84984	CEP19	6.24266	2.64216	2.38711	97.4682	4.71421e-10	2.9387e-09
ENSG00000198707	80184	CEP290	3.71985	1.89524	4.93813	104.295	2.39452e-10	1.58055e-09
ENSG00000106477	95681	CEP41	6.03609	2.59361	4.18573	352.102	4.0042e-16	1.23107e-14
ENSG00000182923	80254	CEP63	2.18209	1.12571	3.59336	43.9298	6.43955e-07	2.02702e-06
ENSG00000278916	144486	CEP83-AS1	3.30756	1.72577	-0.405358	8.23203	0.00830933	0.01214
ENSG00000111860	387119	CEP85L	4.43154	2.14781	4.48458	161.702	2.46175e-12	2.58866e-11
ENSG00000182504	79598	CEP97	3.39679	1.76417	5.49581	206.03	1.7439e-13	2.50444e-12
ENSG00000188452	375298	CERKL	12.7425	3.67157	0.998704	72.3955	8.28866e-09	3.91238e-08
ENSG00000172292	253782	CERS6	4.4012	2.1379	6.63822	186.584	5.19817e-13	6.56308e-12
ENSG00000147400	1069	CETN2	3.44325	1.78377	5.21614	128.36	2.84921e-11	2.34333e-10
ENSG00000188931	257177	CFAP126	112.615	6.81525	0.592448	55.1752	1.62704e-07	5.87711e-07
ENSG00000163075	200373	CFAP221	9.61821	3.26577	1.70936	89.5854	1.08281e-09	6.24114e-09
ENSG00000163001	112942	CFAP36	4.29751	2.1035	4.50409	167.52	1.68086e-12	1.83651e-11
ENSG00000197748	80217	CFAP43	18.1119	4.17887	2.46433	209.336	1.46181e-13	2.14327e-12
ENSG00000206530	55779	CFAP44	21.366	4.41724	3.02423	178.447	8.46207e-13	1.0062e-11
ENSG00000165164	286464	CFAP47	101.446	6.66457	2.01618	145.574	7.57534e-12	7.16271e-11
ENSG00000166596	146845	CFAP52	71.2847	6.15552	0.168722	34.7478	7.96361e-06	1.99438e-05
ENSG00000188596	144535	CFAP54	35.6643	5.15641	2.29135	152.043	4.76685e-12	4.73226e-11
ENSG00000243710	149465	CFAP57	14.3538	3.84336	-0.194076	20.1143	0.000145223	0.000285826
ENSG00000089101	26074	CFAP61	8.93331	3.15919	0.279339	19.4986	0.000173558	0.000336532
ENSG00000156042	118491	CFAP70	7.01816	2.81109	2.48907	51.0932	1.84671e-07	6.58143e-07
ENSG00000000971	3075	CFH	50.8138	5.66715	1.60821	25.1767	4.63316e-05	9.98194e-05
ENSG00000205403	3426	CFI	44.9805	5.49123	0.752001	29.0286	1.87171e-05	4.3418e-05
ENSG00000165410	1073	CFL2	3.31854	1.73055	4.66567	148.78	6.00824e-12	5.81746e-11
ENSG00000003402	8837	CFLAR	3.02577	1.5973	3.00187	82.1806	2.4978e-09	1.32402e-08
ENSG00000001626	1080	CFTR	3.73863	1.90251	3.34445	43.2654	7.27938e-07	2.2684e-06
ENSG00000138135	9023	CH25H	3.8499	1.94482	-0.0493589	4.78108	0.039857	0.0527009
ENSG00000170004	1107	CHD3	2.43279	1.28261	4.50859	31.4711	8.10547e-06	2.02548e-05
ENSG00000177200	80205	CHD9	2.82893	1.50026	6.76149	103.792	2.51393e-10	1.6506e-09
ENSG00000100604	1113	CHGA	4.05635	2.02018	5.50001	69.7618	1.16903e-08	5.34213e-08
ENSG00000089199	1114	CHGB	16.3501	4.03123	3.88631	253.14	1.7428e-14	3.26468e-13
ENSG00000109220	26511	CHIC2	2.82684	1.49919	2.34513	44.6653	5.63042e-07	1.79814e-06
ENSG00000134121	10752	CHL1	840.951	9.71588	6.70781	1477.51	1.50231e-23	2.48899e-20
ENSG00000115561	51652	CHMP3	5.63284	2.49386	4.7696	282.21	5.07972e-15	1.0836e-13
ENSG00000128656	1123	CHN1	2.30728	1.20619	4.81381	94.3596	6.5003e-10	3.94489e-09
ENSG00000106069	1124	CHN2	15.007	3.90756	3.59073	470.31	1.36807e-17	6.73246e-16
ENSG00000154645	140578	CHODL	2.27369	1.18504	2.10933	24.8535	3.99995e-05	8.71086e-05
ENSG00000101938	91851	CHRDL1	2.23423	1.15978	4.24634	76.5062	4.93664e-09	2.44552e-08
ENSG00000181072	1129	CHRM2	382.542	8.57947	3.1754	464.808	1.57096e-17	7.5789e-16
ENSG00000133019	1131	CHRM3	2.92918	1.5505	3.16133	54.4396	1.07342e-07	4.01349e-07
ENSG00000080644	1136	CHRNA3	8.75889	3.13075	2.41655	195.924	3.03943e-13	4.12009e-12
ENSG00000101204	1137	CHRNA4	20.0612	4.32634	0.563893	74.1452	6.63024e-09	3.20465e-08
ENSG00000147434	8973	CHRNA6	246.92	7.9479	-0.00825368	79.6516	7.01854e-09	3.36831e-08
ENSG00000160716	1141	CHRNB2	8.45291	3.07945	2.13397	88.4443	1.22719e-09	6.9789e-09
ENSG00000147432	1142	CHRNB3	92.1508	6.52592	0.0369745	85.0984	1.78469e-09	9.78724e-09
ENSG00000117971	1143	CHRNB4	2.39534	1.26023	0.110363	4.99805	0.034662	0.0462584
ENSG00000175264	8534	CHST1	12.3945	3.63163	0.028256	67.7024	1.54021e-08	6.82906e-08
ENSG00000171310	50515	CHST11	3.08004	1.62295	3.67505	104	2.46362e-10	1.61971e-09
ENSG00000182022	51363	CHST15	2.76073	1.46505	3.7766	77.6684	4.28039e-09	2.15334e-08
ENSG00000154080	83539	CHST9	2.07396	1.05239	2.74885	28.2948	1.69874e-05	3.97831e-05
ENSG00000198108	337876	CHSY3	5.42288	2.43906	1.87171	71.4373	9.38293e-09	4.38174e-08
ENSG00000258289	91612	CHURC1	5.72269	2.51669	4.53602	236.848	3.68531e-14	6.3018e-13
ENSG00000138433	9541	CIR1	2.0225	1.01614	3.71588	46.7832	3.85575e-07	1.27791e-06
ENSG00000099622	1153	CIRBP	2.48578	1.3137	6.11541	64.2313	2.4872e-08	1.05781e-07
ENSG00000163539	23122	CLASP2	6.65876	2.73525	7.19499	402.133	8.55799e-17	3.20624e-15
ENSG00000016490	1179	CLCA1	33.2263	5.05425	1.36797	12.3185	0.00200858	0.00323468
ENSG00000109572	1182	CLCN3	3.21327	1.68404	6.03015	142.704	9.35687e-12	8.67124e-11
ENSG00000073464	1183	CLCN4	5.41838	2.43786	4.15826	284.879	4.56307e-15	9.86086e-14
ENSG00000011021	1185	CLCN6	2.19175	1.13208	2.52474	22.2512	7.98049e-05	0.000164634
ENSG00000013297	5010	CLDN11	2.72529	1.44641	3.56447	20.9893	0.000113237	0.000227068
ENSG00000066405	51208	CLDN18	1586.02	10.6312	3.22162	515.272	4.24709e-17	1.75425e-15
ENSG00000153132	1047	CLGN	4.57938	2.19515	4.13379	139.44	1.19506e-11	1.07708e-10
ENSG00000162994	130162	CLHC1	2.91501	1.5435	2.53158	49.8879	2.25885e-07	7.8954e-07
ENSG00000112782	53405	CLIC5	20.6094	4.36523	3.08514	228.825	5.42241e-14	8.84613e-13
ENSG00000130779	6249	CLIP1	2.47093	1.30505	5.1733	151.7	4.88328e-12	4.83176e-11
ENSG00000105270	25999	CLIP3	3.3287	1.73496	2.78762	62.0106	3.41391e-08	1.41402e-07
ENSG00000115295	79745	CLIP4	38.9038	5.28184	3.10802	325.599	9.87727e-16	2.64892e-14
ENSG00000013441	1195	CLK1	4.23956	2.08391	5.19257	216.744	9.93296e-14	1.5222e-12
ENSG00000113240	57396	CLK4	2.75471	1.4619	3.32319	69.3754	1.23052e-08	5.59399e-08
ENSG00000158258	64084	CLSTN2	68.9261	6.10698	5.91158	1038.83	1.0712e-21	3.46567e-19
ENSG00000103351	23059	CLUAP1	2.74638	1.45753	3.16067	73.4998	7.196e-09	3.4435e-08
ENSG00000079101	27098	CLUL1	32.0629	5.00283	2.06059	132.53	2.03975e-11	1.73402e-10
ENSG00000177182	157807	CLVS1	159.501	7.31742	2.58495	529.746	3.36501e-18	2.0374e-16
ENSG00000146352	134829	CLVS2	51.7817	5.69437	3.81978	562.707	1.64744e-18	1.15627e-16
ENSG00000162368	51727	CMPK1	2.2657	1.17996	5.75162	58.1131	6.07535e-08	2.38456e-07
ENSG00000134326	129607	CMPK2	4.00575	2.00207	0.223858	25.3847	3.4905e-05	7.67878e-05
ENSG00000174871	254263	CNIH2	2.39071	1.25744	1.44482	12.1359	0.00186272	0.00302067
ENSG00000118432	1268	CNR1	397.472	8.63471	7.08251	993.24	1.8408e-21	4.90145e-19
ENSG00000119865	25927	CNRIP1	15.3555	3.94068	3.20601	269.506	8.57556e-15	1.73031e-13
ENSG00000162852	163882	CNST	4.79449	2.26138	5.22733	251.605	1.86668e-14	3.47491e-13
ENSG00000122756	1271	CNTFR	2.4123	1.27041	1.08604	7.63381	0.0106582	0.0153431
ENSG00000018236	1272	CNTN1	3.37502	1.75489	4.78309	137.528	1.38245e-11	1.227e-10
ENSG00000184144	6900	CNTN2	30.309	4.92167	4.2588	182.011	6.81945e-13	8.34851e-12
ENSG00000113805	5067	CNTN3	28.5164	4.83372	2.95855	313.454	1.52896e-15	3.87727e-14
ENSG00000144619	152330	CNTN4	16.7209	4.06358	3.81925	441.585	2.86623e-17	1.26072e-15
ENSG00000149972	53942	CNTN5	697.845	9.44676	3.03197	512.671	4.95462e-18	2.83059e-16
ENSG00000134115	27255	CNTN6	84.6925	6.40416	0.0470613	76.956	4.67056e-09	2.32763e-08
ENSG00000174469	26047	CNTNAP2	2.79538	1.48304	6.57911	93.4091	7.1834e-10	4.31501e-09
ENSG00000152910	85445	CNTNAP4	59.3435	5.89102	0.919654	136.598	1.48485e-11	1.307e-10
ENSG00000155052	129684	CNTNAP5	104.51	6.7075	3.4761	452.793	2.1364e-17	9.71763e-16
ENSG00000183513	493753	COA5	2.03773	1.02696	4.16253	37.8218	2.08754e-06	5.89683e-06
ENSG00000100473	1690	COCH	2.56502	1.35897	3.71346	51.6668	1.67982e-07	6.04727e-07
ENSG00000136152	83548	COG3	2.38662	1.25497	4.7174	66.2894	1.8678e-08	8.15064e-08
ENSG00000111799	1303	COL12A1	3.32622	1.73388	5.85892	35.1859	3.5995e-06	9.68985e-06
ENSG00000082293	1310	COL19A1	6.61385	2.72549	-0.831979	9.67478	0.00466631	0.00709921
ENSG00000188517	84570	COL25A1	2.88843	1.53028	2.78505	46.0871	4.36106e-07	1.42699e-06
ENSG00000139219	1280	COL2A1	6.57315	2.71658	4.41158	65.1073	2.19996e-08	9.47534e-08
ENSG00000168542	1281	COL3A1	56.2088	5.81272	9.10423	469.194	1.40683e-17	6.87781e-16
ENSG00000163359	1293	COL6A3	4.15334	2.05427	6.2807	51.0247	1.86782e-07	6.64386e-07
ENSG00000206384	131873	COL6A6	5.95199	2.57337	2.12156	26.8887	2.39285e-05	5.43319e-05
ENSG00000158270	81035	COLEC12	2.48125	1.31107	5.14402	51.7778	1.64945e-07	5.94655e-07
ENSG00000198756	23127	COLGALT2	3.94472	1.97992	3.05225	67.1647	1.65688e-08	7.29671e-08
ENSG00000148444	23412	COMMD3	13.3527	3.73906	2.07483	215.746	1.04568e-13	1.59755e-12
ENSG00000188243	170622	COMMD6	2.14081	1.09816	4.78162	62.7427	3.07268e-08	1.28338e-07
ENSG00000169019	54951	COMMD8	2.98204	1.5763	3.20443	83.0133	2.26718e-09	1.21648e-08
ENSG00000145244	10699	CORIN	36.6813	5.19697	1.01537	86.5493	1.51504e-09	8.42623e-09
ENSG00000103647	10391	CORO2B	4.22902	2.08032	1.55383	43.3397	7.17987e-07	2.23973e-06
ENSG00000236088	100874058	COX10-AS1	2.12407	1.08683	1.46101	11.2695	0.00255143	0.0040495
ENSG00000133983	51241	COX16	2.10746	1.0755	1.04279	7.08787	0.0134502	0.0190932
ENSG00000203667	116228	COX20	6.43673	2.68633	4.6727	242.922	2.7728e-14	4.92727e-13
ENSG00000128510	51200	CPA4	56.8445	5.82895	0.182039	26.2642	3.55994e-05	7.81312e-05
ENSG00000235903	100509894	CPB2-AS1	13.8641	3.79328	0.139717	52.7274	1.41263e-07	5.16393e-07
ENSG00000109472	1363	CPE	14.5552	3.86346	6.80064	765.552	4.20744e-20	5.01897e-18
ENSG00000137449	132864	CPEB2	39.5446	5.30541	5.0697	728.383	7.6323e-20	8.24675e-18
ENSG00000107864	22849	CPEB3	19.6742	4.29823	3.25405	307.828	1.88203e-15	4.61562e-14
ENSG00000113742	80315	CPEB4	4.35095	2.12133	5.23021	191.947	3.80879e-13	5.01261e-12
ENSG00000106034	79974	CPED1	6.92215	2.79122	4.17162	67.7068	1.53929e-08	6.82699e-08
ENSG00000145920	10814	CPLX2	26.9878	4.75424	1.85294	267.105	9.49203e-15	1.88966e-13
ENSG00000166569	339302	CPLX4	185.736	7.53711	-0.736385	84.7399	1.00946e-07	3.78859e-07
ENSG00000135678	1368	CPM	20.5001	4.35756	3.07048	169.165	1.51216e-12	1.68141e-11
ENSG00000196353	131034	CPNE4	2.14642	1.10193	1.06392	9.02785	0.00602075	0.00898644
ENSG00000166426	1381	CRABP1	5.80836	2.53813	6.62925	77.4688	4.38605e-09	2.20129e-08
ENSG00000113851	51185	CRBN	2.47174	1.30552	5.01383	85.6064	1.6848e-09	9.27695e-09
ENSG00000146592	9586	CREB5	10.3868	3.37668	2.84739	127.511	3.05334e-11	2.49744e-10
ENSG00000164463	153222	CREBRF	4.08073	2.02883	4.36959	185.126	5.66441e-13	7.08574e-12
ENSG00000175874	200407	CREG2	4.79824	2.26251	0.561391	25.7439	3.18612e-05	7.05812e-05
ENSG00000147571	1392	CRH	91.8147	6.52065	-0.303301	38.342	3.32078e-06	8.99966e-06
ENSG00000150938	51232	CRIM1	2.77429	1.47212	4.74931	72.9218	7.74705e-09	3.67769e-08
ENSG00000119878	9419	CRIPT	3.01781	1.5935	3.91619	112.97	1.06481e-10	7.6083e-10
ENSG00000072832	1400	CRMP1	6.39973	2.67801	6.25939	215.168	1.07734e-13	1.63587e-12
ENSG00000215908	84809	CROCCP2	2.81171	1.49145	2.19091	31.1708	8.6762e-06	2.15618e-05
ENSG00000005469	54677	CROT	2.26099	1.17696	2.77266	20.5649	0.000127676	0.000253634
ENSG00000105662	23373	CRTC1	2.50636	1.32559	-0.3852	5.18332	0.031742	0.0425748
ENSG00000213139	1427	CRYGS	4.62106	2.20823	1.36172	15.0844	0.000678747	0.00118677
ENSG00000205758	9946	CRYZL1	3.1133	1.63844	3.60517	105.176	2.19981e-10	1.46753e-09
ENSG00000147408	55790	CSGALNACT1	102.63	6.6813	2.3213	366.119	2.54779e-16	8.34946e-15
ENSG00000169826	55454	CSGALNACT2	4.80101	2.26334	3.76456	171.842	1.27543e-12	1.44623e-11
ENSG00000183117	64478	CSMD1	4.46077	2.15729	0.878164	31.7144	7.67267e-06	1.92734e-05
ENSG00000164796	114788	CSMD3	357.862	8.48326	2.5438	356.812	3.43347e-16	1.07782e-14
ENSG00000110925	81566	CSRNP2	3.32837	1.73482	4.56879	182.471	6.63401e-13	8.14825e-12
ENSG00000178662	80034	CSRNP3	9.0891	3.18414	5.7369	414.866	5.94835e-17	2.3341e-15
ENSG00000164932	115908	CTHRC1	4.64278	2.21499	2.31795	101.017	3.29947e-10	2.11515e-09
ENSG00000134030	9811	CTIF	2.27405	1.18526	1.66053	11.6392	0.00222845	0.00356873
ENSG00000066032	1496	CTNNA2	11.7077	3.54938	4.80183	542.663	2.53096e-18	1.62669e-16
ENSG00000183230	29119	CTNNA3	3.54599	1.82619	0.992203	20.5941	0.000126619	0.000251669
ENSG00000169862	1501	CTNND2	6.86351	2.77895	4.04315	258.157	1.39619e-14	2.69322e-13
ENSG00000196188	1510	CTSE	28.8379	4.8499	-0.26464	36.4536	3.27654e-06	8.89593e-06
ENSG00000256043	1519	CTSO	2.75856	1.46392	1.49306	17.5264	0.000313027	0.000580252
ENSG00000163131	1520	CTSS	5.62771	2.49255	-0.354225	5.57323	0.0264501	0.035887
ENSG00000143079	55917	CTTNBP2NL	2.269	1.18205	4.6635	90.014	1.03343e-09	5.98192e-09
ENSG00000205279	613212	CTXN3	58.3488	5.86663	-0.267285	80.6776	6.25948e-09	3.03825e-08
ENSG00000259417	100996492	CTXND1	22.6773	4.50318	-0.500105	36.1155	2.96199e-06	8.11878e-06
ENSG00000107611	8029	CUBN	7.16654	2.84128	0.726459	38.7094	1.74695e-06	5.02776e-06
ENSG00000180891	404093	CUEDC1	2.90778	1.53992	1.19307	11.9792	0.00197052	0.00317957
ENSG00000158290	8450	CUL4B	2.94744	1.55946	6.65033	104.429	2.36377e-10	1.56303e-09
ENSG00000111249	23316	CUX2	3.89401	1.96126	2.13549	74.0655	6.69746e-09	3.23191e-08
ENSG00000163739	2919	CXCL1	2.98619	1.5783	0.477894	6.75375	0.0158382	0.0222
ENSG00000169429	3576	CXCL8	12.7331	3.67051	0.764422	7.45413	0.0130121	0.0185032
ENSG00000121966	7852	CXCR4	10.1157	3.33853	3.5586	200.652	2.3365e-13	3.24843e-12
ENSG00000197620	91966	CXorf40A	3.7397	1.90292	0.875663	35.5582	3.32789e-06	9.01729e-06
ENSG00000147231	55086	CXorf57	4.51675	2.17529	3.29878	173.703	1.1346e-12	1.30803e-11
ENSG00000168772	80319	CXXC4	28.7241	4.84419	5.05572	754.995	4.96844e-20	5.74298e-18
ENSG00000167740	124936	CYB5D2	4.07858	2.02807	2.00744	58.6838	5.57413e-08	2.20701e-07
ENSG00000065615	51167	CYB5R4	5.12607	2.35785	4.31455	210.939	1.34319e-13	2.00083e-12
ENSG00000055163	26999	CYFIP2	2.79657	1.48366	5.19921	137.673	1.36716e-11	1.2156e-10
ENSG00000083799	1540	CYLD	2.74426	1.45642	4.791	127.4	3.08112e-11	2.51602e-10
ENSG00000138061	1545	CYP1B1	6.33021	2.66225	6.70529	104.661	2.31139e-10	1.53314e-09
ENSG00000019186	1591	CYP24A1	8.79055	3.13595	0.0252171	9.31051	0.00591628	0.00884033
ENSG00000003137	56603	CYP26B1	27.7682	4.79536	0.846927	31.4839	8.08191e-06	2.02061e-05
ENSG00000186684	339761	CYP27C1	3.63863	1.86339	1.54507	43.3737	7.13474e-07	2.22658e-06
ENSG00000138115	1558	CYP2C8	5.06963	2.34188	0.364072	28.0497	1.80201e-05	4.19448e-05
ENSG00000186104	120227	CYP2R1	2.49614	1.3197	2.72126	34.8299	3.88167e-06	1.03708e-05
ENSG00000106258	1577	CYP3A5	200.578	7.64802	0.203843	84.329	4.20351e-09	2.12004e-08
ENSG00000036530	10858	CYP46A1	3.84443	1.94277	-0.228251	10.6587	0.00320261	0.00499207
ENSG00000145476	285440	CYP4V2	4.14658	2.05192	1.36109	44.2394	6.08461e-07	1.92628e-06
ENSG00000172817	9420	CYP7B1	4.89076	2.29006	0.783375	27.1065	2.26772e-05	5.16717e-05
ENSG00000152207	57105	CYSLTR2	33.2921	5.05711	-0.34559	23.7234	8.46089e-05	0.000173679
ENSG00000198727	4519	CYTB	2.24073	1.16397	7.8513	49.2333	2.52358e-07	8.73471e-07
ENSG00000108669	9267	CYTH1	2.43972	1.28672	2.8175	51.7934	1.64525e-07	5.93427e-07
ENSG00000100592	23002	DAAM1	7.66225	2.93777	5.99431	417.864	5.4686e-17	2.17446e-15
ENSG00000173406	1600	DAB1	5.93223	2.56857	4.04432	212.463	1.24003e-13	1.8658e-12
ENSG00000153071	1601	DAB2	2.81515	1.49321	3.94722	34.1922	4.44899e-06	1.1756e-05
ENSG00000276644	1602	DACH1	52.9325	5.72608	4.924	739.748	6.34228e-20	7.05744e-18
ENSG00000126733	117154	DACH2	14.5959	3.86749	4.52846	402.803	8.39348e-17	3.16048e-15
ENSG00000165617	51339	DACT1	5.62458	2.49175	2.56242	116.364	7.86369e-11	5.78753e-10
ENSG00000197380	147906	DACT3	4.85642	2.27989	1.60831	42.4343	8.50061e-07	2.60611e-06
ENSG00000123977	164781	DAW1	4.89957	2.29266	0.132136	22.3345	7.80105e-05	0.000161155
ENSG00000183283	9802	DAZAP2	2.69011	1.42766	4.77667	117.63	7.03631e-11	5.25643e-10
ENSG00000143164	55827	DCAF6	2.0182	1.01307	4.35111	63.8761	2.615e-08	1.10836e-07
ENSG00000187323	1630	DCC	254.024	7.98882	5.5888	855.187	1.11496e-20	1.76863e-18
ENSG00000170959	341019	DCDC1	6.77015	2.75919	1.70887	59.4295	4.98547e-08	1.99352e-07
ENSG00000146038	51473	DCDC2	13.4251	3.74686	3.09932	105.139	2.20762e-10	1.47152e-09
ENSG00000197410	54798	DCHS2	4.56525	2.19069	1.33706	27.8215	1.9043e-05	4.41122e-05
ENSG00000133083	9201	DCLK1	5.39145	2.43067	6.88168	299.788	2.54833e-15	5.9187e-14
ENSG00000170390	166614	DCLK2	118.494	6.88866	3.64166	721.517	8.5473e-20	9.16898e-18
ENSG00000011465	1634	DCN	80.376	6.32869	5.57226	149.169	5.84351e-12	5.669e-11
ENSG00000080166	1638	DCT	150.799	7.23648	2.42356	126.158	3.4117e-11	2.75579e-10
ENSG00000137100	11258	DCTN3	4.25608	2.08952	2.80006	113.77	9.90699e-11	7.14674e-10
ENSG00000132912	51164	DCTN4	3.07139	1.61889	6.11182	147.201	6.73124e-12	6.40112e-11
ENSG00000109184	23142	DCUN1D4	3.03908	1.60363	5.81536	123.272	4.33834e-11	3.41187e-10
ENSG00000077279	1641	DCX	194.857	7.60627	9.05236	1060.98	8.30281e-22	2.81371e-19
ENSG00000213722	23564	DDAH2	2.30305	1.20354	3.22443	51.0223	1.86857e-07	6.64495e-07
ENSG00000132437	1644	DDC	331.17	8.37143	3.58799	649.687	2.98719e-19	2.76658e-17
ENSG00000085788	23259	DDHD2	4.29825	2.10375	5.52267	319.491	1.2281e-15	3.21262e-14
ENSG00000162733	4921	DDR2	8.80292	3.13798	5.53328	108.376	1.62464e-10	1.11533e-09
ENSG00000213047	163486	DENND1B	6.82087	2.76996	4.25495	347.598	4.64689e-16	1.39979e-14
ENSG00000174485	10260	DENND4A	4.37917	2.13066	4.75202	183.185	6.35678e-13	7.87259e-12
ENSG00000170456	160518	DENND5B	4.75624	2.24982	5.74638	352.941	3.89542e-16	1.20507e-14
ENSG00000205593	414918	DENND6B	11.0742	3.46913	-0.352795	17.1179	0.000355041	0.000652293
ENSG00000155792	64798	DEPTOR	3.26478	1.70699	1.91913	28.0859	1.78635e-05	4.16127e-05
ENSG00000072849	51009	DERL2	2.03088	1.02211	4.68579	68.2094	1.43828e-08	6.42899e-08
ENSG00000165325	159989	DEUP1	6.95917	2.79892	-0.727539	14.2116	0.000906771	0.00154789
ENSG00000273032	25787	DGCR9	8.99294	3.16879	-0.66277	29.6825	1.22265e-05	2.94809e-05
ENSG00000136267	1607	DGKB	6.94028	2.79499	2.74402	120.126	5.66778e-11	4.32288e-10
ENSG00000058866	1608	DGKG	24.6701	4.62469	1.22372	88.4053	1.23248e-09	7.00632e-09
ENSG00000102780	160851	DGKH	2.58993	1.37291	4.28132	48.7869	2.72323e-07	9.36272e-07
ENSG00000157680	9162	DGKI	48.1637	5.58987	4.2608	624.206	4.80933e-19	4.1452e-17
ENSG00000178700	200895	DHFR2	3.13704	1.6494	2.3161	58.5043	5.72676e-08	2.26143e-07
ENSG00000215256	55449	DHRS4-AS1	2.47768	1.30899	3.06376	60.7415	4.10659e-08	1.67259e-07
ENSG00000100612	51635	DHRS7	2.41048	1.26932	4.09602	41.0532	1.10483e-06	3.30672e-06
ENSG00000108406	79665	DHX40	2.46165	1.29962	5.9406	87.8952	1.30398e-09	7.35942e-09
ENSG00000100697	23405	DICER1	2.66229	1.41267	7.53452	114.685	9.12764e-11	6.61654e-10
ENSG00000235706	400242	DICER1-AS1	2.80952	1.49033	-0.0716268	7.49884	0.0112836	0.0161708
ENSG00000211452	1733	DIO1	94.8874	6.56814	-0.533788	53.1559	2.20293e-07	7.71622e-07
ENSG00000211448	1734	DIO2	24.6038	4.62081	1.64331	63.529	2.74679e-08	1.15829e-07
ENSG00000151240	22982	DIP2C	2.75106	1.45999	3.67302	93.8389	6.86534e-10	4.14953e-09
ENSG00000176490	148252	DIRAS1	2.4	1.26303	2.11264	26.174	2.85884e-05	6.39775e-05
ENSG00000165023	54769	DIRAS2	402.567	8.65308	3.02605	775.195	3.62163e-20	4.50017e-18
ENSG00000162595	9077	DIRAS3	24.5942	4.62024	-0.285209	32.7455	6.09757e-06	1.56706e-05
ENSG00000140323	85455	DISP2	198.892	7.63584	1.0926	136.826	1.45895e-11	1.28649e-10
ENSG00000150764	85458	DIXDC1	4.48548	2.16526	5.5539	229.393	5.27426e-14	8.65176e-13
ENSG00000155011	27123	DKK2	11.2661	3.49391	2.47005	47.671	3.30115e-07	1.10964e-06
ENSG00000050165	27122	DKK3	2.8057	1.48836	4.05208	71.246	9.6195e-09	4.48519e-08
ENSG00000164741	10395	DLC1	2.92799	1.54991	3.63629	54.4898	1.06492e-07	3.9837e-07
ENSG00000186047	220107	DLEU7	3.37293	1.754	0.511411	25.4422	3.43976e-05	7.57946e-05
ENSG00000150672	1740	DLG2	2.58266	1.36886	1.40308	29.6036	1.24545e-05	2.99773e-05
ENSG00000198010	9228	DLGAP2	20.1061	4.32956	1.34721	132.018	2.12425e-11	1.79358e-10
ENSG00000185559	8788	DLK1	6.21613	2.63602	0.817221	32.2874	6.74943e-06	1.71444e-05
ENSG00000198719	28514	DLL1	2.14593	1.1016	1.23498	12.9146	0.00141421	0.00233809
ENSG00000090932	10683	DLL3	3.36212	1.74937	1.21377	13.7577	0.0010573	0.00178383
ENSG00000128917	54567	DLL4	11.7184	3.5507	-0.712159	22.6455	7.16893e-05	0.000148839
ENSG00000198947	1756	DMD	2.73261	1.45028	4.96686	120.337	5.5661e-11	4.25621e-10
ENSG00000064218	58524	DMRT3	240.976	7.91274	1.80193	185.483	5.54626e-13	6.96717e-12
ENSG00000104093	23312	DMXL2	3.27202	1.71018	6.02598	124.912	3.78262e-11	3.02427e-10
ENSG00000154099	123872	DNAAF1	8.79372	3.13647	-0.58552	9.94108	0.0042089	0.00644673
ENSG00000197653	196385	DNAH10	15.2555	3.93126	0.330566	34.5145	4.15179e-06	1.10332e-05
ENSG00000174844	201625	DNAH12	80.2326	6.32612	0.401642	35.198	5.03171e-06	1.31489e-05
ENSG00000185842	127602	DNAH14	3.65455	1.86969	4.98475	141.283	1.04025e-11	9.51021e-11
ENSG00000039139	1767	DNAH5	2.41368	1.27123	1.57843	14.9783	0.000702795	0.00122537
ENSG00000115423	1768	DNAH6	18.6231	4.21902	2.15554	130.991	2.30507e-11	1.93204e-10
ENSG00000118997	56171	DNAH7	90.7006	6.50304	3.21421	227.59	5.76081e-14	9.34705e-13
ENSG00000007174	1770	DNAH9	5.15228	2.36521	0.631323	25.1589	3.69793e-05	8.10164e-05
ENSG00000086061	3301	DNAJA1	2.69236	1.42887	7.61076	89.5295	1.08945e-09	6.27107e-09
ENSG00000128590	4189	DNAJB9	4.27882	2.09721	4.58859	171.463	1.30639e-12	1.47909e-11
ENSG00000108176	56521	DNAJC12	15.7216	3.97467	2.28142	134.027	1.81308e-11	1.5582e-10
ENSG00000120675	29103	DNAJC15	4.82373	2.27015	5.36891	221.116	7.95147e-14	1.25332e-12
ENSG00000170464	202052	DNAJC18	3.23373	1.6932	4.2596	144.118	8.42836e-12	7.89914e-11
ENSG00000178401	79962	DNAJC22	47.0922	5.55742	1.26384	244.005	2.63738e-14	4.70407e-13
ENSG00000115137	51277	DNAJC27	3.47438	1.79676	2.43767	77.1508	4.56019e-09	2.28178e-08
ENSG00000177692	54943	DNAJC28	2.14098	1.09827	1.27732	11.0891	0.00272729	0.00430608
ENSG00000116675	9829	DNAJC6	11.0805	3.46995	3.9104	548.145	2.24718e-18	1.49588e-16
ENSG00000119661	83544	DNAL1	2.09691	1.06827	4.44339	49.1564	2.55679e-07	8.83325e-07
ENSG00000163879	7802	DNALI1	2.18738	1.12921	3.46313	44.7675	5.527e-07	1.76852e-06
ENSG00000187957	92737	DNER	67.709	6.08128	4.34579	720.154	8.74275e-20	9.31165e-18
ENSG00000197959	26052	DNM3	87.7288	6.45498	5.01503	746.677	5.67279e-20	6.4081e-18
ENSG00000230630	100628315	DNM3OS	8.64543	3.11194	0.766242	20.6192	0.00012572	0.000250049
ENSG00000272636	8447	DOC2B	2.75062	1.45976	0.0979488	9.27647	0.00545509	0.00820879
ENSG00000088538	1795	DOCK3	2.34031	1.2267	3.24619	46.9467	3.74645e-07	1.24445e-06
ENSG00000128512	9732	DOCK4	4.0725	2.02592	5.15737	245.998	2.40659e-14	4.36554e-13
ENSG00000116641	85440	DOCK7	2.86031	1.51617	6.13164	104.4	2.37042e-10	1.56673e-09
ENSG00000101134	55816	DOK5	5.34363	2.41782	3.24399	198.786	2.59023e-13	3.5499e-12
ENSG00000206052	220164	DOK6	100.406	6.64971	4.62462	822.211	1.78771e-20	2.7481e-18
ENSG00000083097	23033	DOPEY1	2.8659	1.51899	5.29125	105.076	2.221e-10	1.47855e-09
ENSG00000142197	9980	DOPEY2	4.12302	2.0437	3.31408	135.894	1.56775e-11	1.37026e-10
ENSG00000205683	8110	DPF3	126.66	6.98482	2.06466	292.884	3.32614e-15	7.44686e-14
ENSG00000154813	285381	DPH3	2.23233	1.15855	4.837	48.0587	3.08657e-07	1.04552e-06
ENSG00000175497	57628	DPP10	11.67	3.54473	5.58215	405.823	7.69325e-17	2.91893e-15
ENSG00000197635	1803	DPP4	3.03948	1.60382	3.61541	40.2789	1.28295e-06	3.79565e-06
ENSG00000130226	1804	DPP6	7.0092	2.80925	2.29404	112.284	1.13309e-10	8.06854e-10
ENSG00000177990	283417	DPY19L2	6.22689	2.63851	2.37846	98.7576	4.13609e-10	2.60656e-09
ENSG00000170629	349152	DPY19L2P2	93.7102	6.55013	2.31297	246.466	2.35557e-14	4.29387e-13
ENSG00000235436	442523	DPY19L2P4	9.1462	3.19317	-1.18576	18.227	0.000252997	0.000477343
ENSG00000188641	1806	DPYD	26.2161	4.71238	2.78705	344.424	5.1665e-16	1.53768e-14
ENSG00000092964	1808	DPYSL2	4.78349	2.25806	8.2101	323.714	1.056e-15	2.81178e-14
ENSG00000151640	10570	DPYSL4	3.87246	1.95325	2.12324	19.5792	0.000169528	0.00032936
ENSG00000157851	56896	DPYSL5	9.26534	3.21184	5.04198	278.84	5.8242e-15	1.21461e-13
ENSG00000162490	374946	DRAXIN	2.15311	1.10642	5.04991	59.5617	4.88829e-08	1.95992e-07
ENSG00000157856	92749	DRC1	22.0496	4.46268	1.01907	47.3571	3.48666e-07	1.16568e-06
ENSG00000149295	1813	DRD2	6.60607	2.72379	-0.515736	11.4461	0.00239121	0.00381178
ENSG00000165606	644168	DRGX	2409.61	11.2346	4.23888	1153.88	3.01044e-22	1.51218e-19
ENSG00000171587	1826	DSCAM	113.426	6.82561	2.26061	244.063	2.63031e-14	4.69707e-13
ENSG00000151914	667	DST	2.5411	1.34546	8.0621	85.2203	1.76017e-09	9.66698e-09
ENSG00000125868	11034	DSTN	2.01185	1.00853	6.88145	43.1971	7.37227e-07	2.29399e-06
ENSG00000243701	344595	DUBR	7.71122	2.94696	1.94812	98.1157	4.41368e-10	2.7629e-09
ENSG00000120129	1843	DUSP1	10.2834	3.36224	2.80751	240.205	3.14654e-14	5.51329e-13
ENSG00000143507	11221	DUSP10	5.23443	2.38803	2.34417	94.2684	6.5627e-10	3.97952e-09
ENSG00000081721	11266	DUSP12	2.56662	1.35987	3.62018	53.998	1.15153e-07	4.27502e-07
ENSG00000167065	150290	DUSP18	3.84249	1.94204	0.992141	28.6052	1.57702e-05	3.71485e-05
ENSG00000162999	142679	DUSP19	3.02154	1.59528	1.81308	29.8165	1.185e-05	2.86703e-05
ENSG00000188542	285193	DUSP28	3.64168	1.8646	0.711594	32.6988	6.1609e-06	1.58197e-05
ENSG00000120875	1846	DUSP4	47.5573	5.5716	5.68203	1173.15	2.46387e-22	1.3607e-19
ENSG00000184545	1850	DUSP8	9.18587	3.19942	0.128269	38.8911	1.68494e-06	4.86903e-06
ENSG00000158560	1780	DYNC1I1	2.01541	1.01107	0.668033	10.5965	0.00327855	0.00510456
ENSG00000077380	1781	DYNC1I2	3.03017	1.5994	6.51457	172.757	1.20395e-12	1.37986e-11
ENSG00000144635	51143	DYNC1LI1	2.34777	1.23129	5.53547	68.9623	1.30017e-08	5.873e-08
ENSG00000135720	1783	DYNC1LI2	2.83052	1.50107	6.36973	171.226	1.32608e-12	1.49273e-11
ENSG00000138036	51626	DYNC2LI1	2.5973	1.37701	3.59034	68.4877	1.38548e-08	6.20945e-08
ENSG00000264364	140735	DYNLL2	2.17016	1.1178	5.96558	96.3126	5.30704e-10	3.28082e-09
ENSG00000168589	83657	DYNLRB2	8.79385	3.13649	-0.614637	9.21272	0.00559437	0.00839549
ENSG00000165169	6990	DYNLT3	5.75185	2.52403	3.62023	169.126	1.5159e-12	1.68432e-11
ENSG00000127334	8445	DYRK2	2.52412	1.33578	5.85963	107.71	1.72938e-10	1.17748e-09
ENSG00000134874	22873	DZIP1	2.08959	1.06322	5.4898	71.0744	9.83721e-09	4.57526e-08
ENSG00000164330	1879	EBF1	1182.34	10.2074	6.28002	1307.99	6.59482e-23	4.68264e-20
ENSG00000221818	64641	EBF2	361.876	8.49935	4.02245	844.897	1.28945e-20	2.02389e-18
ENSG00000108001	253738	EBF3	369.884	8.53093	5.734	1146.04	3.26933e-22	1.52416e-19
ENSG00000186197	128178	EDARADD	2.40008	1.26308	0.487416	13.8685	0.00101821	0.00172177
ENSG00000116406	80267	EDEM3	3.55577	1.83016	5.71321	178.8	8.28195e-13	9.87937e-12
ENSG00000164176	10085	EDIL3	5.09114	2.34799	6.59791	210.699	1.36025e-13	2.02422e-12
ENSG00000124205	1908	EDN3	5.37308	2.42575	2.43471	42.2596	8.78438e-07	2.68355e-06
ENSG00000150456	221143	EEF1AKMT1	2.63925	1.40013	1.67926	23.2501	6.093e-05	0.000128251
ENSG00000034239	79645	EFCAB1	114.088	6.834	2.72386	188.018	4.77965e-13	6.10183e-12
ENSG00000203666	84288	EFCAB2	2.25426	1.17265	2.48801	32.1575	6.94764e-06	1.76034e-05
ENSG00000176927	374786	EFCAB5	46.7456	5.54676	-0.460127	57.4064	6.76461e-08	2.63068e-07
ENSG00000186976	64800	EFCAB6	7.22262	2.85252	1.33862	61.4311	3.7131e-08	1.5286e-07
ENSG00000203965	84455	EFCAB7	6.28279	2.6514	3.52019	166.024	1.85207e-12	1.99828e-11
ENSG00000163576	151651	EFHB	4.58559	2.19711	0.396794	19.3942	0.000178933	0.000346234
ENSG00000096093	114327	EFHC1	2.64964	1.4058	4.35266	95.0678	6.03708e-10	3.69384e-09
ENSG00000125266	1948	EFNB2	5.47009	2.45157	5.25002	296.25	2.91893e-15	6.64491e-14
ENSG00000108947	1949	EFNB3	2.00664	1.00478	3.36445	19.9299	0.000153141	0.000299945
ENSG00000084710	22979	EFR3B	4.13253	2.04703	3.99079	82.8209	2.31834e-09	1.23991e-08
ENSG00000198759	25975	EGFL6	2.25726	1.17457	3.45028	7.88571	0.00959039	0.0138918
ENSG00000146648	1956	EGFR	3.9535	1.98313	5.01889	91.5416	8.7626e-10	5.16439e-09
ENSG00000135766	54583	EGLN1	4.63908	2.21384	4.54469	227.03	5.92177e-14	9.58658e-13
ENSG00000115504	23301	EHBP1	2.8036	1.48728	5.00098	90.6288	9.66781e-10	5.63773e-09
ENSG00000135373	26298	EHF	346.941	8.43855	1.59651	181.27	2.64277e-12	2.75955e-11
ENSG00000255302	23741	EID1	2.22238	1.15211	7.2059	34.6695	4.01657e-06	1.06986e-05
ENSG00000176401	126272	EID2B	6.09942	2.60867	1.37128	60.7374	4.10903e-08	1.67312e-07
ENSG00000114784	10289	EIF1B	2.32656	1.2182	3.93039	64.275	2.47194e-08	1.05252e-07
ENSG00000156976	1974	EIF4A2	2.49848	1.32105	8.18519	81.8532	2.59533e-09	1.36745e-08
ENSG00000163412	317649	EIF4E3	3.48883	1.80274	4.22535	107.316	1.79479e-10	1.21923e-09
ENSG00000141642	55520	ELAC1	2.34044	1.22678	1.73559	22.8419	6.79835e-05	0.000141836
ENSG00000107105	1993	ELAVL2	20.8043	4.37881	6.37454	671.094	2.02989e-19	1.96773e-17
ENSG00000196361	1995	ELAVL3	236.158	7.88361	2.75332	394.974	1.05505e-16	3.83705e-15
ENSG00000162374	1996	ELAVL4	15833.8	13.9507	5.56946	1424.48	5.57704e-22	2.15766e-19
ENSG00000155849	9844	ELMO1	5.36148	2.42263	2.62136	75.9838	5.26638e-09	2.5925e-08
ENSG00000110675	55531	ELMOD1	50.432	5.65627	2.20701	232.234	4.59505e-14	7.65551e-13
ENSG00000179387	255520	ELMOD2	2.03398	1.02431	5.61233	42.5122	8.37724e-07	2.57234e-06
ENSG00000197977	54898	ELOVL2	4.04532	2.01625	1.6065	45.0354	5.26551e-07	1.68884e-06
ENSG00000118402	6785	ELOVL4	3.18901	1.67311	4.36855	123.68	4.1922e-11	3.31091e-10
ENSG00000164035	51705	EMCN	15.6694	3.96988	1.70886	8.94608	0.00658804	0.00976872
ENSG00000165521	161436	EML5	2.58004	1.36739	2.3292	29.2219	1.36234e-05	3.25596e-05
ENSG00000214595	400954	EML6	4.07764	2.02774	0.781585	18.993	0.000201324	0.000385793
ENSG00000134531	2012	EMP1	2.58764	1.37164	3.40199	8.99394	0.00610275	0.00909344
ENSG00000170370	2018	EMX2	49.8946	5.64081	1.74579	76.4722	4.95737e-09	2.45498e-08
ENSG00000229847	196047	EMX2OS	56.6997	5.82527	2.38565	131.622	2.19212e-11	1.84879e-10
ENSG00000171617	8507	ENC1	16.0826	4.00743	6.38319	636.48	3.81471e-19	3.42658e-17
ENSG00000173818	284131	ENDOV	3.7893	1.92193	1.31403	27.7207	1.9515e-05	4.51075e-05
ENSG00000151023	219670	ENKUR	258.892	8.01621	1.03199	119.602	1.61139e-10	1.10776e-09
ENSG00000188316	387712	ENO4	5.25796	2.3945	1.1119	45.7835	4.60352e-07	1.49908e-06
ENSG00000120658	55068	ENOX1	59.7475	5.90081	3.09366	485.852	9.33325e-18	4.90028e-16
ENSG00000136960	5168	ENPP2	3.61393	1.85357	4.87438	71.9656	8.76147e-09	4.11861e-08
ENSG00000197217	9583	ENTPD4	2.97081	1.57085	5.38483	178.977	8.19303e-13	9.78896e-12
ENSG00000088367	2036	EPB41L1	2.96712	1.56906	3.53612	57.3088	6.86635e-08	2.66625e-07
ENSG00000129595	64097	EPB41L4A	11.5542	3.53035	3.56367	327.506	9.23513e-16	2.51286e-14
ENSG00000120616	80314	EPC1	2.77829	1.4742	4.60716	127.4	3.08097e-11	2.51602e-10
ENSG00000135999	26122	EPC2	3.10853	1.63623	4.85074	127.07	3.16546e-11	2.57403e-10
ENSG00000183317	284656	EPHA10	7.36622	2.88092	-1.1063	19.5053	0.000173219	0.000335917
ENSG00000044524	2042	EPHA3	187.687	7.55218	5.89268	1524.86	1.02393e-23	2.46516e-20
ENSG00000145242	2044	EPHA5	448.633	8.80939	3.29741	610.797	6.22613e-19	5.01826e-17
ENSG00000250846	100144602	EPHA5-AS1	40.4462	5.33793	-0.838312	50.5875	2.00877e-07	7.0844e-07
ENSG00000080224	285220	EPHA6	21.4868	4.42538	2.38873	235.497	3.92967e-14	6.65855e-13
ENSG00000135333	2045	EPHA7	9.57547	3.25934	5.55115	458.345	1.85173e-17	8.68274e-16
ENSG00000154928	2047	EPHB1	30.2626	4.91946	3.8432	890.851	6.82323e-21	1.2258e-18
ENSG00000133216	2048	EPHB2	3.35918	1.74811	3.52813	70.5248	1.05713e-08	4.87862e-08
ENSG00000182580	2049	EPHB3	6.4101	2.68035	0.730148	11.0933	0.00272307	0.00429987
ENSG00000112425	7957	EPM2A	4.31282	2.10863	3.17507	163.494	2.18602e-12	2.32329e-11
ENSG00000178567	9852	EPM2AIP1	6.55479	2.71255	5.5942	304.723	2.11382e-15	5.10018e-14
ENSG00000085832	2060	EPS15	2.22165	1.15163	5.78514	78.5204	3.85942e-09	1.96141e-08
ENSG00000133106	94240	EPSTI1	3.25738	1.70371	1.97937	30.9839	9.05328e-06	2.24018e-05
ENSG00000178568	2066	ERBB4	84.6861	6.40405	5.15707	1095.44	5.6434e-22	2.15766e-19
ENSG00000187672	26059	ERC2	10.1192	3.33903	4.08895	476.978	1.1594e-17	5.86027e-16
ENSG00000175595	2072	ERCC4	2.05291	1.03767	3.92718	51.3793	1.76134e-07	6.30724e-07
ENSG00000225830	2074	ERCC6	2.42782	1.27966	3.9805	75.1673	5.83038e-09	2.84386e-08
ENSG00000124882	2069	EREG	15.6755	3.97044	-1.02391	9.32064	0.00635751	0.00944568
ENSG00000178965	127254	ERICH3	83.8465	6.38968	0.317217	107.192	1.8159e-10	1.23132e-09
ENSG00000130023	55780	ERMARD	2.00439	1.00316	2.8353	21.2312	0.000105806	0.000213458
ENSG00000197930	30001	ERO1A	2.31806	1.21292	5.40809	54.8495	1.00604e-07	3.7767e-07
ENSG00000086619	56605	ERO1B	2.76462	1.46708	3.35723	48.6521	2.78683e-07	9.55493e-07
ENSG00000139055	121506	ERP27	30.301	4.9213	-0.571009	16.8123	0.000448338	0.000808071
ENSG00000213462	2086	ERV3-1	2.9927	1.58145	2.38321	48.7571	2.73716e-07	9.4041e-07
ENSG00000142396	105372481	ERVK3-1	2.84236	1.50709	2.0663	39.1935	1.58697e-06	4.61543e-06
ENSG00000139684	2098	ESD	2.51581	1.33102	6.05922	59.5516	4.89564e-08	1.96181e-07
ENSG00000164283	11082	ESM1	12.7293	3.67008	-0.185236	5.35366	0.0300957	0.0405527
ENSG00000119715	2103	ESRRB	69.4126	6.11713	0.758301	115.908	8.1874e-11	5.99618e-10
ENSG00000196482	2104	ESRRG	3.59132	1.84452	2.12454	51.8436	1.63173e-07	5.88978e-07
ENSG00000105379	2109	ETFB	5.80639	2.53764	1.77711	60.5306	4.23576e-08	1.71956e-07
ENSG00000139160	254013	ETFBKMT	2.78666	1.47854	0.991359	26.6053	2.56701e-05	5.79072e-05
ENSG00000205707	144363	ETFRF1	3.13105	1.64665	3.08719	44.3049	6.01224e-07	1.9066e-06
ENSG00000139163	55500	ETNK1	3.32881	1.73501	7.04603	129.24	2.65316e-11	2.19907e-10
ENSG00000166979	59271	EVA1C	4.06886	2.02462	0.198279	19.9699	0.000151387	0.000296978
ENSG00000196405	51466	EVL	2.27036	1.18292	3.17623	19.3665	0.000180384	0.000348815
ENSG00000164002	64789	EXO5	2.08191	1.05791	2.16527	22.0795	8.36466e-05	0.000172035
ENSG00000090989	55763	EXOC1	3.52636	1.81818	5.40504	142.301	9.64148e-12	8.91284e-11
ENSG00000138190	54536	EXOC6	3.73615	1.90155	4.11724	127.196	3.1329e-11	2.55271e-10
ENSG00000223496	118460	EXOSC6	2.41086	1.26955	4.57244	81.8198	2.60551e-09	1.37137e-08
ENSG00000104313	2138	EYA1	52.1748	5.70528	4.1337	869.408	9.1453e-21	1.51517e-18
ENSG00000112319	2070	EYA4	44.4893	5.47539	3.18839	107.762	1.72099e-10	1.17284e-09
ENSG00000181104	2149	F2R	2.58689	1.37122	4.92361	113.161	1.04659e-10	7.49557e-10
ENSG00000164220	2151	F2RL2	7.19908	2.84781	2.65788	23.4167	5.82817e-05	0.000123006
ENSG00000198734	2153	F5	29.0853	4.86222	0.577868	51.8841	1.62091e-07	5.85926e-07
ENSG00000163586	2168	FABP1	68.4957	6.09794	-0.296677	33.1236	9.12307e-06	2.25596e-05
ENSG00000164687	2171	FABP5	2.02156	1.01547	3.91706	43.8562	6.52721e-07	2.05159e-06
ENSG00000180185	81889	FAHD1	2.26378	1.17873	3.3685	29.7682	1.19843e-05	2.8967e-05
ENSG00000158234	55179	FAIM	3.46929	1.79464	2.6314	83.208	2.21664e-09	1.19365e-08
ENSG00000135472	23017	FAIM2	16.7925	4.06974	0.38559	48.4418	2.88929e-07	9.8496e-07
ENSG00000182518	90736	FAM104B	2.32514	1.21732	2.42431	36.3269	2.83476e-06	7.80594e-06
ENSG00000168309	11170	FAM107A	4.81004	2.26605	1.95364	8.23682	0.008293	0.0121197
ENSG00000065809	83641	FAM107B	3.76662	1.91327	5.05128	216.489	1.00643e-13	1.53916e-12
ENSG00000169122	90362	FAM110B	13.0271	3.70345	4.1022	413.584	6.16735e-17	2.40108e-15
ENSG00000055147	10827	FAM114A2	2.24304	1.16546	3.83927	42.6487	8.16561e-07	2.51305e-06
ENSG00000138439	150864	FAM117B	2.42032	1.2752	4.80807	86.361	1.54741e-09	8.59344e-09
ENSG00000112584	84498	FAM120B	6.37604	2.67266	4.48264	351.746	4.05123e-16	1.24296e-14
ENSG00000155744	285172	FAM126B	3.61025	1.8521	4.49277	167.066	1.73094e-12	1.88257e-11
ENSG00000179083	286499	FAM133A	2.0276	1.01977	0.762107	7.34972	0.0120218	0.0171686
ENSG00000147724	51059	FAM135B	24.9732	4.64231	1.99772	137.015	1.43795e-11	1.27248e-10
ENSG00000031003	51306	FAM13B	9.99116	3.32065	5.58217	435.142	3.4047e-17	1.46145e-15
ENSG00000148541	220965	FAM13C	135.79	7.08523	3.07848	791.376	2.82746e-20	3.73151e-18
ENSG00000204442	728215	FAM155A	6.6508	2.73353	3.50584	345.973	4.90538e-16	1.46582e-14
ENSG00000156050	145483	FAM161B	36.9497	5.20749	1.45664	202.852	2.07124e-13	2.92188e-12
ENSG00000183807	221303	FAM162B	6.85898	2.77799	0.693653	44.3719	5.93926e-07	1.88822e-06
ENSG00000143340	148753	FAM163A	13.9101	3.79806	-0.362619	43.9661	6.3969e-07	2.01615e-06
ENSG00000154319	83648	FAM167A	2.10822	1.07603	1.47475	13.3883	0.00119992	0.00200606
ENSG00000054965	23201	FAM168A	2.26111	1.17703	4.87766	63.5724	2.72992e-08	1.15184e-07
ENSG00000152102	130074	FAM168B	2.05074	1.03614	5.88684	91.5522	8.75262e-10	5.16055e-09
ENSG00000144369	165215	FAM171B	2.11749	1.08235	5.57369	52.6298	1.4352e-07	5.24259e-07
ENSG00000113391	83989	FAM172A	3.55834	1.83121	4.48829	108.505	1.60514e-10	1.10398e-09
ENSG00000174132	345757	FAM174A	4.90028	2.29286	1.47785	46.6236	3.96573e-07	1.31086e-06
ENSG00000151327	283635	FAM177A1	3.16348	1.66151	4.13058	120.484	5.49657e-11	4.20736e-10
ENSG00000182103	220382	FAM181B	5.73398	2.51954	0.749067	22.6881	7.08673e-05	0.000147296
ENSG00000111879	79632	FAM184A	2.61672	1.38776	4.144	79.8276	3.29813e-09	1.69698e-08
ENSG00000188916	642938	FAM196A	22.0786	4.46458	-0.134663	25.894	3.06751e-05	6.82274e-05
ENSG00000164125	51313	FAM198B	128.67	7.00753	5.59631	499.807	6.68596e-18	3.70611e-16
ENSG00000248429	285505	FAM198B-AS1	33.2406	5.05488	-0.56308	21.3571	0.00012328	0.00024549
ENSG00000123575	139231	FAM199X	2.10675	1.07502	5.32871	45.5591	4.79206e-07	1.55167e-06
ENSG00000183662	407738	FAM19A1	168.702	7.39834	1.60038	284.504	4.6321e-15	9.98111e-14
ENSG00000198673	338811	FAM19A2	25.3598	4.66447	3.20817	289.736	3.76286e-15	8.27552e-14
ENSG00000219438	25817	FAM19A5	2.72748	1.44757	2.19554	45.8043	4.58649e-07	1.49452e-06
ENSG00000237765	285550	FAM200B	6.88366	2.78318	4.73754	205.212	1.82242e-13	2.60288e-12
ENSG00000165669	63877	FAM204A	2.81677	1.49404	4.88661	139.002	1.23542e-11	1.10838e-10
ENSG00000124098	116151	FAM210B	3.33544	1.73788	5.33752	131.006	2.30242e-11	1.93199e-10
ENSG00000227811	100506343	FAM212B-AS1	4.66911	2.22315	1.54184	63.0009	2.96129e-08	1.24068e-07
ENSG00000122378	84293	FAM213A	2.78416	1.47724	5.9123	174.857	1.05581e-12	1.22993e-11
ENSG00000047346	56204	FAM214A	5.2112	2.38162	3.89526	160.015	2.75607e-12	2.87383e-11
ENSG00000204856	29902	FAM216A	2.19178	1.1321	2.84676	38.7052	1.74843e-06	5.03008e-06
ENSG00000179813	144809	FAM216B	206.232	7.68812	1.49701	106.004	2.27069e-09	1.21792e-08
ENSG00000250486	152756	FAM218A	6.35703	2.66835	-0.2895	29.5575	1.25896e-05	3.02829e-05
ENSG00000164970	203259	FAM219A	2.85951	1.51577	2.66944	42.6418	8.17612e-07	2.51577e-06
ENSG00000178761	57184	FAM219B	2.07659	1.05422	4.66263	41.0274	1.11032e-06	3.3225e-06
ENSG00000139438	84915	FAM222A	10.6435	3.4119	-0.0946737	35.0515	3.70329e-06	9.9334e-06
ENSG00000184949	646851	FAM227A	5.47221	2.45212	2.57645	76.8214	4.74856e-09	2.36334e-08
ENSG00000219626	375190	FAM228B	8.28344	3.05023	1.82374	92.3428	8.04334e-10	4.78489e-09
ENSG00000203778	619208	FAM229B	6.64467	2.7322	3.5373	301.746	2.36537e-15	5.61855e-14
ENSG00000171224	219738	FAM241B	2.60146	1.37932	0.734839	14.8872	0.000724184	0.00125869
ENSG00000274026	100131997	FAM27E3	2.53701	1.34313	-0.0279842	5.34102	0.0294716	0.0397478
ENSG00000183508	54855	FAM46C	9.19473	3.20081	2.22326	101.064	3.28426e-10	2.10676e-09
ENSG00000189157	100129583	FAM47E	2.55538	1.35354	0.140815	8.9354	0.0062472	0.00929383
ENSG00000197872	81553	FAM49A	7.70284	2.94539	3.34465	259.144	1.33721e-14	2.58615e-13
ENSG00000226711	440078	FAM66C	5.30993	2.40869	1.45286	49.1854	2.54423e-07	8.80004e-07
ENSG00000154511	388650	FAM69A	2.89656	1.53434	2.53905	57.5638	6.60413e-08	2.57247e-07
ENSG00000077458	143684	FAM76B	2.13514	1.09433	4.3278	57.0096	7.18845e-08	2.7783e-07
ENSG00000188859	149297	FAM78B	11.2621	3.49341	1.0702	72.7036	7.96677e-09	3.77599e-08
ENSG00000157470	145773	FAM81A	2.18855	1.12997	-0.11132	5.27868	0.0303468	0.0408542
ENSG00000153347	153643	FAM81B	85.9962	6.4262	1.06199	54.6173	1.76769e-07	6.32846e-07
ENSG00000162981	151354	FAM84A	179.331	7.48648	5.07859	783.579	3.18367e-20	4.05742e-18
ENSG00000182118	375061	FAM89A	4.74044	2.24502	2.14379	21.8568	8.8929e-05	0.000181821
ENSG00000137414	51439	FAM8A1	3.97379	1.99052	5.28983	139.542	1.18587e-11	1.06972e-10
ENSG00000188343	137392	FAM92A	2.75618	1.46267	4.42678	89.4214	1.10239e-09	6.33438e-09
ENSG00000183161	2188	FANCF	2.46999	1.3045	4.10001	69.8468	1.15595e-08	5.29049e-08
ENSG00000203780	92565	FANK1	3.04194	1.60499	0.62561	9.10562	0.00583721	0.0087318
ENSG00000078098	2191	FAP	65.4299	6.03188	1.34619	29.6471	1.62897e-05	3.82875e-05
ENSG00000165323	120114	FAT3	5.96895	2.57748	8.2426	238.305	3.4401e-14	5.9301e-13
ENSG00000196159	79633	FAT4	22.3351	4.48124	6.2752	568.634	1.45509e-18	1.03318e-16
ENSG00000146267	84553	FAXC	9.76533	3.28767	4.62889	481.189	1.04548e-17	5.43178e-16
ENSG00000144152	129804	FBLN7	20.3769	4.34886	0.508548	29.3715	1.31515e-05	3.15024e-05
ENSG00000112787	57666	FBRSL1	2.08472	1.05985	1.21855	13.1841	0.00128761	0.00214137
ENSG00000161040	222235	FBXL13	3.90347	1.96476	2.02258	68.0287	1.47375e-08	6.56758e-08
ENSG00000127585	146330	FBXL16	6.97577	2.80235	0.260817	34.1114	4.52701e-06	1.19367e-05
ENSG00000145743	64839	FBXL17	7.205	2.849	3.94837	313.2	1.54323e-15	3.89359e-14
ENSG00000153558	25827	FBXL2	8.49036	3.08583	3.08358	236.739	3.70444e-14	6.32726e-13
ENSG00000108306	84961	FBXL20	2.81056	1.49086	4.44605	90.2439	1.00795e-09	5.84124e-09
ENSG00000005812	26224	FBXL3	2.43009	1.28101	4.47588	79.3396	3.4966e-09	1.79106e-08
ENSG00000138081	80204	FBXO11	3.31181	1.72762	5.85423	117.525	7.10161e-11	5.29991e-10
ENSG00000141665	201456	FBXO15	5.79664	2.53522	0.0721204	17.0953	0.000357538	0.000656315
ENSG00000147364	26260	FBXO25	8.39368	3.0693	4.16105	320.29	1.19333e-15	3.1272e-14
ENSG00000110429	26273	FBXO3	2.39695	1.2612	5.03812	111.198	1.25112e-10	8.77903e-10
ENSG00000156804	114907	FBXO32	5.73756	2.52044	1.92649	54.2818	1.10066e-07	4.10502e-07
ENSG00000109670	55294	FBXW7	2.7242	1.44583	4.92582	111.129	1.25908e-10	8.83075e-10
ENSG00000157107	115548	FCHO2	2.50495	1.32478	3.50497	53.7602	1.19613e-07	4.43227e-07
ENSG00000137478	9873	FCHSD2	3.81953	1.9334	3.79388	152.478	4.62343e-12	4.59599e-11
ENSG00000151422	2241	FER	3.68127	1.88021	5.49755	152.268	4.6921e-12	4.66115e-11
ENSG00000214814	654463	FER1L6	94.7601	6.56621	0.0460067	39.9336	2.01903e-06	5.72461e-06
ENSG00000171055	9637	FEZ2	2.17173	1.11884	4.70054	54.0938	1.13408e-07	4.22016e-07
ENSG00000171560	2243	FGA	110.79	6.79169	1.80056	89.5079	1.09202e-09	6.27964e-09
ENSG00000171564	2244	FGB	3305.63	11.6907	6.55305	397.899	9.68156e-17	3.56449e-15
ENSG00000225733	100505641	FGD5-AS1	2.01023	1.00736	6.48971	83.9569	2.03333e-09	1.10171e-08
ENSG00000070193	2255	FGF10	4.99274	2.31983	1.95682	18.6321	0.000224081	0.000426455
ENSG00000114279	2257	FGF12	4.25191	2.08811	3.68942	144.265	8.3377e-12	7.824e-11
ENSG00000129682	2258	FGF13	12.3709	3.62888	5.90235	314.363	1.47897e-15	3.77618e-14
ENSG00000102466	2259	FGF14	189.958	7.56954	3.27039	635.944	3.85322e-19	3.44044e-17
ENSG00000156427	8817	FGF18	49.5963	5.63216	0.909892	101.062	3.28496e-10	2.10676e-09
ENSG00000140285	2252	FGF7	13.1004	3.71154	2.7549	40.3056	1.27633e-06	3.77832e-06
ENSG00000102678	2254	FGF9	340.877	8.41311	2.60134	376.174	1.86043e-16	6.30473e-15
ENSG00000171557	2266	FGG	1010.6	9.981	4.86381	313.282	1.53861e-15	3.89036e-14
ENSG00000189283	2272	FHIT	2.47782	1.30907	0.84923	9.85358	0.00435354	0.00665324
ENSG00000134775	80206	FHOD3	2.62421	1.39188	3.64123	72.6249	8.04773e-09	3.81072e-08
ENSG00000261308	401720	FIGNL2	2.78169	1.47596	2.34438	32.3133	6.71059e-06	1.70579e-05
ENSG00000168386	11259	FILIP1L	55.5739	5.79634	3.45806	119.316	6.07747e-11	4.60006e-10
ENSG00000197296	128486	FITM2	3.06314	1.61501	2.02167	44.3123	6.00411e-07	1.90484e-06
ENSG00000179431	24147	FJX1	6.74685	2.75421	2.43522	82.5082	2.40419e-09	1.28004e-08
ENSG00000079150	51661	FKBP7	11.2359	3.49005	3.56991	302.277	2.31822e-15	5.52188e-14
ENSG00000122642	11328	FKBP9	2.30596	1.20537	3.66048	33.9237	4.7141e-06	1.23906e-05
ENSG00000151702	2313	FLI1	2.60486	1.3812	0.668132	7.17711	0.0129434	0.018416
ENSG00000248265	440101	FLJ12825	1232.42	10.2673	4.3178	652.958	3.18707e-18	1.95565e-16
ENSG00000248858	441369	FLJ46284	15.4927	3.95351	-0.221604	50.0277	2.20632e-07	7.72628e-07
ENSG00000185070	23768	FLRT2	8.89994	3.1538	5.38861	318.532	1.27129e-15	3.30824e-14
ENSG00000125848	23767	FLRT3	4.82116	2.26938	5.55453	241.163	3.00894e-14	5.29999e-13
ENSG00000155816	56776	FMN2	45.4661	5.50672	2.63599	367.272	2.45658e-16	8.10399e-15
ENSG00000157827	114793	FMNL2	2.27531	1.18606	6.03562	104.242	2.40685e-10	1.58728e-09
ENSG00000010932	2326	FMO1	3.3358	1.73803	1.42774	5.89797	0.0227855	0.0312017
ENSG00000131781	2330	FMO5	4.39585	2.13614	-0.0844369	20.5386	0.000128633	0.000255399
ENSG00000115414	2335	FN1	2.14602	1.10166	9.05208	38.266	1.90889e-06	5.44861e-06
ENSG00000137942	54874	FNBP1L	2.01246	1.00896	7.23376	66.8891	1.72037e-08	7.54705e-08
ENSG00000102531	22862	FNDC3A	2.41024	1.26918	6.38437	97.8702	4.52514e-10	2.82911e-09
ENSG00000160097	252995	FNDC5	35.6138	5.15437	3.94159	357.609	3.34587e-16	1.057e-14
ENSG00000052795	57600	FNIP2	6.21161	2.63497	5.08163	354.015	3.76087e-16	1.17074e-14
ENSG00000075426	2355	FOSL2	3.25501	1.70266	2.97137	40.2384	1.29308e-06	3.82184e-06
ENSG00000129514	3169	FOXA1	130.801	7.03123	3.65906	453.705	2.0866e-17	9.60285e-16
ENSG00000125798	3170	FOXA2	32.3268	5.01466	1.33786	129.231	2.65503e-11	2.1994e-10
ENSG00000054598	2296	FOXC1	12.6852	3.66507	3.07264	87.4257	1.37376e-09	7.70659e-09
ENSG00000186564	2306	FOXD2	21.533	4.42848	-1.2171	15.2017	0.0007371	0.00127995
ENSG00000164916	221937	FOXK1	2.05995	1.04261	3.49426	26.8455	2.41852e-05	5.48647e-05
ENSG00000170802	3344	FOXN2	2.08536	1.06029	4.98566	73.4079	7.28066e-09	3.47732e-08
ENSG00000118689	2309	FOXO3	2.86337	1.51771	4.77812	102.534	2.84151e-10	1.84546e-09
ENSG00000128573	93986	FOXP2	20.0302	4.3241	2.44449	188.975	4.52062e-13	5.81094e-12
ENSG00000164379	94234	FOXQ1	13.0549	3.70652	-0.715534	18.1998	0.000255076	0.000481021
ENSG00000165879	10023	FRAT1	2.12696	1.08879	0.896443	13.0926	0.00132914	0.00220552
ENSG00000111816	2444	FRK	5.21007	2.3813	1.87307	47.1834	3.59419e-07	1.19868e-06
ENSG00000172159	257019	FRMD3	7.56259	2.91888	2.53807	84.435	1.9249e-09	1.04983e-08
ENSG00000151474	55691	FRMD4A	9.33763	3.22306	4.49636	553.75	1.99225e-18	1.33813e-16
ENSG00000114541	23150	FRMD4B	6.89071	2.78465	3.65185	252.231	1.81504e-14	3.39148e-13
ENSG00000147234	84443	FRMPD3	2.65582	1.40916	-0.246036	8.54145	0.00732239	0.0107889
ENSG00000169933	9758	FRMPD4	40.9802	5.35685	2.71141	334.666	7.19845e-16	2.0484e-14
ENSG00000260230	23732	FRRS1L	10.3773	3.37535	3.69596	238.579	3.39604e-14	5.86091e-13
ENSG00000073910	10129	FRY	5.70197	2.51146	4.32903	191.523	3.90234e-13	5.11766e-12
ENSG00000106701	83856	FSD1L	13.7087	3.77702	4.78555	472.011	1.31124e-17	6.56106e-16
ENSG00000150667	161835	FSIP1	4.53471	2.18101	1.50901	50.8595	1.91979e-07	6.8076e-07
ENSG00000188738	401024	FSIP2	10.1613	3.34501	4.93162	226.194	6.17122e-14	9.95877e-13
ENSG00000168843	56884	FSTL5	229.696	7.84358	4.03477	798.076	2.55567e-20	3.56146e-18
ENSG00000140718	79068	FTO	2.02208	1.01584	5.34037	73.2737	7.40629e-09	3.52828e-08
ENSG00000196968	170384	FUT11	2.59702	1.37686	3.24175	61.0493	3.92564e-08	1.60767e-07
ENSG00000172461	10690	FUT9	8.93928	3.16016	4.86652	239.616	3.23455e-14	5.63438e-13
ENSG00000187889	199920	FYB2	5.85415	2.54946	-0.140933	14.9373	0.000712345	0.00124014
ENSG00000010810	2534	FYN	3.24432	1.69792	5.54896	189.99	4.26257e-13	5.54135e-12
ENSG00000122068	84248	FYTTD1	5.25857	2.39467	5.81071	250.681	1.94572e-14	3.61754e-13
ENSG00000157240	8321	FZD1	11.5932	3.5352	3.74313	311.79	1.62528e-15	4.07303e-14
ENSG00000111432	11211	FZD10	5.34884	2.41923	2.89005	29.9085	1.15986e-05	2.81124e-05
ENSG00000250208	440119	FZD10-AS1	85.7555	6.42216	1.72339	104.043	2.45348e-10	1.61375e-09
ENSG00000104290	7976	FZD3	2.67735	1.42081	7.28596	85.7306	1.66131e-09	9.16247e-09
ENSG00000033327	9846	GAB2	7.398	2.88713	3.9328	150.93	5.15606e-12	5.07808e-11
ENSG00000034713	11345	GABARAPL2	3.21555	1.68507	5.05417	121.854	4.89029e-11	3.788e-10
ENSG00000204681	2550	GABBR1	4.01773	2.00638	3.63723	107.298	1.79773e-10	1.22067e-09
ENSG00000136928	9568	GABBR2	8.3949	3.06951	1.095	54.5159	1.06051e-07	3.96821e-07
ENSG00000151834	2555	GABRA2	10.6483	3.41255	1.742	88.9337	1.16287e-09	6.65372e-09
ENSG00000145864	2561	GABRB2	9.82834	3.29695	3.36229	327.239	9.32228e-16	2.52735e-14
ENSG00000113327	2566	GABRG2	3.13081	1.64653	0.704928	26.1708	2.86119e-05	6.40011e-05
ENSG00000182256	2567	GABRG3	167.923	7.39166	2.13623	229.341	5.28749e-14	8.66393e-13
ENSG00000146276	2569	GABRR1	13.5932	3.76482	0.0747688	83.8161	4.44156e-09	2.2269e-08
ENSG00000128683	2571	GAD1	4.88174	2.28739	1.47226	57.8859	6.28832e-08	2.46038e-07
ENSG00000136750	2572	GAD2	27.0324	4.75662	1.24993	111.92	1.17131e-10	8.29707e-10
ENSG00000116717	1647	GADD45A	4.20423	2.07184	2.3756	66.3722	1.84665e-08	8.06782e-08
ENSG00000144644	339896	GADL1	370.019	8.53146	0.810928	152.693	2.73514e-11	2.25698e-10
ENSG00000054983	2581	GALC	2.60638	1.38205	4.6518	83.7837	2.07423e-09	1.12224e-08
ENSG00000144278	114805	GALNT13	5.46571	2.45041	4.05317	230.399	5.02205e-14	8.30197e-13
ENSG00000131386	117248	GALNT15	10.9076	3.44726	0.357597	9.19026	0.00564438	0.00846628
ENSG00000100626	57452	GALNT16	3.45113	1.78707	1.56849	15.3678	0.000618758	0.00109006
ENSG00000136542	11227	GALNT5	2.25441	1.17275	1.26592	10.009	0.0041002	0.00629252
ENSG00000174473	442117	GALNTL6	61.3681	5.93942	0.137688	77.0536	4.6149e-09	2.30528e-08
ENSG00000172020	2596	GAP43	35.7216	5.15872	6.33422	960.243	2.76607e-21	6.65241e-19
ENSG00000141441	64762	GAREM1	2.35034	1.23287	3.56638	51.0931	1.84674e-07	6.58143e-07
ENSG00000136895	84253	GARNL3	2.08026	1.05676	1.4907	15.9968	0.000505229	0.000901995
ENSG00000148935	2620	GAS2	5.51416	2.46314	1.07844	33.1197	5.61578e-06	1.45427e-05
ENSG00000272695	100506394	GAS6-AS2	3.64473	1.86581	0.296334	19.9009	0.000154431	0.000302234
ENSG00000136574	2626	GATA4	11.3014	3.49843	-0.668583	22.8701	6.74687e-05	0.000140821
ENSG00000141448	2627	GATA6	39.5435	5.30537	2.22028	187.066	5.05322e-13	6.41265e-12
ENSG00000266010	100128893	GATA6-AS1	65.6054	6.03574	-0.555055	41.0465	1.64606e-06	4.76868e-06
ENSG00000257218	283459	GATC	2.42178	1.27607	4.67607	74.8046	6.10157e-09	2.96934e-08
ENSG00000239521	352954	GATS	6.14491	2.61939	3.48252	176.974	9.26211e-13	1.09435e-11
ENSG00000249948	57733	GBA3	15.6712	3.97004	-0.704518	9.59849	0.00574254	0.00860141
ENSG00000117228	2633	GBP1	9.83797	3.29836	2.61137	11.9028	0.0020255	0.00326123
ENSG00000168505	2637	GBX2	7.33208	2.87422	0.611066	40.417	1.24903e-06	3.70403e-06
ENSG00000115263	2641	GCG	344.21	8.42715	7.47574	313.849	1.507e-15	3.83463e-14
ENSG00000147174	93953	GCNA	3.0838	1.62471	-0.308154	10.9369	0.00288598	0.0045379
ENSG00000140297	9245	GCNT3	18.5913	4.21656	1.25833	8.65285	0.00739248	0.0108847
ENSG00000176928	51301	GCNT4	34.2682	5.0988	4.20633	418.095	5.43341e-17	2.16625e-15
ENSG00000119125	9615	GDA	13.1273	3.71449	2.41528	61.9622	3.43788e-08	1.42277e-07
ENSG00000104381	54332	GDAP1	6.65132	2.73364	5.65591	257.954	1.40868e-14	2.71381e-13
ENSG00000124194	78997	GDAP1L1	10.8205	3.4357	2.3162	80.3567	3.0966e-09	1.60047e-08
ENSG00000266524	2662	GDF10	6.6286	2.7287	0.953139	7.08354	0.0134753	0.0191253
ENSG00000156466	392255	GDF6	13.5459	3.75978	-0.173671	32.4586	6.49735e-06	1.65752e-05
ENSG00000143869	151449	GDF7	217.997	7.76816	2.67683	138.954	3.75353e-11	3.00585e-10
ENSG00000164404	2661	GDF9	14.9315	3.90029	-0.650474	32.2922	6.74221e-06	1.71324e-05
ENSG00000203879	2664	GDI1	3.373	1.75403	4.75217	37.5982	2.18424e-06	6.13241e-06
ENSG00000153982	284161	GDPD1	10.3169	3.36693	3.54231	425.815	4.38717e-17	1.79717e-15
ENSG00000145990	54438	GFOD1	2.52031	1.3336	2.1574	35.7538	3.1942e-06	8.70566e-06
ENSG00000141098	81577	GFOD2	3.52981	1.81959	3.45125	119.26	6.1071e-11	4.62014e-10
ENSG00000151892	2674	GFRA1	55.7134	5.79995	5.56448	789.295	2.91812e-20	3.75104e-18
ENSG00000168546	2675	GFRA2	3.35797	1.74759	0.589183	16.4982	0.000430912	0.000779867
ENSG00000134864	87769	GGACT	2.37067	1.24529	-0.219979	5.7276	0.0246324	0.0335673
ENSG00000281189	102723099	GHET1	2.33271	1.22201	-0.505951	6.85451	0.0148816	0.0209597
ENSG00000112964	2690	GHR	3.93978	1.97811	1.80513	31.9103	7.34254e-06	1.85159e-05
ENSG00000159248	57369	GJD2	13.5809	3.76351	-0.223778	47.3163	3.51162e-07	1.17324e-06
ENSG00000165113	80318	GKAP1	3.26003	1.70489	2.98259	65.596	2.05548e-08	8.90449e-08
ENSG00000186417	342035	GLDN	2.90065	1.53638	0.234566	11.2817	0.00254001	0.00403258
ENSG00000107249	169792	GLIS3	29.592	4.88714	3.36762	91.5038	8.79826e-10	5.18132e-09
ENSG00000112164	2740	GLP1R	3.87717	1.955	-0.0384767	12.8689	0.001437	0.00237209
ENSG00000145888	2741	GLRA1	203.586	7.66949	0.199872	104.228	5.95892e-10	3.65051e-09
ENSG00000101958	2742	GLRA2	1405.14	10.4565	5.19504	1161.18	2.7895e-22	1.48551e-19
ENSG00000145451	8001	GLRA3	104.988	6.71408	1.43606	160.973	2.58447e-12	2.70755e-11
ENSG00000109738	2743	GLRB	14.9166	3.89885	2.07051	145.842	7.42899e-12	7.03893e-11
ENSG00000173221	2745	GLRX	2.0073	1.00526	2.4258	18.0679	0.000265436	0.000499393
ENSG00000182890	2747	GLUD2	2.8097	1.49042	0.520592	12.8697	0.00143659	0.00237168
ENSG00000156689	219970	GLYATL2	3.84221	1.94193	0.0984082	11.129	0.00268727	0.00424784
ENSG00000205835	647309	GMNC	22.4945	4.4915	0.436685	32.3415	6.66857e-06	1.69713e-05
ENSG00000127955	2770	GNAI1	5.21396	2.38238	5.27949	256.131	1.52626e-14	2.90282e-13
ENSG00000141404	2774	GNAL	2.44382	1.28914	4.44065	94.4445	6.44279e-10	3.91317e-09
ENSG00000087258	2775	GNAO1	3.71222	1.89228	2.38897	58.6873	5.57119e-08	2.20643e-07
ENSG00000156052	2776	GNAQ	2.35706	1.23699	6.32077	69.0761	1.28057e-08	5.79503e-08
ENSG00000128266	2781	GNAZ	4.6641	2.2216	2.95802	93.2728	7.28759e-10	4.36933e-09
ENSG00000159921	10020	GNE	4.66911	2.22315	4.60217	160.905	2.59623e-12	2.71475e-11
ENSG00000186469	54331	GNG2	32.5711	5.02552	6.75764	1072.96	7.24985e-22	2.63665e-19
ENSG00000162188	2785	GNG3	8.48957	3.08569	2.13833	42.517	8.36959e-07	2.57052e-06
ENSG00000168243	2786	GNG4	4.44802	2.15316	4.15889	209.804	1.42607e-13	2.10121e-12
ENSG00000136935	2800	GOLGA1	3.33721	1.73864	3.08687	109.136	1.51346e-10	1.04623e-09
ENSG00000155265	401647	GOLGA7B	34.1372	5.09327	-1.07121	38.6485	1.7683e-06	5.08234e-06
ENSG00000047932	57120	GOPC	2.80075	1.48581	5.19847	105.075	2.22115e-10	1.47855e-09
ENSG00000152133	253635	GPATCH11	4.73672	2.24389	3.60676	193.776	3.43154e-13	4.59315e-12
ENSG00000213420	221914	GPC2	5.30063	2.40616	2.90631	100.463	3.48623e-10	2.22531e-09
ENSG00000125772	56261	GPCPD1	6.21375	2.63546	4.90274	290.014	3.72189e-15	8.1975e-14
ENSG00000152642	23171	GPD1L	6.13429	2.6169	3.37665	116.609	7.69611e-11	5.68103e-10
ENSG00000171723	10243	GPHN	3.20268	1.67928	3.62001	130.644	2.37003e-11	1.9798e-10
ENSG00000150625	2823	GPM6A	6.86451	2.77916	4.05554	209.234	1.46975e-13	2.15279e-12
ENSG00000132975	2835	GPR12	132.225	7.04686	0.0119734	120.376	5.54736e-11	4.24406e-10
ENSG00000181619	64582	GPR135	11.1406	3.47775	1.06815	73.1388	7.53499e-09	3.58387e-08
ENSG00000180998	283554	GPR137C	10.2494	3.35746	3.77688	300.451	2.48471e-15	5.83457e-14
ENSG00000174948	344758	GPR149	41.5595	5.37711	-0.89179	36.0975	4.20591e-06	1.11671e-05
ENSG00000163328	151556	GPR155	15.2387	3.92967	2.08252	167.811	1.64953e-12	1.81141e-11
ENSG00000175697	165829	GPR156	2.08646	1.06106	0.182379	6.10679	0.0207279	0.0285572
ENSG00000143147	23432	GPR161	5.68551	2.50729	5.10779	455.544	1.98983e-17	9.24312e-16
ENSG00000184194	54328	GPR173	5.6204	2.49067	2.30739	74.077	6.68767e-09	3.22822e-08
ENSG00000172209	2845	GPR22	94.9581	6.56922	-0.819151	48.3919	4.65875e-07	1.5131e-06
ENSG00000170837	2850	GPR27	2.08063	1.05702	2.50826	31.0033	9.01347e-06	2.23144e-05
ENSG00000123901	10888	GPR83	5.35729	2.4215	-0.651592	13.6796	0.00108582	0.00182864
ENSG00000164604	54329	GPR85	229.36	7.84147	2.85365	620.832	5.12953e-19	4.32127e-17
ENSG00000181656	54112	GPR88	27.79	4.7965	0.386199	32.5486	6.36898e-06	1.62811e-05
ENSG00000198932	9737	GPRASP1	4.9541	2.30862	3.2349	148.821	5.99085e-12	5.80439e-11
ENSG00000158301	114928	GPRASP2	4.99128	2.31941	4.34675	303.287	2.23139e-15	5.34925e-14
ENSG00000169258	114787	GPRIN1	3.73297	1.90032	2.93607	52.5912	1.44422e-07	5.27296e-07
ENSG00000185477	285513	GPRIN3	13.0816	3.70946	4.07263	329.102	8.73237e-16	2.40681e-14
ENSG00000196208	9687	GREB1	4.76694	2.25306	4.97384	195.325	3.14365e-13	4.24976e-12
ENSG00000141449	80000	GREB1L	13.337	3.73736	6.01652	641.458	3.47683e-19	3.142e-17
ENSG00000166923	26585	GREM1	21.5555	4.42999	4.72647	286.765	4.23236e-15	9.19951e-14
ENSG00000180875	64388	GREM2	7.55639	2.9177	0.328745	14.7445	0.000759123	0.00131543
ENSG00000155511	2890	GRIA1	45.2691	5.50045	3.29649	685.177	1.58444e-19	1.57657e-17
ENSG00000120251	2891	GRIA2	1596.7	10.6409	2.49561	507.102	5.05401e-17	2.04229e-15
ENSG00000125675	2892	GRIA3	21.6711	4.4377	2.70819	390.655	1.19916e-16	4.26745e-15
ENSG00000152578	2893	GRIA4	21.6137	4.43388	5.25764	782.825	3.22061e-20	4.06971e-18
ENSG00000182771	2894	GRID1	7.78506	2.96071	-0.656117	17.1909	0.000347105	0.000638579
ENSG00000171189	2897	GRIK1	976.254	9.93111	3.87865	893.53	6.58116e-21	1.19673e-18
ENSG00000164418	2898	GRIK2	3.77753	1.91744	2.33619	46.5303	4.03158e-07	1.32919e-06
ENSG00000163873	2899	GRIK3	3.63615	1.86241	1.99403	47.4029	3.45893e-07	1.15719e-06
ENSG00000183454	2903	GRIN2A	17.3769	4.1191	3.79834	287.257	4.15044e-15	9.03464e-14
ENSG00000273079	2904	GRIN2B	5.52817	2.4668	2.22862	102.268	2.91662e-10	1.89004e-09
ENSG00000198785	116443	GRIN3A	286.161	8.16069	2.33411	239.541	3.24596e-14	5.64767e-13
ENSG00000155974	23426	GRIP1	3.04905	1.60836	3.89047	157.821	3.19681e-12	3.29505e-11
ENSG00000125388	2868	GRK4	23.9712	4.58323	2.60714	318.75	1.26131e-15	3.28802e-14
ENSG00000198873	2869	GRK5	10.9309	3.45034	2.73891	181.129	7.19112e-13	8.74607e-12
ENSG00000152822	2911	GRM1	47.6257	5.57367	1.50174	148.018	6.34609e-12	6.07749e-11
ENSG00000164082	2912	GRM2	4.41783	2.14334	0.316807	27.6487	1.98594e-05	4.58822e-05
ENSG00000198822	2913	GRM3	3.43358	1.77971	1.07609	38.8891	1.68564e-06	4.87009e-06
ENSG00000168959	2915	GRM5	4.87662	2.28588	-0.206615	17.9616	0.000274119	0.000514383
ENSG00000196277	2917	GRM7	63.5179	5.98909	1.13172	218.599	9.03381e-14	1.40024e-12
ENSG00000179603	2918	GRM8	18.7433	4.22831	3.50613	488.859	8.67931e-18	4.58926e-16
ENSG00000105928	1687	GSDME	4.71578	2.2375	1.96271	78.1543	4.03458e-09	2.04277e-08
ENSG00000082701	2932	GSK3B	4.03033	2.0109	6.60127	187.105	5.04166e-13	6.40342e-12
ENSG00000243955	2938	GSTA1	232.02	7.85811	4.12353	340.966	5.80499e-16	1.70055e-14
ENSG00000244067	2939	GSTA2	381.361	8.57501	1.77183	121.444	1.39103e-10	9.70141e-10
ENSG00000170899	2941	GSTA4	5.73626	2.52011	5.51975	211.185	1.3259e-13	1.98102e-12
ENSG00000134202	2947	GSTM3	10.273	3.36078	3.86321	282.61	4.99846e-15	1.07022e-13
ENSG00000180613	170825	GSX2	59.618	5.89768	0.491299	40.4074	2.84532e-06	7.82923e-06
ENSG00000121964	79712	GTDC1	2.53753	1.34343	4.07166	98.258	4.35048e-10	2.72678e-09
ENSG00000137947	2959	GTF2B	2.13988	1.09753	3.97131	39.6501	1.45051e-06	4.24589e-06
ENSG00000188342	2963	GTF2F2	2.66561	1.41447	5.27352	99.9354	3.67459e-10	2.33654e-09
ENSG00000272047	404672	GTF2H5	2.8193	1.49534	4.2567	74.1007	6.66766e-09	3.21961e-08
ENSG00000196275	84163	GTF2IRD2	3.03491	1.60165	0.588687	20.2975	0.000137793	0.000272461
ENSG00000174428	389524	GTF2IRD2B	3.25699	1.70354	0.569455	17.22	0.000343986	0.00063331
ENSG00000152402	2977	GUCY1A2	33.1638	5.05154	5.36042	790.209	2.8779e-20	3.73151e-18
ENSG00000164116	2982	GUCY1A3	77.2811	6.27204	3.50061	172.357	1.23467e-12	1.40642e-11
ENSG00000061918	2983	GUCY1B3	2.5832	1.36916	3.19779	29.9361	1.15245e-05	2.79417e-05
ENSG00000183666	728411	GUSBP1	4.47869	2.16308	1.92414	72.9282	7.7407e-09	3.67585e-08
ENSG00000215190	728411	GUSBP1	7.89814	2.98151	0.382662	70.802	1.01939e-08	4.72349e-08
ENSG00000254838	387751	GVINP1	2.829	1.50029	-0.210762	12.5626	0.00160042	0.00262241
ENSG00000179240	100506127	GVQW3	4.07879	2.02814	2.1884	80.6953	2.97465e-09	1.54278e-08
ENSG00000136732	2995	GYPC	4.54336	2.18376	3.12211	112.071	1.15529e-10	8.20312e-10
ENSG00000130600	283120	H19	63.0295	5.97796	5.81934	294.517	3.12135e-15	7.01998e-14
ENSG00000246705	55766	H2AFJ	2.17422	1.1205	1.25906	11.8602	0.00205685	0.00330955
ENSG00000105968	94239	H2AFV	2.21748	1.14892	6.47457	104.182	2.42068e-10	1.595e-09
ENSG00000099284	55506	H2AFY2	2.91744	1.5447	4.56543	81.6321	2.66352e-09	1.40091e-08
ENSG00000132475	3021	H3F3B	2.1527	1.10615	7.96906	52.7776	1.40119e-07	5.12588e-07
ENSG00000148702	3026	HABP2	21.5514	4.42971	-0.971278	9.93082	0.00451722	0.00688644
ENSG00000130956	22927	HABP4	2.79215	1.48138	3.3617	70.7402	1.02768e-08	4.75892e-08
ENSG00000224189	401022	HAGLR	273.348	8.0946	2.27464	247.247	2.2731e-14	4.15371e-13
ENSG00000145681	1404	HAPLN1	2.43127	1.28171	1.58316	19.8244	0.000157882	0.000308341
ENSG00000113249	26762	HAVCR1	36.1351	5.17533	-1.23703	16.7938	0.000527238	0.000938929
ENSG00000196917	27198	HCAR1	15.6753	3.97042	-0.37576	8.96234	0.00726157	0.0107046
ENSG00000111727	29915	HCFC2	11.2211	3.48814	3.57833	306.084	2.00862e-15	4.87001e-14
ENSG00000228223	493812	HCG11	2.06836	1.04848	3.94584	55.7638	8.71638e-08	3.31049e-07
ENSG00000270604	414778	HCG17	65.5638	6.03483	-1.04505	25.3578	4.43232e-05	9.58525e-05
ENSG00000143630	57657	HCN3	3.61447	1.85378	0.49289	16.4202	0.000441648	0.000797844
ENSG00000166503	50810	HDGFL3	2.56625	1.35966	6.60508	94.8618	6.16803e-10	3.76469e-09
ENSG00000165259	139324	HDX	3.70418	1.88915	3.61322	102.665	2.80534e-10	1.82426e-09
ENSG00000008869	54497	HEATR5B	2.41775	1.27367	4.7993	90.0015	1.03484e-09	5.98776e-09
ENSG00000112406	51696	HECA	4.01626	2.00585	4.36451	97.7836	4.56517e-10	2.85079e-09
ENSG00000165338	143279	HECTD2	2.34188	1.22767	4.41364	71.5559	9.23933e-09	4.32009e-08
ENSG00000173064	283450	HECTD4	2.91394	1.54297	5.00321	90.6823	9.61205e-10	5.6118e-09
ENSG00000002746	23072	HECW1	37.1637	5.21582	3.80976	543.908	2.46328e-18	1.59696e-16
ENSG00000138411	57520	HECW2	4.10822	2.03851	3.73137	167.945	1.63541e-12	1.79835e-11
ENSG00000278970	100859930	HEIH	2.17398	1.12034	0.86149	5.57815	0.02639	0.0358086
ENSG00000163312	113510	HELQ	2.13247	1.09253	3.15556	24.5239	4.35622e-05	9.43162e-05
ENSG00000162639	113802	HENMT1	4.31861	2.11057	3.02823	126.588	3.29307e-11	2.67009e-10
ENSG00000188175	253012	HEPACAM2	522.261	9.02863	2.46985	183.646	2.31581e-12	2.44901e-11
ENSG00000103657	8925	HERC1	2.24374	1.16591	6.62066	85.8064	1.64714e-09	9.09649e-09
ENSG00000276550	400322	HERC2P2	2.51717	1.3318	3.29723	69.9035	1.14732e-08	5.26066e-08
ENSG00000180229	283755	HERC2P3	4.21885	2.07685	-0.426342	14.8966	0.000721947	0.00125554
ENSG00000138641	8916	HERC3	7.09329	2.82646	2.44335	213.767	1.15851e-13	1.75021e-12
ENSG00000051108	9709	HERPUD1	4.87833	2.28639	3.87702	181.586	6.99577e-13	8.53632e-12
ENSG00000164683	23462	HEY1	9.4051	3.23344	1.61194	88.129	1.27066e-09	7.19619e-09
ENSG00000162669	164045	HFM1	6.36858	2.67097	3.42014	166.16	1.83577e-12	1.98213e-11
ENSG00000113924	3081	HGD	10.5854	3.404	0.605371	28.7724	1.51542e-05	3.58616e-05
ENSG00000165102	138050	HGSNAT	7.61848	2.9295	3.67517	212.392	1.2446e-13	1.87079e-12
ENSG00000054392	55733	HHAT	11.55	3.52983	1.76093	100.494	3.47546e-10	2.21939e-09
ENSG00000114455	11148	HHLA2	9.79969	3.29274	-1.02736	4.59505	0.0447414	0.0586805
ENSG00000111911	135114	HINT3	3.45006	1.78662	4.72023	148.123	6.29842e-12	6.04738e-11
ENSG00000130787	9026	HIP1R	3.12691	1.64474	1.25551	18.6538	0.000222633	0.000424024
ENSG00000064393	28996	HIPK2	3.23036	1.6917	5.67163	62.2566	3.29491e-08	1.36854e-07
ENSG00000110422	10114	HIPK3	4.75586	2.24971	6.6818	295.382	3.01844e-15	6.84011e-14
ENSG00000181218	92815	HIST3H2A	2.98321	1.57687	0.491448	15.8323	0.000532551	0.000947916
ENSG00000010818	3097	HIVEP2	4.27169	2.09481	4.24922	222.961	7.24762e-14	1.14723e-12
ENSG00000127124	59269	HIVEP3	32.4857	5.02173	0.234451	77.1815	4.54308e-09	2.27474e-08
ENSG00000146151	54511	HMGCLL1	64.8225	6.01842	2.64219	429.474	3.96932e-17	1.65788e-15
ENSG00000113161	3156	HMGCR	5.08745	2.34694	8.03524	228.584	5.48669e-14	8.93145e-13
ENSG00000112972	3157	HMGCS1	3.3984	1.76486	8.11646	113.655	1.00104e-10	7.20675e-10
ENSG00000134240	3158	HMGCS2	323.439	8.33735	2.60191	87.7326	2.93574e-09	1.52419e-08
ENSG00000270362	100288198	HMGN3-AS1	2.14469	1.10077	0.151237	7.63394	0.0106576	0.0153431
ENSG00000188816	3167	HMX2	5.56896	2.47741	0.513413	50.1784	5.94952e-07	1.89036e-06
ENSG00000275410	6928	HNF1B	40.4017	5.33634	0.162889	57.2241	6.9559e-08	2.69681e-07
ENSG00000101076	3172	HNF4A	10.8179	3.43535	0.269544	50.2983	2.10834e-07	7.40401e-07
ENSG00000215271	57594	HOMEZ	2.10551	1.07417	2.90946	33.6083	5.04762e-06	1.31859e-05
ENSG00000168172	84376	HOOK3	2.54712	1.34887	5.7671	60.9413	3.98814e-08	1.62997e-07
ENSG00000171476	84525	HOPX	9.79676	3.29231	-1.01996	4.36692	0.0480518	0.0627024
ENSG00000233429	100506311	HOTAIRM1	1360.16	10.4096	2.55512	341.909	3.54072e-15	7.85649e-14
ENSG00000105991	3198	HOXA1	919.959	9.84543	3.60078	470.464	1.36282e-17	6.73246e-16
ENSG00000105996	3199	HOXA2	50.1225	5.64739	2.01083	273.408	7.28422e-15	1.48992e-13
ENSG00000105997	3200	HOXA3	1585.71	10.6309	2.81531	470.483	1.14089e-16	4.07958e-15
ENSG00000197576	3201	HOXA4	428.681	8.74376	1.36398	218.424	3.92341e-13	5.14078e-12
ENSG00000106004	3202	HOXA5	2999.23	11.5504	4.7009	1339.73	4.93085e-23	3.86968e-20
ENSG00000254369	100133311	HOXA-AS3	217.808	7.76691	-0.254102	72.253	1.66109e-08	7.31281e-08
ENSG00000120094	3211	HOXB1	147.634	7.20588	1.90241	73.2725	1.4693e-08	6.5497e-08
ENSG00000173917	3212	HOXB2	375.465	8.55254	2.25726	296.694	2.86936e-15	6.55207e-14
ENSG00000120093	3213	HOXB3	1070.6	10.0642	4.62931	1099.22	5.41351e-22	2.15766e-19
ENSG00000182742	3214	HOXB4	1269.11	10.3096	3.33154	459.569	1.47139e-16	5.07868e-15
ENSG00000120075	3215	HOXB5	2397.12	11.2271	3.10543	688.482	1.7805e-18	1.21785e-16
ENSG00000108511	3216	HOXB6	2403.26	11.2308	2.91711	560.92	1.683e-17	7.96674e-16
ENSG00000260027	3217	HOXB7	1047.42	10.0326	1.89952	398.874	6.79143e-16	1.9512e-14
ENSG00000120068	3218	HOXB8	1305.6	10.3505	2.02829	283.117	2.61895e-14	4.69218e-13
ENSG00000170689	3219	HOXB9	1653.86	10.6916	2.61414	375.823	1.28736e-15	3.34422e-14
ENSG00000233101	404266	HOXB-AS3	53.1888	5.73305	-0.103335	59.277	5.10011e-08	2.03554e-07
ENSG00000198353	3221	HOXC4	2323.49	11.1821	3.39135	958.441	4.60337e-20	5.36257e-18
ENSG00000172789	3222	HOXC5	115.305	6.84931	-0.301297	57.0051	1.24484e-07	4.59563e-07
ENSG00000128645	3231	HOXD1	141.573	7.1454	0.993759	100.164	3.59172e-10	2.2858e-09
ENSG00000128652	3232	HOXD3	86.1861	6.42938	-0.862069	36.1747	4.14225e-06	1.10118e-05
ENSG00000170166	3233	HOXD4	138.853	7.11742	0.545026	82.9789	4.8623e-09	2.41512e-08
ENSG00000127483	50809	HP1BP3	3.19782	1.67709	6.53519	248.683	2.12952e-14	3.92015e-13
ENSG00000115756	3241	HPCAL1	6.74975	2.75483	0.475671	27.4313	2.0941e-05	4.81647e-05
ENSG00000116983	51440	HPCAL4	10.7714	3.42914	0.18576	60.1724	4.4653e-08	1.8093e-07
ENSG00000173083	10855	HPSE	2.51679	1.33158	0.618514	16.348	0.000451843	0.0008137
ENSG00000196639	3269	HRH1	2.46342	1.30067	-0.315792	4.61562	0.0416873	0.0549601
ENSG00000002587	9957	HS3ST1	54.8778	5.77815	1.11974	201.206	2.26643e-13	3.17321e-12
ENSG00000136720	9394	HS6ST1	2.35832	1.23776	3.6412	26.9463	2.35908e-05	5.36394e-05
ENSG00000171004	90161	HS6ST2	7.80851	2.96505	5.51879	383.475	1.48798e-16	5.12408e-15
ENSG00000185352	266722	HS6ST3	13.1736	3.71958	3.56878	311.629	1.6349e-15	4.09026e-14
ENSG00000230989	3281	HSBP1	3.4388	1.78191	7.44036	118.149	6.72476e-11	5.03884e-10
ENSG00000103160	83693	HSDL1	2.83121	1.50142	5.7451	136.948	1.44538e-11	1.27754e-10
ENSG00000025156	3298	HSF2	3.06065	1.61384	4.93446	120.117	5.672e-11	4.32388e-10
ENSG00000165868	259217	HSPA12A	29.1049	4.86319	4.50957	584.583	1.04818e-18	7.7758e-17
ENSG00000155304	6782	HSPA13	3.4731	1.79622	6.35154	189.436	4.4015e-13	5.6725e-12
ENSG00000204390	3305	HSPA1L	3.01252	1.59097	0.369536	11.2189	0.00259949	0.00412043
ENSG00000164070	22824	HSPA4L	13.7187	3.77807	4.30064	399.721	9.17977e-17	3.40496e-15
ENSG00000102241	27336	HTATSF1	2.58532	1.37034	6.17801	88.4607	1.22498e-09	6.97162e-09
ENSG00000135312	3351	HTR1B	3.49058	1.80347	-0.851209	12.1058	0.00188288	0.00305004
ENSG00000102468	3356	HTR2A	173.98	7.44277	0.241951	106.006	8.22644e-10	4.87537e-09
ENSG00000157423	54768	HYDIN	7.42823	2.89302	2.15537	72.9494	7.71973e-09	3.66706e-08
ENSG00000283122	57061	HYMAI	53.7513	5.74823	-0.657923	20.3479	0.000162105	0.000316091
ENSG00000163596	130026	ICA1L	4.65306	2.21818	3.33136	99.5921	3.8031e-10	2.41105e-09
ENSG00000112144	22858	ICK	4.49623	2.16872	5.08193	247.268	2.27099e-14	4.15371e-13
ENSG00000067064	3422	IDI1	3.07834	1.62215	6.1934	131.911	2.14237e-11	1.80786e-10
ENSG00000148057	414328	IDNK	4.10311	2.03672	0.395638	24.379	4.5236e-05	9.76707e-05
ENSG00000010404	3423	IDS	6.76252	2.75756	4.73174	161.592	2.4799e-12	2.60591e-11
ENSG00000134049	51124	IER3IP1	2.07961	1.05631	4.32684	25.3925	3.48357e-05	7.6658e-05
ENSG00000188483	389792	IER5L	29.154	4.86562	0.504963	46.8877	3.78547e-07	1.25713e-06
ENSG00000163565	3428	IFI16	3.20829	1.68181	3.81986	32.4126	6.56399e-06	1.67223e-05
ENSG00000137959	10964	IFI44L	27.3863	4.77538	0.497305	16.6722	0.000467737	0.000840292
ENSG00000115267	64135	IFIH1	2.14399	1.1003	1.04541	10.8985	0.00292761	0.00459851
ENSG00000119917	3437	IFIT3	6.16301	2.62363	1.63047	10.3039	0.00366273	0.00566605
ENSG00000152778	24138	IFIT5	17.0175	4.08895	4.19999	632.979	4.0736e-19	3.57302e-17
ENSG00000142166	3454	IFNAR1	4.60824	2.20422	4.4127	163.781	2.145e-12	2.28458e-11
ENSG00000006652	3475	IFRD1	3.50376	1.8089	5.0344	199.07	2.54973e-13	3.50729e-12
ENSG00000128581	64792	IFT22	2.06079	1.0432	3.70586	24.8135	4.0415e-05	8.79236e-05
ENSG00000101052	51098	IFT52	2.06417	1.04556	4.75139	62.4636	3.1982e-08	1.3317e-07
ENSG00000122970	28981	IFT81	4.49766	2.16918	5.01157	230.411	5.019e-14	8.30197e-13
ENSG00000032742	8100	IFT88	3.33931	1.73955	3.71491	127.145	3.14606e-11	2.56064e-10
ENSG00000174498	9543	IGDCC3	2.82729	1.49942	4.08597	72.9115	7.75731e-09	3.68139e-08
ENSG00000017427	3479	IGF1	7.73579	2.95155	3.2709	4.34416	0.0476422	0.0622388
ENSG00000167244	3481	IGF2	39.7023	5.31115	4.74645	213.773	1.15811e-13	1.75021e-12
ENSG00000115461	3488	IGFBP5	22.2484	4.47563	7.15478	344.176	5.20956e-16	1.54741e-14
ENSG00000163453	3490	IGFBP7	10.4329	3.38308	5.59145	37.574	2.19498e-06	6.15791e-06
ENSG00000137142	347252	IGFBPL1	6.06628	2.60081	4.32203	269.774	8.47966e-15	1.71328e-13
ENSG00000182700	492311	IGIP	2.46374	1.30085	0.835954	11.2695	0.00255148	0.0040495
ENSG00000152580	285313	IGSF10	2.59596	1.37627	2.80372	10.6419	0.00322296	0.00502273
ENSG00000117154	84966	IGSF21	6.92971	2.79279	1.02193	49.6609	2.34707e-07	8.18647e-07
ENSG00000143061	3321	IGSF3	2.0849	1.05998	4.87818	70.9545	9.99263e-09	4.6403e-08
ENSG00000030419	22807	IKZF2	2.2784	1.18802	3.5711	28.8629	1.48318e-05	3.51713e-05
ENSG00000123411	64375	IKZF4	2.16816	1.11647	1.59605	6.45777	0.0177169	0.0246525
ENSG00000123496	3598	IL13RA2	36.1817	5.17719	-0.436252	22.5756	9.9728e-05	0.000202209
ENSG00000172458	53342	IL17D	18.665	4.22226	0.486986	101.161	3.25292e-10	2.0898e-09
ENSG00000115594	3554	IL1R1	2.59093	1.37347	4.11983	4.95134	0.0459978	0.0602436
ENSG00000169306	11141	IL1RAPL1	2.23884	1.16275	0.84613	8.76615	0.00668632	0.00990559
ENSG00000137033	90865	IL33	12.7305	3.67021	1.56194	10.1902	0.00528042	0.00796604
ENSG00000091181	3568	IL5RA	22.4981	4.49173	-0.321113	30.2923	1.64757e-05	3.8682e-05
ENSG00000134352	3572	IL6ST	5.18073	2.37316	7.6379	185.238	5.62688e-13	7.0447e-12
ENSG00000104432	3574	IL7	21.8831	4.45175	-0.619496	46.1724	8.54298e-07	2.61731e-06
ENSG00000143195	387597	ILDR2	3.6633	1.87314	5.07977	73.2461	7.43244e-09	3.53848e-08
ENSG00000104331	54928	IMPAD1	2.24112	1.16422	6.19274	73.607	7.09853e-09	3.40123e-08
ENSG00000112706	3617	IMPG1	11.8331	3.56476	-0.0217654	29.2542	1.77887e-05	4.14774e-05
ENSG00000081148	50939	IMPG2	104.301	6.70461	1.72645	279.827	5.59462e-15	1.17495e-13
ENSG00000148798	9118	INA	126.899	6.98754	7.52868	1199.87	1.876e-22	1.17135e-19
ENSG00000111653	51147	ING4	2.24914	1.16937	3.25637	18.0014	0.000270833	0.000508613
ENSG00000122641	3624	INHBA	13.5569	3.76096	2.83431	170.493	1.3893e-12	1.55641e-11
ENSG00000148153	58493	INIP	3.03321	1.60085	4.53063	162.953	2.26562e-12	2.39933e-11
ENSG00000151689	3628	INPP1	4.19106	2.06732	1.48448	52.8459	1.38577e-07	5.07572e-07
ENSG00000109452	8821	INPP4B	13.3117	3.73462	2.39338	111.256	1.24448e-10	8.73653e-10
ENSG00000188487	387755	INSC	50.8547	5.66831	-0.274141	23.1792	7.64596e-05	0.000158192
ENSG00000186480	3638	INSIG1	3.64512	1.86596	5.42236	174.88	1.05429e-12	1.22913e-11
ENSG00000125629	51141	INSIG2	2.47253	1.30599	3.22973	56.6629	7.58221e-08	2.91839e-07
ENSG00000173404	3642	INSM1	97.9057	6.61332	2.86096	437.104	3.22993e-17	1.40312e-15
ENSG00000168348	84684	INSM2	171.168	7.41927	-0.734305	71.1105	5.76779e-08	2.2753e-07
ENSG00000138785	57117	INTS12	2.51667	1.33152	2.87624	41.3363	1.04656e-06	3.14939e-06
ENSG00000164669	285905	INTS4P1	45.8679	5.51941	0.328348	113.139	1.04865e-10	7.50671e-10
ENSG00000273024	644619	INTS4P2	13.1252	3.71426	-0.531883	36.8428	2.54848e-06	7.07247e-06
ENSG00000165359	203522	INTS6L	4.61216	2.20544	3.97607	149.173	5.84185e-12	5.669e-11
ENSG00000074706	26034	IPCEF1	2.35108	1.23332	-0.337861	8.48241	0.00750032	0.0110326
ENSG00000151151	253430	IPMK	2.04934	1.03516	4.27873	32.3193	6.70162e-06	1.70438e-05
ENSG00000114473	84223	IQCG	4.4329	2.14825	3.43778	111.624	1.20328e-10	8.47926e-10
ENSG00000103599	64799	IQCH	2.60986	1.38397	1.36118	20.0614	0.000147448	0.000289861
ENSG00000259673	100506686	IQCH-AS1	2.07612	1.05389	0.392028	5.66409	0.0253629	0.0345093
ENSG00000174628	124152	IQCK	2.75887	1.46408	2.83424	66.3928	1.84143e-08	8.04971e-08
ENSG00000164675	154865	IQUB	5.68368	2.50683	1.19404	46.2996	4.1996e-07	1.37812e-06
ENSG00000168264	359948	IRF2BP2	2.58708	1.37132	5.65344	89.4163	1.103e-09	6.33493e-09
ENSG00000167378	126298	IRGQ	2.10198	1.07175	5.17829	51.9593	1.60106e-07	5.79451e-07
ENSG00000176842	10265	IRX5	3.94593	1.98037	0.690885	23.5552	5.61755e-05	0.000119084
ENSG00000135070	81689	ISCA1	2.82083	1.49612	4.91327	106.861	1.87357e-10	1.26752e-09
ENSG00000016082	3670	ISL1	50.4918	5.65798	2.45465	242.899	2.77574e-14	4.92727e-13
ENSG00000167178	57611	ISLR2	74.286	6.21502	-0.777892	33.9583	6.47293e-06	1.65185e-05
ENSG00000214960	729920	ISPD	7.95137	2.9912	2.19621	141.084	1.05587e-11	9.6176e-11
ENSG00000175329	91464	ISX	85.9985	6.42624	-0.361864	39.5849	2.15409e-06	6.06259e-06
ENSG00000129636	81533	ITFG1	5.18532	2.37443	5.62284	206.017	1.7451e-13	2.50444e-12
ENSG00000115232	3676	ITGA4	2.90661	1.53934	2.97594	36.2898	2.85665e-06	7.85316e-06
ENSG00000077943	8516	ITGA8	23.8933	4.57853	4.36706	168.179	1.61097e-12	1.7754e-11
ENSG00000235257	101928153	ITGA9-AS1	3.31512	1.72906	-0.240744	9.66166	0.0046902	0.00713265
ENSG00000115221	3694	ITGB6	15.1011	3.91658	0.00640497	16.7458	0.000398667	0.000726715
ENSG00000151655	3698	ITIH2	133.327	7.05882	-0.187541	58.42	1.01636e-07	3.81257e-07
ENSG00000179914	55600	ITLN1	25.6709	4.68206	0.735211	32.8493	5.95963e-06	1.53532e-05
ENSG00000096968	3717	JAK2	2.90055	1.53633	3.29565	80.4479	3.06323e-09	1.58597e-08
ENSG00000176049	9832	JAKMIP2	5.80699	2.53779	5.53625	414.679	5.97977e-17	2.34027e-15
ENSG00000153814	221895	JAZF1	3.43968	1.78227	3.06225	85.8869	1.63225e-09	9.02091e-09
ENSG00000109944	79864	JHY	16.1584	4.01421	1.4236	144.12	8.42697e-12	7.89914e-11
ENSG00000050130	51528	JKAMP	2.67094	1.41735	5.14087	66.3402	1.85478e-08	8.09856e-08
ENSG00000070495	23210	JMJD6	2.33156	1.2213	2.63244	31.2712	8.48059e-06	2.10968e-05
ENSG00000189159	51155	JPT1	3.43226	1.77916	6.23538	232.696	4.49395e-14	7.50385e-13
ENSG00000183340	8690	JRKL	2.27349	1.18491	2.70761	29.1628	1.38148e-05	3.29798e-05
ENSG00000160145	8997	KALRN	19.1244	4.25734	5.32116	899.155	6.10274e-21	1.12343e-18
ENSG00000132854	163782	KANK4	8.86104	3.14748	2.87091	44.3103	6.00632e-07	1.90513e-06
ENSG00000144445	151050	KANSL1L	4.03056	2.01098	4.396	159.611	2.83188e-12	2.94259e-11
ENSG00000114166	8850	KAT2B	13.593	3.7648	2.80251	172.208	1.24627e-12	1.41856e-11
ENSG00000102781	84056	KATNAL1	8.39473	3.06948	5.55009	422.197	4.84742e-17	1.96948e-15
ENSG00000189337	23254	KAZN	3.68352	1.88108	2.14644	49.0694	2.59497e-07	8.95479e-07
ENSG00000176595	9920	KBTBD11	3.93258	1.97548	4.39275	125.837	3.50342e-11	2.82528e-10
ENSG00000170852	25948	KBTBD2	2.70764	1.43704	4.81516	94.9864	6.08846e-10	3.72222e-09
ENSG00000182359	143879	KBTBD3	2.53555	1.3423	1.94013	30.2533	1.07071e-05	2.61428e-05
ENSG00000165572	89890	KBTBD6	3.87334	1.95358	4.56873	182.716	6.53763e-13	8.05641e-12
ENSG00000120696	84078	KBTBD7	2.06685	1.04743	4.34605	44.2934	6.02491e-07	1.91021e-06
ENSG00000111262	3736	KCNA1	3.65652	1.87047	0.575132	21.456	9.93718e-05	0.000201624
ENSG00000177301	3737	KCNA2	24.0859	4.59012	1.66597	99.1634	3.97036e-10	2.50963e-09
ENSG00000158445	3745	KCNB1	2.36388	1.24116	1.56318	14.3082	0.000877846	0.00150282
ENSG00000182674	9312	KCNB2	23.3054	4.54259	1.92111	188.188	4.73251e-13	6.05201e-12
ENSG00000129159	3746	KCNC1	54.1236	5.75818	-0.193086	45.9089	4.50168e-07	1.46881e-06
ENSG00000171385	3752	KCND3	6.91579	2.78989	2.07566	65.883	1.97543e-08	8.58016e-08
ENSG00000143473	3756	KCNH1	56.2559	5.81393	-0.236896	81.1369	2.82335e-09	1.47405e-08
ENSG00000140015	27133	KCNH5	5.75711	2.52535	2.94868	151.058	5.10942e-12	5.03546e-11
ENSG00000184611	90134	KCNH7	20.1458	4.33241	2.23119	232.145	4.61476e-14	7.67977e-13
ENSG00000183960	131096	KCNH8	11.2277	3.48899	2.75231	270.107	8.36171e-15	1.69174e-13
ENSG00000182132	30820	KCNIP1	22.9103	4.51793	2.03791	206.354	1.7138e-13	2.46665e-12
ENSG00000185774	80333	KCNIP4	188.637	7.55947	2.56249	408.665	7.09164e-17	2.70444e-15
ENSG00000115474	3769	KCNJ13	21.4475	4.42274	1.6189	29.4199	1.3003e-05	3.11716e-05
ENSG00000153822	3773	KCNJ16	7.73745	2.95186	-0.895863	6.5685	0.0168699	0.023553
ENSG00000123700	3759	KCNJ2	3.41029	1.76989	1.91637	24.0482	4.9323e-05	0.000105775
ENSG00000162989	3760	KCNJ3	65.4566	6.03247	2.12155	172.694	1.20877e-12	1.38327e-11
ENSG00000100433	54207	KCNK10	22.7913	4.51041	2.47979	200.324	2.37901e-13	3.29678e-12
ENSG00000124780	89822	KCNK17	8.31136	3.05508	-0.0754825	34.5938	4.79768e-06	1.25815e-05
ENSG00000082482	3776	KCNK2	6.5342	2.70801	2.08362	95.8187	5.58461e-10	3.43815e-09
ENSG00000171303	3777	KCNK3	47.0975	5.55758	0.0589737	67.316	1.62313e-08	7.16896e-08
ENSG00000156113	3778	KCNMA1	2.9056	1.53884	1.86415	33.7363	4.9093e-06	1.28516e-05
ENSG00000197584	10242	KCNMB2	285.143	8.15554	-0.160899	102.875	6.73685e-10	4.08014e-09
ENSG00000171121	27094	KCNMB3	2.28585	1.19273	-0.512956	5.51638	0.0271566	0.036806
ENSG00000184156	3786	KCNQ3	4.7386	2.24446	2.06865	47.9372	3.15212e-07	1.06506e-06
ENSG00000185760	56479	KCNQ5	2.71882	1.44298	-1.03806	8.31207	0.00846627	0.0123511
ENSG00000156486	3788	KCNS2	651.931	9.34857	1.53143	169.095	5.33245e-12	5.23451e-11
ENSG00000134504	284252	KCTD1	2.54664	1.3486	3.2526	64.3443	2.44796e-08	1.04379e-07
ENSG00000178695	115207	KCTD12	8.83196	3.14273	5.83439	334.975	7.12232e-16	2.0384e-14
ENSG00000183775	57528	KCTD16	53.6737	5.74614	3.29659	417.603	5.50867e-17	2.18457e-15
ENSG00000188997	283219	KCTD21	2.42946	1.28063	1.53713	19.9177	0.000153682	0.000300886
ENSG00000180332	386618	KCTD4	138.696	7.11578	-1.04816	67.8616	8.2948e-08	3.17056e-07
ENSG00000243335	154881	KCTD7	5.37668	2.42672	3.74714	182.693	6.54652e-13	8.06071e-12
ENSG00000183783	386617	KCTD8	3.82146	1.93412	1.38185	41.4297	1.02805e-06	3.09932e-06
ENSG00000165097	221656	KDM1B	5.20873	2.38093	3.53026	246.265	2.37737e-14	4.32833e-13
ENSG00000115548	55818	KDM3A	2.04623	1.03297	4.7273	42.5215	8.36252e-07	2.56888e-06
ENSG00000132510	23135	KDM6B	2.25439	1.17273	0.342493	6.10391	0.0207549	0.028589
ENSG00000006459	80853	KDM7A	3.84338	1.94238	4.74637	193.223	3.54111e-13	4.71863e-12
ENSG00000112232	202559	KHDRBS2	6.62496	2.72791	2.71454	182.797	6.50586e-13	8.03054e-12
ENSG00000131773	10656	KHDRBS3	4.75621	2.24981	4.10584	217.047	9.77975e-14	1.50027e-12
ENSG00000235750	9674	KIAA0040	3.33725	1.73866	3.3948	101.195	3.24186e-10	2.08359e-09
ENSG00000170871	9778	KIAA0232	2.47307	1.3063	5.89583	108.328	1.63191e-10	1.11929e-09
ENSG00000137261	9856	KIAA0319	2.68337	1.42405	-0.280473	7.35663	0.0119865	0.0171247
ENSG00000189367	9729	KIAA0408	7.36193	2.88008	-0.767018	18.3459	0.000244109	0.000461273
ENSG00000135709	9764	KIAA0513	2.10104	1.0711	2.26827	18.5217	0.000231588	0.000439675
ENSG00000185261	285600	KIAA0825	2.69429	1.4299	2.49187	36.0752	2.9869e-06	8.18106e-06
ENSG00000164542	23366	KIAA0895	33.1137	5.04936	4.09269	923.056	4.45074e-21	8.96825e-19
ENSG00000196123	653319	KIAA0895L	4.43796	2.1499	2.3279	78.4349	3.89959e-09	1.9798e-08
ENSG00000100364	23313	KIAA0930	2.38615	1.25468	4.19936	103.759	2.52193e-10	1.65513e-09
ENSG00000169330	23251	KIAA1024	93.5153	6.54713	4.40747	885.999	7.28636e-21	1.2782e-18
ENSG00000186367	100127206	KIAA1024L	45.7765	5.51653	-0.736156	46.7709	6.08225e-07	1.92594e-06
ENSG00000138688	84162	KIAA1109	3.01314	1.59127	7.14443	101.105	3.27078e-10	2.09946e-09
ENSG00000109265	57482	KIAA1211	4.31305	2.10871	4.03142	206.18	1.72993e-13	2.48747e-12
ENSG00000116299	57535	KIAA1324	7.29043	2.866	1.23562	54.3106	1.09563e-07	4.08833e-07
ENSG00000164659	222223	KIAA1324L	2.33108	1.221	5.5136	95.1968	5.95658e-10	3.65051e-09
ENSG00000150477	57536	KIAA1328	2.32485	1.21714	2.69976	40.0383	1.34446e-06	3.9572e-06
ENSG00000250305	57604	KIAA1456	46.3015	5.53299	3.3572	498.456	6.90269e-18	3.81208e-16
ENSG00000122778	57670	KIAA1549	2.75307	1.46104	4.19898	76.983	4.65512e-09	2.32226e-08
ENSG00000110427	25758	KIAA1549L	45.3074	5.50167	5.27298	1029.08	1.20029e-21	3.50932e-19
ENSG00000162929	84542	KIAA1841	5.02893	2.33025	4.26477	191.62	3.88075e-13	5.09832e-12
ENSG00000183354	158358	KIAA2026	4.29727	2.10342	4.9205	173.266	1.16612e-12	1.3396e-11
ENSG00000134313	57498	KIDINS220	9.81843	3.29549	7.62046	603.756	7.14578e-19	5.67247e-17
ENSG00000054523	23095	KIF1B	2.20106	1.1382	7.01564	82.664	2.361e-09	1.26092e-08
ENSG00000139116	55605	KIF21A	3.65423	1.86957	6.24765	231.782	4.69641e-14	7.80692e-13
ENSG00000116852	23046	KIF21B	4.71081	2.23597	4.13069	69.0763	1.28053e-08	5.79503e-08
ENSG00000162849	55083	KIF26B	47.7872	5.57855	2.84809	394.397	1.07317e-16	3.88398e-15
ENSG00000165115	55582	KIF27	4.04546	2.0163	3.45251	90.1468	1.01862e-09	5.8985e-09
ENSG00000131437	11127	KIF3A	12.7046	3.66728	5.56119	529.614	3.37495e-18	2.0374e-16
ENSG00000101350	9371	KIF3B	2.35702	1.23696	5.0487	86.9899	1.44214e-09	8.06518e-09
ENSG00000084731	3797	KIF3C	3.17184	1.66532	4.40257	131.228	2.26184e-11	1.90114e-10
ENSG00000155980	3798	KIF5A	6.12639	2.61504	5.03982	204.7	1.8735e-13	2.66663e-12
ENSG00000168280	3800	KIF5C	11.0955	3.47191	8.43836	508.429	5.46493e-18	3.09838e-16
ENSG00000164627	221458	KIF6	3.16188	1.66078	0.0310458	13.1031	0.00132433	0.00219877
ENSG00000075945	22920	KIFAP3	32.7481	5.03334	5.8912	703.195	1.16225e-19	1.19519e-17
ENSG00000126259	84063	KIRREL2	2.07588	1.05373	1.29135	6.86632	0.0148053	0.0208581
ENSG00000157404	3815	KIT	2.65774	1.4102	4.97983	124.36	3.96046e-11	3.14341e-10
ENSG00000049130	4254	KITLG	5.20151	2.37893	5.32807	135.078	1.67023e-11	1.44879e-10
ENSG00000133116	9365	KL	55.5438	5.79555	0.269267	82.1563	2.50491e-09	1.3259e-08
ENSG00000126214	3831	KLC1	3.02087	1.59496	3.15575	61.9027	3.4676e-08	1.43427e-07
ENSG00000118922	11278	KLF12	5.87718	2.55512	5.71988	269.344	8.63437e-15	1.73982e-13
ENSG00000109787	51274	KLF3	2.39966	1.26283	5.58552	73.4416	7.24953e-09	3.46356e-08
ENSG00000231160	79667	KLF3-AS1	4.48277	2.16439	0.621137	30.6833	9.69765e-06	2.38656e-05
ENSG00000102554	688	KLF5	24.9375	4.64025	4.33515	301.288	2.40689e-15	5.67867e-14
ENSG00000118263	8609	KLF7	5.80938	2.53838	4.97038	189.766	4.31813e-13	5.59406e-12
ENSG00000119138	687	KLF9	5.39519	2.43167	3.64247	77.4944	4.37233e-09	2.19588e-08
ENSG00000197776	122773	KLHDC1	26.8023	4.74429	0.682794	64.9479	2.24944e-08	9.65906e-08
ENSG00000128607	23008	KLHDC10	4.19078	2.06722	5.69597	229.109	5.34778e-14	8.7435e-13
ENSG00000162873	55220	KLHDC8A	5.96568	2.57669	1.6324	49.0979	2.58241e-07	8.91762e-07
ENSG00000150361	57626	KLHL1	503.863	8.97689	2.22647	386.829	1.34467e-16	4.71772e-15
ENSG00000003096	90293	KLHL13	5.45371	2.44724	4.45504	241.466	2.9667e-14	5.23509e-13
ENSG00000197705	57565	KLHL14	2.79281	1.48172	3.14877	70.8962	1.00691e-08	4.67145e-08
ENSG00000109466	11275	KLHL2	2.96461	1.56784	3.7033	108.27	1.64079e-10	1.12383e-09
ENSG00000076321	27252	KLHL20	2.62586	1.39279	3.49487	88.048	1.2821e-09	7.25017e-09
ENSG00000114796	54800	KLHL24	4.93814	2.30397	6.76445	239.696	3.22249e-14	5.61995e-13
ENSG00000179454	54813	KLHL28	3.53438	1.82146	4.78628	134.471	1.75119e-11	1.51024e-10
ENSG00000119771	114818	KLHL29	12.7014	3.66692	2.32617	180.886	7.29725e-13	8.84849e-12
ENSG00000124743	401265	KLHL31	2.90794	1.54	-0.30228	8.02859	0.00903732	0.0131392
ENSG00000186231	114792	KLHL32	30.0402	4.90882	0.831953	135.277	1.64462e-11	1.42888e-10
ENSG00000149243	283212	KLHL35	29.8521	4.89976	-0.649855	30.6758	1.29785e-05	3.11328e-05
ENSG00000087448	57542	KLHL42	4.6127	2.20561	5.32725	295.129	3.04825e-15	6.88673e-14
ENSG00000109790	51088	KLHL5	3.96559	1.98754	5.74635	191.334	3.94498e-13	5.15996e-12
ENSG00000122550	55975	KLHL7	2.48268	1.3119	6.00764	79.4617	3.44575e-09	1.76744e-08
ENSG00000145332	57563	KLHL8	4.93849	2.30407	4.59063	299.19	2.6072e-15	6.01796e-14
ENSG00000198642	55958	KLHL9	3.87063	1.95257	6.06531	161.779	2.44918e-12	2.57908e-11
ENSG00000227268	100144748	KLLN	3.4018	1.7663	-0.31014	11.4391	0.00239736	0.00382117
ENSG00000005483	55904	KMT2E	3.39736	1.76441	5.8465	118.921	6.28879e-11	4.74555e-10
ENSG00000110066	51111	KMT5B	2.9306	1.55119	5.43014	143.675	8.70841e-12	8.13603e-11
ENSG00000114030	3836	KPNA1	2.66334	1.41324	5.77175	118.677	6.42308e-11	4.83222e-10
ENSG00000196911	3841	KPNA5	3.50975	1.81137	4.72261	147.306	6.68056e-12	6.36917e-11
ENSG00000147121	55634	KRBOX4	3.36315	1.74981	2.94263	82.2766	2.46996e-09	1.31113e-08
ENSG00000108244	25984	KRT23	18.5995	4.21719	-0.142024	11.2889	0.00274465	0.00433069
ENSG00000170477	3851	KRT4	24.4488	4.61169	0.765055	10.551	0.00408681	0.00627649
ENSG00000233930	338651	KRTAP5-AS1	32.4789	5.02143	0.495849	105.359	2.16169e-10	1.44543e-09
ENSG00000115919	8942	KYNU	4.19475	2.06859	0.370112	22.0049	8.53766e-05	0.000175158
ENSG00000198910	3897	L1CAM	4.47256	2.1611	2.58375	50.0565	2.19565e-07	7.69251e-07
ENSG00000179630	144811	LACC1	7.563	2.91896	2.43038	93.3293	7.24415e-10	4.34503e-09
ENSG00000112769	3910	LAMA4	6.94716	2.79642	5.06927	93.0172	7.4873e-10	4.47468e-09
ENSG00000125869	24141	LAMP5	77.7719	6.28118	3.16507	447.52	2.45105e-17	1.10416e-15
ENSG00000109270	8649	LAMTOR3	3.74415	1.90464	5.38279	178.727	8.31895e-13	9.91558e-12
ENSG00000132434	55915	LANCL2	2.09751	1.06868	3.55366	47.9462	3.14722e-07	1.06365e-06
ENSG00000147036	347404	LANCL3	5.06083	2.33937	0.597458	21.4213	0.000100335	0.000203192
ENSG00000138136	10660	LBX1	494.399	8.94953	0.591085	138.772	3.80202e-11	3.03587e-10
ENSG00000135338	167691	LCA5	2.96838	1.56967	4.27	75.6384	5.49742e-09	2.69645e-08
ENSG00000196233	84458	LCOR	4.46898	2.15995	6.65402	181.05	7.22557e-13	8.78081e-12
ENSG00000178177	254251	LCORL	3.00796	1.58878	5.28789	110.605	1.32109e-10	9.24391e-10
ENSG00000179241	143458	LDLRAD3	3.33281	1.73674	3.8763	132.384	2.0635e-11	1.75022e-10
ENSG00000182195	23641	LDOC1	2.5462	1.34834	0.997172	18.1664	0.000257655	0.000485579
ENSG00000186007	93273	LEMD1	4.4744	2.1617	1.51534	66.1983	1.89136e-08	8.24141e-08
ENSG00000104660	23484	LEPROTL1	2.46421	1.30112	5.36987	129.164	2.66959e-11	2.21016e-10
ENSG00000165046	137994	LETM2	4.34755	2.1202	0.658574	40.14	1.31807e-06	3.89107e-06
ENSG00000131981	3958	LGALS3	6.44509	2.6882	3.10879	51.7454	1.65825e-07	5.97538e-07
ENSG00000116977	3964	LGALS8	6.73914	2.75256	4.53286	348.198	4.55512e-16	1.37772e-14
ENSG00000153012	55203	LGI2	2.95369	1.56252	2.78704	69.8668	1.15289e-08	5.27811e-08
ENSG00000139292	8549	LGR5	5.50367	2.4604	1.57318	33.0965	5.64436e-06	1.46091e-05
ENSG00000187416	375612	LHFPL3	4.4259	2.14597	-1.02007	13.776	0.00105072	0.00177372
ENSG00000225329	723809	LHFPL3-AS2	27.3854	4.77534	0.0948754	17.5776	0.000356777	0.000655068
ENSG00000183722	10186	LHFPL6	7.75733	2.95556	3.60002	172.411	1.23044e-12	1.40376e-11
ENSG00000273706	3975	LHX1	14.2993	3.83787	2.08055	189.669	4.34253e-13	5.62079e-12
ENSG00000106689	9355	LHX2	3.34676	1.74276	-1.2357	4.85963	0.0370392	0.0491756
ENSG00000143355	56956	LHX9	241.077	7.91335	1.99825	125.362	3.64391e-11	2.92592e-10
ENSG00000113594	3977	LIFR	2.09251	1.06523	6.04491	44.3875	5.92232e-07	1.8833e-06
ENSG00000244968	100506495	LIFR-AS1	5.56014	2.47512	0.00766987	36.2205	2.89807e-06	7.9553e-06
ENSG00000174405	3981	LIG4	6.92964	2.79278	4.22748	279.457	5.67944e-15	1.18884e-13
ENSG00000064042	22998	LIMCH1	4.19944	2.0702	5.06656	237.461	3.57993e-14	6.15691e-13
ENSG00000205659	91750	LIN52	2.13112	1.09161	3.72446	35.4338	3.41608e-06	9.23444e-06
ENSG00000111052	8825	LIN7A	10.2954	3.36392	6.76225	566.691	1.51535e-18	1.07087e-16
ENSG00000148943	55327	LIN7C	2.83913	1.50545	6.24554	88.4008	1.2331e-09	7.00714e-09
ENSG00000174482	158038	LINGO2	5.92715	2.56734	2.20742	108.418	1.61832e-10	1.11151e-09
ENSG00000140471	55180	LINS1	2.01917	1.01377	2.67431	28.3037	1.6951e-05	3.97041e-05
ENSG00000145721	167410	LIX1	3.09497	1.62992	3.205	33.5834	5.07499e-06	1.32504e-05
ENSG00000271601	128077	LIX1L	7.24137	2.85626	3.88107	277.056	6.26527e-15	1.29214e-13
ENSG00000139233	84298	LLPH	2.49751	1.32049	3.71637	58.4567	5.76797e-08	2.2753e-07
ENSG00000168216	55788	LMBRD1	2.31153	1.20885	4.40266	56.293	8.02823e-08	3.07577e-07
ENSG00000164187	92255	LMBRD2	7.31918	2.87168	5.05376	344.64	5.12916e-16	1.52962e-14
ENSG00000185621	89782	LMLN	3.16489	1.66216	2.57679	63.6937	2.6834e-08	1.13349e-07
ENSG00000135363	4005	LMO2	4.41832	2.1435	0.965659	41.8681	9.45857e-07	2.87361e-06
ENSG00000048540	55885	LMO3	2.35802	1.23758	2.92532	32.1054	7.02881e-06	1.77759e-05
ENSG00000143013	8543	LMO4	2.29213	1.19669	5.34392	81.8863	2.58528e-09	1.36312e-08
ENSG00000162761	4009	LMX1A	14.4694	3.85493	2.50316	53.4179	1.2636e-07	4.65455e-07
ENSG00000136944	4010	LMX1B	116.756	6.86736	1.97742	130.645	2.36967e-11	1.9798e-10
ENSG00000113441	4012	LNPEP	3.54724	1.8267	5.84317	153.924	4.17945e-12	4.21649e-11
ENSG00000144320	80856	LNPK	5.06956	2.34186	5.3342	277.379	6.18281e-15	1.28044e-13
ENSG00000170500	164832	LONRF2	23.1206	4.53111	3.67481	386.935	1.34039e-16	4.71382e-15
ENSG00000175556	79836	LONRF3	212.187	7.72919	0.213797	121.773	1.3553e-10	9.4655e-10
ENSG00000138131	84171	LOXL4	10.4925	3.39129	2.1976	20.5208	0.000129288	0.000256596
ENSG00000198121	1902	LPAR1	2.59875	1.37782	3.53503	39.197	1.58588e-06	4.61315e-06
ENSG00000139679	10161	LPAR6	2.03712	1.02653	2.83418	10.315	0.00364724	0.00564618
ENSG00000123684	9926	LPGAT1	2.79866	1.48474	5.52992	94.8257	6.19125e-10	3.77689e-09
ENSG00000134324	23175	LPIN1	3.1606	1.6602	3.9141	108.349	1.62868e-10	1.11759e-09
ENSG00000130224	57631	LRCH2	7.96012	2.99279	5.76868	458.429	1.84771e-17	8.68274e-16
ENSG00000165379	145581	LRFN5	72.2818	6.17556	3.46241	447.315	2.46425e-17	1.10676e-15
ENSG00000148655	83938	LRMDA	2.18472	1.12745	0.0209344	5.83002	0.0235031	0.0321135
ENSG00000147650	29967	LRP12	5.77305	2.52933	4.62742	317.997	1.29606e-15	3.35202e-14
ENSG00000168702	53353	LRP1B	523.778	9.03281	5.11188	986.659	1.99441e-21	5.0887e-19
ENSG00000081479	4036	LRP2	2.51609	1.33118	3.82595	46.8171	3.8328e-07	1.27087e-06
ENSG00000109771	55805	LRP2BP	3.75162	1.90751	0.213968	14.5273	0.000815892	0.00140482
ENSG00000130881	4037	LRP3	4.08017	2.02863	0.690872	39.7236	1.42975e-06	4.19006e-06
ENSG00000157193	7804	LRP8	2.21345	1.1463	4.79707	87.5679	1.35221e-09	7.59713e-09
ENSG00000128606	10234	LRRC17	2.84338	1.50761	3.74933	27.5229	2.04779e-05	4.7165e-05
ENSG00000010626	10233	LRRC23	2.18736	1.12919	0.711065	6.41444	0.018061	0.0251102
ENSG00000148814	80313	LRRC27	5.89996	2.56071	1.5334	56.6239	7.62793e-08	2.93447e-07
ENSG00000168904	123355	LRRC28	2.59959	1.37828	3.06734	67.2969	1.62735e-08	7.18549e-08
ENSG00000114248	79782	LRRC31	65.404	6.03131	-0.879975	27.4314	2.70138e-05	6.0663e-05
ENSG00000176681	9884	LRRC37A	3.53614	1.82218	0.00594878	13.0448	0.00135146	0.00224031
ENSG00000176809	374819	LRRC37A3	4.60617	2.20357	1.11309	37.4933	2.23126e-06	6.25148e-06
ENSG00000122477	127495	LRRC39	13.113	3.71293	-0.531119	28.636	1.56549e-05	3.69059e-05
ENSG00000179796	116135	LRRC3B	21.9797	4.4581	1.88814	201.009	2.291e-13	3.19562e-12
ENSG00000128594	64101	LRRC4	4.39403	2.13554	3.21025	142.01	9.85267e-12	9.07431e-11
ENSG00000137821	54839	LRRC49	8.90148	3.15405	4.91541	359.359	3.16195e-16	1.00528e-14
ENSG00000148948	57689	LRRC4C	66.2035	6.04884	3.53275	794.664	2.69034e-20	3.71441e-18
ENSG00000183908	219527	LRRC55	44.2363	5.46716	4.6874	634.931	3.92697e-19	3.48542e-17
ENSG00000180979	255252	LRRC57	3.27121	1.70982	4.25924	167.626	1.66942e-12	1.82766e-11
ENSG00000129295	23639	LRRC6	3.26406	1.70667	1.8214	47.1779	3.59764e-07	1.19937e-06
ENSG00000033122	57554	LRRC7	293.311	8.19629	2.34302	282.589	5.00262e-15	1.07022e-13
ENSG00000131951	341883	LRRC9	4.596	2.20038	2.16352	68.3403	1.41318e-08	6.32983e-08
ENSG00000133640	84125	LRRIQ1	10.0752	3.33274	2.54316	135.142	1.66205e-11	1.44254e-10
ENSG00000173114	54674	LRRN3	94.3721	6.56029	5.07024	536.024	2.92759e-18	1.83596e-16
ENSG00000162951	347730	LRRTM1	4.16391	2.05794	-0.117645	21.3239	0.000103099	0.00020842
ENSG00000146006	26045	LRRTM2	914.358	9.83662	1.66012	318.969	7.41646e-15	1.51282e-13
ENSG00000198739	347731	LRRTM3	4.83834	2.27451	1.79326	96.3076	5.3098e-10	3.28116e-09
ENSG00000176204	80059	LRRTM4	6.42855	2.68449	4.17656	299.897	2.5378e-15	5.91269e-14
ENSG00000185565	4045	LSAMP	13.9423	3.8014	5.83643	542.919	2.51685e-18	1.62462e-16
ENSG00000155858	134353	LSM11	14.0168	3.80909	5.37756	462.675	1.65817e-17	7.89933e-16
ENSG00000108848	51747	LUC7L3	2.49678	1.32007	5.54592	139.862	1.15754e-11	1.0467e-10
ENSG00000139329	4060	LUM	25.7501	4.68651	5.78285	127.945	2.94701e-11	2.41843e-10
ENSG00000153714	286343	LURAP1L	25.2704	4.65938	0.316135	37.8784	2.0638e-06	5.83822e-06
ENSG00000150551	116372	LYPD1	38.527	5.2678	3.48487	745.398	5.79036e-20	6.49174e-18
ENSG00000102897	57149	LYRM1	3.9878	1.99559	4.10862	174.401	1.08623e-12	1.25849e-11
ENSG00000083099	57226	LYRM2	3.59813	1.84725	5.0616	144.483	8.20524e-12	7.71133e-11
ENSG00000163155	388695	LYSMD1	2.40243	1.26449	2.70251	44.3446	5.96891e-07	1.89528e-06
ENSG00000140280	256586	LYSMD2	2.44984	1.29269	0.129118	14.5774	0.000802393	0.0013843
ENSG00000183060	145748	LYSMD4	2.75146	1.4602	2.22668	46.1795	4.29004e-07	1.40591e-06
ENSG00000143669	1130	LYST	116.144	6.85977	4.60084	617.043	5.51684e-19	4.49517e-17
ENSG00000162441	84328	LZIC	3.12661	1.6446	4.37685	122.387	4.67424e-11	3.64527e-10
ENSG00000163818	54585	LZTFL1	3.37508	1.75492	4.56866	171.752	1.28267e-12	1.45333e-11
ENSG00000183833	89876	MAATS1	6.1072	2.61051	3.22386	186.072	5.35679e-13	6.7462e-12
ENSG00000180660	4081	MAB21L1	539.135	9.0745	2.26845	457.982	1.869e-17	8.73625e-16
ENSG00000181541	10586	MAB21L2	444.161	8.79494	3.81259	519.119	4.27499e-18	2.50962e-16
ENSG00000204178	55219	MACO1	6.84702	2.77548	4.93571	477.727	1.13818e-17	5.77256e-16
ENSG00000172264	140733	MACROD2	7.13191	2.83429	2.08179	102.873	2.74907e-10	1.79236e-09
ENSG00000178573	4094	MAF	2.40886	1.26835	4.55524	49.3151	2.48872e-07	8.62406e-07
ENSG00000204103	9935	MAFB	50.4145	5.65577	2.57687	387.972	1.29929e-16	4.59094e-15
ENSG00000185022	23764	MAFF	2.05857	1.04164	0.193802	5.67958	0.0251826	0.0342732
ENSG00000198934	57692	MAGEE1	3.22437	1.68902	2.27171	47.0528	3.67735e-07	1.22348e-06
ENSG00000187601	28986	MAGEH1	5.61551	2.48942	3.94023	241.778	2.92391e-14	5.17796e-13
ENSG00000254585	54551	MAGEL2	5.66442	2.50193	0.84382	62.2936	3.27738e-08	1.36201e-07
ENSG00000234456	100505881	MAGI2-AS3	4.79897	2.26273	4.95115	212.094	1.26416e-13	1.89827e-12
ENSG00000081026	260425	MAGI3	2.86134	1.51669	4.46726	104.87	2.26548e-10	1.50604e-09
ENSG00000111837	4117	MAK	11.5982	3.53583	0.67313	39.9928	1.35643e-06	3.9893e-06
ENSG00000172005	4118	MAL	12.7298	3.67014	0.552206	7.91022	0.00995923	0.0143939
ENSG00000204740	340895	MALRD1	17.5261	4.13143	0.468598	71.3634	9.47351e-09	4.42127e-08
ENSG00000165072	256691	MAMDC2	3.78246	1.91933	2.50893	64.0675	2.54529e-08	1.08066e-07
ENSG00000204706	100507244	MAMDC2-AS1	16.1474	4.01323	-0.483315	13.4233	0.00118555	0.00198493
ENSG00000184384	84441	MAML2	2.17736	1.12258	3.71297	26.6215	2.55666e-05	5.76912e-05
ENSG00000196782	55534	MAML3	7.67341	2.93987	3.1012	154.21	4.09718e-12	4.1419e-11
ENSG00000013619	10046	MAMLD1	9.63199	3.26783	-0.0233172	35.4371	3.4137e-06	9.22968e-06
ENSG00000111885	4121	MAN1A1	4.27512	2.09596	4.89633	112.533	1.10777e-10	7.89575e-10
ENSG00000198162	10905	MAN1A2	3.15089	1.65576	6.46015	192.779	3.63194e-13	4.81814e-12
ENSG00000196547	4122	MAN2A2	2.47936	1.30997	2.49432	25.799	3.142e-05	6.97075e-05
ENSG00000261366	101927288	MANEA-AS1	3.84909	1.94452	-0.518389	8.9429	0.00622849	0.00926692
ENSG00000185090	149175	MANEAL	10.2873	3.3628	2.51044	164.133	2.096e-12	2.23558e-11
ENSG00000212916	54627	MAP10	3.23875	1.69544	0.998013	37.9057	2.05245e-06	5.81274e-06
ENSG00000166963	4130	MAP1A	2.5177	1.33211	4.10134	39.6598	1.44774e-06	4.24029e-06
ENSG00000131711	4131	MAP1B	18.0618	4.17487	10.1117	559.945	1.74635e-18	1.20554e-16
ENSG00000140941	81631	MAP1LC3B	2.83736	1.50455	4.75337	91.5794	8.72713e-10	5.14756e-09
ENSG00000078018	4133	MAP2	29.4639	4.88087	7.99194	872.473	8.76654e-21	1.46874e-18
ENSG00000065559	6416	MAP2K4	2.25683	1.1743	5.79005	72.2967	8.39487e-09	3.95751e-08
ENSG00000073803	9175	MAP3K13	11.3728	3.50752	5.20446	649.982	2.97111e-19	2.76658e-17
ENSG00000176601	80122	MAP3K19	285.474	8.15722	1.6455	108.339	4.1377e-10	2.60656e-09
ENSG00000169967	10746	MAP3K2	2.44556	1.29016	5.46625	85.9894	1.61349e-09	8.92385e-09
ENSG00000047849	4134	MAP4	2.18066	1.12477	6.2519	90.7998	9.49089e-10	5.55193e-09
ENSG00000012983	11183	MAP4K5	2.72547	1.44651	5.3254	98.576	4.21266e-10	2.64931e-09
ENSG00000171533	4135	MAP6	70.2919	6.13529	5.19357	1194.15	1.98767e-22	1.18553e-19
ENSG00000184368	256714	MAP7D2	5.84855	2.54808	1.92077	85.9677	1.61744e-09	8.94241e-09
ENSG00000164114	79884	MAP9	4.28211	2.09832	5.25731	199.043	2.5536e-13	3.50938e-12
ENSG00000109339	5602	MAPK10	14.8601	3.89337	5.2557	620.841	5.12866e-19	4.32127e-17
ENSG00000141639	5596	MAPK4	4.37188	2.12825	2.91105	133.216	1.93224e-11	1.65015e-10
ENSG00000069956	5597	MAPK6	3.25926	1.70454	7.68271	116.743	7.60566e-11	5.62609e-10
ENSG00000107643	5599	MAPK8	6.99055	2.80541	6.78677	371.182	2.17253e-16	7.27968e-15
ENSG00000008735	23542	MAPK8IP2	4.35367	2.12223	1.15766	19.2252	0.000188017	0.000362487
ENSG00000166974	10982	MAPRE2	6.17953	2.6275	5.83094	491.091	8.22589e-18	4.36499e-16
ENSG00000084764	22924	MAPRE3	4.8523	2.27867	1.12092	37.6904	2.14377e-06	6.03812e-06
ENSG00000186868	4137	MAPT	118.185	6.88491	4.12573	602.277	7.35703e-19	5.77636e-17
ENSG00000145416	55016	MARCH1	45.1835	5.49773	2.58013	363.042	2.80964e-16	9.06808e-15
ENSG00000183654	441061	MARCH11	29.8987	4.90201	-0.511698	40.0362	1.34501e-06	3.95727e-06
ENSG00000144583	57574	MARCH4	3.99378	1.99775	-0.199844	16.0393	0.000498415	0.00089047
ENSG00000198060	54708	MARCH5	3.04466	1.60628	4.52425	138.631	1.27081e-11	1.1374e-10
ENSG00000145495	10299	MARCH6	2.53996	1.3448	6.8826	95.0792	6.02992e-10	3.69249e-09
ENSG00000139266	92979	MARCH9	3.53533	1.82185	0.832191	31.6901	7.71477e-06	1.93694e-05
ENSG00000277443	4082	MARCKS	4.81512	2.26757	8.70869	117.829	6.91508e-11	5.16846e-10
ENSG00000166783	9665	MARF1	2.04098	1.02926	4.32669	50.2822	2.11402e-07	7.42223e-07
ENSG00000116141	4139	MARK1	3.33761	1.73882	4.80966	148.056	6.32868e-12	6.06471e-11
ENSG00000105613	22983	MAST1	2.32913	1.21979	0.090703	5.0589	0.0336711	0.0450085
ENSG00000069020	375449	MAST4	3.75387	1.90838	2.92491	71.901	8.83501e-09	4.14926e-08
ENSG00000204406	55777	MBD5	2.73214	1.45003	4.48513	72.0809	8.63188e-09	4.06153e-08
ENSG00000176055	153364	MBLAC2	2.03621	1.02589	2.84317	25.8578	3.09567e-05	6.87921e-05
ENSG00000152601	4154	MBNL1	2.13257	1.09259	4.46155	42.9449	7.72618e-07	2.39362e-06
ENSG00000229619	401093	MBNL1-AS1	3.13611	1.64898	-0.0497937	7.30474	0.0122548	0.0174846
ENSG00000139793	10150	MBNL2	7.83928	2.97072	4.07007	132.206	2.09274e-11	1.77099e-10
ENSG00000143797	129642	MBOAT2	4.46482	2.1586	5.76377	236.389	3.76645e-14	6.41847e-13
ENSG00000012174	51360	MBTPS2	2.6986	1.43221	3.29997	33.9684	4.66884e-06	1.22846e-05
ENSG00000126217	23263	MCF2L	2.41589	1.27255	2.64963	30.7913	9.46056e-06	2.33269e-05
ENSG00000215424	114044	MCM3AP-AS1	2.5485	1.34965	2.03659	20.5348	0.000128772	0.000255608
ENSG00000232119	28985	MCTS1	2.05076	1.03616	3.88088	39.2474	1.57017e-06	4.56924e-06
ENSG00000112139	266727	MDGA1	22.6711	4.50278	2.35117	116.475	7.78747e-11	5.74278e-10
ENSG00000139915	161357	MDGA2	24.0485	4.58787	1.76944	163.729	2.15249e-12	2.29092e-11
ENSG00000151376	10873	ME3	2.37536	1.24815	0.823307	12.0095	0.0019491	0.00314773
ENSG00000163875	64769	MEAF6	3.45778	1.78985	4.76196	225.669	6.33353e-14	1.01657e-12
ENSG00000085276	2122	MECOM	52.405	5.71163	3.96955	750.077	5.37264e-20	6.11538e-18
ENSG00000169057	4204	MECP2	2.65121	1.40665	3.91026	61.1286	3.88041e-08	1.59046e-07
ENSG00000133398	84246	MED10	2.07423	1.05257	1.53276	12.12	0.00187336	0.00303602
ENSG00000068305	4205	MEF2A	2.08352	1.05902	4.66894	75.5853	5.53392e-09	2.71167e-08
ENSG00000081189	4208	MEF2C	20.828	4.38045	2.61099	243.767	2.66651e-14	4.75035e-13
ENSG00000157890	84465	MEGF11	26.9905	4.75438	3.01714	255.239	1.58764e-14	3.00774e-13
ENSG00000106780	1955	MEGF9	38.4022	5.26312	5.16961	954.801	2.9621e-21	7.01078e-19
ENSG00000269964	101928601	MEI4	3.74429	1.90469	0.0619779	20.8276	0.000118518	0.000236862
ENSG00000143995	4211	MEIS1	284.22	8.15086	6.28014	1848.51	9.83163e-25	7.32997e-21
ENSG00000134138	4212	MEIS2	146.301	7.1928	6.5835	1402.48	2.82913e-23	2.92912e-20
ENSG00000162959	51072	MEMO1	3.53993	1.82372	0.910488	14.2368	0.000899147	0.00153594
ENSG00000005102	4222	MEOX1	94.9309	6.56881	0.693912	42.5319	1.26043e-06	3.73495e-06
ENSG00000106511	4223	MEOX2	25.8701	4.69321	-0.296286	44.3709	5.94033e-07	1.88822e-06
ENSG00000112818	4224	MEP1A	47.9118	5.58231	-0.0612826	28.4302	2.88266e-05	6.44332e-05
ENSG00000105976	4233	MET	2.30017	1.20174	4.2561	67.2846	1.63006e-08	7.19108e-08
ENSG00000053328	728464	METTL24	12.4421	3.63716	0.49016	18.394	0.000240611	0.000455241
ENSG00000197006	51108	METTL9	2.41335	1.27104	6.6992	96.0111	5.47464e-10	3.37463e-09
ENSG00000183496	84206	MEX3B	8.1649	3.02943	3.75865	224.639	6.6656e-14	1.06528e-12
ENSG00000037749	4238	MFAP3	2.80524	1.48812	4.8727	79.4956	3.4318e-09	1.76211e-08
ENSG00000118855	64747	MFSD1	2.32214	1.21546	3.75059	42.2574	8.78815e-07	2.68415e-06
ENSG00000151690	54842	MFSD6	10.3226	3.36773	3.03193	311.841	1.62221e-15	4.07303e-14
ENSG00000164073	256471	MFSD8	2.11953	1.08374	3.7408	50.7368	1.95939e-07	6.93317e-07
ENSG00000257335	8972	MGAM	18.7896	4.23187	-0.597915	22.1288	8.25223e-05	0.000169945
ENSG00000257743	93432	MGAM2	88.8558	6.47339	0.435082	41.1352	1.61974e-06	4.69973e-06
ENSG00000128268	4248	MGAT3	2.2155	1.14764	1.91826	10.635	0.00323135	0.00503528
ENSG00000071073	11320	MGAT4A	13.1401	3.71591	5.1545	463.772	1.61267e-17	7.71705e-16
ENSG00000182050	25834	MGAT4C	3.44868	1.78605	3.77347	103.528	2.57915e-10	1.68971e-09
ENSG00000101752	57534	MIB1	2.13007	1.0909	7.89277	64.4464	2.41311e-08	1.03041e-07
ENSG00000155970	286097	MICU3	9.47086	3.2435	4.13218	267.665	9.26916e-15	1.85271e-13
ENSG00000080561	11043	MID2	2.9538	1.56257	1.13223	26.3817	2.71405e-05	6.09109e-05
ENSG00000180488	374986	MIGA1	2.84398	1.50791	3.98664	115.426	8.54456e-11	6.23022e-10
ENSG00000148481	80013	MINDY3	5.22493	2.38541	4.59875	256.652	1.49161e-14	2.84416e-13
ENSG00000187098	4286	MITF	4.00515	2.00186	2.6289	34.8042	3.903e-06	1.04222e-05
ENSG00000079277	8569	MKNK1	2.25318	1.17196	2.20544	26.1512	2.87528e-05	6.43067e-05
ENSG00000179455	7681	MKRN3	1479.06	10.5305	2.27475	453.079	1.71643e-16	5.85943e-15
ENSG00000119684	27030	MLH3	3.06905	1.61779	5.06258	119.134	6.1741e-11	4.66609e-10
ENSG00000213190	10962	MLLT11	14.1078	3.81842	6.68096	594.944	8.509e-19	6.54009e-17
ENSG00000171843	4300	MLLT3	8.76064	3.13104	4.95795	493.956	7.68112e-18	4.19535e-16
ENSG00000275023	4302	MLLT6	3.83512	1.93927	2.73215	33.4192	5.25971e-06	1.37015e-05
ENSG00000151611	166785	MMAA	3.70204	1.88832	2.63665	85.7769	1.65265e-09	9.12354e-09
ENSG00000108960	23531	MMD	3.40152	1.76618	5.64558	217.365	9.62153e-14	1.48056e-12
ENSG00000169446	93380	MMGT1	2.79198	1.48129	5.11467	77.0902	4.59426e-09	2.29728e-08
ENSG00000196611	4312	MMP1	141.481	7.14446	1.95896	37.9422	2.93758e-06	8.05781e-06
ENSG00000156103	4325	MMP16	2.12599	1.08814	6.0585	43.3473	7.1698e-07	2.23706e-06
ENSG00000138722	22915	MMRN1	14.7044	3.87817	5.16464	202.718	2.08635e-13	2.93764e-12
ENSG00000173269	79812	MMRN2	5.09205	2.34825	-0.0836498	23.2658	6.06752e-05	0.00012775
ENSG00000169184	4330	MN1	2.25675	1.17424	2.3518	23.6845	5.42843e-05	0.000115501
ENSG00000130675	3110	MNX1	88.9002	6.47411	-0.195467	56.3131	1.37644e-07	5.04401e-07
ENSG00000165943	64112	MOAP1	3.05245	1.60997	4.22344	122.086	4.79484e-11	3.72562e-10
ENSG00000173542	92597	MOB1B	2.18702	1.12897	5.64408	39.3791	1.5299e-06	4.46007e-06
ENSG00000080823	5891	MOK	6.70235	2.74467	1.27992	45.4566	4.88098e-07	1.57875e-06
ENSG00000159256	23515	MORC3	2.491	1.31672	5.18942	88.8473	1.17396e-09	6.70944e-09
ENSG00000188010	729967	MORN2	3.23528	1.69389	3.10542	59.7244	4.77152e-08	1.92147e-07
ENSG00000171160	118812	MORN4	2.32731	1.21866	2.8235	38.2538	1.91359e-06	5.45992e-06
ENSG00000079931	26002	MOXD1	2.3426	1.22811	2.87928	26.806	2.44232e-05	5.53709e-05
ENSG00000060762	51660	MPC1	3.61573	1.85429	3.89297	108.651	1.5834e-10	1.09053e-09
ENSG00000143158	25874	MPC2	3.12245	1.64268	4.31014	106.032	2.02697e-10	1.36391e-09
ENSG00000124383	10199	MPHOSPH10	2.0219	1.01571	4.33647	56.3226	7.99144e-08	3.06246e-07
ENSG00000196199	54737	MPHOSPH8	2.24639	1.16761	4.2387	90.9343	9.35408e-10	5.4805e-09
ENSG00000161647	4356	MPP3	14.0515	3.81265	2.23081	239.317	3.28021e-14	5.69397e-13
ENSG00000066382	744	MPPED2	6.21848	2.63656	2.36995	105.059	2.22456e-10	1.48016e-09
ENSG00000149573	10205	MPZL2	8.6064	3.10541	1.46809	70.9657	9.97796e-09	4.63638e-08
ENSG00000158186	22808	MRAS	3.65921	1.87153	3.39612	137.47	1.38856e-11	1.2317e-10
ENSG00000178988	114932	MRFAP1L1	2.69852	1.43217	5.42113	75.5768	5.53974e-09	2.71364e-08
ENSG00000101353	140699	MROH8	4.9021	2.2934	0.573592	32.321	6.69915e-06	1.70404e-05
ENSG00000134056	92259	MRPS36	2.0548	1.039	3.7084	33.1471	5.5821e-06	1.44731e-05
ENSG00000110077	64231	MS4A6A	30.3662	4.92439	0.946908	19.4913	0.00022536	0.000428505
ENSG00000170903	84437	MSANTD4	4.01687	2.00607	5.27437	161.515	2.49263e-12	2.61744e-11
ENSG00000005302	10943	MSL3	2.25154	1.17091	3.46873	47.0198	3.69868e-07	1.23021e-06
ENSG00000052802	6307	MSMO1	2.94623	1.55887	6.74074	70.5198	1.05782e-08	4.88033e-08
ENSG00000174099	253827	MSRB3	7.66432	2.93816	2.45008	105.021	2.2327e-10	1.48492e-09
ENSG00000163132	4487	MSX1	13.0881	3.71018	3.25412	37.175	2.38076e-06	6.64288e-06
ENSG00000120149	4488	MSX2	7.3565	2.87902	3.13598	31.1045	8.80792e-06	2.186e-05
ENSG00000163738	441024	MTHFD2L	2.87465	1.52339	3.34068	84.3185	1.95073e-09	1.06158e-08
ENSG00000103248	64779	MTHFSD	2.13184	1.0921	0.529132	7.70301	0.0103524	0.0149318
ENSG00000108389	9110	MTMR4	4.08683	2.03098	5.97857	337.927	6.43682e-16	1.86287e-14
ENSG00000139505	9107	MTMR6	3.14465	1.6529	5.07391	128.865	2.73481e-11	2.25698e-10
ENSG00000003987	9108	MTMR7	7.78393	2.9605	3.96181	388.886	1.26422e-16	4.4776e-15
ENSG00000104643	66036	MTMR9	2.64937	1.40565	5.70817	138.484	1.28509e-11	1.14811e-10
ENSG00000105887	136319	MTPN	2.16132	1.11191	6.97323	50.5125	2.0341e-07	7.16355e-07
ENSG00000170873	9788	MTSS1	19.9076	4.31524	4.39375	575.92	1.25126e-18	9.10124e-17
ENSG00000138823	4547	MTTP	38.0319	5.24914	3.7733	329.749	8.53707e-16	2.37051e-14
ENSG00000180354	222166	MTURN	18.8843	4.23911	5.45533	791.443	2.82459e-20	3.73151e-18
ENSG00000129422	57509	MTUS1	7.9093	2.98355	4.51235	278.102	6.00239e-15	1.24828e-13
ENSG00000132938	23281	MTUS2	39.037	5.28677	2.85349	336.045	6.8651e-16	1.96857e-14
ENSG00000128654	10651	MTX2	2.53689	1.34306	4.56013	57.0694	7.12274e-08	2.75434e-07
ENSG00000173702	56667	MUC13	36.1664	5.17658	1.59272	26.4844	5.14965e-05	0.000110057
ENSG00000169550	143662	MUC15	112.473	6.81344	-1.16334	57.9099	2.00252e-07	7.06567e-07
ENSG00000181143	94025	MUC16	4.77976	2.25694	3.07491	14.1445	0.000978014	0.00165831
ENSG00000196814	89853	MVB12B	4.6899	2.22956	3.15633	95.5804	5.72406e-10	3.51965e-09
ENSG00000059728	4084	MXD1	15.2642	3.93208	3.17737	350.495	4.22172e-16	1.2847e-14
ENSG00000123933	10608	MXD4	2.83172	1.50168	1.69628	21.9619	8.63914e-05	0.00017707
ENSG00000119950	4601	MXI1	12.6475	3.66078	4.95441	592.584	8.92015e-19	6.82094e-17
ENSG00000101825	25878	MXRA5	4.5077	2.17239	4.78192	78.8638	3.7026e-09	1.88865e-08
ENSG00000182534	439921	MXRA7	4.37662	2.12982	5.39913	324.106	1.04139e-15	2.78282e-14
ENSG00000136997	4609	MYC	3.46484	1.79279	3.24757	106.039	2.02577e-10	1.36371e-09
ENSG00000005810	23077	MYCBP2	4.86581	2.28268	6.86912	245.886	2.41897e-14	4.38266e-13
ENSG00000104177	50804	MYEF2	2.27684	1.18704	5.5983	58.9401	5.36375e-08	2.1305e-07
ENSG00000144821	22989	MYH15	7.07685	2.82311	-0.747305	11.874	0.00204669	0.00329392
ENSG00000145949	340156	MYLK4	3.7825	1.91934	-0.122301	13.3956	0.00119688	0.00200143
ENSG00000041515	23026	MYO16	427.985	8.74142	3.27966	760.39	4.56244e-20	5.35674e-18
ENSG00000128641	4430	MYO1B	3.79177	1.92287	6.95814	171.947	1.26701e-12	1.43887e-11
ENSG00000197535	4644	MYO5A	8.10292	3.01844	6.2993	492.421	7.96807e-18	4.3243e-16
ENSG00000066933	4649	MYO9A	3.64953	1.86771	5.91655	182.656	6.56085e-13	8.07168e-12
ENSG00000141052	93649	MYOCD	6.58033	2.71816	-0.0800132	15.6624	0.000562477	0.000998225
ENSG00000138119	26509	MYOF	2.27965	1.18881	4.69329	41.4328	1.02745e-06	3.09814e-06
ENSG00000101605	8736	MYOM1	5.94547	2.57179	1.06306	20.5021	0.000129978	0.000257864
ENSG00000170011	25924	MYRIP	12.9405	3.69383	1.48191	145.606	7.55745e-12	7.15032e-11
ENSG00000196132	4661	MYT1	146.151	7.19131	2.76286	361.747	2.92844e-16	9.41076e-15
ENSG00000186487	23040	MYT1L	855.918	9.74133	2.90758	394.142	1.08129e-16	3.9039e-15
ENSG00000244754	10443	N4BP2L2	2.1164	1.08161	6.11999	68.8154	1.32595e-08	5.97861e-08
ENSG00000156239	29104	N6AMT1	2.59572	1.37614	2.96763	64.2011	2.49782e-08	1.06171e-07
ENSG00000077616	10003	NAALAD2	3.1057	1.63492	3.45701	67.9475	1.48999e-08	6.63401e-08
ENSG00000177694	254827	NAALADL2	3.07068	1.61856	1.47418	19.8686	0.000155879	0.000304867
ENSG00000249437	4671	NAIP	6.45695	2.69085	1.2581	52.3058	1.5129e-07	5.50483e-07
ENSG00000102452	259232	NALCN	7.11368	2.8306	0.278346	53.7146	1.20488e-07	4.46136e-07
ENSG00000188613	340719	NANOS1	2.95295	1.56216	1.5444	28.5944	1.58113e-05	3.72335e-05
ENSG00000186310	4675	NAP1L3	3.26548	1.70729	6.15482	141.873	9.95365e-12	9.15601e-11
ENSG00000177432	266812	NAP1L5	14.0405	3.81152	3.31699	236.271	3.78761e-14	6.4398e-13
ENSG00000125814	63908	NAPB	25.1744	4.65389	5.45684	900.244	6.01453e-21	1.12103e-18
ENSG00000134369	89796	NAV1	2.30588	1.20532	6.17147	40.5416	1.21927e-06	3.62019e-06
ENSG00000067798	89795	NAV3	42.2226	5.39995	4.85403	766.186	4.16591e-20	5.0095e-18
ENSG00000172915	26960	NBEA	8.45422	3.07967	7.01595	247.832	2.21339e-14	4.06952e-13
ENSG00000219481	55672	NBPF1	3.85784	1.94779	3.92252	115.957	8.1521e-11	5.9762e-10
ENSG00000266338	284565	NBPF15	5.19837	2.37806	2.5593	114.862	8.98433e-11	6.52217e-10
ENSG00000162825	100288142	NBPF20	8.4027	3.07085	0.882839	51.2907	1.78732e-07	6.38799e-07
ENSG00000272150	101929780	NBPF25P	4.42302	2.14503	0.00454631	17.2787	0.00033781	0.00062294
ENSG00000270231	728841	NBPF8	6.78873	2.76314	2.42902	81.4027	2.73631e-09	1.43363e-08
ENSG00000269713	400818	NBPF9	5.75545	2.52493	3.02098	112.103	1.15187e-10	8.18662e-10
ENSG00000104490	83988	NCALD	63.5065	5.98883	5.31169	792.487	2.78029e-20	3.73151e-18
ENSG00000149294	4684	NCAM1	38.8041	5.27814	5.97754	952.757	3.03958e-21	7.04547e-19
ENSG00000154654	4685	NCAM2	24.1076	4.59142	4.27134	554.925	1.94287e-18	1.31087e-16
ENSG00000130287	1463	NCAN	29.8918	4.90168	4.08216	491.881	8.07166e-18	4.3243e-16
ENSG00000176771	344148	NCKAP5	27.2562	4.76851	3.27596	297.363	2.79645e-15	6.40506e-14
ENSG00000266412	8031	NCOA4	2.01984	1.01424	6.97185	62.2446	3.30061e-08	1.37052e-07
ENSG00000198646	23054	NCOA6	5.22464	2.38533	4.05059	152.648	4.56862e-12	4.5538e-11
ENSG00000111912	135112	NCOA7	2.86112	1.51658	3.97856	100.745	3.38991e-10	2.1694e-09
ENSG00000188211	374383	NCR3LG1	11.988	3.58352	2.9441	277.106	6.25254e-15	1.29187e-13
ENSG00000198786	4540	ND5	2.41689	1.27315	7.5178	38.1804	1.942e-06	5.52934e-06
ENSG00000198695	4541	ND6	4.35495	2.12266	4.94236	14.4973	0.000824075	0.00141793
ENSG00000131507	80762	NDFIP1	3.89789	1.96269	6.51974	200.643	2.33758e-13	3.24843e-12
ENSG00000102471	54602	NDFIP2	2.55025	1.35064	4.54806	57.7147	6.45408e-08	2.52127e-07
ENSG00000182636	4692	NDN	4.62577	2.20969	4.21468	234.123	4.19632e-14	7.05427e-13
ENSG00000173376	79625	NDNF	2.34589	1.23014	4.25447	16.4093	0.000443172	0.000800114
ENSG00000124479	4693	NDP	18.8578	4.23709	-0.822572	25.3765	3.49783e-05	7.69097e-05
ENSG00000104419	10397	NDRG1	6.05153	2.5973	1.33076	67.1425	1.66192e-08	7.31431e-08
ENSG00000103034	65009	NDRG4	7.04518	2.81664	4.56488	397.687	9.74201e-17	3.57791e-15
ENSG00000164100	9348	NDST3	40.2609	5.33131	2.39707	319.443	1.23024e-15	3.21262e-14
ENSG00000138653	64579	NDST4	2272.49	11.1501	3.12447	741.785	7.83321e-19	6.08338e-17
ENSG00000128609	4698	NDUFA5	2.62419	1.39187	5.76588	104.138	2.43109e-10	1.60059e-09
ENSG00000139180	4704	NDUFA9	2.70518	1.43573	3.00161	64.9286	2.25551e-08	9.68103e-08
ENSG00000123545	29078	NDUFAF4	2.86273	1.51739	4.38575	95.0742	6.03302e-10	3.69287e-09
ENSG00000101247	79133	NDUFAF5	2.88359	1.52787	3.30183	75.9554	5.28496e-09	2.59994e-08
ENSG00000151366	4718	NDUFC2	2.14216	1.09907	4.37626	34.7439	3.9534e-06	1.05473e-05
ENSG00000078114	10529	NEBL	2.03034	1.02172	4.81566	37.7665	2.11103e-06	5.95602e-06
ENSG00000089818	25977	NECAP1	3.91354	1.96848	4.3901	165.064	1.97183e-12	2.11373e-11
ENSG00000049759	23327	NEDD4L	4.88226	2.28755	6.31924	300.272	2.50172e-15	5.86527e-14
ENSG00000111859	4739	NEDD9	2.75176	1.46035	3.95265	37.5214	2.21855e-06	6.2182e-06
ENSG00000277586	4747	NEFL	248.639	7.95791	9.17683	1068.33	7.63907e-22	2.71205e-19
ENSG00000104722	4741	NEFM	79.9288	6.32064	5.95552	1176.36	2.38373e-22	1.3607e-19
ENSG00000172260	257194	NEGR1	131.023	7.03368	5.69978	811.052	2.10621e-20	3.10207e-18
ENSG00000137601	4750	NEK1	2.55699	1.35444	4.32709	65.4645	2.09331e-08	9.03947e-08
ENSG00000163491	152110	NEK10	5.4688	2.45122	0.968929	35.5944	3.30268e-06	8.9555e-06
ENSG00000114670	79858	NEK11	5.47754	2.45353	2.59042	119.581	5.93991e-11	4.50508e-10
ENSG00000197168	341676	NEK5	8.5585	3.09736	0.266658	45.3913	4.93853e-07	1.59529e-06
ENSG00000165973	4745	NELL1	364.518	8.50985	4.52284	1145.99	3.27094e-22	1.52416e-19
ENSG00000184613	4753	NELL2	5.99024	2.58261	6.64805	316.895	1.34881e-15	3.47961e-14
ENSG00000165525	9147	NEMF	2.04627	1.033	5.21226	52.7973	1.39671e-07	5.11327e-07
ENSG00000166342	81832	NETO1	3.74724	1.90583	1.22671	47.733	3.26575e-07	1.09997e-06
ENSG00000171208	81831	NETO2	4.42134	2.14448	5.05677	326.027	9.7292e-16	2.61391e-14
ENSG00000162992	4760	NEUROD1	408.07	8.67267	2.12149	120.832	1.46033e-10	1.01279e-09
ENSG00000123307	58158	NEUROD4	350.181	8.45196	3.04876	398.951	9.38841e-17	3.47371e-15
ENSG00000181965	4762	NEUROG1	21.533	4.42848	0.0396701	15.6855	0.000633292	0.00111409
ENSG00000178403	63973	NEUROG2	81.2131	6.34364	2.02088	157.791	3.2033e-12	3.29865e-11
ENSG00000050030	340533	NEXMIF	41.9914	5.39202	3.74063	545.133	2.39859e-18	1.56866e-16
ENSG00000196712	4763	NF1	2.3041	1.2042	6.43716	57.1085	7.0802e-08	2.74002e-07
ENSG00000163531	23114	NFASC	5.81542	2.53988	4.12325	100.37	3.51856e-10	2.24499e-09
ENSG00000101096	4773	NFATC2	2.49293	1.31784	0.614051	9.27798	0.00545185	0.00820556
ENSG00000162599	4774	NFIA	8.6675	3.11562	4.5871	97.3704	4.76151e-10	2.96446e-09
ENSG00000165030	4783	NFIL3	3.91866	1.97036	3.86373	139.303	1.20759e-11	1.08669e-10
ENSG00000064300	4804	NGFR	22.8389	4.51342	2.36568	71.9139	8.82028e-09	4.14364e-08
ENSG00000182768	51335	NGRN	5.53773	2.46929	4.1398	251.775	1.85246e-14	3.45276e-13
ENSG00000171786	4807	NHLH1	33.8758	5.08218	1.12548	77.3332	4.45942e-09	2.23435e-08
ENSG00000177551	4808	NHLH2	42.6039	5.41291	2.65152	257.489	1.43771e-14	2.76259e-13
ENSG00000177453	167359	NIM1K	59.709	5.89988	-1.39809	31.095	1.64247e-05	3.85864e-05
ENSG00000170113	123606	NIPA1	5.98108	2.58041	4.98573	273.476	7.26378e-15	1.48778e-13
ENSG00000104361	79815	NIPAL2	7.01941	2.81135	2.23049	129.157	2.67099e-11	2.21016e-10
ENSG00000136783	25934	NIPSNAP3A	2.84661	1.50924	3.86427	69.2881	1.24491e-08	5.65421e-08
ENSG00000165028	55335	NIPSNAP3B	27.9409	4.80431	0.793817	67.9338	1.49277e-08	6.64437e-08
ENSG00000084628	79570	NKAIN1	2.22651	1.15478	3.56099	21.3835	0.0001014	0.000205237
ENSG00000188580	154215	NKAIN2	197.447	7.62532	1.96693	188.355	4.68664e-13	6.00881e-12
ENSG00000185942	286183	NKAIN3	2.70333	1.43474	-0.286348	9.76462	0.0045062	0.00687105
ENSG00000101882	79576	NKAP	2.13197	1.09218	3.62946	45.3207	5.00159e-07	1.6122e-06
ENSG00000150776	55216	NKAPD1	2.46295	1.30039	5.2379	60.0441	4.55077e-08	1.84292e-07
ENSG00000197885	28512	NKIRAS1	4.15212	2.05385	3.30228	90.2699	1.00511e-09	5.82704e-09
ENSG00000163623	4825	NKX6-1	42.0656	5.39457	-1.17035	16.2451	0.000618904	0.00109019
ENSG00000169760	22871	NLGN1	7.18492	2.84497	4.73093	340.459	5.90541e-16	1.72658e-14
ENSG00000091592	22861	NLRP1	10.9426	3.45188	3.61502	451.198	2.2267e-17	1.00613e-15
ENSG00000112981	8382	NME5	14.0718	3.81473	2.10765	192.113	3.77271e-13	4.97831e-12
ENSG00000157064	23057	NMNAT2	6.59205	2.72073	4.42655	328.275	8.98927e-16	2.45973e-14
ENSG00000152465	9397	NMT2	2.20397	1.14011	3.70952	48.7708	2.73075e-07	9.3864e-07
ENSG00000132911	56923	NMUR2	33.0829	5.04801	-0.885889	42.7249	1.21803e-06	3.61722e-06
ENSG00000053438	4826	NNAT	11.8101	3.56195	5.18212	428.092	4.12191e-17	1.70727e-15
ENSG00000166741	4837	NNMT	12.7218	3.66924	-0.608224	8.75513	0.00710021	0.0104792
ENSG00000112992	23530	NNT	2.04533	1.03233	5.27145	99.9063	3.68532e-10	2.34092e-09
ENSG00000183691	9241	NOG	13.5518	3.76042	1.06216	26.9213	2.37367e-05	5.39211e-05
ENSG00000101746	8715	NOL4	41.053	5.35942	2.33525	218.867	8.91151e-14	1.38561e-12
ENSG00000197183	140688	NOL4L	4.90476	2.29418	4.06191	141.265	1.04162e-11	9.51693e-11
ENSG00000163072	115677	NOSTRIN	30.3819	4.92514	-0.78695	15.3256	0.000708844	0.00123505
ENSG00000204301	4855	NOTCH4	4.32761	2.11357	-0.248731	20.1194	0.000145009	0.000285481
ENSG00000136999	4856	NOV	13.4742	3.75212	0.833199	69.4097	1.22492e-08	5.57024e-08
ENSG00000139910	4857	NOVA1	45.7994	5.51726	5.74041	524.468	3.78757e-18	2.26813e-16
ENSG00000104967	4858	NOVA2	2.3623	1.24019	2.38643	11.2225	0.00259601	0.00411537
ENSG00000151322	64067	NPAS3	21.4108	4.42027	2.44529	171.367	1.31431e-12	1.48261e-11
ENSG00000168743	255743	NPNT	8.30572	3.05411	0.931322	43.0438	7.58523e-07	2.35436e-06
ENSG00000113389	4883	NPR3	126.881	6.98733	4.8141	401.752	8.65306e-17	3.23373e-15
ENSG00000185149	4887	NPY2R	14.9688	3.90389	-0.67589	28.112	1.77513e-05	4.14031e-05
ENSG00000164129	4889	NPY5R	3.40212	1.76643	1.09042	36.4796	2.74656e-06	7.58407e-06
ENSG00000175745	7025	NR2F1	73.3227	6.19619	4.1943	619.032	5.30981e-19	4.37429e-17
ENSG00000237187	441094	NR2F1-AS1	23.5257	4.55617	3.32495	318.024	1.29478e-15	3.35202e-14
ENSG00000185551	7026	NR2F2	135.174	7.07867	4.06737	218.116	9.25938e-14	1.42926e-12
ENSG00000247809	644192	NR2F2-AS1	21.5178	4.42746	0.741565	12.6285	0.00171732	0.0027998
ENSG00000151623	4306	NR3C2	14.9405	3.90116	2.53172	243.083	2.75215e-14	4.89706e-13
ENSG00000153234	4929	NR4A2	9.87759	3.30416	0.741487	56.7217	7.51383e-08	2.89431e-07
ENSG00000119508	8013	NR4A3	82.8679	6.37274	1.1704	127.83	2.97485e-11	2.43859e-10
ENSG00000116833	2494	NR5A2	12.7039	3.6672	3.19389	412.41	6.37544e-17	2.47563e-15
ENSG00000091129	4897	NRCAM	6.69387	2.74284	5.35742	323.953	1.04707e-15	2.79299e-14
ENSG00000134986	9315	NREP	6.26214	2.64666	8.52463	356.881	3.4258e-16	1.07768e-14
ENSG00000157168	3084	NRG1	23.5164	4.55559	3.41179	500.762	6.53728e-18	3.63722e-16
ENSG00000185737	10718	NRG3	17.5558	4.13388	3.00815	347.376	4.68136e-16	1.4045e-14
ENSG00000180530	8204	NRIP1	6.9008	2.78676	7.17374	372.483	2.08607e-16	7.02154e-15
ENSG00000124785	51299	NRN1	1469.05	10.5207	4.06593	1124.29	4.12185e-22	1.70725e-19
ENSG00000099250	8829	NRP1	19.4513	4.28179	5.29855	642.902	3.385e-19	3.09655e-17
ENSG00000118257	8828	NRP2	2.14871	1.10347	5.39626	72.4836	8.19528e-09	3.87535e-08
ENSG00000152954	140767	NRSN1	666.148	9.3797	2.70995	556.038	1.89729e-18	1.28593e-16
ENSG00000179915	9378	NRXN1	9.14714	3.19332	5.68014	384.005	1.46428e-16	5.06587e-15
ENSG00000110076	9379	NRXN2	4.51281	2.17403	0.745086	21.8826	8.82985e-05	0.000180656
ENSG00000021645	9369	NRXN3	3.70064	1.88777	2.61597	75.2676	5.7577e-09	2.81209e-08
ENSG00000147548	54904	NSD3	3.43008	1.77824	6.63432	171.222	1.32645e-12	1.49273e-11
ENSG00000073969	4905	NSF	2.62099	1.39011	4.41845	87.9142	1.30123e-09	7.34672e-09
ENSG00000168824	27065	NSG1	19.0258	4.24989	5.79461	809.634	2.15088e-20	3.11214e-18
ENSG00000170091	51617	NSG2	1349.6	10.3983	4.16018	887.768	7.1137e-21	1.26277e-18
ENSG00000178694	63899	NSUN3	2.0906	1.06391	3.03599	43.4472	7.0384e-07	2.19974e-06
ENSG00000076685	22978	NT5C2	3.30767	1.72582	5.25521	163.706	2.15573e-12	2.29273e-11
ENSG00000122643	51251	NT5C3A	4.5418	2.18326	4.43412	158.626	3.02681e-12	3.13639e-11
ENSG00000135318	4907	NT5E	24.323	4.60425	2.44261	116.312	7.90031e-11	5.80875e-10
ENSG00000182667	50863	NTM	6.63917	2.731	2.87623	152.736	4.54078e-12	4.53318e-11
ENSG00000074527	59277	NTN4	7.8854	2.97918	2.28536	36.2968	2.85254e-06	7.84618e-06
ENSG00000162631	22854	NTNG1	19.2989	4.27045	3.44399	330.769	8.23886e-16	2.30056e-14
ENSG00000196358	84628	NTNG2	11.8654	3.56869	-0.297579	41.1718	1.07999e-06	3.24176e-06
ENSG00000148053	4915	NTRK2	647.657	9.33909	5.85464	1065.5	7.88812e-22	2.73534e-19
[truncated: 1,504 more rows]

## Sheet: (hESC D0vD20) FC<0.5 
Ensembl ID	EntrezGene	Symbol	FC	logFC	logCPM	F	PValue	FDR
ENSG00000166535	144568	A2ML1	0.00326897	-8.25695	-0.260441	89.1088	9.52974e-09	4.44612e-08
ENSG00000094914	8086	AAAS	0.228163	-2.13187	2.66324	52.7913	1.39808e-07	5.11701e-07
ENSG00000081760	65985	AACS	0.403622	-1.30892	2.69067	37.4659	2.24372e-06	6.28401e-06
ENSG00000087884	28971	AAMDC	0.21184	-2.23895	1.06559	30.0728	1.11642e-05	2.71387e-05
ENSG00000127837	14	AAMP	0.250185	-1.99893	3.02497	52.0052	1.58907e-07	5.7581e-07
ENSG00000090861	16	AARS	0.280478	-1.83404	4.75237	66.1752	1.89738e-08	8.2652e-08
ENSG00000124608	57505	AARS2	0.26963	-1.89094	1.77039	36.6651	2.64338e-06	7.32357e-06
ENSG00000008311	10157	AASS	0.0949815	-3.39621	5.32607	882.816	7.60854e-21	1.3192e-18
ENSG00000275700	26574	AATF	0.345768	-1.53212	3.57129	83.3338	2.18465e-09	1.17728e-08
ENSG00000165029	19	ABCA1	0.367921	-1.44253	5.12905	153.639	4.26328e-12	4.28657e-11
ENSG00000107331	20	ABCA2	0.290483	-1.78347	-0.610388	5.92711	0.0224853	0.0308245
ENSG00000103222	4363	ABCC1	0.256489	-1.96303	3.41428	81.6884	2.64598e-09	1.39217e-08
ENSG00000204574	23	ABCF1	0.231513	-2.11083	4.22803	104.567	2.33248e-10	1.54507e-09
ENSG00000161204	55324	ABCF3	0.484616	-1.04509	2.03653	10.3506	0.00359818	0.00557602
ENSG00000106077	83451	ABHD11	0.138405	-2.85303	0.515697	39.5203	1.48795e-06	4.34608e-06
ENSG00000114779	84836	ABHD14B	0.125858	-2.99013	-0.166779	24.2744	4.64865e-05	0.00010011
ENSG00000100439	63874	ABHD4	0.161524	-2.63018	1.91945	47.1169	3.63628e-07	1.21082e-06
ENSG00000097007	25	ABL1	0.314377	-1.66943	3.85188	37.1426	2.39661e-06	6.68085e-06
ENSG00000060971	30	ACAA1	0.39247	-1.34935	1.1006	13.0242	0.00136118	0.00225592
ENSG00000167315	10449	ACAA2	0.267199	-1.90401	4.945	218.249	9.19645e-14	1.42102e-12
ENSG00000076555	32	ACACB	0.185421	-2.43112	1.79762	55.2093	9.50639e-08	3.58588e-07
ENSG00000151498	27034	ACAD8	0.485542	-1.04233	3.2177	41.3166	1.05049e-06	3.15996e-06
ENSG00000072778	37	ACADVL	0.196201	-2.34959	3.65859	36.9704	2.48262e-06	6.90513e-06
ENSG00000157766	176	ACAN	0.105147	-3.24952	-0.364561	16.1624	0.000479253	0.000859014
ENSG00000072818	9744	ACAP1	0.00733127	-7.09172	-1.16346	48.264	3.65495e-06	9.8214e-06
ENSG00000114331	23527	ACAP2	0.432848	-1.20807	5.44916	85.4977	1.70566e-09	9.38837e-09
ENSG00000181513	79777	ACBD4	0.141297	-2.82319	-0.866192	19.0747	0.000196526	0.000377434
ENSG00000176244	414149	ACBD7	0.277771	-1.84803	2.479	48.4783	2.87122e-07	9.7992e-07
ENSG00000110455	84680	ACCS	0.357318	-1.48472	-0.323848	10.7008	0.00315243	0.00491847
ENSG00000102977	65057	ACD	0.152817	-2.71012	0.0748142	16.0673	0.000493984	0.000883188
ENSG00000100813	22985	ACIN1	0.448891	-1.15556	4.93676	40.5729	1.21192e-06	3.60121e-06
ENSG00000122729	48	ACO1	0.243916	-2.03554	4.52725	215.318	1.06899e-13	1.62484e-12
ENSG00000100412	50	ACO2	0.457889	-1.12693	3.15914	25.5824	3.31929e-05	7.33352e-05
ENSG00000177465	122970	ACOT4	0.264292	-1.9198	-0.961626	8.23066	0.008314	0.0121444
ENSG00000101473	10005	ACOT8	0.34368	-1.54086	0.610313	16.6092	0.000416123	0.000755394
ENSG00000153093	55289	ACOXL	0.00822616	-6.92557	0.944954	156.862	3.41288e-12	3.49515e-11
ENSG00000102575	54	ACP5	0.0134983	-6.21108	-1.38144	28.9451	1.90739e-05	4.41768e-05
ENSG00000162836	51205	ACP6	0.404708	-1.30505	2.16659	15.9165	0.000518367	0.000924345
ENSG00000103740	23205	ACSBG1	0.15412	-2.69788	-1.12159	22.6912	8.67188e-05	0.000177667
ENSG00000167107	80221	ACSF2	0.125622	-2.99284	1.18256	37.6729	2.15141e-06	6.0562e-06
ENSG00000176715	197322	ACSF3	0.25737	-1.95809	0.366019	20.2784	0.000138546	0.000273805
ENSG00000111058	79611	ACSS3	0.446366	-1.1637	3.96729	63.8268	2.63331e-08	1.11442e-07
ENSG00000075624	60	ACTB	0.465737	-1.10241	8.82375	48.4636	2.8785e-07	9.81733e-07
ENSG00000159251	70	ACTC1	0.317326	-1.65596	0.910467	23.3277	5.96815e-05	0.000125765
ENSG00000163017	72	ACTG2	0.0123208	-6.34277	0.259796	26.1246	3.68119e-05	8.06734e-05
ENSG00000072110	87	ACTN1	0.0867517	-3.52696	4.37879	266.187	9.87011e-15	1.9597e-13
ENSG00000248746	89	ACTN3	0.0090894	-6.7816	0.235257	91.6667	8.64591e-10	5.10369e-09
ENSG00000130402	81	ACTN4	0.206231	-2.27767	3.41277	35.5571	3.32869e-06	9.01783e-06
ENSG00000101442	79913	ACTR5	0.440681	-1.18219	1.54937	13.5908	0.0011193	0.00188033
ENSG00000184378	84517	ACTRT3	0.283996	-1.81606	0.282931	26.7236	2.49269e-05	5.63585e-05
ENSG00000196839	100	ADA	0.182057	-2.45754	0.386418	19.0102	0.000200305	0.000384048
ENSG00000143537	8751	ADAM15	0.189191	-2.40208	0.937398	13.4602	0.00117057	0.00196139
ENSG00000151388	81792	ADAMTS12	0.315413	-1.66468	4.44327	108.422	1.61774e-10	1.11151e-09
ENSG00000145808	171019	ADAMTS19	0.447655	-1.15954	3.26464	44.0961	6.2462e-07	1.97199e-06
ENSG00000087116	9509	ADAMTS2	0.0991788	-3.33382	1.8443	42.5881	8.25875e-07	2.53962e-06
ENSG00000173157	80070	ADAMTS20	0.185622	-2.42956	1.23793	48.4293	2.89551e-07	9.86631e-07
ENSG00000158859	9507	ADAMTS4	0.0386333	-4.69401	0.733962	70.6625	1.0382e-08	4.80169e-08
ENSG00000134917	11095	ADAMTS8	0.0428077	-4.54599	-1.29648	33.2229	1.07068e-05	2.61428e-05
ENSG00000160710	103	ADAR	0.417288	-1.26089	6.81503	120.792	5.35349e-11	4.1105e-10
ENSG00000063761	57143	ADCK1	0.204676	-2.28859	0.666905	26.825	2.43086e-05	5.51279e-05
ENSG00000161912	221442	ADCY10P1	0.496474	-1.01021	0.551049	6.252	0.0194185	0.0268556
ENSG00000138031	109	ADCY3	0.150974	-2.72763	1.7873	55.7643	8.71567e-08	3.31049e-07
ENSG00000078549	117	ADCYAP1R1	0.189148	-2.40241	2.65022	56.1989	8.14619e-08	3.11722e-07
ENSG00000121753	576	ADGRB2	0.0280381	-5.15647	-0.278836	34.0264	4.61078e-06	1.21426e-05
ENSG00000173698	10149	ADGRG2	0.331511	-1.59287	2.82998	67.671	1.54677e-08	6.85201e-08
ENSG00000159618	221188	ADGRG5	0.0521377	-4.26153	-1.03681	34.3398	4.31016e-06	1.14154e-05
ENSG00000072071	22859	ADGRL1	0.265825	-1.91145	2.42646	49.5758	2.3811e-07	8.28965e-07
ENSG00000164199	84059	ADGRV1	0.212625	-2.23362	5.98655	144.009	8.4965e-12	7.953e-11
ENSG00000148926	133	ADM	0.109607	-3.18958	1.38025	82.4583	2.4182e-09	1.2864e-08
ENSG00000101544	22850	ADNP2	0.487053	-1.03785	5.08579	85.4414	1.71658e-09	9.44151e-09
ENSG00000170425	136	ADORA2B	0.0808267	-3.62902	-0.174088	25.8341	3.11428e-05	6.91749e-05
ENSG00000144843	141	ADPRH	0.423067	-1.24104	0.617313	14.3731	0.000858995	0.00147393
ENSG00000116863	54936	ADPRHL2	0.228758	-2.12811	1.31485	22.1116	8.29133e-05	0.000170645
ENSG00000150594	150	ADRA2A	0.480016	-1.05884	2.78968	21.5983	9.55195e-05	0.00019431
ENSG00000274286	151	ADRA2B	0.0910203	-3.45767	-1.10359	18.4295	0.000238066	0.000450768
ENSG00000184160	152	ADRA2C	0.048344	-4.37052	-1.41956	25.9025	3.88336e-05	8.47427e-05
ENSG00000130706	11047	ADRM1	0.046274	-4.43366	1.1372	49.0737	2.59306e-07	8.95024e-07
ENSG00000185100	122622	ADSSL1	0.445189	-1.16751	0.124987	8.02154	0.0090638	0.0131738
ENSG00000106624	165	AEBP1	0.0776885	-3.68616	0.874166	33.4841	5.18584e-06	1.35209e-05
ENSG00000139154	121536	AEBP2	0.46497	-1.10479	4.2985	38.8858	1.68671e-06	4.87226e-06
ENSG00000181026	64782	AEN	0.106603	-3.22968	3.86574	294.726	3.09614e-15	6.9738e-14
ENSG00000157510	134265	AFAP1L1	0.416139	-1.26486	-0.0202419	10.0779	0.00399314	0.00614148
ENSG00000172493	4299	AFF1	0.236537	-2.07986	4.99764	152.916	4.48382e-12	4.48412e-11
ENSG00000141385	10939	AFG3L2	0.482508	-1.05137	5.00824	60.8449	4.04478e-08	1.64966e-07
ENSG00000183077	125061	AFMID	0.086625	-3.52907	0.718165	59.8471	4.68547e-08	1.89234e-07
ENSG00000084693	60509	AGBL5	0.382799	-1.38534	3.63086	27.351	2.13563e-05	4.89839e-05
ENSG00000106351	3268	AGFG2	0.3292	-1.60296	-0.162635	11.0739	0.00274276	0.00432821
ENSG00000116771	79814	AGMAT	0.143011	-2.8058	0.204276	40.6615	1.19134e-06	3.54363e-06
ENSG00000123908	27161	AGO2	0.415332	-1.26766	5.30035	35.4576	3.39903e-06	9.19836e-06
ENSG00000188157	375790	AGRN	0.210273	-2.24967	1.26655	19.9472	0.000152378	0.000298725
ENSG00000177674	57085	AGTRAP	0.0342246	-4.86882	0.234264	73.7849	6.93989e-09	3.33593e-08
ENSG00000101444	191	AHCY	0.245203	-2.02795	5.30801	218.722	8.9775e-14	1.39441e-12
ENSG00000126705	27245	AHDC1	0.413854	-1.27281	0.452956	8.41001	0.00772501	0.0113362
ENSG00000124942	79026	AHNAK	0.424551	-1.23599	6.27302	45.1925	5.11842e-07	1.64626e-06
ENSG00000169877	51327	AHSP	0.0162605	-5.94248	-1.80668	23.661	0.000266743	0.00050169
ENSG00000204472	199	AIF1	0.154288	-2.6963	-0.182163	27.4479	2.08563e-05	4.79772e-05
ENSG00000126878	83543	AIF1L	0.10699	-3.22445	4.84724	290.983	3.58287e-15	7.93821e-14
ENSG00000156709	9131	AIFM1	0.462443	-1.11265	3.34954	48.5755	2.82371e-07	9.65475e-07
ENSG00000042286	84883	AIFM2	0.259541	-1.94597	-0.731754	8.50318	0.0074372	0.0109451
ENSG00000106305	7965	AIMP2	0.326549	-1.61463	2.93703	70.5318	1.05615e-08	4.87564e-08
ENSG00000110711	9049	AIP	0.283575	-1.8182	-0.245712	7.38168	0.0118593	0.0169527
ENSG00000129474	84962	AJUBA	0.41731	-1.26081	3.66317	41.41	1.03192e-06	3.10785e-06
ENSG00000162433	205	AK4	0.105283	-3.24766	5.0382	375.326	1.90981e-16	6.45742e-15
ENSG00000011243	26993	AKAP8L	0.496319	-1.01066	3.03659	11.321	0.00250352	0.00397932
ENSG00000174574	79647	AKIRIN1	0.458875	-1.12383	6.10967	101.462	3.1576e-10	2.03294e-09
ENSG00000106948	80709	AKNA	0.0854869	-3.54815	0.872047	58.5201	5.71317e-08	2.25726e-07
ENSG00000117448	10327	AKR1A1	0.232091	-2.10724	3.82383	58.2565	5.94495e-08	2.33831e-07
ENSG00000085662	231	AKR1B1	0.363412	-1.46032	4.43718	68.6216	1.3608e-08	6.11538e-08
ENSG00000053371	8574	AKR7A2	0.384704	-1.37818	2.43612	23.7293	5.36455e-05	0.000114207
ENSG00000204673	84335	AKT1S1	0.261285	-1.9363	0.565855	16.1635	0.000479078	0.000858805
ENSG00000105221	208	AKT2	0.292377	-1.7741	2.68362	45.4196	4.91356e-07	1.5886e-06
ENSG00000161618	126133	ALDH16A1	0.267422	-1.90281	0.751022	25.3448	3.52619e-05	7.74702e-05
ENSG00000059573	5832	ALDH18A1	0.409229	-1.28902	5.2359	84.3839	1.9362e-09	1.05406e-08
ENSG00000137124	219	ALDH1B1	0.317283	-1.65616	3.78911	86.8877	1.45871e-09	8.14636e-09
ENSG00000159423	8659	ALDH4A1	0.0933712	-3.42088	0.380999	42.8332	7.88887e-07	2.43795e-06
ENSG00000143149	223	ALDH9A1	0.34286	-1.54431	4.50874	115.805	8.26227e-11	6.03619e-10
ENSG00000149925	226	ALDOA	0.0947924	-3.39908	4.06345	49.8566	2.2708e-07	7.93345e-07
ENSG00000109107	230	ALDOC	0.1108	-3.17397	1.6255	58.6177	5.62981e-08	2.22669e-07
ENSG00000033011	56052	ALG1	0.329674	-1.60089	1.88357	27.1825	2.22578e-05	5.08481e-05
ENSG00000182858	79087	ALG12	0.312087	-1.67998	0.647689	20.5943	0.000126613	0.000251669
ENSG00000214160	10195	ALG3	0.146672	-2.76934	1.22142	40.974	1.12176e-06	3.35471e-06
ENSG00000159063	79053	ALG8	0.464419	-1.1065	4.43403	44.6135	5.6837e-07	1.8136e-06
ENSG00000160993	54784	ALKBH4	0.332287	-1.5895	0.528464	16.2713	0.000462961	0.000832515
ENSG00000125652	84266	ALKBH7	0.150362	-2.73349	-0.586289	16.3774	0.000447662	0.000807047
ENSG00000230002	100874291	ALMS1-IT1	0.128656	-2.9584	0.0183032	25.7775	3.15908e-05	7.00401e-05
ENSG00000262943	245	ALOX12P2	0.0254965	-5.29356	-0.845567	41.4511	1.52966e-06	4.46007e-06
ENSG00000198796	115701	ALPK2	0.162757	-2.61921	-1.10014	4.44192	0.0463271	0.0606482
ENSG00000162551	249	ALPL	0.0386445	-4.69359	2.89061	223.159	7.17613e-14	1.13712e-12
ENSG00000183684	10189	ALYREF	0.151892	-2.71888	2.69748	76.2649	5.0861e-09	2.51039e-08
ENSG00000162066	51005	AMDHD2	0.191334	-2.38584	-1.02375	13.0293	0.00135873	0.00225212
ENSG00000101935	9949	AMMECR1	0.275566	-1.85953	4.9995	130.997	2.30398e-11	1.93204e-10
ENSG00000116337	271	AMPD2	0.417679	-1.25953	1.6005	10.007	0.00410335	0.0062967
ENSG00000153107	64682	ANAPC1	0.36167	-1.46725	4.88014	122.742	4.53627e-11	3.54881e-10
ENSG00000141552	51529	ANAPC11	0.284368	-1.81417	1.43777	17.3592	0.000329532	0.000608652
ENSG00000110200	25906	ANAPC15	0.443052	-1.17445	2.25439	15.6137	0.000571374	0.00101293
ENSG00000176248	29882	ANAPC2	0.265001	-1.91593	0.186993	16.3905	0.000445807	0.000804384
ENSG00000013523	23357	ANGEL1	0.316166	-1.66125	2.61542	50.9845	1.88032e-07	6.68353e-07
ENSG00000136859	23452	ANGPTL2	0.318122	-1.65235	2.10318	21.4264	0.000100193	0.000203001
ENSG00000131503	54882	ANKHD1	0.481721	-1.05373	0.559139	4.69291	0.0401479	0.0530603
ENSG00000160117	126549	ANKLE1	0.164151	-2.6069	-0.749935	22.9768	6.55592e-05	0.000137239
ENSG00000089847	170961	ANKRD24	0.0552135	-4.17883	-1.07315	26.3822	2.71373e-05	6.09109e-05
ENSG00000105186	84079	ANKRD27	0.40887	-1.29028	3.74314	60.929	3.99532e-08	1.63172e-07
ENSG00000164236	651746	ANKRD33B	0.101749	-3.29692	1.78422	118.383	6.5892e-11	4.94472e-10
ENSG00000189127	340120	ANKRD34B	0.0533414	-4.2286	-0.310989	51.3063	1.78272e-07	6.37614e-07
ENSG00000198483	148741	ANKRD35	0.0416125	-4.58684	-0.169972	43.4157	7.07954e-07	2.21121e-06
ENSG00000139645	283373	ANKRD52	0.487262	-1.03723	2.5886	8.08034	0.00884575	0.0128783
ENSG00000156381	122416	ANKRD9	0.249627	-2.00216	1.17947	30.1365	1.10006e-05	2.67848e-05
ENSG00000165138	203286	ANKS6	0.162189	-2.62425	3.06669	157.817	3.1976e-12	3.29505e-11
ENSG00000011426	54443	ANLN	0.143822	-2.79764	5.44078	301.479	2.3895e-15	5.66453e-14
ENSG00000131620	55107	ANO1	0.176477	-2.50245	0.571337	30.5818	9.92628e-06	2.43679e-05
ENSG00000160746	55129	ANO10	0.479225	-1.06123	3.97888	51.5633	1.70868e-07	6.13635e-07
ENSG00000047617	57101	ANO2	0.0887245	-3.49452	-0.231207	33.2722	5.43131e-06	1.41017e-05
ENSG00000143401	81611	ANP32E	0.441152	-1.18065	6.17159	69.4684	1.2154e-08	5.53033e-08
ENSG00000122359	311	ANXA11	0.122269	-3.03187	2.59963	125.541	3.5901e-11	2.88737e-10
ENSG00000164111	308	ANXA5	0.162474	-2.62172	6.08674	313.269	1.53934e-15	3.89036e-14
ENSG00000197043	309	ANXA6	0.185226	-2.43264	4.62056	90.6111	9.6864e-10	5.64416e-09
ENSG00000138279	310	ANXA7	0.332471	-1.5887	4.59306	147.375	6.6469e-12	6.34113e-11
ENSG00000138356	316	AOX1	0.150235	-2.73471	1.75879	82.8534	2.30962e-09	1.23658e-08
ENSG00000100280	162	AP1B1	0.256201	-1.96465	2.5133	41.3092	1.05199e-06	3.16382e-06
ENSG00000213983	8906	AP1G2	0.213828	-2.22547	1.31485	36.3757	2.80626e-06	7.73316e-06
ENSG00000129354	10053	AP1M2	0.0327725	-4.93137	2.10115	151.783	4.85484e-12	4.80681e-11
ENSG00000152056	130340	AP1S3	0.215235	-2.21602	0.973957	40.8091	1.1579e-06	3.45241e-06
ENSG00000196961	160	AP2A1	0.444773	-1.16886	3.01275	31.8728	7.40444e-06	1.86531e-05
ENSG00000161203	1173	AP2M1	0.339507	-1.55849	5.01864	28.4409	1.64025e-05	3.85404e-05
ENSG00000042753	1175	AP2S1	0.218991	-2.19106	2.76504	69.5231	1.20662e-08	5.49537e-08
ENSG00000132842	8546	AP3B1	0.477974	-1.06499	5.34325	48.4131	2.90357e-07	9.88723e-07
ENSG00000065000	8943	AP3D1	0.406034	-1.30033	4.05318	48.767	2.73252e-07	9.39032e-07
ENSG00000221838	9179	AP4M1	0.494819	-1.01503	0.9145	6.74631	0.0156017	0.0218931
ENSG00000254470	91056	AP5B1	0.145928	-2.77667	0.459127	42.3862	8.57779e-07	2.62527e-06
ENSG00000164062	327	APEH	0.115425	-3.11497	3.47085	60.9485	3.98391e-08	1.62885e-07
ENSG00000248329	100506013	APELA	0.00110798	-9.81786	4.76311	1434.61	2.14883e-23	2.86887e-20
ENSG00000169188	27301	APEX2	0.196598	-2.34668	1.38863	47.5785	3.35465e-07	1.12635e-06
ENSG00000117362	51107	APH1A	0.446078	-1.16463	4.5364	45.6562	4.70948e-07	1.52692e-06
ENSG00000179750	9582	APOBEC3B	0.0485138	-4.36546	-0.159175	47.0186	3.69945e-07	1.23021e-06
ENSG00000244509	27350	APOBEC3C	0.0607088	-4.04195	1.37363	81.9853	2.55548e-09	1.34932e-08
ENSG00000128394	200316	APOBEC3F	0.390488	-1.35665	-0.692394	6.37061	0.0184167	0.0255714
ENSG00000130203	348	APOE	0.0171414	-5.86638	1.87438	87.353	1.38492e-09	7.76628e-09
ENSG00000128335	23780	APOL2	0.0547121	-4.192	1.64594	97.2469	4.82199e-10	2.99961e-09
ENSG00000198931	353	APRT	0.0615467	-4.02218	1.32526	48.227	2.99816e-07	1.01835e-06
ENSG00000169083	367	AR	0.119914	-3.05993	2.34473	135.511	1.61507e-11	1.40832e-10
ENSG00000078061	369	ARAF	0.273264	-1.87163	1.50633	31.0069	9.0059e-06	2.22994e-05
ENSG00000186635	116985	ARAP1	0.100742	-3.31127	1.5466	72.7303	7.93962e-09	3.76431e-08
ENSG00000120318	64411	ARAP3	0.0550927	-4.18199	1.51511	110.699	1.30975e-10	9.17319e-10
ENSG00000004059	381	ARF5	0.3491	-1.51829	2.85033	34.2482	4.39572e-06	1.16255e-05
ENSG00000101199	55738	ARFGAP1	0.165939	-2.59128	1.40726	31.5525	7.95769e-06	1.99323e-05
ENSG00000149182	84364	ARFGAP2	0.411983	-1.27934	3.49761	13.13	0.00131201	0.00217952
ENSG00000132254	23647	ARFIP2	0.345931	-1.53145	2.84884	30.9531	9.11718e-06	2.25487e-05
ENSG00000101246	10139	ARFRP1	0.305802	-1.70933	0.887515	13.0701	0.0013396	0.00222091
ENSG00000175220	392	ARHGAP1	0.279593	-1.8386	1.8273	28.4957	1.61885e-05	3.80736e-05
ENSG00000198826	9824	ARHGAP11A	0.159348	-2.64975	4.8886	189.908	4.28286e-13	5.56287e-12
ENSG00000187951	89839	ARHGAP11B	0.224284	-2.1566	2.02469	37.5872	2.18909e-06	6.14372e-06
ENSG00000140750	55114	ARHGAP17	0.421863	-1.24515	3.29938	50.9754	1.88317e-07	6.69207e-07
ENSG00000213390	84986	ARHGAP19	0.278188	-1.84587	4.01315	159.204	2.91075e-12	3.02243e-11
ENSG00000145819	23092	ARHGAP26	0.339295	-1.55939	2.82919	42.149	8.96939e-07	2.73614e-06
ENSG00000159314	201176	ARHGAP27	0.126303	-2.98504	-0.757113	19.8516	0.000156648	0.000306211
ENSG00000089820	393	ARHGAP4	0.0395547	-4.66001	-1.16185	30.8856	9.25876e-06	2.28761e-05
ENSG00000165895	143872	ARHGAP42	0.107115	-3.22276	4.54411	350.361	4.24036e-16	1.28774e-14
ENSG00000006740	9912	ARHGAP44	0.371623	-1.42809	1.6545	28.1609	1.75435e-05	4.09825e-05
ENSG00000180448	23526	ARHGAP45	0.04297	-4.54052	-0.930405	30.5211	1.84918e-05	4.29287e-05
ENSG00000141522	396	ARHGDIA	0.298147	-1.7459	1.28094	15.2662	0.000639571	0.00112421
ENSG00000076928	9138	ARHGEF1	0.196405	-2.3481	-0.187021	10.5404	0.00334864	0.00520718
ENSG00000104728	9639	ARHGEF10	0.200799	-2.31618	0.00179893	17.2415	0.000341713	0.000629513
ENSG00000130762	27237	ARHGEF16	0.0592815	-4.07627	-0.621675	26.523	2.62007e-05	5.90326e-05
ENSG00000142632	128272	ARHGEF19	0.0924496	-3.43519	0.900059	56.517	7.75478e-08	2.98019e-07
ENSG00000213214	445328	ARHGEF35	0.222828	-2.166	-0.0282462	18.1282	0.000260643	0.000490961
ENSG00000137135	84904	ARHGEF39	0.130535	-2.93749	1.68241	82.6948	2.35255e-09	1.25686e-08
ENSG00000136002	50649	ARHGEF4	0.0782031	-3.67663	0.742603	63.221	2.86978e-08	1.20403e-07
ENSG00000165801	55701	ARHGEF40	0.186372	-2.42374	2.75999	57.6044	6.56341e-08	2.55794e-07
ENSG00000050327	7984	ARHGEF5	0.0679602	-3.87917	0.237679	74.5406	6.30756e-09	3.0596e-08
ENSG00000129675	9459	ARHGEF6	0.310217	-1.68865	1.7605	38.4521	1.83905e-06	5.27145e-06
ENSG00000179361	10620	ARID3B	0.36004	-1.47377	3.07581	32.2044	6.87528e-06	1.74409e-05
ENSG00000213465	402	ARL2	0.113447	-3.13991	0.798567	35.5262	3.35034e-06	9.07317e-06
ENSG00000169126	55130	ARMC4	0.169427	-2.56127	1.43054	74.2105	6.57581e-09	3.18144e-08
ENSG00000105676	93436	ARMC6	0.222322	-2.16928	1.09859	27.3029	2.16096e-05	4.94962e-05
ENSG00000125449	79637	ARMC7	0.276192	-1.85626	-0.386528	10.7818	0.00305805	0.00478273
ENSG00000133794	406	ARNTL	0.166188	-2.58911	1.44875	74.2562	6.53789e-09	3.16412e-08
ENSG00000130429	10095	ARPC1B	0.477693	-1.06585	0.475049	7.20743	0.0127761	0.0181935
ENSG00000241553	10093	ARPC4	0.415941	-1.26555	2.77333	16.2404	0.000467514	0.000840292
ENSG00000203993	85026	ARRDC1-AS1	0.39272	-1.34843	0.377743	9.73899	0.00455125	0.00693478
ENSG00000167311	116969	ART5	0.0270258	-5.20952	-0.52408	46.18	4.2897e-07	1.40591e-06
ENSG00000088280	55616	ASAP3	0.387026	-1.3695	3.38284	61.2547	3.8097e-08	1.56578e-07
ENSG00000267080	339201	ASB16-AS1	0.283792	-1.81709	0.166249	11.5858	0.00227223	0.00363338
ENSG00000148331	140459	ASB6	0.470719	-1.08706	1.03583	4.77515	0.0385794	0.0511022
ENSG00000100325	84164	ASCC2	0.326832	-1.61338	1.70495	25.1334	3.72216e-05	8.14875e-05
ENSG00000112249	10973	ASCC3	0.403735	-1.30852	6.25375	67.8976	1.50008e-08	6.67292e-08
ENSG00000105011	55723	ASF1B	0.0558379	-4.16261	2.21977	166.998	1.73858e-12	1.8895e-11
ENSG00000169093	8623	ASMTL	0.0674766	-3.88947	1.67335	107.419	1.77736e-10	1.20849e-09
ENSG00000198356	439	ASNA1	0.214648	-2.21996	2.29496	38.1405	1.95763e-06	5.56851e-06
ENSG00000066279	259266	ASPM	0.166051	-2.5903	6.79357	134.388	1.76256e-11	1.51916e-10
ENSG00000169696	79058	ASPSCR1	0.26938	-1.89229	-0.276099	9.78623	0.00446858	0.00681647
ENSG00000130707	445	ASS1	0.0418198	-4.57967	1.60527	105.449	2.14307e-10	1.43362e-09
ENSG00000143970	55252	ASXL2	0.423817	-1.23849	4.32668	43.2309	7.32614e-07	2.28048e-06
ENSG00000156802	29028	ATAD2	0.266366	-1.90852	4.99858	129.877	2.52046e-11	2.09842e-10
ENSG00000197785	55210	ATAD3A	0.0901257	-3.47192	-0.383167	23.8235	5.2327e-05	0.000111576
ENSG00000160072	83858	ATAD3B	0.13408	-2.89883	0.827873	31.7406	7.62769e-06	1.91734e-05
ENSG00000176208	79915	ATAD5	0.338987	-1.5607	4.3014	54.9738	9.86519e-08	3.71089e-07
ENSG00000123395	60673	ATG101	0.177777	-2.49186	1.12614	49.1661	2.55257e-07	8.82275e-07
ENSG00000168010	89849	ATG16L2	0.400682	-1.31947	0.0406074	6.87496	0.0147497	0.0207856
ENSG00000110046	23130	ATG2A	0.17091	-2.54869	-0.0488215	21.0854	0.000110219	0.000221673
ENSG00000125703	84938	ATG4C	0.453451	-1.14098	3.47022	43.3962	7.10517e-07	2.21875e-06
ENSG00000130734	84971	ATG4D	0.236917	-2.07755	-0.132788	14.5866	0.000799948	0.0013804
ENSG00000198925	79065	ATG9A	0.436576	-1.1957	1.84266	10.5823	0.00329612	0.00513139
ENSG00000138363	471	ATIC	0.342737	-1.54483	3.12913	77.0845	4.59747e-09	2.29812e-08
ENSG00000184743	25923	ATL3	0.346266	-1.53005	4.65975	123.364	4.30499e-11	3.391e-10
ENSG00000111676	1822	ATN1	0.36926	-1.43729	0.741643	6.88121	0.0147097	0.0207351
ENSG00000177556	475	ATOX1	0.471	-1.0862	1.52318	9.58659	0.00482955	0.0073296
ENSG00000206190	57194	ATP10A	0.0303915	-5.04019	-0.58936	45.096	5.2082e-07	1.67297e-06
ENSG00000068650	23250	ATP11A	0.421973	-1.24478	3.51104	37.7474	2.11918e-06	5.9745e-06
ENSG00000105726	57130	ATP13A1	0.168055	-2.57299	1.02415	20.7225	0.000122094	0.000243291
ENSG00000159363	23400	ATP13A2	0.201618	-2.3103	1.28137	19.0094	0.000200351	0.000384087
ENSG00000163399	476	ATP1A1	0.328142	-1.60761	6.02252	93.7028	6.96437e-10	4.19918e-09
ENSG00000018625	477	ATP1A2	0.0184205	-5.76254	3.18322	453.565	2.09412e-17	9.60782e-16
ENSG00000129244	482	ATP1B2	0.102749	-3.28281	0.357082	26.4801	2.64821e-05	5.96127e-05
ENSG00000260442	100289092	ATP2A1-AS1	0.194466	-2.36241	-0.329449	15.204	0.0006527	0.00114526
ENSG00000074370	489	ATP2A3	0.196182	-2.34974	-0.664387	13.1141	0.00131926	0.00219083
ENSG00000058668	493	ATP2B4	0.44412	-1.17098	5.82834	101.624	3.10741e-10	2.00409e-09
ENSG00000159199	516	ATP5G1	0.303122	-1.72203	2.81999	34.5097	4.15604e-06	1.10425e-05
ENSG00000135390	517	ATP5G2	0.253436	-1.9803	4.44188	21.2004	0.000106721	0.000215159
ENSG00000167863	10476	ATP5H	0.418856	-1.25547	5.37143	64.2368	2.48528e-08	1.05729e-07
ENSG00000169020	521	ATP5I	0.317074	-1.65711	3.60356	60.9906	3.95947e-08	1.62019e-07
ENSG00000241468	9551	ATP5J2	0.247378	-2.01521	3.21332	39.6141	1.46078e-06	4.27175e-06
ENSG00000113732	8992	ATP6V0E1	0.433924	-1.20449	4.34277	38.2428	1.9178e-06	5.46869e-06
ENSG00000143515	57198	ATP8B2	0.456223	-1.13219	3.91404	25.0069	3.84506e-05	8.39193e-05
ENSG00000130270	148229	ATP8B3	0.0382825	-4.70717	-0.731347	30.6011	9.88225e-06	2.42878e-05
ENSG00000138085	51374	ATRAID	0.29922	-1.74072	4.15838	67.2483	1.63815e-08	7.2225e-08
ENSG00000168488	11273	ATXN2L	0.416758	-1.26272	3.05613	19.8653	0.000156026	0.000305116
ENSG00000146776	222255	ATXN7L1	0.390675	-1.35596	1.97306	34.2933	4.35337e-06	1.15237e-05
ENSG00000127423	79000	AUNIP	0.0915009	-3.45007	1.99237	83.7553	2.08101e-09	1.1255e-08
ENSG00000115307	550	AUP1	0.357996	-1.48198	2.74807	16.9424	0.000374937	0.000686057
ENSG00000087586	6790	AURKA	0.114677	-3.12435	4.33303	277.095	6.25529e-15	1.29187e-13
ENSG00000175756	54998	AURKAIP1	0.0983505	-3.34592	0.325999	27.4266	2.0965e-05	4.82124e-05
ENSG00000178999	9212	AURKB	0.0177859	-5.81312	2.35289	191.223	3.97021e-13	5.18842e-12
ENSG00000169857	57099	AVEN	0.287103	-1.80036	2.09884	59.5577	4.89124e-08	1.96057e-07
ENSG00000119986	60370	AVPI1	0.242808	-2.04211	-0.507248	11.624	0.00224087	0.00358708
ENSG00000103126	8312	AXIN1	0.196324	-2.34869	1.4364	28.7478	1.52433e-05	3.60439e-05
ENSG00000167601	558	AXL	0.0746656	-3.74341	2.80843	240.109	3.16072e-14	5.52514e-13
ENSG00000166710	567	B2M	0.230475	-2.11732	6.52019	134.109	1.80142e-11	1.54908e-10
ENSG00000162885	148789	B3GALNT2	0.365722	-1.45118	3.08487	77.9136	4.15438e-09	2.09773e-08
ENSG00000183778	10317	B3GALT5	0.135869	-2.87972	2.62392	128.396	2.84087e-11	2.33776e-10
ENSG00000184809	114041	B3GALT5-AS1	0.0528673	-4.24148	0.56275	105.842	2.06408e-10	1.38575e-09
ENSG00000149541	26229	B3GAT3	0.1981	-2.3357	-0.277306	7.19977	0.0128181	0.0182482
ENSG00000170340	10678	B3GNT2	0.241833	-2.04792	4.07125	130.16	2.46369e-11	2.0523e-10
ENSG00000156966	93010	B3GNT7	0.0341903	-4.87027	1.42455	153.363	4.34619e-12	4.35524e-11
ENSG00000237172	84752	B3GNT9	0.0969407	-3.36675	0.697983	44.4045	5.90404e-07	1.87908e-06
ENSG00000139044	283358	B4GALNT3	0.193588	-2.36894	1.14091	42.6653	8.14026e-07	2.50732e-06
ENSG00000117411	8704	B4GALT2	0.411441	-1.28124	2.16823	9.30406	0.00539601	0.00813055
ENSG00000121578	8702	B4GALT4	0.255646	-1.96778	3.5907	149.176	5.84056e-12	5.669e-11
ENSG00000027847	11285	B4GALT7	0.354765	-1.49506	-0.089118	5.68357	0.0251363	0.0342205
ENSG00000108641	27077	B9D1	0.236725	-2.07872	0.459874	22.8658	6.75475e-05	0.000140966
ENSG00000105393	29086	BABAM1	0.350591	-1.51214	1.61978	30.719	9.61866e-06	2.36829e-05
ENSG00000182240	25825	BACE2	0.440893	-1.1815	2.61358	19.9473	0.000152377	0.000298725
ENSG00000140320	22893	BAHD1	0.192093	-2.38012	2.16464	97.567	4.66698e-10	2.91169e-09
ENSG00000006453	55971	BAIAP2L1	0.0863694	-3.53334	2.31328	190.315	4.18328e-13	5.44301e-12
ENSG00000030110	578	BAK1	0.0689261	-3.85881	1.48856	98.5191	4.23698e-10	2.66348e-09
ENSG00000095739	25805	BAMBI	0.360587	-1.47158	3.54912	33.8607	4.77881e-06	1.25364e-05
ENSG00000175334	8815	BANF1	0.220956	-2.17817	2.95765	45.7214	4.65487e-07	1.51217e-06
ENSG00000163930	8314	BAP1	0.434675	-1.20199	3.13774	15.5388	0.000585379	0.00103493
ENSG00000087088	581	BAX	0.12195	-3.03564	1.20111	31.779	7.56205e-06	1.90148e-05
ENSG00000187244	4059	BCAM	0.124395	-3.007	-0.395206	16.7335	0.000400207	0.000729343
ENSG00000185825	10134	BCAP31	0.365626	-1.45156	3.23633	32.7638	6.07306e-06	1.56157e-05
ENSG00000050820	9564	BCAR1	0.181726	-2.46017	0.0506108	21.7362	9.19405e-05	0.000187567
ENSG00000105552	587	BCAT2	0.202349	-2.30508	0.352778	21.7176	9.24136e-05	0.000188403
ENSG00000103507	10295	BCKDK	0.153142	-2.70706	1.21072	37.8651	2.06936e-06	5.85286e-06
ENSG00000126453	83596	BCL2L12	0.0522216	-4.25921	0.729773	120.804	5.34801e-11	4.1084e-10
ENSG00000113916	604	BCL6	0.361907	-1.46631	1.84739	23.2729	6.05597e-05	0.000127525
ENSG00000161940	255877	BCL6B	0.00242222	-8.68945	0.117087	105.71	3.96743e-09	2.01219e-08
ENSG00000186174	283149	BCL9L	0.129962	-2.94384	0.580433	39.9268	1.37402e-06	4.03783e-06
ENSG00000183337	54880	BCOR	0.386961	-1.36974	4.04499	54.0009	1.15101e-07	4.27463e-07
ENSG00000186716	613	BCR	0.462507	-1.11245	3.54724	24.4296	4.46433e-05	9.64749e-05
ENSG00000164039	56898	BDH2	0.420512	-1.24978	3.82594	47.3073	3.51714e-07	1.17482e-06
ENSG00000168398	624	BDKRB2	0.162568	-2.62088	1.03287	6.73199	0.0156998	0.0220226
ENSG00000178409	57673	BEND3	0.271906	-1.87882	3.43812	94.339	6.51429e-10	3.95177e-09
ENSG00000177951	51272	BET1L	0.390803	-1.35549	1.77393	13.941	0.000993476	0.001683
ENSG00000182492	633	BGN	0.0654955	-3.93246	-0.973354	4.65385	0.0429012	0.0564259
ENSG00000134107	8553	BHLHE40	0.174135	-2.52172	0.888897	11.3173	0.00250696	0.00398351
ENSG00000123095	79365	BHLHE41	0.393571	-1.3453	0.968509	6.31404	0.0188871	0.0261637
ENSG00000145692	635	BHMT	0.359214	-1.47709	-1.0378	7.79134	0.010455	0.0150652
ENSG00000100290	638	BIK	0.0760392	-3.71711	-0.191292	47.5841	4.1997e-07	1.37812e-06
ENSG00000147439	55909	BIN3	0.484994	-1.04396	1.01555	8.7263	0.00679457	0.010055
ENSG00000089685	332	BIRC5	0.0816084	-3.61514	4.6164	239.143	3.3072e-14	5.73414e-13
ENSG00000197299	641	BLM	0.215622	-2.21342	4.61494	167.81	1.64972e-12	1.81141e-11
ENSG00000135441	2647	BLOC1S1	0.195209	-2.35691	0.535072	23.1995	6.17587e-05	0.000129885
ENSG00000090013	645	BLVRB	0.0547045	-4.1922	0.0831913	38.6339	1.77346e-06	5.09618e-06
ENSG00000125845	650	BMP2	0.35351	-1.50018	2.68207	50.4094	2.06947e-07	7.28124e-07
ENSG00000153162	654	BMP6	0.4025	-1.31294	0.489965	7.77273	0.010054	0.0145211
ENSG00000107779	657	BMPR1A	0.464789	-1.10535	5.80411	86.0264	1.60678e-09	8.89334e-09
ENSG00000165733	9790	BMS1	0.457192	-1.12913	5.11029	83.8724	2.05316e-09	1.11124e-08
ENSG00000173068	54796	BNC2	0.333593	-1.58384	4.46793	78.8616	3.70359e-09	1.88865e-08
ENSG00000163141	149428	BNIPL	0.00291685	-8.42137	-0.0390251	126.606	9.30427e-11	6.73476e-10
ENSG00000176720	666	BOK	0.284212	-1.81496	0.214526	13.2218	0.00127089	0.00211617
ENSG00000163170	388962	BOLA3	0.32255	-1.63241	2.01746	47	3.71158e-07	1.23369e-06
ENSG00000261236	23246	BOP1	0.16008	-2.64313	-0.225128	22.6412	8.78525e-05	0.000179793
ENSG00000136122	79866	BORA	0.31634	-1.66045	3.24926	73.4999	7.19585e-09	3.4435e-08
ENSG00000106009	221927	BRAT1	0.125294	-2.99661	0.327029	20.4564	0.00013168	0.000261172
ENSG00000012048	672	BRCA1	0.22888	-2.12734	4.84159	200.449	2.3627e-13	3.27723e-12
ENSG00000139618	675	BRCA2	0.190601	-2.39137	4.90357	139.041	1.23181e-11	1.10581e-10
ENSG00000164713	25798	BRI3	0.433534	-1.20578	2.29904	16.1897	0.000475104	0.000852295
ENSG00000136492	83990	BRIP1	0.275909	-1.85774	4.7395	111.817	1.18235e-10	8.36337e-10
ENSG00000174744	25855	BRMS1	0.331054	-1.59486	1.27714	16.1588	0.000479791	0.000859536
ENSG00000156983	7862	BRPF1	0.373053	-1.42255	1.70878	18.0454	0.000267253	0.000502522
ENSG00000172270	682	BSG	0.19807	-2.33592	3.62547	75.863	5.34597e-09	2.62476e-08
ENSG00000119411	54836	BSPRY	0.205877	-2.28015	-0.376869	20.9349	0.000114983	0.000230289
ENSG00000130303	684	BST2	0.000753631	-10.3739	1.43285	233.329	9.72412e-13	1.1426e-11
ENSG00000133243	55643	BTBD2	0.230399	-2.1178	0.791107	18.3736	0.000242091	0.000457925
ENSG00000169814	686	BTD	0.295485	-1.75884	1.67258	33.8885	4.75017e-06	1.24744e-05
ENSG00000124508	10385	BTN2A2	0.251294	-1.99255	2.21381	61.4948	3.67884e-08	1.51534e-07
ENSG00000124549	54718	BTN2A3P	0.461965	-1.11415	0.297023	5.3108	0.0298922	0.0402896
ENSG00000169679	699	BUB1	0.0478613	-4.385	5.68448	621.116	5.10179e-19	4.32127e-17
ENSG00000156970	701	BUB1B	0.0777409	-3.68518	5.09669	629.414	4.35676e-19	3.77695e-17
ENSG00000137656	84811	BUD13	0.485327	-1.04297	3.1936	35.7213	3.21602e-06	8.75713e-06
ENSG00000071462	114049	BUD23	0.213424	-2.2282	2.45229	42.8273	7.8975e-07	2.4396e-06
ENSG00000112578	705	BYSL	0.327662	-1.60972	1.69601	29.7358	1.20753e-05	2.91493e-05
ENSG00000171067	53838	C11orf24	0.45063	-1.14998	1.6511	14.8152	0.000741597	0.00128731
ENSG00000175573	83638	C11orf68	0.337892	-1.56536	0.207715	12.3408	0.00173135	0.00282145
ENSG00000168005	144097	C11orf84	0.178148	-2.48885	1.59915	43.6464	6.78419e-07	2.12787e-06
ENSG00000139637	60314	C12orf10	0.247573	-2.01407	1.26279	24.2004	4.73951e-05	0.000101914
ENSG00000185306	115749	C12orf56	0.214074	-2.22382	-0.482737	14.1863	0.000914511	0.0015595
ENSG00000111678	113246	C12orf57	0.320957	-1.63955	1.13764	9.09964	0.0058511	0.00874995
ENSG00000226792	647166	C13orf42	0.00421781	-7.88929	0.984883	166.038	4.73425e-11	3.68437e-10
ENSG00000179008	317761	C14orf39	0.33122	-1.59414	-0.51944	4.87299	0.036802	0.0488738
ENSG00000167173	56905	C15orf39	0.130307	-2.94001	0.116829	33.6594	4.99193e-06	1.30518e-05
ENSG00000140688	64755	C16orf58	0.232634	-2.10386	1.28381	26.7799	2.45817e-05	5.56964e-05
ENSG00000125319	78995	C17orf53	0.0938062	-3.41417	0.582154	45.3642	4.96264e-07	1.60134e-06
ENSG00000178927	79415	C17orf62	0.39097	-1.35487	1.39758	10.6713	0.00318746	0.00496949
ENSG00000166845	162681	C18orf54	0.384891	-1.37748	3.55333	37.7777	2.10625e-06	5.94592e-06
ENSG00000119559	148223	C19orf25	0.123637	-3.01582	-0.39953	22.8932	6.70507e-05	0.000140047
ENSG00000160392	126526	C19orf47	0.187684	-2.41362	-0.443781	15.092	0.000677051	0.00118408
ENSG00000167747	84798	C19orf48	0.0541992	-4.20558	1.44607	94.653	6.30384e-10	3.83816e-09
ENSG00000104979	28974	C19orf53	0.16949	-2.56073	1.95554	27.483	2.06781e-05	4.75966e-05
ENSG00000130813	55337	C19orf66	0.109161	-3.19547	0.380023	42.9383	7.73565e-07	2.39606e-06
ENSG00000106392	56913	C1GALT1	0.429279	-1.22001	5.20676	61.5036	3.67418e-08	1.51383e-07
ENSG00000163362	55765	C1orf106	0.206466	-2.27602	2.96977	131.59	2.19769e-11	1.8514e-10
ENSG00000000460	55732	C1orf112	0.312381	-1.67862	3.47547	104.276	2.39894e-10	1.58277e-09
ENSG00000162817	79762	C1orf115	0.187672	-2.41371	1.35499	43.7994	6.59574e-07	2.07225e-06
ENSG00000253313	149466	C1orf210	0.124237	-3.00883	-0.201197	23.5629	5.60621e-05	0.00011886
ENSG00000239887	400793	C1orf226	0.0673579	-3.89201	0.626316	83.5769	2.1242e-09	1.14553e-08
ENSG00000143793	79169	C1orf35	0.0849434	-3.55735	-0.390581	21.9197	8.7402e-05	0.000178993
ENSG00000118292	79630	C1orf54	0.161718	-2.62845	1.87601	47.7921	3.23244e-07	1.08973e-06
ENSG00000162757	148304	C1orf74	0.47794	-1.0651	1.9879	19.1837	0.000190321	0.000366557
ENSG00000142698	84970	C1orf94	0.0223916	-5.4809	-0.923778	51.6578	2.41912e-06	6.73729e-06
ENSG00000108561	708	C1QBP	0.314532	-1.66872	5.55988	128.265	2.87137e-11	2.36025e-10
ENSG00000133466	114904	C1QTNF6	0.471332	-1.08518	0.804319	6.20284	0.0198513	0.0274101
ENSG00000159403	715	C1R	0.123282	-3.01997	1.17405	31.6302	7.81958e-06	1.96226e-05
ENSG00000182326	716	C1S	0.0913035	-3.45319	3.04006	92.2067	8.16087e-10	4.84422e-09
ENSG00000101220	54976	C20orf27	0.135869	-2.87971	0.957756	27.3422	2.14026e-05	4.90674e-05
ENSG00000160298	54058	C21orf58	0.188295	-2.40893	0.623466	22.7938	6.88721e-05	0.000143489
ENSG00000183186	126567	C2CD4C	0.00867131	-6.84953	-0.842043	38.4659	2.65849e-06	7.36406e-06
ENSG00000125730	718	C3	0.00499148	-7.64632	0.82235	78.0436	1.23294e-08	5.60329e-08
ENSG00000114529	79669	C3orf52	0.415149	-1.2683	1.86164	21.1066	0.000109565	0.000220417
ENSG00000163633	132989	C4orf36	0.239106	-2.06428	0.170467	22.4246	7.61184e-05	0.000157552
ENSG00000172244	375444	C5orf34	0.284486	-1.81357	2.18714	51.5803	1.70393e-07	6.12223e-07
ENSG00000196821	64771	C6orf106	0.320501	-1.6416	4.5914	129.061	2.69177e-11	2.22489e-10
ENSG00000188112	647024	C6orf132	0.0375745	-4.7341	0.991236	152.768	4.53056e-12	4.52783e-11
ENSG00000197261	135398	C6orf141	0.155625	-2.68385	0.369989	32.3438	6.66514e-06	1.69655e-05
ENSG00000146540	84310	C7orf50	0.214712	-2.21953	0.519603	27.2603	2.18366e-05	4.99777e-05
ENSG00000213563	414919	C8orf82	0.371028	-1.4304	0.134963	9.36028	0.00527774	0.00796281
ENSG00000253250	100127983	C8orf88	0.0565242	-4.14499	2.71367	268.654	8.88947e-15	1.78881e-13
ENSG00000160345	138162	C9orf116	0.360438	-1.47218	0.254858	7.92237	0.00944501	0.0136959
ENSG00000204711	138255	C9orf135	0.0324586	-4.94526	2.38013	233.296	4.36605e-14	7.30664e-13
ENSG00000171159	79095	C9orf16	0.354867	-1.49465	-0.0690278	4.49416	0.0442418	0.0580764
ENSG00000063180	770	CA11	0.153003	-2.70837	2.21746	88.1223	1.27161e-09	7.19856e-09
ENSG00000118298	23632	CA14	0.203433	-2.29738	3.31693	176.446	9.5682e-13	1.12784e-11
ENSG00000099991	23523	CABIN1	0.291459	-1.77864	3.40929	36.9387	2.49878e-06	6.94617e-06
ENSG00000134508	91768	CABLES1	0.161507	-2.63033	2.03353	101.726	3.07645e-10	1.98584e-09
ENSG00000158966	57685	CACHD1	0.325373	-1.61983	5.58305	134.349	1.76805e-11	1.52302e-10
ENSG00000006283	8913	CACNA1G	0.278392	-1.84481	0.258978	12.7623	0.00149174	0.00245566
ENSG00000196557	8912	CACNA1H	0.477467	-1.06653	0.877919	5.03716	0.0340214	0.0454604
ENSG00000007402	9254	CACNA2D2	0.293511	-1.76852	2.10475	35.0686	3.68994e-06	9.90114e-06
ENSG00000142408	59283	CACNG8	0.194133	-2.36488	-0.352252	19.0391	0.000198604	0.000380983
ENSG00000105298	58509	CACTIN	0.353084	-1.50192	-0.129724	8.58396	0.00719715	0.0106118
ENSG00000084774	790	CAD	0.0836591	-3.57933	3.76338	116.875	7.51776e-11	5.57975e-10
ENSG00000081803	93664	CADPS2	0.252286	-1.98687	4.32699	153.544	4.2914e-12	4.30323e-11
ENSG00000064989	10203	CALCRL	0.321849	-1.63554	2.25208	45.7302	4.64754e-07	1.51078e-06
ENSG00000122786	800	CALD1	0.353849	-1.49879	6.51538	99.3304	3.9043e-10	2.46996e-09
ENSG00000183166	83698	CALN1	0.0867077	-3.5277	0.963769	51.9884	1.59346e-07	5.7726e-07
ENSG00000179218	811	CALR	0.166466	-2.5867	6.61375	84.1772	1.98257e-09	1.07655e-08
ENSG00000128595	813	CALU	0.420233	-1.25074	7.20432	69.6951	1.1794e-08	5.37801e-08
ENSG00000134072	8536	CAMK1	0.320749	-1.64048	0.193941	14.7366	0.000761115	0.00131827
ENSG00000148660	818	CAMK2G	0.470632	-1.08733	2.87793	31.2272	8.56569e-06	2.12978e-05
ENSG00000143919	79823	CAMKMT	0.356882	-1.48648	1.55041	23.0443	6.43817e-05	0.000134893
ENSG00000164076	79012	CAMKV	0.314819	-1.66741	2.25459	46.5087	4.04699e-07	1.33358e-06
ENSG00000076826	57662	CAMSAP3	0.283927	-1.81641	-0.460988	6.88671	0.0146745	0.0206955
ENSG00000042493	822	CAPG	0.0206958	-5.59452	0.406378	76.6984	4.82097e-09	2.39618e-08
ENSG00000014216	823	CAPN1	0.126358	-2.98442	2.52565	56.1036	8.26752e-08	3.16176e-07
ENSG00000142330	11132	CAPN10	0.305824	-1.70923	0.623602	15.4683	0.000598912	0.0010576
ENSG00000260942	101752400	CAPN10-AS1	0.418105	-1.25806	-0.376176	5.38216	0.0289095	0.0390532
ENSG00000162949	92291	CAPN13	0.465093	-1.10441	-0.208751	5.26681	0.0305167	0.0410606
ENSG00000103326	6650	CAPN15	0.245752	-2.02473	0.203501	27.3541	2.13405e-05	4.8955e-05
ENSG00000149260	726	CAPN5	0.458035	-1.12647	0.310123	5.8926	0.0228413	0.0312723
ENSG00000126247	826	CAPNS1	0.361785	-1.4668	3.75336	25.8137	3.13036e-05	6.94905e-05
ENSG00000077549	832	CAPZB	0.387992	-1.3659	4.32438	55.8702	8.57308e-08	3.26271e-07
ENSG00000100065	29775	CARD10	0.0426845	-4.55014	-1.18378	22.8954	6.70104e-05	0.000140002
ENSG00000198286	84433	CARD11	0.0503734	-4.31119	-0.149983	49.542	5.0017e-07	1.6122e-06
ENSG00000142453	10498	CARM1	0.281115	-1.83077	2.86438	30.5846	9.91978e-06	2.4356e-05
ENSG00000079691	55604	CARMIL1	0.294118	-1.76553	4.18548	132.584	2.031e-11	1.72757e-10
ENSG00000159753	146206	CARMIL2	0.0738138	-3.75997	-1.02301	33.8908	9.39504e-06	2.31821e-05
ENSG00000156017	138199	CARNMT1	0.418977	-1.25506	4.2999	59.1705	5.18194e-08	2.06488e-07
ENSG00000177303	57513	CASKIN2	0.228708	-2.12842	-0.291015	16.0071	0.000503573	0.000899148
ENSG00000003400	843	CASP10	0.116385	-3.10302	-0.295657	24.7704	4.08674e-05	8.8856e-05
ENSG00000138794	839	CASP6	0.305402	-1.71122	2.87746	58.0647	6.12007e-08	2.40085e-07
ENSG00000165806	840	CASP7	0.457274	-1.12887	2.47695	14.0771	0.000948782	0.00161223
ENSG00000064012	841	CASP8	0.483176	-1.04938	0.858492	11.9988	0.00195666	0.0031596
ENSG00000132906	842	CASP9	0.450962	-1.14892	1.68592	17.8051	0.000287471	0.000536551
ENSG00000177469	284119	CAVIN1	0.017857	-5.80737	2.1038	141.193	1.04729e-11	9.55703e-11
ENSG00000170955	112464	CAVIN3	0.0411996	-4.60122	-0.377607	46.3307	4.17655e-07	1.37233e-06
ENSG00000142273	23624	CBLC	0.0125834	-6.31234	-1.60999	32.9178	3.29566e-05	7.28672e-05
ENSG00000159228	873	CBR1	0.29417	-1.76528	1.88798	37.6336	2.16861e-06	6.10117e-06
ENSG00000160200	875	CBS	0.0178694	-5.80636	-0.208794	69.662	1.18459e-08	5.4e-08
ENSG00000274276	102724560	CBSL	0.114014	-3.13272	-0.997672	22.8799	8.25843e-05	0.000170038
ENSG00000173894	84733	CBX2	0.157805	-2.66379	3.01675	101.864	3.03478e-10	1.96064e-09
ENSG00000100307	23492	CBX7	0.288333	-1.79419	-0.365308	9.24257	0.00552869	0.00830947
ENSG00000132024	54862	CC2D1A	0.118675	-3.07491	-0.013535	32.0506	7.11542e-06	1.79736e-05
ENSG00000158941	57805	CCAR2	0.466435	-1.10025	3.96956	15.339	0.000624595	0.0010997
ENSG00000168491	256309	CCDC110	0.336409	-1.57171	-0.0808099	13.5695	0.0011275	0.00189348
ENSG00000160799	151903	CCDC12	0.38266	-1.38586	0.866979	11.4052	0.00242732	0.00386686
ENSG00000007080	115098	CCDC124	0.0924184	-3.43568	-0.983911	19.0961	0.000195293	0.000375356
ENSG00000100147	79879	CCDC134	0.187274	-2.41678	0.0907782	18.847	0.000210214	0.00040191
ENSG00000185298	339230	CCDC137	0.193864	-2.36688	0.827557	27.1281	2.25571e-05	5.14306e-05
ENSG00000144395	284992	CCDC150	0.357122	-1.48551	2.65182	34.402	4.25305e-06	1.12782e-05
ENSG00000203952	347475	CCDC160	0.473344	-1.07904	2.19772	16.2347	0.000468364	0.000841216
ENSG00000280670	126661	CCDC163	0.349661	-1.51597	-0.86935	4.29706	0.04877	0.063595
ENSG00000242715	728591	CCDC169	0.273487	-1.87046	1.67619	31.5278	8.00224e-06	2.00304e-05
ENSG00000122483	343099	CCDC18	0.444243	-1.17058	3.62796	33.7337	4.91207e-06	1.28566e-05
ENSG00000101997	28952	CCDC22	0.223451	-2.16197	-0.535532	9.21959	0.00557919	0.00837355
ENSG00000160050	79140	CCDC28B	0.448841	-1.15572	0.250963	5.62659	0.0258055	0.0350666
ENSG00000164051	79714	CCDC51	0.385356	-1.37574	1.42452	15.9394	0.000514591	0.000917941
ENSG00000160124	131076	CCDC58	0.383816	-1.38151	3.08206	46.2696	4.22201e-07	1.38483e-06
ENSG00000198624	26112	CCDC69	0.0470866	-4.40854	0.791236	90.5601	9.73994e-10	5.66649e-09
ENSG00000177352	64925	CCDC71	0.12738	-2.97279	0.337679	19.222	0.000188194	0.000362741
ENSG00000152076	91409	CCDC74B	0.277014	-1.85197	-0.107482	7.94126	0.00937106	0.0135926
ENSG00000169515	83987	CCDC8	0.173064	-2.53062	1.46412	54.3296	1.09233e-07	4.07909e-07
ENSG00000110104	79080	CCDC86	0.311201	-1.68408	0.967135	31.2922	8.44044e-06	2.10074e-05
ENSG00000105321	26093	CCDC9	0.206362	-2.27675	-0.746876	10.8218	0.00301264	0.00471665
ENSG00000105248	55702	CCDC94	0.358713	-1.4791	0.392931	12.7604	0.00149272	0.00245673
ENSG00000204536	54535	CCHCR1	0.173564	-2.52646	1.04674	43.5616	6.89116e-07	2.15825e-06
ENSG00000110148	887	CCKBR	0.0567714	-4.13869	0.155649	70.548	1.05392e-08	4.86681e-08
ENSG00000101331	140706	CCM2L	0.0515523	-4.27782	-1.0346	35.4618	4.77258e-06	1.25222e-05
ENSG00000145386	890	CCNA2	0.138083	-2.85639	5.715	206.484	1.70188e-13	2.45186e-12
ENSG00000134057	891	CCNB1	0.133968	-2.90004	5.88625	307.645	1.8949e-15	4.63955e-14
ENSG00000157456	9133	CCNB2	0.0994109	-3.33045	4.71124	330.026	8.4549e-16	2.35647e-14
ENSG00000112237	892	CCNC	0.473057	-1.07991	5.75575	67.2273	1.64283e-08	7.24097e-08
ENSG00000110092	595	CCND1	0.312033	-1.68023	5.49539	149.508	5.70391e-12	5.56252e-11
ENSG00000112576	896	CCND3	0.497631	-1.00685	0.872067	7.64642	0.0106017	0.0152648
ENSG00000105173	898	CCNE1	0.159741	-2.6462	2.55585	124.655	3.8642e-11	3.07465e-10
ENSG00000162063	899	CCNF	0.131672	-2.92498	3.01279	127.854	2.96899e-11	2.43512e-10
ENSG00000135083	79616	CCNJL	0.467442	-1.09714	2.45739	32.644	6.23593e-06	1.59931e-05
ENSG00000262919	92002	CCNQ	0.461658	-1.11511	1.09175	12.696	0.00152688	0.0025088
ENSG00000173992	9973	CCS	0.0969574	-3.3665	1.12524	43.9573	6.40718e-07	2.01897e-06
ENSG00000163468	7203	CCT3	0.36004	-1.47377	6.57538	88.0474	1.28219e-09	7.25017e-09
ENSG00000135624	10574	CCT7	0.354718	-1.49525	6.12974	60.5754	4.20793e-08	1.70966e-07
ENSG00000156535	135228	CD109	0.0756061	-3.72535	2.21333	94.9771	6.09433e-10	3.72428e-09
ENSG00000177697	977	CD151	0.149935	-2.73759	1.13482	32.3234	6.69554e-06	1.70342e-05
ENSG00000158473	912	CD1D	0.0519198	-4.26757	-0.642201	24.4119	4.48492e-05	9.68776e-05
ENSG00000103855	80381	CD276	0.400788	-1.31909	3.99968	40.0681	1.33667e-06	3.93739e-06
ENSG00000198087	23607	CD2AP	0.21647	-2.20776	5.17525	244.578	2.56865e-14	4.62154e-13
ENSG00000169217	10421	CD2BP2	0.299068	-1.74146	3.32874	23.6582	5.46629e-05	0.000116241
ENSG00000167775	51293	CD320	0.222366	-2.16899	0.0216623	11.8278	0.0020811	0.00334606
ENSG00000117877	10849	CD3EAP	0.125575	-2.99338	1.32647	55.364	9.27848e-08	3.50968e-07
ENSG00000010610	920	CD4	0.175241	-2.51259	-0.0410609	17.4094	0.000324471	0.000599898
ENSG00000101017	958	CD40	0.016885	-5.88811	-0.0213403	84.2592	1.96403e-09	1.06736e-08
ENSG00000135404	967	CD63	0.298927	-1.74213	5.58153	83.6473	2.10703e-09	1.13751e-08
ENSG00000019582	972	CD74	0.192174	-2.37952	0.938012	24.2958	4.62278e-05	9.96103e-05
ENSG00000110651	975	CD81	0.18651	-2.42268	2.77109	44.3888	5.92094e-07	1.88326e-06
ENSG00000085117	3732	CD82	0.170513	-2.55205	-0.459584	6.58664	0.0173591	0.0241886
ENSG00000010278	928	CD9	0.103348	-3.27441	3.42573	150.048	5.48889e-12	5.37746e-11
ENSG00000223773	401577	CD99P1	0.197592	-2.3394	0.500184	38.8678	1.69276e-06	4.88784e-06
ENSG00000140326	146059	CDAN1	0.399671	-1.32312	1.55004	17.4577	0.000319693	0.000591945
ENSG00000081377	8555	CDC14B	0.278944	-1.84195	4.15749	138.152	1.31802e-11	1.17472e-10
ENSG00000117399	991	CDC20	0.0253992	-5.29907	3.11035	193.634	3.45929e-13	4.62466e-12
ENSG00000164045	993	CDC25A	0.289538	-1.78818	4.23897	171.386	1.3127e-12	1.48261e-11
ENSG00000158402	995	CDC25C	0.112655	-3.15002	3.24769	121.763	4.92823e-11	3.81541e-10
ENSG00000099804	997	CDC34	0.219144	-2.19005	1.70304	19.6546	0.00016585	0.000322967
ENSG00000105401	11140	CDC37	0.234082	-2.09491	2.77013	37.6785	2.14898e-06	6.05049e-06
ENSG00000171219	55561	CDC42BPG	0.104541	-3.25785	-1.01546	16.9786	0.00037073	0.000678859
ENSG00000093009	8318	CDC45	0.10131	-3.30315	2.04707	99.0436	4.01856e-10	2.53866e-09
ENSG00000094804	990	CDC6	0.104423	-3.25949	4.29267	356.936	3.41963e-16	1.07768e-14
ENSG00000184661	157313	CDCA2	0.100538	-3.31419	4.0953	234.667	4.08838e-14	6.90395e-13
ENSG00000111665	83461	CDCA3	0.143179	-2.80411	2.01686	86.5328	1.51785e-09	8.43874e-09
ENSG00000170779	55038	CDCA4	0.140763	-2.82866	2.60074	155.732	3.68799e-12	3.75114e-11
ENSG00000146670	113130	CDCA5	0.0637017	-3.97252	3.17732	234.739	4.07441e-14	6.88815e-13
ENSG00000144354	83879	CDCA7	0.243138	-2.04015	3.95074	143.912	8.55747e-12	8.00429e-11
ENSG00000164649	55536	CDCA7L	0.105332	-3.24698	4.57588	288.973	3.87775e-15	8.49826e-14
ENSG00000134690	55143	CDCA8	0.0999028	-3.32333	3.25886	144.276	8.33075e-12	7.82241e-11
ENSG00000163814	64866	CDCP1	0.193635	-2.36859	1.57003	58.614	5.63298e-08	2.22735e-07
ENSG00000039068	999	CDH1	0.0939647	-3.41174	5.72494	503.73	6.09736e-18	3.43086e-16
ENSG00000107736	64072	CDH23	0.0523261	-4.25632	-0.309017	33.8118	4.82959e-06	1.26607e-05
ENSG00000139880	64403	CDH24	0.100271	-3.31802	0.0222954	28.8937	1.47237e-05	3.49428e-05
ENSG00000062038	1001	CDH3	0.0517862	-4.27129	3.40296	332.064	7.87597e-16	2.20749e-14
ENSG00000113100	1007	CDH9	0.0564111	-4.14788	0.0851098	48.4667	2.87693e-07	9.81422e-07
ENSG00000089486	29965	CDIP1	0.265647	-1.91242	2.13911	24.2207	4.71436e-05	0.000101422
ENSG00000170312	983	CDK1	0.145449	-2.78142	5.71549	237.027	3.65422e-14	6.25581e-13
ENSG00000185324	8558	CDK10	0.237341	-2.07496	1.17475	21.3496	0.000102362	0.000207016
ENSG00000102225	5127	CDK16	0.43035	-1.21642	4.06653	14.0733	0.00095002	0.00161405
ENSG00000117266	5129	CDK18	0.0384843	-4.69959	0.115064	58.694	5.56561e-08	2.20539e-07
ENSG00000123374	1017	CDK2	0.373934	-1.41914	4.13939	68.2741	1.42582e-08	6.37682e-08
ENSG00000111328	8099	CDK2AP1	0.432804	-1.20821	3.95387	48.1856	3.01963e-07	1.02448e-06
ENSG00000167797	10263	CDK2AP2	0.138332	-2.8538	-0.594591	15.9894	0.00050643	0.000904031
ENSG00000135446	1019	CDK4	0.263803	-1.92246	5.06106	160.966	2.5858e-12	2.70755e-11
ENSG00000101391	51654	CDK5RAP1	0.400806	-1.31903	2.87339	37.1195	2.40793e-06	6.70864e-06
ENSG00000105810	1021	CDK6	0.309072	-1.69399	5.79783	94.0958	6.68253e-10	4.05054e-09
ENSG00000134058	1022	CDK7	0.42225	-1.24383	3.94764	68.8688	1.31651e-08	5.93962e-08
ENSG00000136807	1025	CDK9	0.45636	-1.13176	2.13655	26.0473	2.95128e-05	6.57993e-05
ENSG00000100526	1033	CDKN3	0.174604	-2.51784	2.94685	84.8538	1.83508e-09	1.00414e-08
ENSG00000140743	1039	CDR2	0.392766	-1.34826	2.86829	50.8332	1.92818e-07	6.83412e-07
ENSG00000109089	30850	CDR2L	0.373671	-1.42016	1.06539	13.2206	0.00127142	0.00211682
ENSG00000167513	81620	CDT1	0.0174428	-5.84122	0.381851	57.8746	6.29914e-08	2.46397e-07
ENSG00000153046	9425	CDYL	0.200613	-2.31751	4.1205	288.757	3.91101e-15	8.53837e-14
ENSG00000079385	634	CEACAM1	0.0260046	-5.26509	0.942616	21.0423	0.00013417	0.000265862
ENSG00000172216	1051	CEBPB	0.152661	-2.7116	-0.033921	18.7063	0.000219181	0.000417875
ENSG00000115816	10153	CEBPZ	0.226451	-2.14273	6.43724	195.018	3.19858e-13	4.3162e-12
ENSG00000099954	27443	CECR2	0.187489	-2.41512	5.45455	278.026	6.0212e-15	1.25045e-13
ENSG00000075275	9620	CELSR1	0.214916	-2.21816	2.26255	81.9045	2.57977e-09	1.3607e-08
ENSG00000115163	1058	CENPA	0.169295	-2.56239	2.2196	62.3757	3.2389e-08	1.34752e-07
ENSG00000125817	1059	CENPB	0.29079	-1.78195	1.51501	11.0157	0.00280256	0.00441603
ENSG00000138778	1062	CENPE	0.250989	-1.9943	5.64186	113.665	1.00008e-10	7.20397e-10
ENSG00000117724	1063	CENPF	0.17855	-2.4856	7.25661	208.334	1.54176e-13	2.24504e-12
ENSG00000153044	64946	CENPH	0.221755	-2.17296	4.37164	124.927	3.77782e-11	3.02206e-10
ENSG00000123219	64105	CENPK	0.324153	-1.62525	3.80431	69.6399	1.18807e-08	5.4142e-08
ENSG00000120334	91687	CENPL	0.387199	-1.36885	2.90473	49.5858	2.37709e-07	8.27954e-07
ENSG00000100162	79019	CENPM	0.0407511	-4.61702	-0.0844306	53.5912	1.22895e-07	4.54372e-07
ENSG00000166451	55839	CENPN	0.186464	-2.42303	3.84015	149.558	5.68366e-12	5.55003e-11
ENSG00000138092	79172	CENPO	0.235334	-2.08722	3.34623	88.8822	1.16947e-09	6.68892e-09
ENSG00000188312	401541	CENPP	0.319248	-1.64725	1.9233	33.4499	5.2247e-06	1.36151e-05
ENSG00000031691	55166	CENPQ	0.310659	-1.68659	3.58691	76.9771	4.65847e-09	2.32238e-08
ENSG00000102901	80152	CENPT	0.40414	-1.30707	1.60181	12.8025	0.00147082	0.00242363
ENSG00000151725	79682	CENPU	0.173201	-2.52948	5.07682	259.464	1.31866e-14	2.55358e-13
ENSG00000203760	387103	CENPW	0.162546	-2.62108	2.58254	81.0947	2.83744e-09	1.48055e-08
ENSG00000169689	201254	CENPX	0.358758	-1.47892	0.89153	10.8539	0.0029767	0.00466824
ENSG00000141577	22994	CEP131	0.0556687	-4.16699	-0.792817	20.9872	0.000113301	0.000227166
ENSG00000103995	22995	CEP152	0.339867	-1.55696	3.26117	70.3017	1.0886e-08	5.00836e-08
ENSG00000110274	22897	CEP164	0.403274	-1.31017	2.17563	21.406	0.000100766	0.000204008
ENSG00000099814	283638	CEP170B	0.439424	-1.18632	0.355693	6.93267	0.0143843	0.0203207
ENSG00000138180	55165	CEP55	0.195387	-2.35559	3.86893	88.362	1.23838e-09	7.03448e-09
ENSG00000112877	55722	CEP72	0.368726	-1.43938	0.918477	19.958	0.000151904	0.000297882
ENSG00000130695	64793	CEP85	0.373909	-1.41924	3.47112	65.0148	2.22852e-08	9.58727e-08
ENSG00000143418	29956	CERS2	0.256198	-1.96467	4.77529	178.144	8.62054e-13	1.0226e-11
ENSG00000090661	79603	CERS4	0.174423	-2.51934	1.97653	73.8445	6.88758e-09	3.31186e-08
ENSG00000164430	115004	CGAS	0.0424531	-4.55799	-0.582249	48.7361	2.74699e-07	9.42919e-07
ENSG00000143375	57530	CGN	0.141021	-2.82602	2.14704	151.805	4.84743e-12	4.80266e-11
ENSG00000128849	84952	CGNL1	0.0348639	-4.84212	3.83363	619.037	5.30928e-19	4.37429e-17
ENSG00000128965	79094	CHAC1	0.324176	-1.62515	-1.03614	7.22032	0.0127056	0.0180983
ENSG00000167670	10036	CHAF1A	0.109948	-3.1851	3.08114	188.407	4.67243e-13	6.00092e-12
ENSG00000159259	8208	CHAF1B	0.153137	-2.70711	2.64275	146.791	6.93369e-12	6.57887e-11
ENSG00000250479	400916	CHCHD10	0.208579	-2.26134	0.327084	37.7652	2.11157e-06	5.95641e-06
ENSG00000106554	54927	CHCHD3	0.399629	-1.32327	4.97744	124.881	3.79222e-11	3.03032e-10
ENSG00000159685	84303	CHCHD6	0.225608	-2.14811	0.370668	18.2774	0.000249188	0.000470453
ENSG00000131778	9557	CHD1L	0.39298	-1.34747	4.63998	91.6274	8.68237e-10	5.12318e-09
ENSG00000016391	55349	CHDH	0.231275	-2.11232	1.63322	58.6511	5.60163e-08	2.21672e-07
ENSG00000149554	1111	CHEK1	0.124102	-3.0104	4.72495	352.23	3.98734e-16	1.22841e-14
ENSG00000183765	11200	CHEK2	0.0762862	-3.71243	3.40145	307.563	1.9007e-15	4.64613e-14
ENSG00000085872	10523	CHERP	0.449893	-1.15235	1.17056	10.3261	0.00363191	0.00562419
ENSG00000133048	1116	CHI3L1	0.0655122	-3.93209	-0.312317	7.17301	0.0135159	0.0191793
ENSG00000177830	66005	CHID1	0.170159	-2.55505	1.31275	40.5002	1.22908e-06	3.64713e-06
ENSG00000110721	1119	CHKA	0.423987	-1.23791	4.01296	84.5328	1.90351e-09	1.0393e-08
ENSG00000131165	5119	CHMP1A	0.239005	-2.06489	1.50688	19.1853	0.000190232	0.000366432
ENSG00000130724	27243	CHMP2A	0.387054	-1.36939	2.603	18.6519	0.000222763	0.000424162
ENSG00000083937	25978	CHMP2B	0.413325	-1.27465	4.71136	69.7624	1.16893e-08	5.34213e-08
ENSG00000176108	79643	CHMP6	0.47616	-1.07048	-0.194627	4.54471	0.043158	0.0567335
ENSG00000123989	79586	CHPF	0.333435	-1.58452	-0.150487	8.61923	0.007095	0.0104725
ENSG00000104472	54108	CHRAC1	0.401114	-1.31791	3.12885	46.3036	4.19664e-07	1.37772e-06
ENSG00000175344	1139	CHRNA7	0.275915	-1.8577	-0.0157246	12.3692	0.00171391	0.00279486
ENSG00000174343	55584	CHRNA9	0.173199	-2.5295	-0.561293	10.4836	0.00342123	0.00531284
ENSG00000169105	113189	CHST14	0.347582	-1.52458	1.02312	12.8668	0.00143804	0.00237328
ENSG00000140835	10164	CHST4	0.00224432	-8.79951	0.085479	120.835	8.88648e-09	4.16949e-08
ENSG00000183196	4166	CHST6	0.0718283	-3.7993	2.49746	215.349	1.06729e-13	1.62391e-12
ENSG00000147119	56548	CHST7	0.229959	-2.12055	0.241158	20.7959	0.000119585	0.000238737
ENSG00000127586	63922	CHTF18	0.0689184	-3.85897	-0.215444	28.9561	1.45071e-05	3.4478e-05
ENSG00000168802	54921	CHTF8	0.358281	-1.48084	3.64897	39.3601	1.53564e-06	4.47573e-06
ENSG00000159208	148523	CIART	0.160751	-2.6371	0.335492	31.7934	7.53766e-06	1.89599e-05
ENSG00000185043	10519	CIB1	0.206283	-2.2773	0.207805	17.1704	0.000349306	0.000642469
ENSG00000136425	10518	CIB2	0.164427	-2.60448	1.3922	26.0764	2.92983e-05	6.53894e-05
ENSG00000163507	57650	CIP2A	0.192799	-2.37483	4.44992	166.333	1.81521e-12	1.96135e-11
ENSG00000122966	11113	CIT	0.0920931	-3.44076	3.88477	351.332	4.10682e-16	1.25229e-14
ENSG00000164442	10370	CITED2	0.481468	-1.05449	3.78106	25.9533	3.02197e-05	6.72847e-05
ENSG00000148337	25792	CIZ1	0.467456	-1.0971	2.3192	8.21795	0.0083576	0.0122033
ENSG00000169607	150468	CKAP2L	0.2316	-2.11029	3.70872	111.463	1.22114e-10	8.59294e-10
ENSG00000166165	1152	CKB	0.218719	-2.19285	2.8863	47.5508	3.37089e-07	1.13072e-06
ENSG00000223572	548596	CKMT1A	0.377494	-1.40547	0.102178	12.8858	0.00142853	0.00235968
ENSG00000173207	1163	CKS1B	0.104166	-3.26304	4.43941	290.294	3.68114e-15	8.13178e-14
ENSG00000123975	1164	CKS2	0.145847	-2.77747	4.817	230.717	4.94508e-14	8.1929e-13
ENSG00000104859	11129	CLASRP	0.185147	-2.43325	0.25999	21.0808	0.000110361	0.000221897
ENSG00000103249	1186	CLCN7	0.183038	-2.44979	0.683282	28.1753	1.74827e-05	4.08533e-05
ENSG00000134873	9071	CLDN10	0.046054	-4.44053	1.26605	87.5731	1.35143e-09	7.5956e-09
ENSG00000164007	149461	CLDN19	0.0709521	-3.81701	-0.89503	32.8542	5.95315e-06	1.53391e-05
ENSG00000184697	9074	CLDN6	0.0305546	-5.03246	3.98884	561.033	1.70665e-18	1.18915e-16
ENSG00000181885	1366	CLDN7	0.105913	-3.23905	2.19817	175.88	9.90873e-13	1.16246e-11
ENSG00000213719	1192	CLIC1	0.187698	-2.41352	5.21538	107.793	1.71591e-10	1.17098e-09
ENSG00000169504	25932	CLIC4	0.358816	-1.47868	7.52811	79.2797	3.52186e-09	1.80338e-08
ENSG00000176444	1196	CLK2	0.361186	-1.46919	2.55855	27.9612	1.84098e-05	4.27517e-05
ENSG00000166250	79827	CLMP	0.485511	-1.04243	4.1015	37.7849	2.10316e-06	5.9383e-06
ENSG00000128973	54982	CLN6	0.152804	-2.71025	1.48641	50.0628	2.19333e-07	7.6862e-07
ENSG00000182372	2055	CLN8	0.361898	-1.46635	2.20949	35.351	3.47619e-06	9.38163e-06
ENSG00000162129	81570	CLPB	0.490602	-1.02738	2.17898	11.7033	0.00217719	0.00349227
ENSG00000125656	8192	CLPP	0.156075	-2.67969	0.00770948	31.1029	8.81124e-06	2.18646e-05
ENSG00000104853	1209	CLPTM1	0.239616	-2.0612	1.78848	18.5476	0.000229803	0.000436564
ENSG00000092853	63967	CLSPN	0.283904	-1.81653	3.68449	102.977	2.72133e-10	1.77739e-09
ENSG00000070371	8218	CLTCL1	0.208699	-2.2605	1.64526	63.2671	2.85097e-08	1.19715e-07
ENSG00000120885	1191	CLU	0.0398672	-4.64865	4.72842	481.767	1.03084e-17	5.37441e-16
ENSG00000132361	23277	CLUH	0.066778	-3.90448	0.597678	35.9272	3.08049e-06	8.41576e-06
ENSG00000125246	171425	CLYBL	0.0940103	-3.41104	2.53733	90.7082	9.58527e-10	5.6005e-09
ENSG00000164237	134147	CMBL	0.403028	-1.31105	2.58958	24.3228	4.59028e-05	9.89528e-05
ENSG00000174600	1240	CMKLR1	0.0413419	-4.59625	-1.04227	12.4115	0.00217779	0.00349284
ENSG00000140931	123920	CMTM3	0.420117	-1.25114	2.56931	38.347	1.87815e-06	5.37045e-06
ENSG00000183723	146223	CMTM4	0.378142	-1.403	4.63709	82.838	2.31374e-09	1.23789e-08
ENSG00000091317	54918	CMTM6	0.460835	-1.11768	5.6546	51.6182	1.6933e-07	6.09122e-07
ENSG00000153551	112616	CMTM7	0.202861	-2.30144	1.18704	30.8226	9.39314e-06	2.31813e-05
ENSG00000137200	23070	CMTR1	0.39228	-1.35004	3.49689	38.021	2.00527e-06	5.68965e-06
ENSG00000133313	55748	CNDP2	0.449501	-1.1536	4.31209	47.4205	3.44832e-07	1.15442e-06
ENSG00000136110	11061	CNMD	0.0370144	-4.75577	3.53564	641.807	3.45444e-19	3.1408e-17
ENSG00000130176	1264	CNN1	0.0167203	-5.90225	0.325344	72.0082	8.71342e-09	4.0986e-08
ENSG00000064666	1265	CNN2	0.103051	-3.27857	4.05182	122.583	4.59752e-11	3.58919e-10
ENSG00000168763	26505	CNNM3	0.30947	-1.69213	1.1702	25.2419	3.62018e-05	7.94064e-05
ENSG00000158158	26504	CNNM4	0.205682	-2.28151	1.58705	49.1617	2.55451e-07	8.8274e-07
ENSG00000125107	23019	CNOT1	0.39165	-1.35236	7.2056	115.004	8.87176e-11	6.44673e-10
ENSG00000088038	4849	CNOT3	0.186438	-2.42324	1.1821	30.5275	1.0051e-05	2.46497e-05
ENSG00000137161	10695	CNPY3	0.211817	-2.23911	2.24311	34.3811	4.27206e-06	1.13206e-05
ENSG00000106714	79937	CNTNAP3	0.455875	-1.13329	1.45947	12.5904	0.00158475	0.00259786
ENSG00000170037	116840	CNTROB	0.304906	-1.71357	1.82036	25.3727	3.5012e-05	7.69665e-05
ENSG00000106603	55744	COA1	0.483746	-1.04768	4.25539	50.3061	2.10556e-07	7.39601e-07
ENSG00000181924	51287	COA4	0.462114	-1.11368	3.07991	43.948	6.41815e-07	2.02114e-06
ENSG00000068120	80347	COASY	0.171389	-2.54466	1.71189	39.1378	1.60454e-06	4.66018e-06
ENSG00000106078	23242	COBL	0.113098	-3.14435	2.13811	98.2159	4.36907e-10	2.73728e-09
ENSG00000168434	91949	COG7	0.3681	-1.44183	1.89081	35.01	3.73605e-06	1.00123e-05
ENSG00000060718	1301	COL11A1	0.297811	-1.74753	4.57177	50.6802	1.97796e-07	6.98896e-07
ENSG00000187955	7373	COL14A1	0.348532	-1.52064	4.25026	59.4726	4.95353e-08	1.98341e-07
ENSG00000084636	1307	COL16A1	0.0745136	-3.74635	0.914442	20.12	0.000144985	0.000285481
ENSG00000182871	80781	COL18A1	0.123977	-3.01186	2.28093	49.5218	2.40297e-07	8.35995e-07
ENSG00000108821	1277	COL1A1	0.0261717	-5.25585	2.38078	127.327	3.09963e-11	2.52975e-10
ENSG00000164692	1278	COL1A2	0.347471	-1.52503	6.91971	91.4286	8.86951e-10	5.21504e-09
ENSG00000050767	91522	COL23A1	0.174033	-2.52257	-0.849718	9.8922	0.00428905	0.00656208
ENSG00000160963	136227	COL26A1	0.267215	-1.90393	1.07563	23.0229	6.47528e-05	0.000135608
ENSG00000187498	1282	COL4A1	0.123301	-3.01974	5.0194	131.377	2.23524e-11	1.88197e-10
ENSG00000134871	1284	COL4A2	0.291673	-1.77757	3.90689	27.0157	2.319e-05	5.27999e-05
ENSG00000081052	1286	COL4A4	0.38936	-1.36082	-0.913251	6.27334	0.0192339	0.0266144
ENSG00000188153	1287	COL4A5	0.436984	-1.19435	6.45746	32.6589	6.21539e-06	1.59487e-05
ENSG00000197565	1288	COL4A6	0.362453	-1.46413	5.49909	88.6065	1.20547e-09	6.86844e-09
ENSG00000080573	50509	COL5A3	0.154736	-2.69212	-1.04294	10.2013	0.00380881	0.0058786
ENSG00000142156	1291	COL6A1	0.358069	-1.48169	3.54817	30.8696	9.29269e-06	2.29561e-05
ENSG00000142173	1292	COL6A2	0.041293	-4.59796	0.658265	31.879	7.39426e-06	1.86306e-05
ENSG00000171812	1296	COL8A2	0.119801	-3.06129	0.22553	36.1017	2.97053e-06	8.13771e-06
ENSG00000112280	1297	COL9A1	0.165546	-2.5947	1.80268	56.2467	8.08596e-08	3.09709e-07
ENSG00000092758	1299	COL9A3	0.0316983	-4.97945	-0.513182	48.7138	2.75753e-07	9.461e-07
ENSG00000130309	79709	COLGALT1	0.343527	-1.5415	3.24033	51.4239	1.74843e-07	6.2655e-07
ENSG00000140365	54939	COMMD4	0.187254	-2.41693	1.76102	41.5486	1.00502e-06	3.03787e-06
ENSG00000170619	28991	COMMD5	0.38361	-1.38229	1.0475	18.0699	0.000265277	0.000499186
ENSG00000105669	11316	COPE	0.181806	-2.45953	0.370325	13.5675	0.00112827	0.00189434
ENSG00000172301	55352	COPRS	0.438731	-1.18859	3.47295	40.0682	1.33665e-06	3.93739e-06
ENSG00000168090	10980	COPS6	0.258619	-1.9511	2.9069	47.7429	3.26014e-07	1.09855e-06
ENSG00000111652	50813	COPS7A	0.378559	-1.40141	2.36763	20.6834	0.000123453	0.000245768
ENSG00000144524	64708	COPS7B	0.499205	-1.00229	2.77958	22.3035	7.86739e-05	0.000162458
ENSG00000173085	27235	COQ2	0.422492	-1.243	2.55434	28.8902	1.47357e-05	3.49656e-05
[truncated: 3,339 more rows]

## Sheet: (hESC D0vD35) p<0.05
Ensembl ID	EntrezGene	Symbol	FC	logFC	logCPM	F	PValue	FDR
[truncated: 9,921 more rows]

[truncated: 8 more sheets: (hESC D0vD35) FC>2, (hESC D0vD35) FC<0.5, (hiPSC D0vD20) p<0.05, (hiPSC D0vD20) FC>2 , (hiPSC D0vD20) FC<0.5, (hiPSC D0vD35) p<0.05, (hiPSC D0vD35) FC>2 , (hiPSC D0vD35) FC<0.5]
