# Supplementary material for: RNA-seq at different stages of human pancreatic β cell differentiation reveals proliferation dynamics and SMAD9 in directing β cell fate
Source: Cell Death Dis. 2026 Mar 10;17(1):302. doi: 10.1038/s41419-026-08529-z (PMC13039864; doi:10.1038/s41419-026-08529-z)
Supplement: Supplementary file 4 — Table S2 [file 41419_2026_8529_MOESM4_ESM.xlsx]

## Sheet: A. FC>2,D20 only
Comparisons (FC>2,D20 only)
H9							IPSC
Ensembl ID	EntrezGene	Symbol	FC Comparison	Comparing Ensembl ID	Comparing EntrezGene	Comparing Symbol	Ensembl ID	EntrezGene	Symbol	FC Comparison	Comparing Ensembl ID	Comparing EntrezGene	Comparing Symbol
ENSG00000250420	729522	AACSP1	FC>2, D20 Only	H9 Only	H9 Only	H9 Only	ENSG00000245105	144571	A2M-AS1	FC>2, D20 Only	IPSC Only	IPSC Only	IPSC Only
ENSG00000109576	51166	AADAT	FC>2, D20 Only	H9 Only	H9 Only	H9 Only	ENSG00000149313	60496	AASDHPPT	FC>2, D20 Only	Both	Both	Both
ENSG00000149313	60496	AASDHPPT	FC>2, D20 Only	Both	Both	Both	ENSG00000154265	23461	ABCA5	FC>2, D20 Only	IPSC Only	IPSC Only	IPSC Only
ENSG00000160179	9619	ABCG1	FC>2, D20 Only	Both	Both	Both	ENSG00000160179	9619	ABCG1	FC>2, D20 Only	Both	Both	Both
ENSG00000144827	55347	ABHD10	FC>2, D20 Only	Both	Both	Both	ENSG00000144827	55347	ABHD10	FC>2, D20 Only	Both	Both	Both
ENSG00000163995	84448	ABLIM2	FC>2, D20 Only	H9 Only	H9 Only	H9 Only	ENSG00000068366	2182	ACSL4	FC>2, D20 Only	Both	Both	Both
ENSG00000166016	25841	ABTB2	FC>2, D20 Only	H9 Only	H9 Only	H9 Only	ENSG00000131966	55860	ACTR10	FC>2, D20 Only	Both	Both	Both
ENSG00000120437	39	ACAT2	FC>2, D20 Only	H9 Only	H9 Only	H9 Only	ENSG00000123612	130399	ACVR1C	FC>2, D20 Only	IPSC Only	IPSC Only	IPSC Only
ENSG00000107897	91452	ACBD5	FC>2, D20 Only	H9 Only	H9 Only	H9 Only	ENSG00000008277	53616	ADAM22	FC>2, D20 Only	Both	Both	Both
ENSG00000068366	2182	ACSL4	FC>2, D20 Only	Both	Both	Both	ENSG00000241684	100507098	ADAMTS9-AS2	FC>2, D20 Only	IPSC Only	IPSC Only	IPSC Only
ENSG00000077080	51412	ACTL6B	FC>2, D20 Only	H9 Only	H9 Only	H9 Only	ENSG00000164393	222611	ADGRF2	FC>2, D20 Only	IPSC Only	IPSC Only	IPSC Only
ENSG00000131966	55860	ACTR10	FC>2, D20 Only	Both	Both	Both	ENSG00000153294	221393	ADGRF4	FC>2, D20 Only	IPSC Only	IPSC Only	IPSC Only
ENSG00000113812	93973	ACTR8	FC>2, D20 Only	H9 Only	H9 Only	H9 Only	ENSG00000170222	56985	ADPRM	FC>2, D20 Only	IPSC Only	IPSC Only	IPSC Only
ENSG00000135503	91	ACVR1B	FC>2, D20 Only	H9 Only	H9 Only	H9 Only	ENSG00000155966	2334	AFF2	FC>2, D20 Only	IPSC Only	IPSC Only	IPSC Only
ENSG00000121989	92	ACVR2A	FC>2, D20 Only	H9 Only	H9 Only	H9 Only	ENSG00000135537	246269	AFG1L	FC>2, D20 Only	IPSC Only	IPSC Only	IPSC Only
ENSG00000168803	161823	ADAL	FC>2, D20 Only	H9 Only	H9 Only	H9 Only	ENSG00000119844	54812	AFTPH	FC>2, D20 Only	Both	Both	Both
ENSG00000073670	4185	ADAM11	FC>2, D20 Only	H9 Only	H9 Only	H9 Only	ENSG00000273540	123624	AGBL1	FC>2, D20 Only	IPSC Only	IPSC Only	IPSC Only
ENSG00000008277	53616	ADAM22	FC>2, D20 Only	Both	Both	Both	ENSG00000135049	23287	AGTPBP1	FC>2, D20 Only	Both	Both	Both
ENSG00000168594	11086	ADAM29	FC>2, D20 Only	H9 Only	H9 Only	H9 Only	ENSG00000163568	9447	AIM2	FC>2, D20 Only	IPSC Only	IPSC Only	IPSC Only
ENSG00000259456	101927631	ADNP-AS1	FC>2, D20 Only	H9 Only	H9 Only	H9 Only	ENSG00000186471	158798	AKAP14	FC>2, D20 Only	IPSC Only	IPSC Only	IPSC Only
ENSG00000153531	113622	ADPRHL1	FC>2, D20 Only	H9 Only	H9 Only	H9 Only	ENSG00000127914	10142	AKAP9	FC>2, D20 Only	IPSC Only	IPSC Only	IPSC Only
ENSG00000198221	653483	AFDN-DT	FC>2, D20 Only	H9 Only	H9 Only	H9 Only	ENSG00000135334	55122	AKIRIN2	FC>2, D20 Only	Both	Both	Both
ENSG00000119844	54812	AFTPH	FC>2, D20 Only	Both	Both	Both	ENSG00000165568	83592	AKR1E2	FC>2, D20 Only	IPSC Only	IPSC Only	IPSC Only
ENSG00000135439	116986	AGAP2	FC>2, D20 Only	H9 Only	H9 Only	H9 Only	ENSG00000170017	214	ALCAM	FC>2, D20 Only	IPSC Only	IPSC Only	IPSC Only
ENSG00000134698	192670	AGO4	FC>2, D20 Only	H9 Only	H9 Only	H9 Only	ENSG00000128918	8854	ALDH1A2	FC>2, D20 Only	IPSC Only	IPSC Only	IPSC Only
ENSG00000018510	8540	AGPS	FC>2, D20 Only	H9 Only	H9 Only	H9 Only	ENSG00000172339	199857	ALG14	FC>2, D20 Only	Both	Both	Both
ENSG00000135049	23287	AGTPBP1	FC>2, D20 Only	Both	Both	Both	ENSG00000073331	80216	ALPK1	FC>2, D20 Only	IPSC Only	IPSC Only	IPSC Only
ENSG00000106992	203	AK1	FC>2, D20 Only	H9 Only	H9 Only	H9 Only	ENSG00000139211	347902	AMIGO2	FC>2, D20 Only	IPSC Only	IPSC Only	IPSC Only
ENSG00000135334	55122	AKIRIN2	FC>2, D20 Only	Both	Both	Both	ENSG00000151743	196394	AMN1	FC>2, D20 Only	IPSC Only	IPSC Only	IPSC Only
ENSG00000166971	64400	AKTIP	FC>2, D20 Only	H9 Only	H9 Only	H9 Only	ENSG00000129055	25847	ANAPC13	FC>2, D20 Only	Both	Both	Both
ENSG00000111275	217	ALDH2	FC>2, D20 Only	H9 Only	H9 Only	H9 Only	ENSG00000151687	150709	ANKAR	FC>2, D20 Only	IPSC Only	IPSC Only	IPSC Only
ENSG00000172339	199857	ALG14	FC>2, D20 Only	Both	Both	Both	ENSG00000189045	728780	ANKDD1B	FC>2, D20 Only	IPSC Only	IPSC Only	IPSC Only
ENSG00000106927	259	AMBP	FC>2, D20 Only	H9 Only	H9 Only	H9 Only	ENSG00000106524	57037	ANKMY2	FC>2, D20 Only	IPSC Only	IPSC Only	IPSC Only
ENSG00000181754	57463	AMIGO1	FC>2, D20 Only	H9 Only	H9 Only	H9 Only	ENSG00000101745	23253	ANKRD12	FC>2, D20 Only	Both	Both	Both
ENSG00000114019	51421	AMOTL2	FC>2, D20 Only	H9 Only	H9 Only	H9 Only	ENSG00000076513	88455	ANKRD13A	FC>2, D20 Only	Both	Both	Both
ENSG00000129055	25847	ANAPC13	FC>2, D20 Only	Both	Both	Both	ENSG00000152766	118932	ANKRD22	FC>2, D20 Only	IPSC Only	IPSC Only	IPSC Only
ENSG00000029534	286	ANK1	FC>2, D20 Only	H9 Only	H9 Only	H9 Only	ENSG00000145700	256006	ANKRD31	FC>2, D20 Only	IPSC Only	IPSC Only	IPSC Only
ENSG00000145362	287	ANK2	FC>2, D20 Only	H9 Only	H9 Only	H9 Only	ENSG00000230006	645784	ANKRD36BP2	FC>2, D20 Only	IPSC Only	IPSC Only	IPSC Only
ENSG00000101745	23253	ANKRD12	FC>2, D20 Only	Both	Both	Both	ENSG00000174501	400986	ANKRD36C	FC>2, D20 Only	IPSC Only	IPSC Only	IPSC Only
ENSG00000076513	88455	ANKRD13A	FC>2, D20 Only	Both	Both	Both	ENSG00000186106	157567	ANKRD46	FC>2, D20 Only	Both	Both	Both
ENSG00000118454	81573	ANKRD13C	FC>2, D20 Only	H9 Only	H9 Only	H9 Only	ENSG00000171714	203859	ANO5	FC>2, D20 Only	Both	Both	Both
ENSG00000213337	51239	ANKRD39	FC>2, D20 Only	H9 Only	H9 Only	H9 Only	ENSG00000138660	55435	AP1AR	FC>2, D20 Only	Both	Both	Both
ENSG00000183831	339416	ANKRD45	FC>2, D20 Only	H9 Only	H9 Only	H9 Only	ENSG00000062725	10513	APPBP2	FC>2, D20 Only	IPSC Only	IPSC Only	IPSC Only
ENSG00000186106	157567	ANKRD46	FC>2, D20 Only	Both	Both	Both	ENSG00000128805	58504	ARHGAP22	FC>2, D20 Only	IPSC Only	IPSC Only	IPSC Only
ENSG00000171714	203859	ANO5	FC>2, D20 Only	Both	Both	Both	ENSG00000147256	158763	ARHGAP36	FC>2, D20 Only	Both	Both	Both
ENSG00000074855	57719	ANO8	FC>2, D20 Only	H9 Only	H9 Only	H9 Only	ENSG00000243069	100507524	ARHGEF26-AS1	FC>2, D20 Only	IPSC Only	IPSC Only	IPSC Only
ENSG00000138660	55435	AP1AR	FC>2, D20 Only	Both	Both	Both	ENSG00000214944	64283	ARHGEF28	FC>2, D20 Only	IPSC Only	IPSC Only	IPSC Only
ENSG00000072958	8907	AP1M1	FC>2, D20 Only	H9 Only	H9 Only	H9 Only	ENSG00000131089	23229	ARHGEF9	FC>2, D20 Only	Both	Both	Both
ENSG00000103723	8120	AP3B2	FC>2, D20 Only	H9 Only	H9 Only	H9 Only	ENSG00000138175	403	ARL3	FC>2, D20 Only	Both	Both	Both
ENSG00000120868	317	APAF1	FC>2, D20 Only	H9 Only	H9 Only	H9 Only	ENSG00000113966	84100	ARL6	FC>2, D20 Only	Both	Both	Both
ENSG00000034053	321	APBA2	FC>2, D20 Only	H9 Only	H9 Only	H9 Only	ENSG00000144746	10550	ARL6IP5	FC>2, D20 Only	Both	Both	Both
ENSG00000163697	323	APBB2	FC>2, D20 Only	H9 Only	H9 Only	H9 Only	ENSG00000126947	51309	ARMCX1	FC>2, D20 Only	Both	Both	Both
ENSG00000134982	324	APC	FC>2, D20 Only	H9 Only	H9 Only	H9 Only	ENSG00000102401	51566	ARMCX3	FC>2, D20 Only	IPSC Only	IPSC Only	IPSC Only
ENSG00000115266	10297	APC2	FC>2, D20 Only	H9 Only	H9 Only	H9 Only	ENSG00000113369	57561	ARRDC3	FC>2, D20 Only	IPSC Only	IPSC Only	IPSC Only
ENSG00000105290	333	APLP1	FC>2, D20 Only	H9 Only	H9 Only	H9 Only	ENSG00000140450	91947	ARRDC4	FC>2, D20 Only	IPSC Only	IPSC Only	IPSC Only
ENSG00000178301	282679	AQP11	FC>2, D20 Only	H9 Only	H9 Only	H9 Only	ENSG00000173409	64801	ARV1	FC>2, D20 Only	Both	Both	Both
ENSG00000147256	158763	ARHGAP36	FC>2, D20 Only	Both	Both	Both	ENSG00000153317	50807	ASAP1	FC>2, D20 Only	IPSC Only	IPSC Only	IPSC Only
ENSG00000102606	8874	ARHGEF7	FC>2, D20 Only	H9 Only	H9 Only	H9 Only	ENSG00000138303	51008	ASCC1	FC>2, D20 Only	IPSC Only	IPSC Only	IPSC Only
ENSG00000131089	23229	ARHGEF9	FC>2, D20 Only	Both	Both	Both	ENSG00000138138	84896	ATAD1	FC>2, D20 Only	Both	Both	Both
ENSG00000054267	51742	ARID4B	FC>2, D20 Only	H9 Only	H9 Only	H9 Only	ENSG00000119778	54454	ATAD2B	FC>2, D20 Only	Both	Both	Both
ENSG00000138175	403	ARL3	FC>2, D20 Only	Both	Both	Both	ENSG00000127249	84239	ATP13A4	FC>2, D20 Only	IPSC Only	IPSC Only	IPSC Only
ENSG00000113966	84100	ARL6	FC>2, D20 Only	Both	Both	Both	ENSG00000165629	509	ATP5C1	FC>2, D20 Only	IPSC Only	IPSC Only	IPSC Only
ENSG00000144746	10550	ARL6IP5	FC>2, D20 Only	Both	Both	Both	ENSG00000124172	514	ATP5E	FC>2, D20 Only	Both	Both	Both
ENSG00000134108	55207	ARL8B	FC>2, D20 Only	H9 Only	H9 Only	H9 Only	ENSG00000205464	92270	ATP6AP1L	FC>2, D20 Only	IPSC Only	IPSC Only	IPSC Only
ENSG00000126947	51309	ARMCX1	FC>2, D20 Only	Both	Both	Both	ENSG00000147416	526	ATP6V1B2	FC>2, D20 Only	IPSC Only	IPSC Only	IPSC Only
ENSG00000172379	9915	ARNT2	FC>2, D20 Only	H9 Only	H9 Only	H9 Only	ENSG00000136888	9550	ATP6V1G1	FC>2, D20 Only	IPSC Only	IPSC Only	IPSC Only
ENSG00000162704	10092	ARPC5	FC>2, D20 Only	H9 Only	H9 Only	H9 Only	ENSG00000165240	538	ATP7A	FC>2, D20 Only	IPSC Only	IPSC Only	IPSC Only
ENSG00000173409	64801	ARV1	FC>2, D20 Only	Both	Both	Both	ENSG00000104043	79895	ATP8B4	FC>2, D20 Only	IPSC Only	IPSC Only	IPSC Only
ENSG00000188611	56624	ASAH2	FC>2, D20 Only	H9 Only	H9 Only	H9 Only	ENSG00000162779	126859	AXDND1	FC>2, D20 Only	IPSC Only	IPSC Only	IPSC Only
ENSG00000204147	653308	ASAH2B	FC>2, D20 Only	H9 Only	H9 Only	H9 Only	ENSG00000163512	64343	AZI2	FC>2, D20 Only	IPSC Only	IPSC Only	IPSC Only
ENSG00000151693	8853	ASAP2	FC>2, D20 Only	H9 Only	H9 Only	H9 Only	ENSG00000169255	8706	B3GALNT1	FC>2, D20 Only	Both	Both	Both
ENSG00000152092	460	ASTN1	FC>2, D20 Only	H9 Only	H9 Only	H9 Only	ENSG00000156273	571	BACH1	FC>2, D20 Only	IPSC Only	IPSC Only	IPSC Only
ENSG00000138138	84896	ATAD1	FC>2, D20 Only	Both	Both	Both	ENSG00000176788	10409	BASP1	FC>2, D20 Only	Both	Both	Both
ENSG00000119778	54454	ATAD2B	FC>2, D20 Only	Both	Both	Both	ENSG00000163093	129880	BBS5	FC>2, D20 Only	IPSC Only	IPSC Only	IPSC Only
ENSG00000115966	1386	ATF2	FC>2, D20 Only	H9 Only	H9 Only	H9 Only	ENSG00000186666	144233	BCDIN3D	FC>2, D20 Only	IPSC Only	IPSC Only	IPSC Only
ENSG00000145782	9140	ATG12	FC>2, D20 Only	H9 Only	H9 Only	H9 Only	ENSG00000119866	53335	BCL11A	FC>2, D20 Only	IPSC Only	IPSC Only	IPSC Only
ENSG00000198513	51062	ATL1	FC>2, D20 Only	H9 Only	H9 Only	H9 Only	ENSG00000127152	64919	BCL11B	FC>2, D20 Only	IPSC Only	IPSC Only	IPSC Only
ENSG00000105409	478	ATP1A3	FC>2, D20 Only	H9 Only	H9 Only	H9 Only	ENSG00000176697	627	BDNF	FC>2, D20 Only	IPSC Only	IPSC Only	IPSC Only
ENSG00000070961	490	ATP2B1	FC>2, D20 Only	H9 Only	H9 Only	H9 Only	ENSG00000188848	389206	BEND4	FC>2, D20 Only	IPSC Only	IPSC Only	IPSC Only
ENSG00000124172	514	ATP5E	FC>2, D20 Only	Both	Both	Both	ENSG00000151746	636	BICD1	FC>2, D20 Only	IPSC Only	IPSC Only	IPSC Only
ENSG00000125375	27109	ATP5S	FC>2, D20 Only	H9 Only	H9 Only	H9 Only	ENSG00000015475	637	BID	FC>2, D20 Only	IPSC Only	IPSC Only	IPSC Only
ENSG00000033627	535	ATP6V0A1	FC>2, D20 Only	H9 Only	H9 Only	H9 Only	ENSG00000134897	54841	BIVM	FC>2, D20 Only	IPSC Only	IPSC Only	IPSC Only
ENSG00000171130	155066	ATP6V0E2	FC>2, D20 Only	H9 Only	H9 Only	H9 Only	ENSG00000168283	648	BMI1	FC>2, D20 Only	IPSC Only	IPSC Only	IPSC Only
ENSG00000204934	401431	ATP6V0E2-AS1	FC>2, D20 Only	H9 Only	H9 Only	H9 Only	ENSG00000204217	659	BMPR2	FC>2, D20 Only	IPSC Only	IPSC Only	IPSC Only
ENSG00000114573	523	ATP6V1A	FC>2, D20 Only	H9 Only	H9 Only	H9 Only	ENSG00000204177	399761	BMS1P1	FC>2, D20 Only	IPSC Only	IPSC Only	IPSC Only
ENSG00000213760	534	ATP6V1G2	FC>2, D20 Only	H9 Only	H9 Only	H9 Only	ENSG00000164603	154743	BMT2	FC>2, D20 Only	IPSC Only	IPSC Only	IPSC Only
ENSG00000047249	51606	ATP6V1H	FC>2, D20 Only	H9 Only	H9 Only	H9 Only	ENSG00000176171	664	BNIP3	FC>2, D20 Only	IPSC Only	IPSC Only	IPSC Only
ENSG00000124406	10396	ATP8A1	FC>2, D20 Only	H9 Only	H9 Only	H9 Only	ENSG00000104765	665	BNIP3L	FC>2, D20 Only	Both	Both	Both
ENSG00000132932	51761	ATP8A2	FC>2, D20 Only	H9 Only	H9 Only	H9 Only	ENSG00000185515	79184	BRCC3	FC>2, D20 Only	IPSC Only	IPSC Only	IPSC Only
ENSG00000085224	546	ATRX	FC>2, D20 Only	H9 Only	H9 Only	H9 Only	ENSG00000148925	84280	BTBD10	FC>2, D20 Only	Both	Both	Both
ENSG00000066427	4287	ATXN3	FC>2, D20 Only	H9 Only	H9 Only	H9 Only	ENSG00000166167	8945	BTRC	FC>2, D20 Only	Both	Both	Both
ENSG00000253719	552889	ATXN7L3B	FC>2, D20 Only	H9 Only	H9 Only	H9 Only	ENSG00000204161	170371	C10orf128	FC>2, D20 Only	IPSC Only	IPSC Only	IPSC Only
ENSG00000169255	8706	B3GALNT1	FC>2, D20 Only	Both	Both	Both	ENSG00000180425	54494	C11orf71	FC>2, D20 Only	IPSC Only	IPSC Only	IPSC Only
ENSG00000112309	135152	B3GAT2	FC>2, D20 Only	H9 Only	H9 Only	H9 Only	ENSG00000188070	65998	C11orf95	FC>2, D20 Only	Both	Both	Both
ENSG00000136881	570	BAAT	FC>2, D20 Only	H9 Only	H9 Only	H9 Only	ENSG00000047621	57102	C12orf4	FC>2, D20 Only	Both	Both	Both
ENSG00000107262	573	BAG1	FC>2, D20 Only	H9 Only	H9 Only	H9 Only	ENSG00000182993	144608	C12orf60	FC>2, D20 Only	IPSC Only	IPSC Only	IPSC Only
ENSG00000176788	10409	BASP1	FC>2, D20 Only	Both	Both	Both	ENSG00000235162	387882	C12orf75	FC>2, D20 Only	IPSC Only	IPSC Only	IPSC Only
ENSG00000198604	11177	BAZ1A	FC>2, D20 Only	H9 Only	H9 Only	H9 Only	ENSG00000174456	400073	C12orf76	FC>2, D20 Only	IPSC Only	IPSC Only	IPSC Only
ENSG00000214413	92482	BBIP1	FC>2, D20 Only	H9 Only	H9 Only	H9 Only	ENSG00000139971	145407	C14orf37	FC>2, D20 Only	Both	Both	Both
ENSG00000179941	79738	BBS10	FC>2, D20 Only	H9 Only	H9 Only	H9 Only	ENSG00000261652	145788	C15orf65	FC>2, D20 Only	Both	Both	Both
ENSG00000181004	166379	BBS12	FC>2, D20 Only	H9 Only	H9 Only	H9 Only	ENSG00000256806	388327	C17orf100	FC>2, D20 Only	IPSC Only	IPSC Only	IPSC Only
ENSG00000138686	55212	BBS7	FC>2, D20 Only	H9 Only	H9 Only	H9 Only	ENSG00000177576	497661	C18orf32	FC>2, D20 Only	IPSC Only	IPSC Only	IPSC Only
ENSG00000110987	605	BCL7A	FC>2, D20 Only	H9 Only	H9 Only	H9 Only	ENSG00000131943	83636	C19orf12	FC>2, D20 Only	Both	Both	Both
ENSG00000099385	9274	BCL7C	FC>2, D20 Only	H9 Only	H9 Only	H9 Only	ENSG00000164008	79078	C1orf50	FC>2, D20 Only	Both	Both	Both
ENSG00000173681	256643	BCLAF3	FC>2, D20 Only	H9 Only	H9 Only	H9 Only	ENSG00000082196	114899	C1QTNF3	FC>2, D20 Only	IPSC Only	IPSC Only	IPSC Only
ENSG00000085185	63035	BCORL1	FC>2, D20 Only	H9 Only	H9 Only	H9 Only	ENSG00000198535	145741	C2CD4A	FC>2, D20 Only	IPSC Only	IPSC Only	IPSC Only
ENSG00000162373	79656	BEND5	FC>2, D20 Only	H9 Only	H9 Only	H9 Only	ENSG00000111731	9847	C2CD5	FC>2, D20 Only	IPSC Only	IPSC Only	IPSC Only
ENSG00000165626	222389	BEND7	FC>2, D20 Only	H9 Only	H9 Only	H9 Only	ENSG00000114405	57415	C3orf14	FC>2, D20 Only	Both	Both	Both
ENSG00000133169	55859	BEX1	FC>2, D20 Only	H9 Only	H9 Only	H9 Only	ENSG00000187068	285382	C3orf70	FC>2, D20 Only	Both	Both	Both
ENSG00000102409	56271	BEX4	FC>2, D20 Only	H9 Only	H9 Only	H9 Only	ENSG00000164096	401152	C4orf3	FC>2, D20 Only	Both	Both	Both
ENSG00000110330	329	BIRC2	FC>2, D20 Only	H9 Only	H9 Only	H9 Only	ENSG00000151470	132321	C4orf33	FC>2, D20 Only	Both	Both	Both
ENSG00000166619	10904	BLCAP	FC>2, D20 Only	H9 Only	H9 Only	H9 Only	ENSG00000205129	441054	C4orf47	FC>2, D20 Only	IPSC Only	IPSC Only	IPSC Only
ENSG00000196072	282991	BLOC1S2	FC>2, D20 Only	H9 Only	H9 Only	H9 Only	ENSG00000106804	727	C5	FC>2, D20 Only	IPSC Only	IPSC Only	IPSC Only
ENSG00000104164	26258	BLOC1S6	FC>2, D20 Only	H9 Only	H9 Only	H9 Only	ENSG00000184530	352999	C6orf58	FC>2, D20 Only	IPSC Only	IPSC Only	IPSC Only
ENSG00000104765	665	BNIP3L	FC>2, D20 Only	Both	Both	Both	ENSG00000164746	136288	C7orf57	FC>2, D20 Only	IPSC Only	IPSC Only	IPSC Only
ENSG00000225439	100507171	BOLA3-AS1	FC>2, D20 Only	H9 Only	H9 Only	H9 Only	ENSG00000156172	157657	C8orf37	FC>2, D20 Only	IPSC Only	IPSC Only	IPSC Only
ENSG00000172331	669	BPGM	FC>2, D20 Only	H9 Only	H9 Only	H9 Only	ENSG00000164743	157773	C8orf48	FC>2, D20 Only	IPSC Only	IPSC Only	IPSC Only
ENSG00000078725	1620	BRINP1	FC>2, D20 Only	H9 Only	H9 Only	H9 Only	ENSG00000255394	606553	C8orf49	FC>2, D20 Only	IPSC Only	IPSC Only	IPSC Only
ENSG00000100916	84312	BRMS1L	FC>2, D20 Only	H9 Only	H9 Only	H9 Only	ENSG00000185015	377677	CA13	FC>2, D20 Only	IPSC Only	IPSC Only	IPSC Only
ENSG00000164061	8927	BSN	FC>2, D20 Only	H9 Only	H9 Only	H9 Only	ENSG00000183346	219621	CABCOCO1	FC>2, D20 Only	IPSC Only	IPSC Only	IPSC Only
ENSG00000148925	84280	BTBD10	FC>2, D20 Only	Both	Both	Both	ENSG00000182389	785	CACNB4	FC>2, D20 Only	IPSC Only	IPSC Only	IPSC Only
ENSG00000132640	22903	BTBD3	FC>2, D20 Only	H9 Only	H9 Only	H9 Only	ENSG00000182985	23705	CADM1	FC>2, D20 Only	IPSC Only	IPSC Only	IPSC Only
ENSG00000183826	114781	BTBD9	FC>2, D20 Only	H9 Only	H9 Only	H9 Only	ENSG00000104327	793	CALB1	FC>2, D20 Only	IPSC Only	IPSC Only	IPSC Only
ENSG00000134717	91408	BTF3L4	FC>2, D20 Only	H9 Only	H9 Only	H9 Only	ENSG00000198668	801	CALM1	FC>2, D20 Only	IPSC Only	IPSC Only	IPSC Only
ENSG00000166167	8945	BTRC	FC>2, D20 Only	Both	Both	Both	ENSG00000143933	805	CALM2	FC>2, D20 Only	Both	Both	Both
ENSG00000136261	28969	BZW2	FC>2, D20 Only	H9 Only	H9 Only	H9 Only	ENSG00000164615	819	CAMLG	FC>2, D20 Only	Both	Both	Both
ENSG00000166352	119710	C11orf74	FC>2, D20 Only	H9 Only	H9 Only	H9 Only	ENSG00000118200	23271	CAMSAP2	FC>2, D20 Only	Both	Both	Both
ENSG00000188070	65998	C11orf95	FC>2, D20 Only	Both	Both	Both	ENSG00000171735	23261	CAMTA1	FC>2, D20 Only	Both	Both	Both
ENSG00000047621	57102	C12orf4	FC>2, D20 Only	Both	Both	Both	ENSG00000152611	133690	CAPSL	FC>2, D20 Only	IPSC Only	IPSC Only	IPSC Only
ENSG00000204954	728568	C12orf73	FC>2, D20 Only	H9 Only	H9 Only	H9 Only	ENSG00000132357	84674	CARD6	FC>2, D20 Only	IPSC Only	IPSC Only	IPSC Only
ENSG00000227051	56967	C14orf132	FC>2, D20 Only	H9 Only	H9 Only	H9 Only	ENSG00000138380	79800	CARF	FC>2, D20 Only	IPSC Only	IPSC Only	IPSC Only
ENSG00000139971	145407	C14orf37	FC>2, D20 Only	Both	Both	Both	ENSG00000272168	401237	CASC15	FC>2, D20 Only	IPSC Only	IPSC Only	IPSC Only
ENSG00000186073	84529	C15orf41	FC>2, D20 Only	H9 Only	H9 Only	H9 Only	ENSG00000177640	255082	CASC2	FC>2, D20 Only	IPSC Only	IPSC Only	IPSC Only
ENSG00000205363	388135	C15orf59	FC>2, D20 Only	H9 Only	H9 Only	H9 Only	ENSG00000127995	64921	CASD1	FC>2, D20 Only	Both	Both	Both
ENSG00000261652	145788	C15orf65	FC>2, D20 Only	Both	Both	Both	ENSG00000170681	347273	CAVIN4	FC>2, D20 Only	Both	Both	Both
ENSG00000212719	339263	C17orf51	FC>2, D20 Only	H9 Only	H9 Only	H9 Only	ENSG00000114423	868	CBLB	FC>2, D20 Only	IPSC Only	IPSC Only	IPSC Only
ENSG00000108666	64149	C17orf75	FC>2, D20 Only	H9 Only	H9 Only	H9 Only	ENSG00000183287	147372	CCBE1	FC>2, D20 Only	IPSC Only	IPSC Only	IPSC Only
ENSG00000131943	83636	C19orf12	FC>2, D20 Only	Both	Both	Both	ENSG00000164221	153733	CCDC112	FC>2, D20 Only	Both	Both	Both
ENSG00000171155	29071	C1GALT1C1	FC>2, D20 Only	H9 Only	H9 Only	H9 Only	ENSG00000136710	84317	CCDC115	FC>2, D20 Only	IPSC Only	IPSC Only	IPSC Only
ENSG00000119280	84886	C1orf198	FC>2, D20 Only	H9 Only	H9 Only	H9 Only	ENSG00000176714	79635	CCDC121	FC>2, D20 Only	IPSC Only	IPSC Only	IPSC Only
ENSG00000116667	81563	C1orf21	FC>2, D20 Only	H9 Only	H9 Only	H9 Only	ENSG00000169193	90693	CCDC126	FC>2, D20 Only	IPSC Only	IPSC Only	IPSC Only
ENSG00000142686	127703	C1orf216	FC>2, D20 Only	H9 Only	H9 Only	H9 Only	ENSG00000180347	223075	CCDC129	FC>2, D20 Only	IPSC Only	IPSC Only	IPSC Only
ENSG00000164008	79078	C1orf50	FC>2, D20 Only	Both	Both	Both	ENSG00000163492	285025	CCDC141	FC>2, D20 Only	IPSC Only	IPSC Only	IPSC Only
ENSG00000186897	338761	C1QL4	FC>2, D20 Only	H9 Only	H9 Only	H9 Only	ENSG00000153237	130940	CCDC148	FC>2, D20 Only	IPSC Only	IPSC Only	IPSC Only
ENSG00000188674	389073	C2orf80	FC>2, D20 Only	H9 Only	H9 Only	H9 Only	ENSG00000166960	374864	CCDC178	FC>2, D20 Only	IPSC Only	IPSC Only	IPSC Only
ENSG00000114405	57415	C3orf14	FC>2, D20 Only	Both	Both	Both	ENSG00000260220	399693	CCDC187	FC>2, D20 Only	IPSC Only	IPSC Only	IPSC Only
ENSG00000187068	285382	C3orf70	FC>2, D20 Only	Both	Both	Both	ENSG00000163617	57577	CCDC191	FC>2, D20 Only	IPSC Only	IPSC Only	IPSC Only
ENSG00000164096	401152	C4orf3	FC>2, D20 Only	Both	Both	Both	ENSG00000183273	160777	CCDC60	FC>2, D20 Only	IPSC Only	IPSC Only	IPSC Only
ENSG00000151470	132321	C4orf33	FC>2, D20 Only	Both	Both	Both	ENSG00000180376	285331	CCDC66	FC>2, D20 Only	IPSC Only	IPSC Only	IPSC Only
ENSG00000181751	90355	C5orf30	FC>2, D20 Only	H9 Only	H9 Only	H9 Only	ENSG00000216937	79741	CCDC7	FC>2, D20 Only	IPSC Only	IPSC Only	IPSC Only
ENSG00000164241	401207	C5orf63	FC>2, D20 Only	H9 Only	H9 Only	H9 Only	ENSG00000149231	79780	CCDC82	FC>2, D20 Only	IPSC Only	IPSC Only	IPSC Only
ENSG00000137434	347744	C6orf52	FC>2, D20 Only	H9 Only	H9 Only	H9 Only	ENSG00000123106	55297	CCDC91	FC>2, D20 Only	Both	Both	Both
ENSG00000182648	129790	C7orf13	FC>2, D20 Only	H9 Only	H9 Only	H9 Only	ENSG00000166946	23582	CCNDBP1	FC>2, D20 Only	Both	Both	Both
ENSG00000248801	286189	C8orf34-AS1	FC>2, D20 Only	H9 Only	H9 Only	H9 Only	ENSG00000118816	10983	CCNI	FC>2, D20 Only	Both	Both	Both
ENSG00000147894	203228	C9orf72	FC>2, D20 Only	H9 Only	H9 Only	H9 Only	ENSG00000103540	9738	CCP110	FC>2, D20 Only	IPSC Only	IPSC Only	IPSC Only
ENSG00000164879	761	CA3	FC>2, D20 Only	H9 Only	H9 Only	H9 Only	ENSG00000154429	126731	CCSAP	FC>2, D20 Only	Both	Both	Both
ENSG00000149679	81928	CABLES2	FC>2, D20 Only	H9 Only	H9 Only	H9 Only	ENSG00000107771	54462	CCSER2	FC>2, D20 Only	IPSC Only	IPSC Only	IPSC Only
ENSG00000154040	26256	CABYR	FC>2, D20 Only	H9 Only	H9 Only	H9 Only	ENSG00000132141	10693	CCT6B	FC>2, D20 Only	IPSC Only	IPSC Only	IPSC Only
ENSG00000141837	773	CACNA1A	FC>2, D20 Only	H9 Only	H9 Only	H9 Only	ENSG00000234585	643180	CCT6P3	FC>2, D20 Only	IPSC Only	IPSC Only	IPSC Only
ENSG00000148408	774	CACNA1B	FC>2, D20 Only	H9 Only	H9 Only	H9 Only	ENSG00000177675	283316	CD163L1	FC>2, D20 Only	IPSC Only	IPSC Only	IPSC Only
ENSG00000198216	777	CACNA1E	FC>2, D20 Only	H9 Only	H9 Only	H9 Only	ENSG00000215039	678655	CD27-AS1	FC>2, D20 Only	IPSC Only	IPSC Only	IPSC Only
ENSG00000153956	781	CACNA2D1	FC>2, D20 Only	H9 Only	H9 Only	H9 Only	ENSG00000167851	11314	CD300A	FC>2, D20 Only	IPSC Only	IPSC Only	IPSC Only
ENSG00000067191	782	CACNB1	FC>2, D20 Only	H9 Only	H9 Only	H9 Only	ENSG00000196776	961	CD47	FC>2, D20 Only	IPSC Only	IPSC Only	IPSC Only
ENSG00000175161	253559	CADM2	FC>2, D20 Only	H9 Only	H9 Only	H9 Only	ENSG00000153283	10225	CD96	FC>2, D20 Only	IPSC Only	IPSC Only	IPSC Only
ENSG00000162706	57863	CADM3	FC>2, D20 Only	H9 Only	H9 Only	H9 Only	ENSG00000273061	101929351	CDC37L1-AS1	FC>2, D20 Only	IPSC Only	IPSC Only	IPSC Only
ENSG00000105767	199731	CADM4	FC>2, D20 Only	H9 Only	H9 Only	H9 Only	ENSG00000071991	28513	CDH19	FC>2, D20 Only	IPSC Only	IPSC Only	IPSC Only
ENSG00000143933	805	CALM2	FC>2, D20 Only	Both	Both	Both	ENSG00000006837	51265	CDKL3	FC>2, D20 Only	IPSC Only	IPSC Only	IPSC Only
ENSG00000164615	819	CAMLG	FC>2, D20 Only	Both	Both	Both	ENSG00000129757	1028	CDKN1C	FC>2, D20 Only	IPSC Only	IPSC Only	IPSC Only
ENSG00000130559	157922	CAMSAP1	FC>2, D20 Only	H9 Only	H9 Only	H9 Only	ENSG00000168564	55602	CDKN2AIP	FC>2, D20 Only	Both	Both	Both
ENSG00000118200	23271	CAMSAP2	FC>2, D20 Only	Both	Both	Both	ENSG00000129596	1036	CDO1	FC>2, D20 Only	IPSC Only	IPSC Only	IPSC Only
ENSG00000171735	23261	CAMTA1	FC>2, D20 Only	Both	Both	Both	ENSG00000101290	8760	CDS2	FC>2, D20 Only	Both	Both	Both
ENSG00000112186	10486	CAP2	FC>2, D20 Only	H9 Only	H9 Only	H9 Only	ENSG00000048740	10659	CELF2	FC>2, D20 Only	Both	Both	Both
ENSG00000127995	64921	CASD1	FC>2, D20 Only	Both	Both	Both	ENSG00000110318	57562	CEP126	FC>2, D20 Only	IPSC Only	IPSC Only	IPSC Only
ENSG00000147044	8573	CASK	FC>2, D20 Only	H9 Only	H9 Only	H9 Only	ENSG00000135315	22832	CEP162	FC>2, D20 Only	IPSC Only	IPSC Only	IPSC Only
ENSG00000130940	54897	CASZ1	FC>2, D20 Only	H9 Only	H9 Only	H9 Only	ENSG00000143702	9859	CEP170	FC>2, D20 Only	Both	Both	Both
ENSG00000170681	347273	CAVIN4	FC>2, D20 Only	Both	Both	Both	ENSG00000174007	84984	CEP19	FC>2, D20 Only	IPSC Only	IPSC Only	IPSC Only
ENSG00000136682	150472	CBWD2	FC>2, D20 Only	H9 Only	H9 Only	H9 Only	ENSG00000198707	80184	CEP290	FC>2, D20 Only	IPSC Only	IPSC Only	IPSC Only
ENSG00000164221	153733	CCDC112	FC>2, D20 Only	Both	Both	Both	ENSG00000106477	95681	CEP41	FC>2, D20 Only	IPSC Only	IPSC Only	IPSC Only
ENSG00000151773	160857	CCDC122	FC>2, D20 Only	H9 Only	H9 Only	H9 Only	ENSG00000111860	387119	CEP85L	FC>2, D20 Only	IPSC Only	IPSC Only	IPSC Only
ENSG00000183323	202243	CCDC125	FC>2, D20 Only	H9 Only	H9 Only	H9 Only	ENSG00000188452	375298	CERKL	FC>2, D20 Only	IPSC Only	IPSC Only	IPSC Only
ENSG00000117477	57821	CCDC181	FC>2, D20 Only	H9 Only	H9 Only	H9 Only	ENSG00000172292	253782	CERS6	FC>2, D20 Only	Both	Both	Both
ENSG00000115355	55704	CCDC88A	FC>2, D20 Only	H9 Only	H9 Only	H9 Only	ENSG00000163885	348807	CFAP100	FC>2, D20 Only	IPSC Only	IPSC Only	IPSC Only
ENSG00000137500	60492	CCDC90B	FC>2, D20 Only	H9 Only	H9 Only	H9 Only	ENSG00000172361	220136	CFAP53	FC>2, D20 Only	IPSC Only	IPSC Only	IPSC Only
ENSG00000123106	55297	CCDC91	FC>2, D20 Only	Both	Both	Both	ENSG00000165410	1073	CFL2	FC>2, D20 Only	IPSC Only	IPSC Only	IPSC Only
ENSG00000125633	54520	CCDC93	FC>2, D20 Only	H9 Only	H9 Only	H9 Only	ENSG00000106153	51142	CHCHD2	FC>2, D20 Only	IPSC Only	IPSC Only	IPSC Only
ENSG00000187094	885	CCK	FC>2, D20 Only	H9 Only	H9 Only	H9 Only	ENSG00000128656	1123	CHN1	FC>2, D20 Only	Both	Both	Both
ENSG00000166946	23582	CCNDBP1	FC>2, D20 Only	Both	Both	Both	ENSG00000166664	89832	CHRFAM7A	FC>2, D20 Only	IPSC Only	IPSC Only	IPSC Only
ENSG00000118816	10983	CCNI	FC>2, D20 Only	Both	Both	Both	ENSG00000080644	1136	CHRNA3	FC>2, D20 Only	IPSC Only	IPSC Only	IPSC Only
ENSG00000107443	54619	CCNJ	FC>2, D20 Only	H9 Only	H9 Only	H9 Only	ENSG00000169684	1138	CHRNA5	FC>2, D20 Only	IPSC Only	IPSC Only	IPSC Only
ENSG00000154429	126731	CCSAP	FC>2, D20 Only	Both	Both	Both	ENSG00000117971	1143	CHRNB4	FC>2, D20 Only	Both	Both	Both
ENSG00000091972	4345	CD200	FC>2, D20 Only	H9 Only	H9 Only	H9 Only	ENSG00000175040	9435	CHST2	FC>2, D20 Only	IPSC Only	IPSC Only	IPSC Only
ENSG00000143776	8476	CDC42BPA	FC>2, D20 Only	H9 Only	H9 Only	H9 Only	ENSG00000258289	91612	CHURC1	FC>2, D20 Only	IPSC Only	IPSC Only	IPSC Only
ENSG00000150394	1006	CDH8	FC>2, D20 Only	H9 Only	H9 Only	H9 Only	ENSG00000122873	55847	CISD1	FC>2, D20 Only	IPSC Only	IPSC Only	IPSC Only
ENSG00000059758	5128	CDK17	FC>2, D20 Only	H9 Only	H9 Only	H9 Only	ENSG00000145354	493856	CISD2	FC>2, D20 Only	IPSC Only	IPSC Only	IPSC Only
ENSG00000176749	8851	CDK5R1	FC>2, D20 Only	H9 Only	H9 Only	H9 Only	ENSG00000163539	23122	CLASP2	FC>2, D20 Only	Both	Both	Both
ENSG00000111276	1027	CDKN1B	FC>2, D20 Only	H9 Only	H9 Only	H9 Only	ENSG00000073464	1183	CLCN4	FC>2, D20 Only	Both	Both	Both
ENSG00000168564	55602	CDKN2AIP	FC>2, D20 Only	Both	Both	Both	ENSG00000162994	130162	CLHC1	FC>2, D20 Only	IPSC Only	IPSC Only	IPSC Only
ENSG00000129355	1032	CDKN2D	FC>2, D20 Only	H9 Only	H9 Only	H9 Only	ENSG00000155962	1193	CLIC2	FC>2, D20 Only	IPSC Only	IPSC Only	IPSC Only
ENSG00000101290	8760	CDS2	FC>2, D20 Only	Both	Both	Both	ENSG00000013441	1195	CLK1	FC>2, D20 Only	Both	Both	Both
ENSG00000153879	1054	CEBPG	FC>2, D20 Only	H9 Only	H9 Only	H9 Only	ENSG00000162852	163882	CNST	FC>2, D20 Only	Both	Both	Both
ENSG00000048740	10659	CELF2	FC>2, D20 Only	Both	Both	Both	ENSG00000183513	493753	COA5	FC>2, D20 Only	Both	Both	Both
ENSG00000161082	60680	CELF5	FC>2, D20 Only	H9 Only	H9 Only	H9 Only	ENSG00000215018	340267	COL28A1	FC>2, D20 Only	IPSC Only	IPSC Only	IPSC Only
ENSG00000143702	9859	CEP170	FC>2, D20 Only	Both	Both	Both	ENSG00000112695	1347	COX7A2	FC>2, D20 Only	IPSC Only	IPSC Only	IPSC Only
ENSG00000278916	144486	CEP83-AS1	FC>2, D20 Only	H9 Only	H9 Only	H9 Only	ENSG00000113742	80315	CPEB4	FC>2, D20 Only	IPSC Only	IPSC Only	IPSC Only
ENSG00000182504	79598	CEP97	FC>2, D20 Only	H9 Only	H9 Only	H9 Only	ENSG00000113851	51185	CRBN	FC>2, D20 Only	Both	Both	Both
ENSG00000172292	253782	CERS6	FC>2, D20 Only	Both	Both	Both	ENSG00000164463	153222	CREBRF	FC>2, D20 Only	IPSC Only	IPSC Only	IPSC Only
ENSG00000170004	1107	CHD3	FC>2, D20 Only	H9 Only	H9 Only	H9 Only	ENSG00000145708	1393	CRHBP	FC>2, D20 Only	IPSC Only	IPSC Only	IPSC Only
ENSG00000109220	26511	CHIC2	FC>2, D20 Only	H9 Only	H9 Only	H9 Only	ENSG00000119878	9419	CRIPT	FC>2, D20 Only	Both	Both	Both
ENSG00000128656	1123	CHN1	FC>2, D20 Only	Both	Both	Both	ENSG00000119535	1441	CSF3R	FC>2, D20 Only	IPSC Only	IPSC Only	IPSC Only
ENSG00000154645	140578	CHODL	FC>2, D20 Only	H9 Only	H9 Only	H9 Only	ENSG00000169826	55454	CSGALNACT2	FC>2, D20 Only	IPSC Only	IPSC Only	IPSC Only
ENSG00000101938	91851	CHRDL1	FC>2, D20 Only	H9 Only	H9 Only	H9 Only	ENSG00000110925	81566	CSRNP2	FC>2, D20 Only	Both	Both	Both
ENSG00000133019	1131	CHRM3	FC>2, D20 Only	H9 Only	H9 Only	H9 Only	ENSG00000233932	399697	CTXN2	FC>2, D20 Only	IPSC Only	IPSC Only	IPSC Only
ENSG00000101204	1137	CHRNA4	FC>2, D20 Only	H9 Only	H9 Only	H9 Only	ENSG00000168772	80319	CXXC4	FC>2, D20 Only	IPSC Only	IPSC Only	IPSC Only
ENSG00000147434	8973	CHRNA6	FC>2, D20 Only	H9 Only	H9 Only	H9 Only	ENSG00000159348	51706	CYB5R1	FC>2, D20 Only	IPSC Only	IPSC Only	IPSC Only
ENSG00000160716	1141	CHRNB2	FC>2, D20 Only	H9 Only	H9 Only	H9 Only	ENSG00000065615	51167	CYB5R4	FC>2, D20 Only	Both	Both	Both
ENSG00000117971	1143	CHRNB4	FC>2, D20 Only	Both	Both	Both	ENSG00000083799	1540	CYLD	FC>2, D20 Only	Both	Both	Both
ENSG00000175264	8534	CHST1	FC>2, D20 Only	H9 Only	H9 Only	H9 Only	ENSG00000232973	285154	CYP1B1-AS1	FC>2, D20 Only	IPSC Only	IPSC Only	IPSC Only
ENSG00000171310	50515	CHST11	FC>2, D20 Only	H9 Only	H9 Only	H9 Only	ENSG00000145476	285440	CYP4V2	FC>2, D20 Only	IPSC Only	IPSC Only	IPSC Only
ENSG00000182022	51363	CHST15	FC>2, D20 Only	H9 Only	H9 Only	H9 Only	ENSG00000172817	9420	CYP7B1	FC>2, D20 Only	IPSC Only	IPSC Only	IPSC Only
ENSG00000154080	83539	CHST9	FC>2, D20 Only	H9 Only	H9 Only	H9 Only	ENSG00000276644	1602	DACH1	FC>2, D20 Only	IPSC Only	IPSC Only	IPSC Only
ENSG00000138433	9541	CIR1	FC>2, D20 Only	H9 Only	H9 Only	H9 Only	ENSG00000163331	92196	DAPL1	FC>2, D20 Only	IPSC Only	IPSC Only	IPSC Only
ENSG00000099622	1153	CIRBP	FC>2, D20 Only	H9 Only	H9 Only	H9 Only	ENSG00000123977	164781	DAW1	FC>2, D20 Only	IPSC Only	IPSC Only	IPSC Only
ENSG00000163539	23122	CLASP2	FC>2, D20 Only	Both	Both	Both	ENSG00000170959	341019	DCDC1	FC>2, D20 Only	IPSC Only	IPSC Only	IPSC Only
ENSG00000109572	1182	CLCN3	FC>2, D20 Only	H9 Only	H9 Only	H9 Only	ENSG00000175203	10540	DCTN2	FC>2, D20 Only	IPSC Only	IPSC Only	IPSC Only
ENSG00000073464	1183	CLCN4	FC>2, D20 Only	Both	Both	Both	ENSG00000109184	23142	DCUN1D4	FC>2, D20 Only	Both	Both	Both
ENSG00000011021	1185	CLCN6	FC>2, D20 Only	H9 Only	H9 Only	H9 Only	ENSG00000213047	163486	DENND1B	FC>2, D20 Only	IPSC Only	IPSC Only	IPSC Only
ENSG00000153132	1047	CLGN	FC>2, D20 Only	H9 Only	H9 Only	H9 Only	ENSG00000174485	10260	DENND4A	FC>2, D20 Only	IPSC Only	IPSC Only	IPSC Only
ENSG00000130779	6249	CLIP1	FC>2, D20 Only	H9 Only	H9 Only	H9 Only	ENSG00000165325	159989	DEUP1	FC>2, D20 Only	IPSC Only	IPSC Only	IPSC Only
ENSG00000105270	25999	CLIP3	FC>2, D20 Only	H9 Only	H9 Only	H9 Only	ENSG00000183628	8214	DGCR6	FC>2, D20 Only	IPSC Only	IPSC Only	IPSC Only
ENSG00000013441	1195	CLK1	FC>2, D20 Only	Both	Both	Both	ENSG00000178700	200895	DHFR2	FC>2, D20 Only	IPSC Only	IPSC Only	IPSC Only
ENSG00000174871	254263	CNIH2	FC>2, D20 Only	H9 Only	H9 Only	H9 Only	ENSG00000215256	55449	DHRS4-AS1	FC>2, D20 Only	Both	Both	Both
ENSG00000162852	163882	CNST	FC>2, D20 Only	Both	Both	Both	ENSG00000261645	101929222	DISC1FP1	FC>2, D20 Only	IPSC Only	IPSC Only	IPSC Only
ENSG00000018236	1272	CNTN1	FC>2, D20 Only	H9 Only	H9 Only	H9 Only	ENSG00000137038	90871	DMAC1	FC>2, D20 Only	IPSC Only	IPSC Only	IPSC Only
ENSG00000174469	26047	CNTNAP2	FC>2, D20 Only	H9 Only	H9 Only	H9 Only	ENSG00000064218	58524	DMRT3	FC>2, D20 Only	IPSC Only	IPSC Only	IPSC Only
ENSG00000183513	493753	COA5	FC>2, D20 Only	Both	Both	Both	ENSG00000142700	63950	DMRTA2	FC>2, D20 Only	IPSC Only	IPSC Only	IPSC Only
ENSG00000100473	1690	COCH	FC>2, D20 Only	H9 Only	H9 Only	H9 Only	ENSG00000104093	23312	DMXL2	FC>2, D20 Only	IPSC Only	IPSC Only	IPSC Only
ENSG00000136152	83548	COG3	FC>2, D20 Only	H9 Only	H9 Only	H9 Only	ENSG00000154099	123872	DNAAF1	FC>2, D20 Only	IPSC Only	IPSC Only	IPSC Only
ENSG00000188243	170622	COMMD6	FC>2, D20 Only	H9 Only	H9 Only	H9 Only	ENSG00000105877	8701	DNAH11	FC>2, D20 Only	IPSC Only	IPSC Only	IPSC Only
ENSG00000103647	10391	CORO2B	FC>2, D20 Only	H9 Only	H9 Only	H9 Only	ENSG00000185842	127602	DNAH14	FC>2, D20 Only	IPSC Only	IPSC Only	IPSC Only
ENSG00000133983	51241	COX16	FC>2, D20 Only	H9 Only	H9 Only	H9 Only	ENSG00000039139	1767	DNAH5	FC>2, D20 Only	IPSC Only	IPSC Only	IPSC Only
ENSG00000203667	116228	COX20	FC>2, D20 Only	H9 Only	H9 Only	H9 Only	ENSG00000007174	1770	DNAH9	FC>2, D20 Only	IPSC Only	IPSC Only	IPSC Only
ENSG00000166569	339302	CPLX4	FC>2, D20 Only	H9 Only	H9 Only	H9 Only	ENSG00000128590	4189	DNAJB9	FC>2, D20 Only	IPSC Only	IPSC Only	IPSC Only
ENSG00000166426	1381	CRABP1	FC>2, D20 Only	H9 Only	H9 Only	H9 Only	ENSG00000120675	29103	DNAJC15	FC>2, D20 Only	Both	Both	Both
ENSG00000113851	51185	CRBN	FC>2, D20 Only	Both	Both	Both	ENSG00000170464	202052	DNAJC18	FC>2, D20 Only	Both	Both	Both
ENSG00000119878	9419	CRIPT	FC>2, D20 Only	Both	Both	Both	ENSG00000115137	51277	DNAJC27	FC>2, D20 Only	IPSC Only	IPSC Only	IPSC Only
ENSG00000072832	1400	CRMP1	FC>2, D20 Only	H9 Only	H9 Only	H9 Only	ENSG00000147251	139818	DOCK11	FC>2, D20 Only	IPSC Only	IPSC Only	IPSC Only
ENSG00000215908	84809	CROCCP2	FC>2, D20 Only	H9 Only	H9 Only	H9 Only	ENSG00000128512	9732	DOCK4	FC>2, D20 Only	Both	Both	Both
ENSG00000105662	23373	CRTC1	FC>2, D20 Only	H9 Only	H9 Only	H9 Only	ENSG00000175497	57628	DPP10	FC>2, D20 Only	Both	Both	Both
ENSG00000110925	81566	CSRNP2	FC>2, D20 Only	Both	Both	Both	ENSG00000235026	389023	DPP10-AS1	FC>2, D20 Only	IPSC Only	IPSC Only	IPSC Only
ENSG00000134030	9811	CTIF	FC>2, D20 Only	H9 Only	H9 Only	H9 Only	ENSG00000177990	283417	DPY19L2	FC>2, D20 Only	IPSC Only	IPSC Only	IPSC Only
ENSG00000066032	1496	CTNNA2	FC>2, D20 Only	H9 Only	H9 Only	H9 Only	ENSG00000081721	11266	DUSP12	FC>2, D20 Only	Both	Both	Both
ENSG00000169862	1501	CTNND2	FC>2, D20 Only	H9 Only	H9 Only	H9 Only	ENSG00000188542	285193	DUSP28	FC>2, D20 Only	Both	Both	Both
ENSG00000143079	55917	CTTNBP2NL	FC>2, D20 Only	H9 Only	H9 Only	H9 Only	ENSG00000244306	503639	DUXAP10	FC>2, D20 Only	IPSC Only	IPSC Only	IPSC Only
ENSG00000205279	613212	CTXN3	FC>2, D20 Only	H9 Only	H9 Only	H9 Only	ENSG00000158560	1780	DYNC1I1	FC>2, D20 Only	Both	Both	Both
ENSG00000158290	8450	CUL4B	FC>2, D20 Only	H9 Only	H9 Only	H9 Only	ENSG00000077380	1781	DYNC1I2	FC>2, D20 Only	Both	Both	Both
ENSG00000111249	23316	CUX2	FC>2, D20 Only	H9 Only	H9 Only	H9 Only	ENSG00000144635	51143	DYNC1LI1	FC>2, D20 Only	Both	Both	Both
ENSG00000197620	91966	CXorf40A	FC>2, D20 Only	H9 Only	H9 Only	H9 Only	ENSG00000138036	51626	DYNC2LI1	FC>2, D20 Only	IPSC Only	IPSC Only	IPSC Only
ENSG00000147231	55086	CXorf57	FC>2, D20 Only	H9 Only	H9 Only	H9 Only	ENSG00000168589	83657	DYNLRB2	FC>2, D20 Only	IPSC Only	IPSC Only	IPSC Only
ENSG00000167740	124936	CYB5D2	FC>2, D20 Only	H9 Only	H9 Only	H9 Only	ENSG00000146425	6993	DYNLT1	FC>2, D20 Only	IPSC Only	IPSC Only	IPSC Only
ENSG00000065615	51167	CYB5R4	FC>2, D20 Only	Both	Both	Both	ENSG00000165169	6990	DYNLT3	FC>2, D20 Only	IPSC Only	IPSC Only	IPSC Only
ENSG00000055163	26999	CYFIP2	FC>2, D20 Only	H9 Only	H9 Only	H9 Only	ENSG00000129518	55837	EAPP	FC>2, D20 Only	IPSC Only	IPSC Only	IPSC Only
ENSG00000083799	1540	CYLD	FC>2, D20 Only	Both	Both	Both	ENSG00000116406	80267	EDEM3	FC>2, D20 Only	IPSC Only	IPSC Only	IPSC Only
ENSG00000186684	339761	CYP27C1	FC>2, D20 Only	H9 Only	H9 Only	H9 Only	ENSG00000164176	10085	EDIL3	FC>2, D20 Only	Both	Both	Both
ENSG00000108669	9267	CYTH1	FC>2, D20 Only	H9 Only	H9 Only	H9 Only	ENSG00000150456	221143	EEF1AKMT1	FC>2, D20 Only	Both	Both	Both
ENSG00000173406	1600	DAB1	FC>2, D20 Only	H9 Only	H9 Only	H9 Only	ENSG00000034239	79645	EFCAB1	FC>2, D20 Only	IPSC Only	IPSC Only	IPSC Only
ENSG00000137100	11258	DCTN3	FC>2, D20 Only	H9 Only	H9 Only	H9 Only	ENSG00000178852	124989	EFCAB13	FC>2, D20 Only	IPSC Only	IPSC Only	IPSC Only
ENSG00000132912	51164	DCTN4	FC>2, D20 Only	H9 Only	H9 Only	H9 Only	ENSG00000203965	84455	EFCAB7	FC>2, D20 Only	IPSC Only	IPSC Only	IPSC Only
ENSG00000109184	23142	DCUN1D4	FC>2, D20 Only	Both	Both	Both	ENSG00000163576	151651	EFHB	FC>2, D20 Only	IPSC Only	IPSC Only	IPSC Only
ENSG00000213722	23564	DDAH2	FC>2, D20 Only	H9 Only	H9 Only	H9 Only	ENSG00000183690	80258	EFHC2	FC>2, D20 Only	IPSC Only	IPSC Only	IPSC Only
ENSG00000205593	414918	DENND6B	FC>2, D20 Only	H9 Only	H9 Only	H9 Only	ENSG00000176401	126272	EID2B	FC>2, D20 Only	IPSC Only	IPSC Only	IPSC Only
ENSG00000072849	51009	DERL2	FC>2, D20 Only	H9 Only	H9 Only	H9 Only	ENSG00000114784	10289	EIF1B	FC>2, D20 Only	Both	Both	Both
ENSG00000273032	25787	DGCR9	FC>2, D20 Only	H9 Only	H9 Only	H9 Only	ENSG00000163412	317649	EIF4E3	FC>2, D20 Only	Both	Both	Both
ENSG00000215256	55449	DHRS4-AS1	FC>2, D20 Only	Both	Both	Both	ENSG00000109381	1998	ELF2	FC>2, D20 Only	IPSC Only	IPSC Only	IPSC Only
ENSG00000100612	51635	DHRS7	FC>2, D20 Only	H9 Only	H9 Only	H9 Only	ENSG00000118402	6785	ELOVL4	FC>2, D20 Only	Both	Both	Both
ENSG00000108406	79665	DHX40	FC>2, D20 Only	H9 Only	H9 Only	H9 Only	ENSG00000170370	2018	EMX2	FC>2, D20 Only	IPSC Only	IPSC Only	IPSC Only
ENSG00000100697	23405	DICER1	FC>2, D20 Only	H9 Only	H9 Only	H9 Only	ENSG00000188316	387712	ENO4	FC>2, D20 Only	IPSC Only	IPSC Only	IPSC Only
ENSG00000176490	148252	DIRAS1	FC>2, D20 Only	H9 Only	H9 Only	H9 Only	ENSG00000138792	2028	ENPEP	FC>2, D20 Only	IPSC Only	IPSC Only	IPSC Only
ENSG00000050165	27122	DKK3	FC>2, D20 Only	H9 Only	H9 Only	H9 Only	ENSG00000115109	57669	EPB41L5	FC>2, D20 Only	IPSC Only	IPSC Only	IPSC Only
ENSG00000186047	220107	DLEU7	FC>2, D20 Only	H9 Only	H9 Only	H9 Only	ENSG00000178567	9852	EPM2AIP1	FC>2, D20 Only	IPSC Only	IPSC Only	IPSC Only
ENSG00000198719	28514	DLL1	FC>2, D20 Only	H9 Only	H9 Only	H9 Only	ENSG00000085832	2060	EPS15	FC>2, D20 Only	Both	Both	Both
ENSG00000090932	10683	DLL3	FC>2, D20 Only	H9 Only	H9 Only	H9 Only	ENSG00000133106	94240	EPSTI1	FC>2, D20 Only	IPSC Only	IPSC Only	IPSC Only
ENSG00000086061	3301	DNAJA1	FC>2, D20 Only	H9 Only	H9 Only	H9 Only	ENSG00000086619	56605	ERO1B	FC>2, D20 Only	IPSC Only	IPSC Only	IPSC Only
ENSG00000120675	29103	DNAJC15	FC>2, D20 Only	Both	Both	Both	ENSG00000139163	55500	ETNK1	FC>2, D20 Only	Both	Both	Both
ENSG00000170464	202052	DNAJC18	FC>2, D20 Only	Both	Both	Both	ENSG00000090989	55763	EXOC1	FC>2, D20 Only	Both	Both	Both
ENSG00000177692	54943	DNAJC28	FC>2, D20 Only	H9 Only	H9 Only	H9 Only	ENSG00000138190	54536	EXOC6	FC>2, D20 Only	Both	Both	Both
ENSG00000119661	83544	DNAL1	FC>2, D20 Only	H9 Only	H9 Only	H9 Only	ENSG00000188107	346007	EYS	FC>2, D20 Only	IPSC Only	IPSC Only	IPSC Only
ENSG00000088538	1795	DOCK3	FC>2, D20 Only	H9 Only	H9 Only	H9 Only	ENSG00000124491	2162	F13A1	FC>2, D20 Only	IPSC Only	IPSC Only	IPSC Only
ENSG00000128512	9732	DOCK4	FC>2, D20 Only	Both	Both	Both	ENSG00000121769	2170	FABP3	FC>2, D20 Only	IPSC Only	IPSC Only	IPSC Only
ENSG00000116641	85440	DOCK7	FC>2, D20 Only	H9 Only	H9 Only	H9 Only	ENSG00000164687	2171	FABP5	FC>2, D20 Only	Both	Both	Both
ENSG00000101134	55816	DOK5	FC>2, D20 Only	H9 Only	H9 Only	H9 Only	ENSG00000180185	81889	FAHD1	FC>2, D20 Only	Both	Both	Both
ENSG00000083097	23033	DOPEY1	FC>2, D20 Only	H9 Only	H9 Only	H9 Only	ENSG00000182518	90736	FAM104B	FC>2, D20 Only	Both	Both	Both
ENSG00000142197	9980	DOPEY2	FC>2, D20 Only	H9 Only	H9 Only	H9 Only	ENSG00000065809	83641	FAM107B	FC>2, D20 Only	IPSC Only	IPSC Only	IPSC Only
ENSG00000154813	285381	DPH3	FC>2, D20 Only	H9 Only	H9 Only	H9 Only	ENSG00000055147	10827	FAM114A2	FC>2, D20 Only	IPSC Only	IPSC Only	IPSC Only
ENSG00000175497	57628	DPP10	FC>2, D20 Only	Both	Both	Both	ENSG00000112584	84498	FAM120B	FC>2, D20 Only	IPSC Only	IPSC Only	IPSC Only
ENSG00000130226	1804	DPP6	FC>2, D20 Only	H9 Only	H9 Only	H9 Only	ENSG00000248019	285512	FAM13A-AS1	FC>2, D20 Only	IPSC Only	IPSC Only	IPSC Only
ENSG00000235436	442523	DPY19L2P4	FC>2, D20 Only	H9 Only	H9 Only	H9 Only	ENSG00000174132	345757	FAM174A	FC>2, D20 Only	IPSC Only	IPSC Only	IPSC Only
ENSG00000092964	1808	DPYSL2	FC>2, D20 Only	H9 Only	H9 Only	H9 Only	ENSG00000125804	284800	FAM182A	FC>2, D20 Only	IPSC Only	IPSC Only	IPSC Only
ENSG00000151640	10570	DPYSL4	FC>2, D20 Only	H9 Only	H9 Only	H9 Only	ENSG00000219438	25817	FAM19A5	FC>2, D20 Only	Both	Both	Both
ENSG00000157851	56896	DPYSL5	FC>2, D20 Only	H9 Only	H9 Only	H9 Only	ENSG00000227811	100506343	FAM212B-AS1	FC>2, D20 Only	Both	Both	Both
ENSG00000162490	374946	DRAXIN	FC>2, D20 Only	H9 Only	H9 Only	H9 Only	ENSG00000047346	56204	FAM214A	FC>2, D20 Only	IPSC Only	IPSC Only	IPSC Only
ENSG00000149295	1813	DRD2	FC>2, D20 Only	H9 Only	H9 Only	H9 Only	ENSG00000204856	29902	FAM216A	FC>2, D20 Only	Both	Both	Both
ENSG00000151914	667	DST	FC>2, D20 Only	H9 Only	H9 Only	H9 Only	ENSG00000250486	152756	FAM218A	FC>2, D20 Only	Both	Both	Both
ENSG00000125868	11034	DSTN	FC>2, D20 Only	H9 Only	H9 Only	H9 Only	ENSG00000188732	340277	FAM221A	FC>2, D20 Only	IPSC Only	IPSC Only	IPSC Only
ENSG00000081721	11266	DUSP12	FC>2, D20 Only	Both	Both	Both	ENSG00000184949	646851	FAM227A	FC>2, D20 Only	IPSC Only	IPSC Only	IPSC Only
ENSG00000188542	285193	DUSP28	FC>2, D20 Only	Both	Both	Both	ENSG00000203778	619208	FAM229B	FC>2, D20 Only	IPSC Only	IPSC Only	IPSC Only
ENSG00000184545	1850	DUSP8	FC>2, D20 Only	H9 Only	H9 Only	H9 Only	ENSG00000171224	219738	FAM241B	FC>2, D20 Only	Both	Both	Both
ENSG00000158560	1780	DYNC1I1	FC>2, D20 Only	Both	Both	Both	ENSG00000183844	54097	FAM3B	FC>2, D20 Only	IPSC Only	IPSC Only	IPSC Only
ENSG00000077380	1781	DYNC1I2	FC>2, D20 Only	Both	Both	Both	ENSG00000197872	81553	FAM49A	FC>2, D20 Only	IPSC Only	IPSC Only	IPSC Only
ENSG00000144635	51143	DYNC1LI1	FC>2, D20 Only	Both	Both	Both	ENSG00000154511	388650	FAM69A	FC>2, D20 Only	Both	Both	Both
ENSG00000135720	1783	DYNC1LI2	FC>2, D20 Only	H9 Only	H9 Only	H9 Only	ENSG00000137414	51439	FAM8A1	FC>2, D20 Only	IPSC Only	IPSC Only	IPSC Only
ENSG00000264364	140735	DYNLL2	FC>2, D20 Only	H9 Only	H9 Only	H9 Only	ENSG00000203780	92565	FANK1	FC>2, D20 Only	IPSC Only	IPSC Only	IPSC Only
ENSG00000186197	128178	EDARADD	FC>2, D20 Only	H9 Only	H9 Only	H9 Only	ENSG00000161040	222235	FBXL13	FC>2, D20 Only	IPSC Only	IPSC Only	IPSC Only
ENSG00000164176	10085	EDIL3	FC>2, D20 Only	Both	Both	Both	ENSG00000153558	25827	FBXL2	FC>2, D20 Only	IPSC Only	IPSC Only	IPSC Only
ENSG00000150456	221143	EEF1AKMT1	FC>2, D20 Only	Both	Both	Both	ENSG00000138081	80204	FBXO11	FC>2, D20 Only	Both	Both	Both
ENSG00000203666	84288	EFCAB2	FC>2, D20 Only	H9 Only	H9 Only	H9 Only	ENSG00000147364	26260	FBXO25	FC>2, D20 Only	Both	Both	Both
ENSG00000108947	1949	EFNB3	FC>2, D20 Only	H9 Only	H9 Only	H9 Only	ENSG00000151876	26272	FBXO4	FC>2, D20 Only	IPSC Only	IPSC Only	IPSC Only
ENSG00000084710	22979	EFR3B	FC>2, D20 Only	H9 Only	H9 Only	H9 Only	ENSG00000112146	26268	FBXO9	FC>2, D20 Only	IPSC Only	IPSC Only	IPSC Only
ENSG00000255302	23741	EID1	FC>2, D20 Only	H9 Only	H9 Only	H9 Only	ENSG00000109670	55294	FBXW7	FC>2, D20 Only	IPSC Only	IPSC Only	IPSC Only
ENSG00000114784	10289	EIF1B	FC>2, D20 Only	Both	Both	Both	ENSG00000151422	2241	FER	FC>2, D20 Only	IPSC Only	IPSC Only	IPSC Only
ENSG00000156976	1974	EIF4A2	FC>2, D20 Only	H9 Only	H9 Only	H9 Only	ENSG00000139132	121512	FGD4	FC>2, D20 Only	IPSC Only	IPSC Only	IPSC Only
ENSG00000163412	317649	EIF4E3	FC>2, D20 Only	Both	Both	Both	ENSG00000114279	2257	FGF12	FC>2, D20 Only	Both	Both	Both
ENSG00000141642	55520	ELAC1	FC>2, D20 Only	H9 Only	H9 Only	H9 Only	ENSG00000129682	2258	FGF13	FC>2, D20 Only	Both	Both	Both
ENSG00000107105	1993	ELAVL2	FC>2, D20 Only	H9 Only	H9 Only	H9 Only	ENSG00000156427	8817	FGF18	FC>2, D20 Only	IPSC Only	IPSC Only	IPSC Only
ENSG00000179387	255520	ELMOD2	FC>2, D20 Only	H9 Only	H9 Only	H9 Only	ENSG00000227449	387628	FGF7P6	FC>2, D20 Only	IPSC Only	IPSC Only	IPSC Only
ENSG00000118402	6785	ELOVL4	FC>2, D20 Only	Both	Both	Both	ENSG00000119782	2281	FKBP1B	FC>2, D20 Only	IPSC Only	IPSC Only	IPSC Only
ENSG00000197217	9583	ENTPD4	FC>2, D20 Only	H9 Only	H9 Only	H9 Only	ENSG00000079150	51661	FKBP7	FC>2, D20 Only	IPSC Only	IPSC Only	IPSC Only
ENSG00000088367	2036	EPB41L1	FC>2, D20 Only	H9 Only	H9 Only	H9 Only	ENSG00000237975	339400	FLG-AS1	FC>2, D20 Only	IPSC Only	IPSC Only	IPSC Only
ENSG00000120616	80314	EPC1	FC>2, D20 Only	H9 Only	H9 Only	H9 Only	ENSG00000248858	441369	FLJ46284	FC>2, D20 Only	IPSC Only	IPSC Only	IPSC Only
ENSG00000135999	26122	EPC2	FC>2, D20 Only	H9 Only	H9 Only	H9 Only	ENSG00000170802	3344	FOXN2	FC>2, D20 Only	Both	Both	Both
ENSG00000183317	284656	EPHA10	FC>2, D20 Only	H9 Only	H9 Only	H9 Only	ENSG00000165879	10023	FRAT1	FC>2, D20 Only	Both	Both	Both
ENSG00000250846	100144602	EPHA5-AS1	FC>2, D20 Only	H9 Only	H9 Only	H9 Only	ENSG00000151474	55691	FRMD4A	FC>2, D20 Only	IPSC Only	IPSC Only	IPSC Only
ENSG00000154928	2047	EPHB1	FC>2, D20 Only	H9 Only	H9 Only	H9 Only	ENSG00000171877	84978	FRMD5	FC>2, D20 Only	IPSC Only	IPSC Only	IPSC Only
ENSG00000133216	2048	EPHB2	FC>2, D20 Only	H9 Only	H9 Only	H9 Only	ENSG00000170820	2492	FSHR	FC>2, D20 Only	IPSC Only	IPSC Only	IPSC Only
ENSG00000112425	7957	EPM2A	FC>2, D20 Only	H9 Only	H9 Only	H9 Only	ENSG00000188738	401024	FSIP2	FC>2, D20 Only	IPSC Only	IPSC Only	IPSC Only
ENSG00000085832	2060	EPS15	FC>2, D20 Only	Both	Both	Both	ENSG00000069509	139341	FUNDC1	FC>2, D20 Only	IPSC Only	IPSC Only	IPSC Only
ENSG00000187672	26059	ERC2	FC>2, D20 Only	H9 Only	H9 Only	H9 Only	ENSG00000196968	170384	FUT11	FC>2, D20 Only	IPSC Only	IPSC Only	IPSC Only
ENSG00000225830	2074	ERCC6	FC>2, D20 Only	H9 Only	H9 Only	H9 Only	ENSG00000221946	53822	FXYD7	FC>2, D20 Only	IPSC Only	IPSC Only	IPSC Only
ENSG00000213462	2086	ERV3-1	FC>2, D20 Only	H9 Only	H9 Only	H9 Only	ENSG00000122068	84248	FYTTD1	FC>2, D20 Only	IPSC Only	IPSC Only	IPSC Only
ENSG00000139684	2098	ESD	FC>2, D20 Only	H9 Only	H9 Only	H9 Only	ENSG00000034713	11345	GABARAPL2	FC>2, D20 Only	Both	Both	Both
ENSG00000119715	2103	ESRRB	FC>2, D20 Only	H9 Only	H9 Only	H9 Only	ENSG00000109158	2557	GABRA4	FC>2, D20 Only	IPSC Only	IPSC Only	IPSC Only
ENSG00000105379	2109	ETFB	FC>2, D20 Only	H9 Only	H9 Only	H9 Only	ENSG00000136750	2572	GAD2	FC>2, D20 Only	IPSC Only	IPSC Only	IPSC Only
ENSG00000139160	254013	ETFBKMT	FC>2, D20 Only	H9 Only	H9 Only	H9 Only	ENSG00000197487	85569	GALP	FC>2, D20 Only	IPSC Only	IPSC Only	IPSC Only
ENSG00000205707	144363	ETFRF1	FC>2, D20 Only	H9 Only	H9 Only	H9 Only	ENSG00000114480	2632	GBE1	FC>2, D20 Only	IPSC Only	IPSC Only	IPSC Only
ENSG00000139163	55500	ETNK1	FC>2, D20 Only	Both	Both	Both	ENSG00000131979	2643	GCH1	FC>2, D20 Only	IPSC Only	IPSC Only	IPSC Only
ENSG00000196405	51466	EVL	FC>2, D20 Only	H9 Only	H9 Only	H9 Only	ENSG00000176928	51301	GCNT4	FC>2, D20 Only	IPSC Only	IPSC Only	IPSC Only
ENSG00000164002	64789	EXO5	FC>2, D20 Only	H9 Only	H9 Only	H9 Only	ENSG00000135414	10220	GDF11	FC>2, D20 Only	IPSC Only	IPSC Only	IPSC Only
ENSG00000090989	55763	EXOC1	FC>2, D20 Only	Both	Both	Both	ENSG00000153982	284161	GDPD1	FC>2, D20 Only	IPSC Only	IPSC Only	IPSC Only
ENSG00000138190	54536	EXOC6	FC>2, D20 Only	Both	Both	Both	ENSG00000157017	51738	GHRL	FC>2, D20 Only	IPSC Only	IPSC Only	IPSC Only
ENSG00000223496	118460	EXOSC6	FC>2, D20 Only	H9 Only	H9 Only	H9 Only	ENSG00000145723	54826	GIN1	FC>2, D20 Only	IPSC Only	IPSC Only	IPSC Only
ENSG00000164687	2171	FABP5	FC>2, D20 Only	Both	Both	Both	ENSG00000137960	54810	GIPC2	FC>2, D20 Only	IPSC Only	IPSC Only	IPSC Only
ENSG00000180185	81889	FAHD1	FC>2, D20 Only	Both	Both	Both	ENSG00000165474	2706	GJB2	FC>2, D20 Only	IPSC Only	IPSC Only	IPSC Only
ENSG00000158234	55179	FAIM	FC>2, D20 Only	H9 Only	H9 Only	H9 Only	ENSG00000165113	80318	GKAP1	FC>2, D20 Only	Both	Both	Both
ENSG00000135472	23017	FAIM2	FC>2, D20 Only	H9 Only	H9 Only	H9 Only	ENSG00000173221	2745	GLRX	FC>2, D20 Only	Both	Both	Both
ENSG00000182518	90736	FAM104B	FC>2, D20 Only	Both	Both	Both	ENSG00000149124	10249	GLYAT	FC>2, D20 Only	IPSC Only	IPSC Only	IPSC Only
ENSG00000138439	150864	FAM117B	FC>2, D20 Only	H9 Only	H9 Only	H9 Only	ENSG00000159921	10020	GNE	FC>2, D20 Only	Both	Both	Both
ENSG00000179083	286499	FAM133A	FC>2, D20 Only	H9 Only	H9 Only	H9 Only	ENSG00000170270	84520	GON7	FC>2, D20 Only	IPSC Only	IPSC Only	IPSC Only
ENSG00000204442	728215	FAM155A	FC>2, D20 Only	H9 Only	H9 Only	H9 Only	ENSG00000152133	253635	GPATCH11	FC>2, D20 Only	IPSC Only	IPSC Only	IPSC Only
ENSG00000054965	23201	FAM168A	FC>2, D20 Only	H9 Only	H9 Only	H9 Only	ENSG00000152642	23171	GPD1L	FC>2, D20 Only	IPSC Only	IPSC Only	IPSC Only
ENSG00000152102	130074	FAM168B	FC>2, D20 Only	H9 Only	H9 Only	H9 Only	ENSG00000180998	283554	GPR137C	FC>2, D20 Only	IPSC Only	IPSC Only	IPSC Only
ENSG00000144369	165215	FAM171B	FC>2, D20 Only	H9 Only	H9 Only	H9 Only	ENSG00000183840	2863	GPR39	FC>2, D20 Only	IPSC Only	IPSC Only	IPSC Only
ENSG00000151327	283635	FAM177A1	FC>2, D20 Only	H9 Only	H9 Only	H9 Only	ENSG00000158301	114928	GPRASP2	FC>2, D20 Only	Both	Both	Both
ENSG00000111879	79632	FAM184A	FC>2, D20 Only	H9 Only	H9 Only	H9 Only	ENSG00000173612	222545	GPRC6A	FC>2, D20 Only	IPSC Only	IPSC Only	IPSC Only
ENSG00000123575	139231	FAM199X	FC>2, D20 Only	H9 Only	H9 Only	H9 Only	ENSG00000149403	2900	GRIK4	FC>2, D20 Only	IPSC Only	IPSC Only	IPSC Only
ENSG00000219438	25817	FAM19A5	FC>2, D20 Only	Both	Both	Both	ENSG00000155974	23426	GRIP1	FC>2, D20 Only	Both	Both	Both
ENSG00000237765	285550	FAM200B	FC>2, D20 Only	H9 Only	H9 Only	H9 Only	ENSG00000105928	1687	GSDME	FC>2, D20 Only	Both	Both	Both
ENSG00000165669	63877	FAM204A	FC>2, D20 Only	H9 Only	H9 Only	H9 Only	ENSG00000131149	23199	GSE1	FC>2, D20 Only	IPSC Only	IPSC Only	IPSC Only
ENSG00000227811	100506343	FAM212B-AS1	FC>2, D20 Only	Both	Both	Both	ENSG00000082701	2932	GSK3B	FC>2, D20 Only	Both	Both	Both
ENSG00000122378	84293	FAM213A	FC>2, D20 Only	H9 Only	H9 Only	H9 Only	ENSG00000170899	2941	GSTA4	FC>2, D20 Only	IPSC Only	IPSC Only	IPSC Only
ENSG00000204856	29902	FAM216A	FC>2, D20 Only	Both	Both	Both	ENSG00000137947	2959	GTF2B	FC>2, D20 Only	Both	Both	Both
ENSG00000250486	152756	FAM218A	FC>2, D20 Only	Both	Both	Both	ENSG00000241549	387036	GUSBP2	FC>2, D20 Only	IPSC Only	IPSC Only	IPSC Only
ENSG00000164970	203259	FAM219A	FC>2, D20 Only	H9 Only	H9 Only	H9 Only	ENSG00000255398	8843	HCAR3	FC>2, D20 Only	IPSC Only	IPSC Only	IPSC Only
ENSG00000178761	57184	FAM219B	FC>2, D20 Only	H9 Only	H9 Only	H9 Only	ENSG00000111727	29915	HCFC2	FC>2, D20 Only	IPSC Only	IPSC Only	IPSC Only
ENSG00000171224	219738	FAM241B	FC>2, D20 Only	Both	Both	Both	ENSG00000165259	139324	HDX	FC>2, D20 Only	Both	Both	Both
ENSG00000274026	100131997	FAM27E3	FC>2, D20 Only	H9 Only	H9 Only	H9 Only	ENSG00000138411	57520	HECW2	FC>2, D20 Only	IPSC Only	IPSC Only	IPSC Only
ENSG00000154511	388650	FAM69A	FC>2, D20 Only	Both	Both	Both	ENSG00000163312	113510	HELQ	FC>2, D20 Only	Both	Both	Both
ENSG00000077458	143684	FAM76B	FC>2, D20 Only	H9 Only	H9 Only	H9 Only	ENSG00000162639	113802	HENMT1	FC>2, D20 Only	Both	Both	Both
ENSG00000188859	149297	FAM78B	FC>2, D20 Only	H9 Only	H9 Only	H9 Only	ENSG00000138641	8916	HERC3	FC>2, D20 Only	IPSC Only	IPSC Only	IPSC Only
ENSG00000183161	2188	FANCF	FC>2, D20 Only	H9 Only	H9 Only	H9 Only	ENSG00000069812	54626	HES2	FC>2, D20 Only	IPSC Only	IPSC Only	IPSC Only
ENSG00000165323	120114	FAT3	FC>2, D20 Only	H9 Only	H9 Only	H9 Only	ENSG00000162669	164045	HFM1	FC>2, D20 Only	IPSC Only	IPSC Only	IPSC Only
ENSG00000146267	84553	FAXC	FC>2, D20 Only	H9 Only	H9 Only	H9 Only	ENSG00000248890	646576	HHIP-AS1	FC>2, D20 Only	IPSC Only	IPSC Only	IPSC Only
ENSG00000112787	57666	FBRSL1	FC>2, D20 Only	H9 Only	H9 Only	H9 Only	ENSG00000110422	10114	HIPK3	FC>2, D20 Only	IPSC Only	IPSC Only	IPSC Only
ENSG00000127585	146330	FBXL16	FC>2, D20 Only	H9 Only	H9 Only	H9 Only	ENSG00000159399	3099	HK2	FC>2, D20 Only	IPSC Only	IPSC Only	IPSC Only
ENSG00000005812	26224	FBXL3	FC>2, D20 Only	H9 Only	H9 Only	H9 Only	ENSG00000113161	3156	HMGCR	FC>2, D20 Only	Both	Both	Both
ENSG00000138081	80204	FBXO11	FC>2, D20 Only	Both	Both	Both	ENSG00000112972	3157	HMGCS1	FC>2, D20 Only	Both	Both	Both
ENSG00000147364	26260	FBXO25	FC>2, D20 Only	Both	Both	Both	ENSG00000188816	3167	HMX2	FC>2, D20 Only	Both	Both	Both
ENSG00000110429	26273	FBXO3	FC>2, D20 Only	H9 Only	H9 Only	H9 Only	ENSG00000143452	84072	HORMAD1	FC>2, D20 Only	IPSC Only	IPSC Only	IPSC Only
ENSG00000171055	9637	FEZ2	FC>2, D20 Only	H9 Only	H9 Only	H9 Only	ENSG00000078399	3205	HOXA9	FC>2, D20 Only	IPSC Only	IPSC Only	IPSC Only
ENSG00000225733	100505641	FGD5-AS1	FC>2, D20 Only	H9 Only	H9 Only	H9 Only	ENSG00000037965	3224	HOXC8	FC>2, D20 Only	IPSC Only	IPSC Only	IPSC Only
ENSG00000114279	2257	FGF12	FC>2, D20 Only	Both	Both	Both	ENSG00000180806	3225	HOXC9	FC>2, D20 Only	IPSC Only	IPSC Only	IPSC Only
ENSG00000129682	2258	FGF13	FC>2, D20 Only	Both	Both	Both	ENSG00000121905	3208	HPCA	FC>2, D20 Only	IPSC Only	IPSC Only	IPSC Only
ENSG00000134775	80206	FHOD3	FC>2, D20 Only	H9 Only	H9 Only	H9 Only	ENSG00000110756	11234	HPS5	FC>2, D20 Only	IPSC Only	IPSC Only	IPSC Only
ENSG00000261308	401720	FIGNL2	FC>2, D20 Only	H9 Only	H9 Only	H9 Only	ENSG00000173083	10855	HPSE	FC>2, D20 Only	IPSC Only	IPSC Only	IPSC Only
ENSG00000157827	114793	FMNL2	FC>2, D20 Only	H9 Only	H9 Only	H9 Only	ENSG00000171004	90161	HS6ST2	FC>2, D20 Only	Both	Both	Both
ENSG00000137942	54874	FNBP1L	FC>2, D20 Only	H9 Only	H9 Only	H9 Only	ENSG00000230989	3281	HSBP1	FC>2, D20 Only	Both	Both	Both
ENSG00000170802	3344	FOXN2	FC>2, D20 Only	Both	Both	Both	ENSG00000025156	3298	HSF2	FC>2, D20 Only	Both	Both	Both
ENSG00000118689	2309	FOXO3	FC>2, D20 Only	H9 Only	H9 Only	H9 Only	ENSG00000160207	11077	HSF2BP	FC>2, D20 Only	IPSC Only	IPSC Only	IPSC Only
ENSG00000165879	10023	FRAT1	FC>2, D20 Only	Both	Both	Both	ENSG00000135312	3351	HTR1B	FC>2, D20 Only	Both	Both	Both
ENSG00000147234	84443	FRMPD3	FC>2, D20 Only	H9 Only	H9 Only	H9 Only	ENSG00000147246	3358	HTR2C	FC>2, D20 Only	IPSC Only	IPSC Only	IPSC Only
ENSG00000073910	10129	FRY	FC>2, D20 Only	H9 Only	H9 Only	H9 Only	ENSG00000112144	22858	ICK	FC>2, D20 Only	Both	Both	Both
ENSG00000150667	161835	FSIP1	FC>2, D20 Only	H9 Only	H9 Only	H9 Only	ENSG00000172201	3400	ID4	FC>2, D20 Only	IPSC Only	IPSC Only	IPSC Only
ENSG00000140718	79068	FTO	FC>2, D20 Only	H9 Only	H9 Only	H9 Only	ENSG00000148057	414328	IDNK	FC>2, D20 Only	IPSC Only	IPSC Only	IPSC Only
ENSG00000172461	10690	FUT9	FC>2, D20 Only	H9 Only	H9 Only	H9 Only	ENSG00000119632	83982	IFI27L2	FC>2, D20 Only	IPSC Only	IPSC Only	IPSC Only
ENSG00000010810	2534	FYN	FC>2, D20 Only	H9 Only	H9 Only	H9 Only	ENSG00000115267	64135	IFIH1	FC>2, D20 Only	IPSC Only	IPSC Only	IPSC Only
ENSG00000104290	7976	FZD3	FC>2, D20 Only	H9 Only	H9 Only	H9 Only	ENSG00000142166	3454	IFNAR1	FC>2, D20 Only	IPSC Only	IPSC Only	IPSC Only
ENSG00000033327	9846	GAB2	FC>2, D20 Only	H9 Only	H9 Only	H9 Only	ENSG00000006652	3475	IFRD1	FC>2, D20 Only	IPSC Only	IPSC Only	IPSC Only
ENSG00000034713	11345	GABARAPL2	FC>2, D20 Only	Both	Both	Both	ENSG00000109083	90410	IFT20	FC>2, D20 Only	IPSC Only	IPSC Only	IPSC Only
ENSG00000204681	2550	GABBR1	FC>2, D20 Only	H9 Only	H9 Only	H9 Only	ENSG00000118096	56912	IFT46	FC>2, D20 Only	IPSC Only	IPSC Only	IPSC Only
ENSG00000145864	2561	GABRB2	FC>2, D20 Only	H9 Only	H9 Only	H9 Only	ENSG00000122970	28981	IFT81	FC>2, D20 Only	IPSC Only	IPSC Only	IPSC Only
ENSG00000113327	2566	GABRG2	FC>2, D20 Only	H9 Only	H9 Only	H9 Only	ENSG00000032742	8100	IFT88	FC>2, D20 Only	IPSC Only	IPSC Only	IPSC Only
ENSG00000146276	2569	GABRR1	FC>2, D20 Only	H9 Only	H9 Only	H9 Only	ENSG00000152580	285313	IGSF10	FC>2, D20 Only	IPSC Only	IPSC Only	IPSC Only
ENSG00000172020	2596	GAP43	FC>2, D20 Only	H9 Only	H9 Only	H9 Only	ENSG00000196083	3556	IL1RAP	FC>2, D20 Only	IPSC Only	IPSC Only	IPSC Only
ENSG00000141441	64762	GAREM1	FC>2, D20 Only	H9 Only	H9 Only	H9 Only	ENSG00000189108	26280	IL1RAPL2	FC>2, D20 Only	IPSC Only	IPSC Only	IPSC Only
ENSG00000272695	100506394	GAS6-AS2	FC>2, D20 Only	H9 Only	H9 Only	H9 Only	ENSG00000091181	3568	IL5RA	FC>2, D20 Only	IPSC Only	IPSC Only	IPSC Only
ENSG00000257218	283459	GATC	FC>2, D20 Only	H9 Only	H9 Only	H9 Only	ENSG00000160712	3570	IL6R	FC>2, D20 Only	IPSC Only	IPSC Only	IPSC Only
ENSG00000239521	352954	GATS	FC>2, D20 Only	H9 Only	H9 Only	H9 Only	ENSG00000132323	80895	ILKAP	FC>2, D20 Only	IPSC Only	IPSC Only	IPSC Only
ENSG00000168505	2637	GBX2	FC>2, D20 Only	H9 Only	H9 Only	H9 Only	ENSG00000111653	51147	ING4	FC>2, D20 Only	Both	Both	Both
ENSG00000147174	93953	GCNA	FC>2, D20 Only	H9 Only	H9 Only	H9 Only	ENSG00000125629	51141	INSIG2	FC>2, D20 Only	IPSC Only	IPSC Only	IPSC Only
ENSG00000104381	54332	GDAP1	FC>2, D20 Only	H9 Only	H9 Only	H9 Only	ENSG00000138785	57117	INTS12	FC>2, D20 Only	Both	Both	Both
ENSG00000124194	78997	GDAP1L1	FC>2, D20 Only	H9 Only	H9 Only	H9 Only	ENSG00000165359	203522	INTS6L	FC>2, D20 Only	IPSC Only	IPSC Only	IPSC Only
ENSG00000203879	2664	GDI1	FC>2, D20 Only	H9 Only	H9 Only	H9 Only	ENSG00000114473	84223	IQCG	FC>2, D20 Only	IPSC Only	IPSC Only	IPSC Only
ENSG00000145990	54438	GFOD1	FC>2, D20 Only	H9 Only	H9 Only	H9 Only	ENSG00000164675	154865	IQUB	FC>2, D20 Only	IPSC Only	IPSC Only	IPSC Only
ENSG00000141098	81577	GFOD2	FC>2, D20 Only	H9 Only	H9 Only	H9 Only	ENSG00000170561	153572	IRX2	FC>2, D20 Only	IPSC Only	IPSC Only	IPSC Only
ENSG00000281189	102723099	GHET1	FC>2, D20 Only	H9 Only	H9 Only	H9 Only	ENSG00000135070	81689	ISCA1	FC>2, D20 Only	Both	Both	Both
ENSG00000165113	80318	GKAP1	FC>2, D20 Only	Both	Both	Both	ENSG00000129636	81533	ITFG1	FC>2, D20 Only	IPSC Only	IPSC Only	IPSC Only
ENSG00000186417	342035	GLDN	FC>2, D20 Only	H9 Only	H9 Only	H9 Only	ENSG00000176049	9832	JAKMIP2	FC>2, D20 Only	Both	Both	Both
ENSG00000173221	2745	GLRX	FC>2, D20 Only	Both	Both	Both	ENSG00000189159	51155	JPT1	FC>2, D20 Only	Both	Both	Both
ENSG00000156689	219970	GLYATL2	FC>2, D20 Only	H9 Only	H9 Only	H9 Only	ENSG00000144445	151050	KANSL1L	FC>2, D20 Only	Both	Both	Both
ENSG00000141404	2774	GNAL	FC>2, D20 Only	H9 Only	H9 Only	H9 Only	ENSG00000102781	84056	KATNAL1	FC>2, D20 Only	IPSC Only	IPSC Only	IPSC Only
ENSG00000087258	2775	GNAO1	FC>2, D20 Only	H9 Only	H9 Only	H9 Only	ENSG00000182359	143879	KBTBD3	FC>2, D20 Only	Both	Both	Both
ENSG00000156052	2776	GNAQ	FC>2, D20 Only	H9 Only	H9 Only	H9 Only	ENSG00000165572	89890	KBTBD6	FC>2, D20 Only	Both	Both	Both
ENSG00000128266	2781	GNAZ	FC>2, D20 Only	H9 Only	H9 Only	H9 Only	ENSG00000175538	10008	KCNE3	FC>2, D20 Only	IPSC Only	IPSC Only	IPSC Only
ENSG00000159921	10020	GNE	FC>2, D20 Only	Both	Both	Both	ENSG00000124780	89822	KCNK17	FC>2, D20 Only	IPSC Only	IPSC Only	IPSC Only
ENSG00000162188	2785	GNG3	FC>2, D20 Only	H9 Only	H9 Only	H9 Only	ENSG00000080709	3781	KCNN2	FC>2, D20 Only	IPSC Only	IPSC Only	IPSC Only
ENSG00000168243	2786	GNG4	FC>2, D20 Only	H9 Only	H9 Only	H9 Only	ENSG00000143603	3782	KCNN3	FC>2, D20 Only	IPSC Only	IPSC Only	IPSC Only
ENSG00000213420	221914	GPC2	FC>2, D20 Only	H9 Only	H9 Only	H9 Only	ENSG00000188997	283219	KCTD21	FC>2, D20 Only	Both	Both	Both
ENSG00000171723	10243	GPHN	FC>2, D20 Only	H9 Only	H9 Only	H9 Only	ENSG00000243335	154881	KCTD7	FC>2, D20 Only	Both	Both	Both
ENSG00000150625	2823	GPM6A	FC>2, D20 Only	H9 Only	H9 Only	H9 Only	ENSG00000165097	221656	KDM1B	FC>2, D20 Only	IPSC Only	IPSC Only	IPSC Only
ENSG00000132975	2835	GPR12	FC>2, D20 Only	H9 Only	H9 Only	H9 Only	ENSG00000006459	80853	KDM7A	FC>2, D20 Only	Both	Both	Both
ENSG00000175697	165829	GPR156	FC>2, D20 Only	H9 Only	H9 Only	H9 Only	ENSG00000112232	202559	KHDRBS2	FC>2, D20 Only	Both	Both	Both
ENSG00000143147	23432	GPR161	FC>2, D20 Only	H9 Only	H9 Only	H9 Only	ENSG00000189367	9729	KIAA0408	FC>2, D20 Only	Both	Both	Both
ENSG00000184194	54328	GPR173	FC>2, D20 Only	H9 Only	H9 Only	H9 Only	ENSG00000100364	23313	KIAA0930	FC>2, D20 Only	Both	Both	Both
ENSG00000170837	2850	GPR27	FC>2, D20 Only	H9 Only	H9 Only	H9 Only	ENSG00000186367	100127206	KIAA1024L	FC>2, D20 Only	Both	Both	Both
ENSG00000158301	114928	GPRASP2	FC>2, D20 Only	Both	Both	Both	ENSG00000162929	84542	KIAA1841	FC>2, D20 Only	Both	Both	Both
ENSG00000169258	114787	GPRIN1	FC>2, D20 Only	H9 Only	H9 Only	H9 Only	ENSG00000157404	3815	KIT	FC>2, D20 Only	Both	Both	Both
ENSG00000196208	9687	GREB1	FC>2, D20 Only	H9 Only	H9 Only	H9 Only	ENSG00000109466	11275	KLHL2	FC>2, D20 Only	IPSC Only	IPSC Only	IPSC Only
ENSG00000141449	80000	GREB1L	FC>2, D20 Only	H9 Only	H9 Only	H9 Only	ENSG00000114796	54800	KLHL24	FC>2, D20 Only	IPSC Only	IPSC Only	IPSC Only
ENSG00000152578	2893	GRIA4	FC>2, D20 Only	H9 Only	H9 Only	H9 Only	ENSG00000087448	57542	KLHL42	FC>2, D20 Only	Both	Both	Both
ENSG00000164418	2898	GRIK2	FC>2, D20 Only	H9 Only	H9 Only	H9 Only	ENSG00000109790	51088	KLHL5	FC>2, D20 Only	IPSC Only	IPSC Only	IPSC Only
ENSG00000163873	2899	GRIK3	FC>2, D20 Only	H9 Only	H9 Only	H9 Only	ENSG00000145332	57563	KLHL8	FC>2, D20 Only	IPSC Only	IPSC Only	IPSC Only
ENSG00000273079	2904	GRIN2B	FC>2, D20 Only	H9 Only	H9 Only	H9 Only	ENSG00000198642	55958	KLHL9	FC>2, D20 Only	Both	Both	Both
ENSG00000155974	23426	GRIP1	FC>2, D20 Only	Both	Both	Both	ENSG00000186474	43849	KLK12	FC>2, D20 Only	IPSC Only	IPSC Only	IPSC Only
ENSG00000164082	2912	GRM2	FC>2, D20 Only	H9 Only	H9 Only	H9 Only	ENSG00000139187	10219	KLRG1	FC>2, D20 Only	IPSC Only	IPSC Only	IPSC Only
ENSG00000198822	2913	GRM3	FC>2, D20 Only	H9 Only	H9 Only	H9 Only	ENSG00000005483	55904	KMT2E	FC>2, D20 Only	IPSC Only	IPSC Only	IPSC Only
ENSG00000105928	1687	GSDME	FC>2, D20 Only	Both	Both	Both	ENSG00000196911	3841	KPNA5	FC>2, D20 Only	Both	Both	Both
ENSG00000082701	2932	GSK3B	FC>2, D20 Only	Both	Both	Both	ENSG00000147121	55634	KRBOX4	FC>2, D20 Only	Both	Both	Both
ENSG00000121964	79712	GTDC1	FC>2, D20 Only	H9 Only	H9 Only	H9 Only	ENSG00000186395	3858	KRT10	FC>2, D20 Only	IPSC Only	IPSC Only	IPSC Only
ENSG00000137947	2959	GTF2B	FC>2, D20 Only	Both	Both	Both	ENSG00000154655	91133	L3MBTL4	FC>2, D20 Only	IPSC Only	IPSC Only	IPSC Only
ENSG00000188342	2963	GTF2F2	FC>2, D20 Only	H9 Only	H9 Only	H9 Only	ENSG00000109270	8649	LAMTOR3	FC>2, D20 Only	Both	Both	Both
ENSG00000272047	404672	GTF2H5	FC>2, D20 Only	H9 Only	H9 Only	H9 Only	ENSG00000135338	167691	LCA5	FC>2, D20 Only	IPSC Only	IPSC Only	IPSC Only
ENSG00000196275	84163	GTF2IRD2	FC>2, D20 Only	H9 Only	H9 Only	H9 Only	ENSG00000157578	150082	LCA5L	FC>2, D20 Only	IPSC Only	IPSC Only	IPSC Only
ENSG00000174428	389524	GTF2IRD2B	FC>2, D20 Only	H9 Only	H9 Only	H9 Only	ENSG00000196233	84458	LCOR	FC>2, D20 Only	Both	Both	Both
ENSG00000215190	728411	GUSBP1	FC>2, D20 Only	H9 Only	H9 Only	H9 Only	ENSG00000134333	3939	LDHA	FC>2, D20 Only	IPSC Only	IPSC Only	IPSC Only
ENSG00000254838	387751	GVINP1	FC>2, D20 Only	H9 Only	H9 Only	H9 Only	ENSG00000197980	389170	LEKR1	FC>2, D20 Only	IPSC Only	IPSC Only	IPSC Only
ENSG00000179240	100506127	GVQW3	FC>2, D20 Only	H9 Only	H9 Only	H9 Only	ENSG00000186007	93273	LEMD1	FC>2, D20 Only	Both	Both	Both
ENSG00000136732	2995	GYPC	FC>2, D20 Only	H9 Only	H9 Only	H9 Only	ENSG00000116977	3964	LGALS8	FC>2, D20 Only	IPSC Only	IPSC Only	IPSC Only
ENSG00000105968	94239	H2AFV	FC>2, D20 Only	H9 Only	H9 Only	H9 Only	ENSG00000113594	3977	LIFR	FC>2, D20 Only	IPSC Only	IPSC Only	IPSC Only
ENSG00000099284	55506	H2AFY2	FC>2, D20 Only	H9 Only	H9 Only	H9 Only	ENSG00000174405	3981	LIG4	FC>2, D20 Only	IPSC Only	IPSC Only	IPSC Only
ENSG00000132475	3021	H3F3B	FC>2, D20 Only	H9 Only	H9 Only	H9 Only	ENSG00000174482	158038	LINGO2	FC>2, D20 Only	Both	Both	Both
ENSG00000145681	1404	HAPLN1	FC>2, D20 Only	H9 Only	H9 Only	H9 Only	ENSG00000139233	84298	LLPH	FC>2, D20 Only	Both	Both	Both
ENSG00000228223	493812	HCG11	FC>2, D20 Only	H9 Only	H9 Only	H9 Only	ENSG00000164187	92255	LMBRD2	FC>2, D20 Only	IPSC Only	IPSC Only	IPSC Only
ENSG00000143630	57657	HCN3	FC>2, D20 Only	H9 Only	H9 Only	H9 Only	ENSG00000113441	4012	LNPEP	FC>2, D20 Only	IPSC Only	IPSC Only	IPSC Only
ENSG00000166503	50810	HDGFL3	FC>2, D20 Only	H9 Only	H9 Only	H9 Only	ENSG00000144320	80856	LNPK	FC>2, D20 Only	IPSC Only	IPSC Only	IPSC Only
ENSG00000165259	139324	HDX	FC>2, D20 Only	Both	Both	Both	ENSG00000123684	9926	LPGAT1	FC>2, D20 Only	IPSC Only	IPSC Only	IPSC Only
ENSG00000008869	54497	HEATR5B	FC>2, D20 Only	H9 Only	H9 Only	H9 Only	ENSG00000130224	57631	LRCH2	FC>2, D20 Only	IPSC Only	IPSC Only	IPSC Only
ENSG00000278970	100859930	HEIH	FC>2, D20 Only	H9 Only	H9 Only	H9 Only	ENSG00000155530	136332	LRGUK	FC>2, D20 Only	IPSC Only	IPSC Only	IPSC Only
ENSG00000163312	113510	HELQ	FC>2, D20 Only	Both	Both	Both	ENSG00000147650	29967	LRP12	FC>2, D20 Only	IPSC Only	IPSC Only	IPSC Only
ENSG00000162639	113802	HENMT1	FC>2, D20 Only	Both	Both	Both	ENSG00000168904	123355	LRRC28	FC>2, D20 Only	IPSC Only	IPSC Only	IPSC Only
ENSG00000103657	8925	HERC1	FC>2, D20 Only	H9 Only	H9 Only	H9 Only	ENSG00000159708	55282	LRRC36	FC>2, D20 Only	IPSC Only	IPSC Only	IPSC Only
ENSG00000276550	400322	HERC2P2	FC>2, D20 Only	H9 Only	H9 Only	H9 Only	ENSG00000131951	341883	LRRC9	FC>2, D20 Only	IPSC Only	IPSC Only	IPSC Only
ENSG00000111911	135114	HINT3	FC>2, D20 Only	H9 Only	H9 Only	H9 Only	ENSG00000240720	401387	LRRD1	FC>2, D20 Only	IPSC Only	IPSC Only	IPSC Only
ENSG00000130787	9026	HIP1R	FC>2, D20 Only	H9 Only	H9 Only	H9 Only	ENSG00000176204	80059	LRRTM4	FC>2, D20 Only	Both	Both	Both
ENSG00000181218	92815	HIST3H2A	FC>2, D20 Only	H9 Only	H9 Only	H9 Only	ENSG00000181016	286006	LSMEM1	FC>2, D20 Only	IPSC Only	IPSC Only	IPSC Only
ENSG00000113161	3156	HMGCR	FC>2, D20 Only	Both	Both	Both	ENSG00000172901	206338	LVRN	FC>2, D20 Only	IPSC Only	IPSC Only	IPSC Only
ENSG00000112972	3157	HMGCS1	FC>2, D20 Only	Both	Both	Both	ENSG00000143353	127018	LYPLAL1	FC>2, D20 Only	IPSC Only	IPSC Only	IPSC Only
ENSG00000270362	100288198	HMGN3-AS1	FC>2, D20 Only	H9 Only	H9 Only	H9 Only	ENSG00000102897	57149	LYRM1	FC>2, D20 Only	IPSC Only	IPSC Only	IPSC Only
ENSG00000188816	3167	HMX2	FC>2, D20 Only	Both	Both	Both	ENSG00000083099	57226	LYRM2	FC>2, D20 Only	IPSC Only	IPSC Only	IPSC Only
ENSG00000127483	50809	HP1BP3	FC>2, D20 Only	H9 Only	H9 Only	H9 Only	ENSG00000163155	388695	LYSMD1	FC>2, D20 Only	Both	Both	Both
ENSG00000115756	3241	HPCAL1	FC>2, D20 Only	H9 Only	H9 Only	H9 Only	ENSG00000163818	54585	LZTFL1	FC>2, D20 Only	IPSC Only	IPSC Only	IPSC Only
ENSG00000136720	9394	HS6ST1	FC>2, D20 Only	H9 Only	H9 Only	H9 Only	ENSG00000187601	28986	MAGEH1	FC>2, D20 Only	IPSC Only	IPSC Only	IPSC Only
ENSG00000171004	90161	HS6ST2	FC>2, D20 Only	Both	Both	Both	ENSG00000234456	100505881	MAGI2-AS3	FC>2, D20 Only	IPSC Only	IPSC Only	IPSC Only
ENSG00000230989	3281	HSBP1	FC>2, D20 Only	Both	Both	Both	ENSG00000081026	260425	MAGI3	FC>2, D20 Only	Both	Both	Both
ENSG00000103160	83693	HSDL1	FC>2, D20 Only	H9 Only	H9 Only	H9 Only	ENSG00000111885	4121	MAN1A1	FC>2, D20 Only	IPSC Only	IPSC Only	IPSC Only
ENSG00000025156	3298	HSF2	FC>2, D20 Only	Both	Both	Both	ENSG00000198162	10905	MAN1A2	FC>2, D20 Only	IPSC Only	IPSC Only	IPSC Only
ENSG00000155304	6782	HSPA13	FC>2, D20 Only	H9 Only	H9 Only	H9 Only	ENSG00000212916	54627	MAP10	FC>2, D20 Only	Both	Both	Both
ENSG00000204390	3305	HSPA1L	FC>2, D20 Only	H9 Only	H9 Only	H9 Only	ENSG00000065559	6416	MAP2K4	FC>2, D20 Only	Both	Both	Both
ENSG00000102241	27336	HTATSF1	FC>2, D20 Only	H9 Only	H9 Only	H9 Only	ENSG00000137764	5607	MAP2K5	FC>2, D20 Only	IPSC Only	IPSC Only	IPSC Only
ENSG00000135312	3351	HTR1B	FC>2, D20 Only	Both	Both	Both	ENSG00000164114	79884	MAP9	FC>2, D20 Only	IPSC Only	IPSC Only	IPSC Only
ENSG00000112144	22858	ICK	FC>2, D20 Only	Both	Both	Both	ENSG00000109339	5602	MAPK10	FC>2, D20 Only	IPSC Only	IPSC Only	IPSC Only
ENSG00000067064	3422	IDI1	FC>2, D20 Only	H9 Only	H9 Only	H9 Only	ENSG00000107643	5599	MAPK8	FC>2, D20 Only	Both	Both	Both
ENSG00000128581	64792	IFT22	FC>2, D20 Only	H9 Only	H9 Only	H9 Only	ENSG00000277443	4082	MARCKS	FC>2, D20 Only	Both	Both	Both
ENSG00000101052	51098	IFT52	FC>2, D20 Only	H9 Only	H9 Only	H9 Only	ENSG00000116141	4139	MARK1	FC>2, D20 Only	IPSC Only	IPSC Only	IPSC Only
ENSG00000174498	9543	IGDCC3	FC>2, D20 Only	H9 Only	H9 Only	H9 Only	ENSG00000234602	345643	MCIDAS	FC>2, D20 Only	IPSC Only	IPSC Only	IPSC Only
ENSG00000137142	347252	IGFBPL1	FC>2, D20 Only	H9 Only	H9 Only	H9 Only	ENSG00000232119	28985	MCTS1	FC>2, D20 Only	Both	Both	Both
ENSG00000117154	84966	IGSF21	FC>2, D20 Only	H9 Only	H9 Only	H9 Only	ENSG00000163875	64769	MEAF6	FC>2, D20 Only	Both	Both	Both
ENSG00000143061	3321	IGSF3	FC>2, D20 Only	H9 Only	H9 Only	H9 Only	ENSG00000085276	2122	MECOM	FC>2, D20 Only	IPSC Only	IPSC Only	IPSC Only
ENSG00000123411	64375	IKZF4	FC>2, D20 Only	H9 Only	H9 Only	H9 Only	ENSG00000108590	51003	MED31	FC>2, D20 Only	IPSC Only	IPSC Only	IPSC Only
ENSG00000112706	3617	IMPG1	FC>2, D20 Only	H9 Only	H9 Only	H9 Only	ENSG00000106511	4223	MEOX2	FC>2, D20 Only	IPSC Only	IPSC Only	IPSC Only
ENSG00000111653	51147	ING4	FC>2, D20 Only	Both	Both	Both	ENSG00000127720	84190	METTL25	FC>2, D20 Only	IPSC Only	IPSC Only	IPSC Only
ENSG00000148153	58493	INIP	FC>2, D20 Only	H9 Only	H9 Only	H9 Only	ENSG00000206562	131965	METTL6	FC>2, D20 Only	IPSC Only	IPSC Only	IPSC Only
ENSG00000186480	3638	INSIG1	FC>2, D20 Only	H9 Only	H9 Only	H9 Only	ENSG00000118855	64747	MFSD1	FC>2, D20 Only	IPSC Only	IPSC Only	IPSC Only
ENSG00000138785	57117	INTS12	FC>2, D20 Only	Both	Both	Both	ENSG00000155970	286097	MICU3	FC>2, D20 Only	IPSC Only	IPSC Only	IPSC Only
ENSG00000273024	644619	INTS4P2	FC>2, D20 Only	H9 Only	H9 Only	H9 Only	ENSG00000180488	374986	MIGA1	FC>2, D20 Only	IPSC Only	IPSC Only	IPSC Only
ENSG00000074706	26034	IPCEF1	FC>2, D20 Only	H9 Only	H9 Only	H9 Only	ENSG00000148481	80013	MINDY3	FC>2, D20 Only	IPSC Only	IPSC Only	IPSC Only
ENSG00000151151	253430	IPMK	FC>2, D20 Only	H9 Only	H9 Only	H9 Only	ENSG00000171843	4300	MLLT3	FC>2, D20 Only	IPSC Only	IPSC Only	IPSC Only
ENSG00000167378	126298	IRGQ	FC>2, D20 Only	H9 Only	H9 Only	H9 Only	ENSG00000159256	23515	MORC3	FC>2, D20 Only	Both	Both	Both
ENSG00000176842	10265	IRX5	FC>2, D20 Only	H9 Only	H9 Only	H9 Only	ENSG00000188010	729967	MORN2	FC>2, D20 Only	IPSC Only	IPSC Only	IPSC Only
ENSG00000135070	81689	ISCA1	FC>2, D20 Only	Both	Both	Both	ENSG00000185681	254956	MORN5	FC>2, D20 Only	IPSC Only	IPSC Only	IPSC Only
ENSG00000176049	9832	JAKMIP2	FC>2, D20 Only	Both	Both	Both	ENSG00000060762	51660	MPC1	FC>2, D20 Only	IPSC Only	IPSC Only	IPSC Only
ENSG00000153814	221895	JAZF1	FC>2, D20 Only	H9 Only	H9 Only	H9 Only	ENSG00000196199	54737	MPHOSPH8	FC>2, D20 Only	Both	Both	Both
ENSG00000050130	51528	JKAMP	FC>2, D20 Only	H9 Only	H9 Only	H9 Only	ENSG00000149573	10205	MPZL2	FC>2, D20 Only	IPSC Only	IPSC Only	IPSC Only
ENSG00000070495	23210	JMJD6	FC>2, D20 Only	H9 Only	H9 Only	H9 Only	ENSG00000160588	196264	MPZL3	FC>2, D20 Only	IPSC Only	IPSC Only	IPSC Only
ENSG00000189159	51155	JPT1	FC>2, D20 Only	Both	Both	Both	ENSG00000178988	114932	MRFAP1L1	FC>2, D20 Only	Both	Both	Both
ENSG00000144445	151050	KANSL1L	FC>2, D20 Only	Both	Both	Both	ENSG00000169288	65008	MRPL1	FC>2, D20 Only	IPSC Only	IPSC Only	IPSC Only
ENSG00000176595	9920	KBTBD11	FC>2, D20 Only	H9 Only	H9 Only	H9 Only	ENSG00000185414	51263	MRPL30	FC>2, D20 Only	IPSC Only	IPSC Only	IPSC Only
ENSG00000170852	25948	KBTBD2	FC>2, D20 Only	H9 Only	H9 Only	H9 Only	ENSG00000185608	64976	MRPL40	FC>2, D20 Only	IPSC Only	IPSC Only	IPSC Only
ENSG00000182359	143879	KBTBD3	FC>2, D20 Only	Both	Both	Both	ENSG00000090263	51650	MRPS33	FC>2, D20 Only	IPSC Only	IPSC Only	IPSC Only
ENSG00000165572	89890	KBTBD6	FC>2, D20 Only	Both	Both	Both	ENSG00000170903	84437	MSANTD4	FC>2, D20 Only	Both	Both	Both
ENSG00000120696	84078	KBTBD7	FC>2, D20 Only	H9 Only	H9 Only	H9 Only	ENSG00000163738	441024	MTHFD2L	FC>2, D20 Only	Both	Both	Both
ENSG00000184156	3786	KCNQ3	FC>2, D20 Only	H9 Only	H9 Only	H9 Only	ENSG00000139505	9107	MTMR6	FC>2, D20 Only	IPSC Only	IPSC Only	IPSC Only
ENSG00000185760	56479	KCNQ5	FC>2, D20 Only	H9 Only	H9 Only	H9 Only	ENSG00000102043	55613	MTMR8	FC>2, D20 Only	IPSC Only	IPSC Only	IPSC Only
ENSG00000134504	284252	KCTD1	FC>2, D20 Only	H9 Only	H9 Only	H9 Only	ENSG00000104643	66036	MTMR9	FC>2, D20 Only	Both	Both	Both
ENSG00000188997	283219	KCTD21	FC>2, D20 Only	Both	Both	Both	ENSG00000128654	10651	MTX2	FC>2, D20 Only	Both	Both	Both
ENSG00000243335	154881	KCTD7	FC>2, D20 Only	Both	Both	Both	ENSG00000119950	4601	MXI1	FC>2, D20 Only	IPSC Only	IPSC Only	IPSC Only
ENSG00000183783	386617	KCTD8	FC>2, D20 Only	H9 Only	H9 Only	H9 Only	ENSG00000182534	439921	MXRA7	FC>2, D20 Only	IPSC Only	IPSC Only	IPSC Only
ENSG00000006459	80853	KDM7A	FC>2, D20 Only	Both	Both	Both	ENSG00000085274	55892	MYNN	FC>2, D20 Only	IPSC Only	IPSC Only	IPSC Only
ENSG00000112232	202559	KHDRBS2	FC>2, D20 Only	Both	Both	Both	ENSG00000128641	4430	MYO1B	FC>2, D20 Only	Both	Both	Both
ENSG00000131773	10656	KHDRBS3	FC>2, D20 Only	H9 Only	H9 Only	H9 Only	ENSG00000066933	4649	MYO9A	FC>2, D20 Only	IPSC Only	IPSC Only	IPSC Only
ENSG00000235750	9674	KIAA0040	FC>2, D20 Only	H9 Only	H9 Only	H9 Only	ENSG00000141052	93649	MYOCD	FC>2, D20 Only	IPSC Only	IPSC Only	IPSC Only
ENSG00000170871	9778	KIAA0232	FC>2, D20 Only	H9 Only	H9 Only	H9 Only	ENSG00000244754	10443	N4BP2L2	FC>2, D20 Only	IPSC Only	IPSC Only	IPSC Only
ENSG00000189367	9729	KIAA0408	FC>2, D20 Only	Both	Both	Both	ENSG00000077616	10003	NAALAD2	FC>2, D20 Only	IPSC Only	IPSC Only	IPSC Only
ENSG00000135709	9764	KIAA0513	FC>2, D20 Only	H9 Only	H9 Only	H9 Only	ENSG00000188613	340719	NANOS1	FC>2, D20 Only	IPSC Only	IPSC Only	IPSC Only
ENSG00000196123	653319	KIAA0895L	FC>2, D20 Only	H9 Only	H9 Only	H9 Only	ENSG00000067798	89795	NAV3	FC>2, D20 Only	IPSC Only	IPSC Only	IPSC Only
ENSG00000100364	23313	KIAA0930	FC>2, D20 Only	Both	Both	Both	ENSG00000111912	135112	NCOA7	FC>2, D20 Only	IPSC Only	IPSC Only	IPSC Only
ENSG00000186367	100127206	KIAA1024L	FC>2, D20 Only	Both	Both	Both	ENSG00000131507	80762	NDFIP1	FC>2, D20 Only	IPSC Only	IPSC Only	IPSC Only
ENSG00000138688	84162	KIAA1109	FC>2, D20 Only	H9 Only	H9 Only	H9 Only	ENSG00000182636	4692	NDN	FC>2, D20 Only	IPSC Only	IPSC Only	IPSC Only
ENSG00000109265	57482	KIAA1211	FC>2, D20 Only	H9 Only	H9 Only	H9 Only	ENSG00000128609	4698	NDUFA5	FC>2, D20 Only	Both	Both	Both
ENSG00000164659	222223	KIAA1324L	FC>2, D20 Only	H9 Only	H9 Only	H9 Only	ENSG00000049759	23327	NEDD4L	FC>2, D20 Only	Both	Both	Both
ENSG00000122778	57670	KIAA1549	FC>2, D20 Only	H9 Only	H9 Only	H9 Only	ENSG00000137601	4750	NEK1	FC>2, D20 Only	IPSC Only	IPSC Only	IPSC Only
ENSG00000162929	84542	KIAA1841	FC>2, D20 Only	Both	Both	Both	ENSG00000114670	79858	NEK11	FC>2, D20 Only	IPSC Only	IPSC Only	IPSC Only
ENSG00000134313	57498	KIDINS220	FC>2, D20 Only	H9 Only	H9 Only	H9 Only	ENSG00000197168	341676	NEK5	FC>2, D20 Only	IPSC Only	IPSC Only	IPSC Only
ENSG00000054523	23095	KIF1B	FC>2, D20 Only	H9 Only	H9 Only	H9 Only	ENSG00000166342	81832	NETO1	FC>2, D20 Only	Both	Both	Both
ENSG00000139116	55605	KIF21A	FC>2, D20 Only	H9 Only	H9 Only	H9 Only	ENSG00000162599	4774	NFIA	FC>2, D20 Only	IPSC Only	IPSC Only	IPSC Only
ENSG00000116852	23046	KIF21B	FC>2, D20 Only	H9 Only	H9 Only	H9 Only	ENSG00000169599	27247	NFU1	FC>2, D20 Only	IPSC Only	IPSC Only	IPSC Only
ENSG00000101350	9371	KIF3B	FC>2, D20 Only	H9 Only	H9 Only	H9 Only	ENSG00000182768	51335	NGRN	FC>2, D20 Only	Both	Both	Both
ENSG00000084731	3797	KIF3C	FC>2, D20 Only	H9 Only	H9 Only	H9 Only	ENSG00000136783	25934	NIPSNAP3A	FC>2, D20 Only	Both	Both	Both
ENSG00000155980	3798	KIF5A	FC>2, D20 Only	H9 Only	H9 Only	H9 Only	ENSG00000185942	286183	NKAIN3	FC>2, D20 Only	Both	Both	Both
ENSG00000168280	3800	KIF5C	FC>2, D20 Only	H9 Only	H9 Only	H9 Only	ENSG00000150776	55216	NKAPD1	FC>2, D20 Only	Both	Both	Both
ENSG00000126259	84063	KIRREL2	FC>2, D20 Only	H9 Only	H9 Only	H9 Only	ENSG00000197885	28512	NKIRAS1	FC>2, D20 Only	IPSC Only	IPSC Only	IPSC Only
ENSG00000157404	3815	KIT	FC>2, D20 Only	Both	Both	Both	ENSG00000229544	390010	NKX1-2	FC>2, D20 Only	IPSC Only	IPSC Only	IPSC Only
ENSG00000126214	3831	KLC1	FC>2, D20 Only	H9 Only	H9 Only	H9 Only	ENSG00000169760	22871	NLGN1	FC>2, D20 Only	Both	Both	Both
ENSG00000118922	11278	KLF12	FC>2, D20 Only	H9 Only	H9 Only	H9 Only	ENSG00000169251	51068	NMD3	FC>2, D20 Only	IPSC Only	IPSC Only	IPSC Only
ENSG00000118263	8609	KLF7	FC>2, D20 Only	H9 Only	H9 Only	H9 Only	ENSG00000239672	4830	NME1	FC>2, D20 Only	IPSC Only	IPSC Only	IPSC Only
ENSG00000162873	55220	KLHDC8A	FC>2, D20 Only	H9 Only	H9 Only	H9 Only	ENSG00000140939	8996	NOL3	FC>2, D20 Only	IPSC Only	IPSC Only	IPSC Only
ENSG00000003096	90293	KLHL13	FC>2, D20 Only	H9 Only	H9 Only	H9 Only	ENSG00000197183	140688	NOL4L	FC>2, D20 Only	IPSC Only	IPSC Only	IPSC Only
ENSG00000197705	57565	KLHL14	FC>2, D20 Only	H9 Only	H9 Only	H9 Only	ENSG00000105954	64111	NPVF	FC>2, D20 Only	IPSC Only	IPSC Only	IPSC Only
ENSG00000149243	283212	KLHL35	FC>2, D20 Only	H9 Only	H9 Only	H9 Only	ENSG00000164128	4886	NPY1R	FC>2, D20 Only	IPSC Only	IPSC Only	IPSC Only
ENSG00000087448	57542	KLHL42	FC>2, D20 Only	Both	Both	Both	ENSG00000164129	4889	NPY5R	FC>2, D20 Only	Both	Both	Both
ENSG00000122550	55975	KLHL7	FC>2, D20 Only	H9 Only	H9 Only	H9 Only	ENSG00000116833	2494	NR5A2	FC>2, D20 Only	IPSC Only	IPSC Only	IPSC Only
ENSG00000198642	55958	KLHL9	FC>2, D20 Only	Both	Both	Both	ENSG00000147548	54904	NSD3	FC>2, D20 Only	Both	Both	Both
ENSG00000227268	100144748	KLLN	FC>2, D20 Only	H9 Only	H9 Only	H9 Only	ENSG00000156831	286053	NSMCE2	FC>2, D20 Only	IPSC Only	IPSC Only	IPSC Only
ENSG00000110066	51111	KMT5B	FC>2, D20 Only	H9 Only	H9 Only	H9 Only	ENSG00000122643	51251	NT5C3A	FC>2, D20 Only	Both	Both	Both
ENSG00000114030	3836	KPNA1	FC>2, D20 Only	H9 Only	H9 Only	H9 Only	ENSG00000196368	55190	NUDT11	FC>2, D20 Only	Both	Both	Both
ENSG00000196911	3841	KPNA5	FC>2, D20 Only	Both	Both	Both	ENSG00000272325	11165	NUDT3	FC>2, D20 Only	Both	Both	Both
ENSG00000147121	55634	KRBOX4	FC>2, D20 Only	Both	Both	Both	ENSG00000162600	115209	OMA1	FC>2, D20 Only	IPSC Only	IPSC Only	IPSC Only
ENSG00000233930	338651	KRTAP5-AS1	FC>2, D20 Only	H9 Only	H9 Only	H9 Only	ENSG00000124818	221391	OPN5	FC>2, D20 Only	IPSC Only	IPSC Only	IPSC Only
ENSG00000115919	8942	KYNU	FC>2, D20 Only	H9 Only	H9 Only	H9 Only	ENSG00000123240	10133	OPTN	FC>2, D20 Only	IPSC Only	IPSC Only	IPSC Only
ENSG00000198910	3897	L1CAM	FC>2, D20 Only	H9 Only	H9 Only	H9 Only	ENSG00000115947	5000	ORC4	FC>2, D20 Only	Both	Both	Both
ENSG00000109270	8649	LAMTOR3	FC>2, D20 Only	Both	Both	Both	ENSG00000223891	100505783	OSER1-AS1	FC>2, D20 Only	Both	Both	Both
ENSG00000132434	55915	LANCL2	FC>2, D20 Only	H9 Only	H9 Only	H9 Only	ENSG00000188729	344901	OSTN	FC>2, D20 Only	IPSC Only	IPSC Only	IPSC Only
ENSG00000196233	84458	LCOR	FC>2, D20 Only	Both	Both	Both	ENSG00000253738	100506365	OTUD6B-AS1	FC>2, D20 Only	Both	Both	Both
ENSG00000179241	143458	LDLRAD3	FC>2, D20 Only	H9 Only	H9 Only	H9 Only	ENSG00000164830	55074	OXR1	FC>2, D20 Only	IPSC Only	IPSC Only	IPSC Only
ENSG00000182195	23641	LDOC1	FC>2, D20 Only	H9 Only	H9 Only	H9 Only	ENSG00000151093	54995	OXSM	FC>2, D20 Only	IPSC Only	IPSC Only	IPSC Only
ENSG00000186007	93273	LEMD1	FC>2, D20 Only	Both	Both	Both	ENSG00000180914	5021	OXTR	FC>2, D20 Only	IPSC Only	IPSC Only	IPSC Only
ENSG00000104660	23484	LEPROTL1	FC>2, D20 Only	H9 Only	H9 Only	H9 Only	ENSG00000007168	5048	PAFAH1B1	FC>2, D20 Only	Both	Both	Both
ENSG00000153012	55203	LGI2	FC>2, D20 Only	H9 Only	H9 Only	H9 Only	ENSG00000172239	10605	PAIP1	FC>2, D20 Only	Both	Both	Both
ENSG00000187416	375612	LHFPL3	FC>2, D20 Only	H9 Only	H9 Only	H9 Only	ENSG00000145730	5066	PAM	FC>2, D20 Only	IPSC Only	IPSC Only	IPSC Only
ENSG00000273706	3975	LHX1	FC>2, D20 Only	H9 Only	H9 Only	H9 Only	ENSG00000110218	24145	PANX1	FC>2, D20 Only	IPSC Only	IPSC Only	IPSC Only
ENSG00000106689	9355	LHX2	FC>2, D20 Only	H9 Only	H9 Only	H9 Only	ENSG00000253438	100750225	PCAT1	FC>2, D20 Only	IPSC Only	IPSC Only	IPSC Only
ENSG00000205659	91750	LIN52	FC>2, D20 Only	H9 Only	H9 Only	H9 Only	ENSG00000179818	400960	PCBP1-AS1	FC>2, D20 Only	Both	Both	Both
ENSG00000148943	55327	LIN7C	FC>2, D20 Only	H9 Only	H9 Only	H9 Only	ENSG00000239389	56136	PCDHA13	FC>2, D20 Only	IPSC Only	IPSC Only	IPSC Only
ENSG00000174482	158038	LINGO2	FC>2, D20 Only	Both	Both	Both	ENSG00000204965	56143	PCDHA5	FC>2, D20 Only	IPSC Only	IPSC Only	IPSC Only
ENSG00000140471	55180	LINS1	FC>2, D20 Only	H9 Only	H9 Only	H9 Only	ENSG00000146001	54660	PCDHB18P	FC>2, D20 Only	IPSC Only	IPSC Only	IPSC Only
ENSG00000139233	84298	LLPH	FC>2, D20 Only	Both	Both	Both	ENSG00000120265	5110	PCMT1	FC>2, D20 Only	Both	Both	Both
ENSG00000168216	55788	LMBRD1	FC>2, D20 Only	H9 Only	H9 Only	H9 Only	ENSG00000168300	115294	PCMTD1	FC>2, D20 Only	IPSC Only	IPSC Only	IPSC Only
ENSG00000048540	55885	LMO3	FC>2, D20 Only	H9 Only	H9 Only	H9 Only	ENSG00000152270	5140	PDE3B	FC>2, D20 Only	Both	Both	Both
ENSG00000143013	8543	LMO4	FC>2, D20 Only	H9 Only	H9 Only	H9 Only	ENSG00000178104	9659	PDE4DIP	FC>2, D20 Only	IPSC Only	IPSC Only	IPSC Only
ENSG00000148655	83938	LRMDA	FC>2, D20 Only	H9 Only	H9 Only	H9 Only	ENSG00000152256	5163	PDK1	FC>2, D20 Only	IPSC Only	IPSC Only	IPSC Only
ENSG00000130881	4037	LRP3	FC>2, D20 Only	H9 Only	H9 Only	H9 Only	ENSG00000083642	23047	PDS5B	FC>2, D20 Only	Both	Both	Both
ENSG00000157193	7804	LRP8	FC>2, D20 Only	H9 Only	H9 Only	H9 Only	ENSG00000123349	5204	PFDN5	FC>2, D20 Only	IPSC Only	IPSC Only	IPSC Only
ENSG00000179796	116135	LRRC3B	FC>2, D20 Only	H9 Only	H9 Only	H9 Only	ENSG00000137338	84547	PGBD1	FC>2, D20 Only	Both	Both	Both
ENSG00000128594	64101	LRRC4	FC>2, D20 Only	H9 Only	H9 Only	H9 Only	ENSG00000182405	161779	PGBD4	FC>2, D20 Only	IPSC Only	IPSC Only	IPSC Only
ENSG00000137821	54839	LRRC49	FC>2, D20 Only	H9 Only	H9 Only	H9 Only	ENSG00000129292	51105	PHF20L1	FC>2, D20 Only	IPSC Only	IPSC Only	IPSC Only
ENSG00000162951	347730	LRRTM1	FC>2, D20 Only	H9 Only	H9 Only	H9 Only	ENSG00000135365	51317	PHF21A	FC>2, D20 Only	Both	Both	Both
ENSG00000198739	347731	LRRTM3	FC>2, D20 Only	H9 Only	H9 Only	H9 Only	ENSG00000139289	22822	PHLDA1	FC>2, D20 Only	IPSC Only	IPSC Only	IPSC Only
ENSG00000176204	80059	LRRTM4	FC>2, D20 Only	Both	Both	Both	ENSG00000083535	10464	PIBF1	FC>2, D20 Only	IPSC Only	IPSC Only	IPSC Only
ENSG00000108848	51747	LUC7L3	FC>2, D20 Only	H9 Only	H9 Only	H9 Only	ENSG00000073921	8301	PICALM	FC>2, D20 Only	Both	Both	Both
ENSG00000163155	388695	LYSMD1	FC>2, D20 Only	Both	Both	Both	ENSG00000173947	128344	PIFO	FC>2, D20 Only	IPSC Only	IPSC Only	IPSC Only
ENSG00000183060	145748	LYSMD4	FC>2, D20 Only	H9 Only	H9 Only	H9 Only	ENSG00000143315	93183	PIGM	FC>2, D20 Only	Both	Both	Both
ENSG00000204178	55219	MACO1	FC>2, D20 Only	H9 Only	H9 Only	H9 Only	ENSG00000185808	51227	PIGP	FC>2, D20 Only	IPSC Only	IPSC Only	IPSC Only
ENSG00000198934	57692	MAGEE1	FC>2, D20 Only	H9 Only	H9 Only	H9 Only	ENSG00000154217	26207	PITPNC1	FC>2, D20 Only	Both	Both	Both
ENSG00000081026	260425	MAGI3	FC>2, D20 Only	Both	Both	Both	ENSG00000198961	9867	PJA2	FC>2, D20 Only	IPSC Only	IPSC Only	IPSC Only
ENSG00000165072	256691	MAMDC2	FC>2, D20 Only	H9 Only	H9 Only	H9 Only	ENSG00000125551	5342	PLGLB2	FC>2, D20 Only	IPSC Only	IPSC Only	IPSC Only
ENSG00000185090	149175	MANEAL	FC>2, D20 Only	H9 Only	H9 Only	H9 Only	ENSG00000152952	5352	PLOD2	FC>2, D20 Only	IPSC Only	IPSC Only	IPSC Only
ENSG00000212916	54627	MAP10	FC>2, D20 Only	Both	Both	Both	ENSG00000183395	5367	PMCH	FC>2, D20 Only	IPSC Only	IPSC Only	IPSC Only
ENSG00000078018	4133	MAP2	FC>2, D20 Only	H9 Only	H9 Only	H9 Only	ENSG00000135241	50640	PNPLA8	FC>2, D20 Only	Both	Both	Both
ENSG00000065559	6416	MAP2K4	FC>2, D20 Only	Both	Both	Both	ENSG00000070501	5423	POLB	FC>2, D20 Only	Both	Both	Both
ENSG00000047849	4134	MAP4	FC>2, D20 Only	H9 Only	H9 Only	H9 Only	ENSG00000122008	51426	POLK	FC>2, D20 Only	IPSC Only	IPSC Only	IPSC Only
ENSG00000012983	11183	MAP4K5	FC>2, D20 Only	H9 Only	H9 Only	H9 Only	ENSG00000147669	5440	POLR2K	FC>2, D20 Only	IPSC Only	IPSC Only	IPSC Only
ENSG00000184368	256714	MAP7D2	FC>2, D20 Only	H9 Only	H9 Only	H9 Only	ENSG00000121851	84265	POLR3GL	FC>2, D20 Only	IPSC Only	IPSC Only	IPSC Only
ENSG00000141639	5596	MAPK4	FC>2, D20 Only	H9 Only	H9 Only	H9 Only	ENSG00000106536	11281	POU6F2	FC>2, D20 Only	IPSC Only	IPSC Only	IPSC Only
ENSG00000069956	5597	MAPK6	FC>2, D20 Only	H9 Only	H9 Only	H9 Only	ENSG00000086717	5475	PPEF1	FC>2, D20 Only	IPSC Only	IPSC Only	IPSC Only
ENSG00000107643	5599	MAPK8	FC>2, D20 Only	Both	Both	Both	ENSG00000145725	23262	PPIP5K2	FC>2, D20 Only	Both	Both	Both
ENSG00000008735	23542	MAPK8IP2	FC>2, D20 Only	H9 Only	H9 Only	H9 Only	ENSG00000175175	22843	PPM1E	FC>2, D20 Only	Both	Both	Both
ENSG00000166974	10982	MAPRE2	FC>2, D20 Only	H9 Only	H9 Only	H9 Only	ENSG00000163644	152926	PPM1K	FC>2, D20 Only	IPSC Only	IPSC Only	IPSC Only
ENSG00000277443	4082	MARCKS	FC>2, D20 Only	Both	Both	Both	ENSG00000204619	6992	PPP1R11	FC>2, D20 Only	Both	Both	Both
ENSG00000166783	9665	MARF1	FC>2, D20 Only	H9 Only	H9 Only	H9 Only	ENSG00000162869	129285	PPP1R21	FC>2, D20 Only	Both	Both	Both
ENSG00000105613	22983	MAST1	FC>2, D20 Only	H9 Only	H9 Only	H9 Only	ENSG00000132825	5509	PPP1R3D	FC>2, D20 Only	IPSC Only	IPSC Only	IPSC Only
ENSG00000176055	153364	MBLAC2	FC>2, D20 Only	H9 Only	H9 Only	H9 Only	ENSG00000178125	286187	PPP1R42	FC>2, D20 Only	IPSC Only	IPSC Only	IPSC Only
ENSG00000126217	23263	MCF2L	FC>2, D20 Only	H9 Only	H9 Only	H9 Only	ENSG00000092020	55012	PPP2R3C	FC>2, D20 Only	IPSC Only	IPSC Only	IPSC Only
ENSG00000215424	114044	MCM3AP-AS1	FC>2, D20 Only	H9 Only	H9 Only	H9 Only	ENSG00000107758	5532	PPP3CB	FC>2, D20 Only	Both	Both	Both
ENSG00000232119	28985	MCTS1	FC>2, D20 Only	Both	Both	Both	ENSG00000100239	9701	PPP6R2	FC>2, D20 Only	IPSC Only	IPSC Only	IPSC Only
ENSG00000163875	64769	MEAF6	FC>2, D20 Only	Both	Both	Both	ENSG00000138738	11107	PRDM5	FC>2, D20 Only	IPSC Only	IPSC Only	IPSC Only
ENSG00000133398	84246	MED10	FC>2, D20 Only	H9 Only	H9 Only	H9 Only	ENSG00000186314	153768	PRELID2	FC>2, D20 Only	IPSC Only	IPSC Only	IPSC Only
ENSG00000068305	4205	MEF2A	FC>2, D20 Only	H9 Only	H9 Only	H9 Only	ENSG00000164306	201973	PRIMPOL	FC>2, D20 Only	IPSC Only	IPSC Only	IPSC Only
ENSG00000269964	101928601	MEI4	FC>2, D20 Only	H9 Only	H9 Only	H9 Only	ENSG00000005249	5577	PRKAR2B	FC>2, D20 Only	Both	Both	Both
ENSG00000105976	4233	MET	FC>2, D20 Only	H9 Only	H9 Only	H9 Only	ENSG00000166501	5579	PRKCB	FC>2, D20 Only	IPSC Only	IPSC Only	IPSC Only
ENSG00000197006	51108	METTL9	FC>2, D20 Only	H9 Only	H9 Only	H9 Only	ENSG00000138669	5593	PRKG2	FC>2, D20 Only	IPSC Only	IPSC Only	IPSC Only
ENSG00000037749	4238	MFAP3	FC>2, D20 Only	H9 Only	H9 Only	H9 Only	ENSG00000113494	5618	PRLR	FC>2, D20 Only	IPSC Only	IPSC Only	IPSC Only
ENSG00000164073	256471	MFSD8	FC>2, D20 Only	H9 Only	H9 Only	H9 Only	ENSG00000169621	10887	PROKR1	FC>2, D20 Only	IPSC Only	IPSC Only	IPSC Only
ENSG00000128268	4248	MGAT3	FC>2, D20 Only	H9 Only	H9 Only	H9 Only	ENSG00000176532	222171	PRR15	FC>2, D20 Only	IPSC Only	IPSC Only	IPSC Only
ENSG00000182050	25834	MGAT4C	FC>2, D20 Only	H9 Only	H9 Only	H9 Only	ENSG00000111215	11272	PRR4	FC>2, D20 Only	IPSC Only	IPSC Only	IPSC Only
ENSG00000101752	57534	MIB1	FC>2, D20 Only	H9 Only	H9 Only	H9 Only	ENSG00000164099	8492	PRSS12	FC>2, D20 Only	IPSC Only	IPSC Only	IPSC Only
ENSG00000079277	8569	MKNK1	FC>2, D20 Only	H9 Only	H9 Only	H9 Only	ENSG00000099256	56952	PRTFDC1	FC>2, D20 Only	Both	Both	Both
ENSG00000119684	27030	MLH3	FC>2, D20 Only	H9 Only	H9 Only	H9 Only	ENSG00000106772	158471	PRUNE2	FC>2, D20 Only	Both	Both	Both
ENSG00000213190	10962	MLLT11	FC>2, D20 Only	H9 Only	H9 Only	H9 Only	ENSG00000117569	58155	PTBP2	FC>2, D20 Only	Both	Both	Both
ENSG00000108960	23531	MMD	FC>2, D20 Only	H9 Only	H9 Only	H9 Only	ENSG00000237984	11191	PTENP1	FC>2, D20 Only	IPSC Only	IPSC Only	IPSC Only
ENSG00000169446	93380	MMGT1	FC>2, D20 Only	H9 Only	H9 Only	H9 Only	ENSG00000144407	5746	PTH2R	FC>2, D20 Only	IPSC Only	IPSC Only	IPSC Only
ENSG00000156103	4325	MMP16	FC>2, D20 Only	H9 Only	H9 Only	H9 Only	ENSG00000112245	7803	PTP4A1	FC>2, D20 Only	IPSC Only	IPSC Only	IPSC Only
ENSG00000173269	79812	MMRN2	FC>2, D20 Only	H9 Only	H9 Only	H9 Only	ENSG00000081237	5788	PTPRC	FC>2, D20 Only	IPSC Only	IPSC Only	IPSC Only
ENSG00000165943	64112	MOAP1	FC>2, D20 Only	H9 Only	H9 Only	H9 Only	ENSG00000150787	5805	PTS	FC>2, D20 Only	Both	Both	Both
ENSG00000159256	23515	MORC3	FC>2, D20 Only	Both	Both	Both	ENSG00000172733	29942	PURG	FC>2, D20 Only	Both	Both	Both
ENSG00000171160	118812	MORN4	FC>2, D20 Only	H9 Only	H9 Only	H9 Only	ENSG00000147485	137902	PXDNL	FC>2, D20 Only	IPSC Only	IPSC Only	IPSC Only
ENSG00000079931	26002	MOXD1	FC>2, D20 Only	H9 Only	H9 Only	H9 Only	ENSG00000168297	54899	PXK	FC>2, D20 Only	IPSC Only	IPSC Only	IPSC Only
ENSG00000143158	25874	MPC2	FC>2, D20 Only	H9 Only	H9 Only	H9 Only	ENSG00000171016	26108	PYGO1	FC>2, D20 Only	IPSC Only	IPSC Only	IPSC Only
ENSG00000124383	10199	MPHOSPH10	FC>2, D20 Only	H9 Only	H9 Only	H9 Only	ENSG00000121350	79912	PYROXD1	FC>2, D20 Only	IPSC Only	IPSC Only	IPSC Only
ENSG00000196199	54737	MPHOSPH8	FC>2, D20 Only	Both	Both	Both	ENSG00000151552	5860	QDPR	FC>2, D20 Only	IPSC Only	IPSC Only	IPSC Only
ENSG00000161647	4356	MPP3	FC>2, D20 Only	H9 Only	H9 Only	H9 Only	ENSG00000172476	142684	RAB40A	FC>2, D20 Only	IPSC Only	IPSC Only	IPSC Only
ENSG00000066382	744	MPPED2	FC>2, D20 Only	H9 Only	H9 Only	H9 Only	ENSG00000141542	10966	RAB40B	FC>2, D20 Only	IPSC Only	IPSC Only	IPSC Only
ENSG00000178988	114932	MRFAP1L1	FC>2, D20 Only	Both	Both	Both	ENSG00000175582	5870	RAB6A	FC>2, D20 Only	Both	Both	Both
ENSG00000134056	92259	MRPS36	FC>2, D20 Only	H9 Only	H9 Only	H9 Only	ENSG00000029725	9135	RABEP1	FC>2, D20 Only	Both	Both	Both
ENSG00000170903	84437	MSANTD4	FC>2, D20 Only	Both	Both	Both	ENSG00000183155	5877	RABIF	FC>2, D20 Only	Both	Both	Both
ENSG00000005302	10943	MSL3	FC>2, D20 Only	H9 Only	H9 Only	H9 Only	ENSG00000174373	253959	RALGAPA1	FC>2, D20 Only	IPSC Only	IPSC Only	IPSC Only
ENSG00000052802	6307	MSMO1	FC>2, D20 Only	H9 Only	H9 Only	H9 Only	ENSG00000188559	57186	RALGAPA2	FC>2, D20 Only	IPSC Only	IPSC Only	IPSC Only
ENSG00000163738	441024	MTHFD2L	FC>2, D20 Only	Both	Both	Both	ENSG00000204764	64901	RANBP17	FC>2, D20 Only	Both	Both	Both
ENSG00000108389	9110	MTMR4	FC>2, D20 Only	H9 Only	H9 Only	H9 Only	ENSG00000138698	5910	RAP1GDS1	FC>2, D20 Only	Both	Both	Both
ENSG00000003987	9108	MTMR7	FC>2, D20 Only	H9 Only	H9 Only	H9 Only	ENSG00000136237	9771	RAPGEF5	FC>2, D20 Only	IPSC Only	IPSC Only	IPSC Only
ENSG00000104643	66036	MTMR9	FC>2, D20 Only	Both	Both	Both	ENSG00000158987	51735	RAPGEF6	FC>2, D20 Only	Both	Both	Both
ENSG00000105887	136319	MTPN	FC>2, D20 Only	H9 Only	H9 Only	H9 Only	ENSG00000173166	65059	RAPH1	FC>2, D20 Only	Both	Both	Both
ENSG00000128654	10651	MTX2	FC>2, D20 Only	Both	Both	Both	ENSG00000172575	10125	RASGRP1	FC>2, D20 Only	IPSC Only	IPSC Only	IPSC Only
ENSG00000196814	89853	MVB12B	FC>2, D20 Only	H9 Only	H9 Only	H9 Only	ENSG00000189431	644943	RASSF10	FC>2, D20 Only	IPSC Only	IPSC Only	IPSC Only
ENSG00000123933	10608	MXD4	FC>2, D20 Only	H9 Only	H9 Only	H9 Only	ENSG00000198774	9182	RASSF9	FC>2, D20 Only	IPSC Only	IPSC Only	IPSC Only
ENSG00000136997	4609	MYC	FC>2, D20 Only	H9 Only	H9 Only	H9 Only	ENSG00000139687	5925	RB1	FC>2, D20 Only	IPSC Only	IPSC Only	IPSC Only
ENSG00000005810	23077	MYCBP2	FC>2, D20 Only	H9 Only	H9 Only	H9 Only	ENSG00000119446	92400	RBM18	FC>2, D20 Only	IPSC Only	IPSC Only	IPSC Only
ENSG00000104177	50804	MYEF2	FC>2, D20 Only	H9 Only	H9 Only	H9 Only	ENSG00000227354	100505538	RBM26-AS1	FC>2, D20 Only	IPSC Only	IPSC Only	IPSC Only
ENSG00000128641	4430	MYO1B	FC>2, D20 Only	Both	Both	Both	ENSG00000184863	155435	RBM33	FC>2, D20 Only	IPSC Only	IPSC Only	IPSC Only
ENSG00000156239	29104	N6AMT1	FC>2, D20 Only	H9 Only	H9 Only	H9 Only	ENSG00000009413	5980	REV3L	FC>2, D20 Only	IPSC Only	IPSC Only	IPSC Only
ENSG00000186310	4675	NAP1L3	FC>2, D20 Only	H9 Only	H9 Only	H9 Only	ENSG00000143207	64326	RFWD2	FC>2, D20 Only	Both	Both	Both
ENSG00000172915	26960	NBEA	FC>2, D20 Only	H9 Only	H9 Only	H9 Only	ENSG00000080298	5991	RFX3	FC>2, D20 Only	IPSC Only	IPSC Only	IPSC Only
ENSG00000130287	1463	NCAN	FC>2, D20 Only	H9 Only	H9 Only	H9 Only	ENSG00000232104	101929302	RFX3-AS1	FC>2, D20 Only	IPSC Only	IPSC Only	IPSC Only
ENSG00000266412	8031	NCOA4	FC>2, D20 Only	H9 Only	H9 Only	H9 Only	ENSG00000091844	26575	RGS17	FC>2, D20 Only	Both	Both	Both
ENSG00000103034	65009	NDRG4	FC>2, D20 Only	H9 Only	H9 Only	H9 Only	ENSG00000164292	22836	RHOBTB3	FC>2, D20 Only	IPSC Only	IPSC Only	IPSC Only
ENSG00000128609	4698	NDUFA5	FC>2, D20 Only	Both	Both	Both	ENSG00000119729	23433	RHOQ	FC>2, D20 Only	IPSC Only	IPSC Only	IPSC Only
ENSG00000139180	4704	NDUFA9	FC>2, D20 Only	H9 Only	H9 Only	H9 Only	ENSG00000116574	58480	RHOU	FC>2, D20 Only	IPSC Only	IPSC Only	IPSC Only
ENSG00000123545	29078	NDUFAF4	FC>2, D20 Only	H9 Only	H9 Only	H9 Only	ENSG00000117016	9783	RIMS3	FC>2, D20 Only	Both	Both	Both
ENSG00000101247	79133	NDUFAF5	FC>2, D20 Only	H9 Only	H9 Only	H9 Only	ENSG00000101782	8780	RIOK3	FC>2, D20 Only	Both	Both	Both
ENSG00000151366	4718	NDUFC2	FC>2, D20 Only	H9 Only	H9 Only	H9 Only	ENSG00000203877	134701	RIPPLY2	FC>2, D20 Only	IPSC Only	IPSC Only	IPSC Only
ENSG00000078114	10529	NEBL	FC>2, D20 Only	H9 Only	H9 Only	H9 Only	ENSG00000117000	6018	RLF	FC>2, D20 Only	IPSC Only	IPSC Only	IPSC Only
ENSG00000089818	25977	NECAP1	FC>2, D20 Only	H9 Only	H9 Only	H9 Only	ENSG00000115841	151393	RMDN2	FC>2, D20 Only	IPSC Only	IPSC Only	IPSC Only
ENSG00000049759	23327	NEDD4L	FC>2, D20 Only	Both	Both	Both	ENSG00000155906	55005	RMND1	FC>2, D20 Only	Both	Both	Both
ENSG00000165525	9147	NEMF	FC>2, D20 Only	H9 Only	H9 Only	H9 Only	ENSG00000255794	196475	RMST	FC>2, D20 Only	IPSC Only	IPSC Only	IPSC Only
ENSG00000166342	81832	NETO1	FC>2, D20 Only	Both	Both	Both	ENSG00000123091	26994	RNF11	FC>2, D20 Only	Both	Both	Both
ENSG00000171208	81831	NETO2	FC>2, D20 Only	H9 Only	H9 Only	H9 Only	ENSG00000228203	386597	RNF144A-AS1	FC>2, D20 Only	Both	Both	Both
ENSG00000178403	63973	NEUROG2	FC>2, D20 Only	H9 Only	H9 Only	H9 Only	ENSG00000120925	81790	RNF170	FC>2, D20 Only	IPSC Only	IPSC Only	IPSC Only
ENSG00000182768	51335	NGRN	FC>2, D20 Only	Both	Both	Both	ENSG00000034677	25897	RNF19A	FC>2, D20 Only	IPSC Only	IPSC Only	IPSC Only
ENSG00000170113	123606	NIPA1	FC>2, D20 Only	H9 Only	H9 Only	H9 Only	ENSG00000152193	79596	RNF219	FC>2, D20 Only	IPSC Only	IPSC Only	IPSC Only
ENSG00000136783	25934	NIPSNAP3A	FC>2, D20 Only	Both	Both	Both	ENSG00000105982	140545	RNF32	FC>2, D20 Only	IPSC Only	IPSC Only	IPSC Only
ENSG00000084628	79570	NKAIN1	FC>2, D20 Only	H9 Only	H9 Only	H9 Only	ENSG00000137075	152006	RNF38	FC>2, D20 Only	Both	Both	Both
ENSG00000185942	286183	NKAIN3	FC>2, D20 Only	Both	Both	Both	ENSG00000204308	6048	RNF5	FC>2, D20 Only	IPSC Only	IPSC Only	IPSC Only
ENSG00000101882	79576	NKAP	FC>2, D20 Only	H9 Only	H9 Only	H9 Only	ENSG00000207389	6060	RNU1-4	FC>2, D20 Only	IPSC Only	IPSC Only	IPSC Only
ENSG00000150776	55216	NKAPD1	FC>2, D20 Only	Both	Both	Both	ENSG00000200795	26835	RNU4-1	FC>2, D20 Only	IPSC Only	IPSC Only	IPSC Only
ENSG00000169760	22871	NLGN1	FC>2, D20 Only	Both	Both	Both	ENSG00000199347	26829	RNU5E-1	FC>2, D20 Only	IPSC Only	IPSC Only	IPSC Only
ENSG00000157064	23057	NMNAT2	FC>2, D20 Only	H9 Only	H9 Only	H9 Only	ENSG00000201098	6084	RNY1	FC>2, D20 Only	IPSC Only	IPSC Only	IPSC Only
ENSG00000152465	9397	NMT2	FC>2, D20 Only	H9 Only	H9 Only	H9 Only	ENSG00000069667	6095	RORA	FC>2, D20 Only	IPSC Only	IPSC Only	IPSC Only
ENSG00000053438	4826	NNAT	FC>2, D20 Only	H9 Only	H9 Only	H9 Only	ENSG00000122484	79871	RPAP2	FC>2, D20 Only	Both	Both	Both
ENSG00000204301	4855	NOTCH4	FC>2, D20 Only	H9 Only	H9 Only	H9 Only	ENSG00000163682	6133	RPL9	FC>2, D20 Only	IPSC Only	IPSC Only	IPSC Only
ENSG00000104967	4858	NOVA2	FC>2, D20 Only	H9 Only	H9 Only	H9 Only	ENSG00000177189	6197	RPS6KA3	FC>2, D20 Only	IPSC Only	IPSC Only	IPSC Only
ENSG00000164129	4889	NPY5R	FC>2, D20 Only	Both	Both	Both	ENSG00000136643	26750	RPS6KC1	FC>2, D20 Only	IPSC Only	IPSC Only	IPSC Only
ENSG00000185737	10718	NRG3	FC>2, D20 Only	H9 Only	H9 Only	H9 Only	ENSG00000155876	10670	RRAGA	FC>2, D20 Only	IPSC Only	IPSC Only	IPSC Only
ENSG00000118257	8828	NRP2	FC>2, D20 Only	H9 Only	H9 Only	H9 Only	ENSG00000081019	54665	RSBN1	FC>2, D20 Only	Both	Both	Both
ENSG00000179915	9378	NRXN1	FC>2, D20 Only	H9 Only	H9 Only	H9 Only	ENSG00000187257	222194	RSBN1L	FC>2, D20 Only	Both	Both	Both
ENSG00000110076	9379	NRXN2	FC>2, D20 Only	H9 Only	H9 Only	H9 Only	ENSG00000137876	51187	RSL24D1	FC>2, D20 Only	IPSC Only	IPSC Only	IPSC Only
ENSG00000147548	54904	NSD3	FC>2, D20 Only	Both	Both	Both	ENSG00000146374	84870	RSPO3	FC>2, D20 Only	IPSC Only	IPSC Only	IPSC Only
ENSG00000073969	4905	NSF	FC>2, D20 Only	H9 Only	H9 Only	H9 Only	ENSG00000133318	10313	RTN3	FC>2, D20 Only	Both	Both	Both
ENSG00000168824	27065	NSG1	FC>2, D20 Only	H9 Only	H9 Only	H9 Only	ENSG00000115310	57142	RTN4	FC>2, D20 Only	Both	Both	Both
ENSG00000178694	63899	NSUN3	FC>2, D20 Only	H9 Only	H9 Only	H9 Only	ENSG00000204130	55680	RUFY2	FC>2, D20 Only	IPSC Only	IPSC Only	IPSC Only
ENSG00000076685	22978	NT5C2	FC>2, D20 Only	H9 Only	H9 Only	H9 Only	ENSG00000159216	861	RUNX1	FC>2, D20 Only	IPSC Only	IPSC Only	IPSC Only
ENSG00000122643	51251	NT5C3A	FC>2, D20 Only	Both	Both	Both	ENSG00000020633	864	RUNX3	FC>2, D20 Only	IPSC Only	IPSC Only	IPSC Only
ENSG00000182667	50863	NTM	FC>2, D20 Only	H9 Only	H9 Only	H9 Only	ENSG00000111832	51389	RWDD1	FC>2, D20 Only	Both	Both	Both
ENSG00000196358	84628	NTNG2	FC>2, D20 Only	H9 Only	H9 Only	H9 Only	ENSG00000197747	6281	S100A10	FC>2, D20 Only	IPSC Only	IPSC Only	IPSC Only
ENSG00000196368	55190	NUDT11	FC>2, D20 Only	Both	Both	Both	ENSG00000256463	27164	SALL3	FC>2, D20 Only	IPSC Only	IPSC Only	IPSC Only
ENSG00000272325	11165	NUDT3	FC>2, D20 Only	Both	Both	Both	ENSG00000203727	389432	SAMD5	FC>2, D20 Only	IPSC Only	IPSC Only	IPSC Only
ENSG00000122584	30010	NXPH1	FC>2, D20 Only	H9 Only	H9 Only	H9 Only	ENSG00000205413	54809	SAMD9	FC>2, D20 Only	IPSC Only	IPSC Only	IPSC Only
ENSG00000182379	11247	NXPH4	FC>2, D20 Only	H9 Only	H9 Only	H9 Only	ENSG00000164105	8819	SAP30	FC>2, D20 Only	IPSC Only	IPSC Only	IPSC Only
ENSG00000166924	222950	NYAP1	FC>2, D20 Only	H9 Only	H9 Only	H9 Only	ENSG00000164576	79685	SAP30L	FC>2, D20 Only	Both	Both	Both
ENSG00000115758	4953	ODC1	FC>2, D20 Only	H9 Only	H9 Only	H9 Only	ENSG00000152700	51128	SAR1B	FC>2, D20 Only	IPSC Only	IPSC Only	IPSC Only
ENSG00000130558	10439	OLFM1	FC>2, D20 Only	H9 Only	H9 Only	H9 Only	ENSG00000133872	51669	SARAF	FC>2, D20 Only	Both	Both	Both
ENSG00000079482	4983	OPHN1	FC>2, D20 Only	H9 Only	H9 Only	H9 Only	ENSG00000112167	55776	SAYSD1	FC>2, D20 Only	Both	Both	Both
ENSG00000115947	5000	ORC4	FC>2, D20 Only	Both	Both	Both	ENSG00000140386	49855	SCAPER	FC>2, D20 Only	IPSC Only	IPSC Only	IPSC Only
ENSG00000079156	114880	OSBPL6	FC>2, D20 Only	H9 Only	H9 Only	H9 Only	ENSG00000252010	677775	SCARNA5	FC>2, D20 Only	Both	Both	Both
ENSG00000091039	114882	OSBPL8	FC>2, D20 Only	H9 Only	H9 Only	H9 Only	ENSG00000238741	677767	SCARNA7	FC>2, D20 Only	IPSC Only	IPSC Only	IPSC Only
ENSG00000223891	100505783	OSER1-AS1	FC>2, D20 Only	Both	Both	Both	ENSG00000104112	29106	SCG3	FC>2, D20 Only	Both	Both	Both
ENSG00000253738	100506365	OTUD6B-AS1	FC>2, D20 Only	Both	Both	Both	ENSG00000166922	6447	SCG5	FC>2, D20 Only	Both	Both	Both
ENSG00000169918	161725	OTUD7A	FC>2, D20 Only	H9 Only	H9 Only	H9 Only	ENSG00000151967	29970	SCHIP1	FC>2, D20 Only	IPSC Only	IPSC Only	IPSC Only
ENSG00000007168	5048	PAFAH1B1	FC>2, D20 Only	Both	Both	Both	ENSG00000151466	132320	SCLT1	FC>2, D20 Only	IPSC Only	IPSC Only	IPSC Only
ENSG00000172239	10605	PAIP1	FC>2, D20 Only	Both	Both	Both	ENSG00000168356	11280	SCN11A	FC>2, D20 Only	IPSC Only	IPSC Only	IPSC Only
ENSG00000180370	5062	PAK2	FC>2, D20 Only	H9 Only	H9 Only	H9 Only	ENSG00000177098	6330	SCN4B	FC>2, D20 Only	IPSC Only	IPSC Only	IPSC Only
ENSG00000120137	79646	PANK3	FC>2, D20 Only	H9 Only	H9 Only	H9 Only	ENSG00000153130	60592	SCOC	FC>2, D20 Only	Both	Both	Both
ENSG00000178184	84552	PARD6G	FC>2, D20 Only	H9 Only	H9 Only	H9 Only	ENSG00000196951	100129858	SCOC-AS1	FC>2, D20 Only	IPSC Only	IPSC Only	IPSC Only
ENSG00000111224	57097	PARP11	FC>2, D20 Only	H9 Only	H9 Only	H9 Only	ENSG00000144306	79634	SCRN3	FC>2, D20 Only	IPSC Only	IPSC Only	IPSC Only
ENSG00000041880	10039	PARP3	FC>2, D20 Only	H9 Only	H9 Only	H9 Only	ENSG00000234684	100507495	SDCBP2-AS1	FC>2, D20 Only	IPSC Only	IPSC Only	IPSC Only
ENSG00000151883	79668	PARP8	FC>2, D20 Only	H9 Only	H9 Only	H9 Only	ENSG00000054282	10806	SDCCAG8	FC>2, D20 Only	IPSC Only	IPSC Only	IPSC Only
ENSG00000163939	55193	PBRM1	FC>2, D20 Only	H9 Only	H9 Only	H9 Only	ENSG00000166562	90701	SEC11C	FC>2, D20 Only	Both	Both	Both
ENSG00000167081	5090	PBX3	FC>2, D20 Only	H9 Only	H9 Only	H9 Only	ENSG00000121542	26984	SEC22A	FC>2, D20 Only	IPSC Only	IPSC Only	IPSC Only
ENSG00000231806	101928099	PCAT7	FC>2, D20 Only	H9 Only	H9 Only	H9 Only	ENSG00000198843	51714	SELENOT	FC>2, D20 Only	Both	Both	Both
ENSG00000179818	400960	PCBP1-AS1	FC>2, D20 Only	Both	Both	Both	ENSG00000137872	80031	SEMA6D	FC>2, D20 Only	IPSC Only	IPSC Only	IPSC Only
ENSG00000090097	57060	PCBP4	FC>2, D20 Only	H9 Only	H9 Only	H9 Only	ENSG00000138468	57337	SENP7	FC>2, D20 Only	IPSC Only	IPSC Only	IPSC Only
ENSG00000102290	27328	PCDH11X	FC>2, D20 Only	H9 Only	H9 Only	H9 Only	ENSG00000166192	123228	SENP8	FC>2, D20 Only	IPSC Only	IPSC Only	IPSC Only
ENSG00000251664	56137	PCDHA12	FC>2, D20 Only	H9 Only	H9 Only	H9 Only	ENSG00000114204	5276	SERPINI2	FC>2, D20 Only	IPSC Only	IPSC Only	IPSC Only
ENSG00000120324	56126	PCDHB10	FC>2, D20 Only	H9 Only	H9 Only	H9 Only	ENSG00000136169	83852	SETDB2	FC>2, D20 Only	IPSC Only	IPSC Only	IPSC Only
ENSG00000120328	56124	PCDHB12	FC>2, D20 Only	H9 Only	H9 Only	H9 Only	ENSG00000170364	6419	SETMAR	FC>2, D20 Only	IPSC Only	IPSC Only	IPSC Only
ENSG00000272674	57717	PCDHB16	FC>2, D20 Only	H9 Only	H9 Only	H9 Only	ENSG00000198879	57713	SFMBT2	FC>2, D20 Only	IPSC Only	IPSC Only	IPSC Only
ENSG00000112852	56133	PCDHB2	FC>2, D20 Only	H9 Only	H9 Only	H9 Only	ENSG00000163069	6443	SGCB	FC>2, D20 Only	Both	Both	Both
ENSG00000113212	56129	PCDHB7	FC>2, D20 Only	H9 Only	H9 Only	H9 Only	ENSG00000097033	51100	SH3GLB1	FC>2, D20 Only	IPSC Only	IPSC Only	IPSC Only
ENSG00000242419	56098	PCDHGC4	FC>2, D20 Only	H9 Only	H9 Only	H9 Only	ENSG00000108061	8036	SHOC2	FC>2, D20 Only	Both	Both	Both
ENSG00000185619	10336	PCGF3	FC>2, D20 Only	H9 Only	H9 Only	H9 Only	ENSG00000155926	6503	SLA	FC>2, D20 Only	IPSC Only	IPSC Only	IPSC Only
ENSG00000078674	5108	PCM1	FC>2, D20 Only	H9 Only	H9 Only	H9 Only	ENSG00000139737	122060	SLAIN1	FC>2, D20 Only	Both	Both	Both
ENSG00000120265	5110	PCMT1	FC>2, D20 Only	Both	Both	Both	ENSG00000120519	84068	SLC10A7	FC>2, D20 Only	IPSC Only	IPSC Only	IPSC Only
ENSG00000152270	5140	PDE3B	FC>2, D20 Only	Both	Both	Both	ENSG00000074803	6557	SLC12A1	FC>2, D20 Only	IPSC Only	IPSC Only	IPSC Only
ENSG00000164951	54704	PDP1	FC>2, D20 Only	H9 Only	H9 Only	H9 Only	ENSG00000163393	55356	SLC22A15	FC>2, D20 Only	Both	Both	Both
ENSG00000083642	23047	PDS5B	FC>2, D20 Only	Both	Both	Both	ENSG00000146477	6581	SLC22A3	FC>2, D20 Only	IPSC Only	IPSC Only	IPSC Only
ENSG00000132326	8864	PER2	FC>2, D20 Only	H9 Only	H9 Only	H9 Only	ENSG00000115840	8604	SLC25A12	FC>2, D20 Only	IPSC Only	IPSC Only	IPSC Only
ENSG00000131779	8799	PEX11B	FC>2, D20 Only	H9 Only	H9 Only	H9 Only	ENSG00000102078	9016	SLC25A14	FC>2, D20 Only	Both	Both	Both
ENSG00000170525	5209	PFKFB3	FC>2, D20 Only	H9 Only	H9 Only	H9 Only	ENSG00000122912	8034	SLC25A16	FC>2, D20 Only	IPSC Only	IPSC Only	IPSC Only
ENSG00000070087	5217	PFN2	FC>2, D20 Only	H9 Only	H9 Only	H9 Only	ENSG00000178537	788	SLC25A20	FC>2, D20 Only	IPSC Only	IPSC Only	IPSC Only
ENSG00000137338	84547	PGBD1	FC>2, D20 Only	Both	Both	Both	ENSG00000153291	9481	SLC25A27	FC>2, D20 Only	IPSC Only	IPSC Only	IPSC Only
ENSG00000165434	283209	PGM2L1	FC>2, D20 Only	H9 Only	H9 Only	H9 Only	ENSG00000164209	91137	SLC25A46	FC>2, D20 Only	IPSC Only	IPSC Only	IPSC Only
ENSG00000112137	221692	PHACTR1	FC>2, D20 Only	H9 Only	H9 Only	H9 Only	ENSG00000269743	401612	SLC25A53	FC>2, D20 Only	Both	Both	Both
ENSG00000134686	1912	PHC2	FC>2, D20 Only	H9 Only	H9 Only	H9 Only	ENSG00000197506	64078	SLC28A3	FC>2, D20 Only	IPSC Only	IPSC Only	IPSC Only
ENSG00000106443	9678	PHF14	FC>2, D20 Only	H9 Only	H9 Only	H9 Only	ENSG00000115194	7781	SLC30A3	FC>2, D20 Only	IPSC Only	IPSC Only	IPSC Only
ENSG00000135365	51317	PHF21A	FC>2, D20 Only	Both	Both	Both	ENSG00000164414	10559	SLC35A1	FC>2, D20 Only	IPSC Only	IPSC Only	IPSC Only
ENSG00000056487	112885	PHF21B	FC>2, D20 Only	H9 Only	H9 Only	H9 Only	ENSG00000141424	25800	SLC39A6	FC>2, D20 Only	Both	Both	Both
ENSG00000122733	23349	PHF24	FC>2, D20 Only	H9 Only	H9 Only	H9 Only	ENSG00000143036	126969	SLC44A3	FC>2, D20 Only	IPSC Only	IPSC Only	IPSC Only
ENSG00000165462	401	PHOX2A	FC>2, D20 Only	H9 Only	H9 Only	H9 Only	ENSG00000022567	57210	SLC45A4	FC>2, D20 Only	IPSC Only	IPSC Only	IPSC Only
ENSG00000033800	8554	PIAS1	FC>2, D20 Only	H9 Only	H9 Only	H9 Only	ENSG00000139508	283537	SLC46A3	FC>2, D20 Only	IPSC Only	IPSC Only	IPSC Only
ENSG00000073921	8301	PICALM	FC>2, D20 Only	Both	Both	Both	ENSG00000188687	57835	SLC4A5	FC>2, D20 Only	IPSC Only	IPSC Only	IPSC Only
ENSG00000143315	93183	PIGM	FC>2, D20 Only	Both	Both	Both	ENSG00000003989	6542	SLC7A2	FC>2, D20 Only	IPSC Only	IPSC Only	IPSC Only
ENSG00000163964	54965	PIGX	FC>2, D20 Only	H9 Only	H9 Only	H9 Only	ENSG00000198689	10479	SLC9A6	FC>2, D20 Only	Both	Both	Both
ENSG00000117461	8503	PIK3R3	FC>2, D20 Only	H9 Only	H9 Only	H9 Only	ENSG00000164037	150159	SLC9B1	FC>2, D20 Only	IPSC Only	IPSC Only	IPSC Only
ENSG00000154217	26207	PITPNC1	FC>2, D20 Only	Both	Both	Both	ENSG00000162753	284525	SLC9C2	FC>2, D20 Only	IPSC Only	IPSC Only	IPSC Only
ENSG00000171033	5569	PKIA	FC>2, D20 Only	H9 Only	H9 Only	H9 Only	ENSG00000205359	133482	SLCO6A1	FC>2, D20 Only	IPSC Only	IPSC Only	IPSC Only
ENSG00000101333	5332	PLCB4	FC>2, D20 Only	H9 Only	H9 Only	H9 Only	ENSG00000184564	84189	SLITRK6	FC>2, D20 Only	IPSC Only	IPSC Only	IPSC Only
ENSG00000240891	257068	PLCXD2	FC>2, D20 Only	H9 Only	H9 Only	H9 Only	ENSG00000170365	4086	SMAD1	FC>2, D20 Only	Both	Both	Both
ENSG00000106086	84725	PLEKHA8	FC>2, D20 Only	H9 Only	H9 Only	H9 Only	ENSG00000224531	221710	SMIM13	FC>2, D20 Only	IPSC Only	IPSC Only	IPSC Only
ENSG00000178385	389072	PLEKHM3	FC>2, D20 Only	H9 Only	H9 Only	H9 Only	ENSG00000112562	64094	SMOC2	FC>2, D20 Only	IPSC Only	IPSC Only	IPSC Only
ENSG00000117598	163404	PLPPR5	FC>2, D20 Only	H9 Only	H9 Only	H9 Only	ENSG00000172594	10924	SMPDL3A	FC>2, D20 Only	IPSC Only	IPSC Only	IPSC Only
ENSG00000130827	55558	PLXNA3	FC>2, D20 Only	H9 Only	H9 Only	H9 Only	ENSG00000212464	677800	SNORA12	FC>2, D20 Only	Both	Both	Both
ENSG00000183837	29944	PNMA3	FC>2, D20 Only	H9 Only	H9 Only	H9 Only	ENSG00000201998	677808	SNORA23	FC>2, D20 Only	IPSC Only	IPSC Only	IPSC Only
ENSG00000135241	50640	PNPLA8	FC>2, D20 Only	Both	Both	Both	ENSG00000212443	677832	SNORA53	FC>2, D20 Only	IPSC Only	IPSC Only	IPSC Only
ENSG00000114631	50512	PODXL2	FC>2, D20 Only	H9 Only	H9 Only	H9 Only	ENSG00000201229	109616971	SNORA63D	FC>2, D20 Only	IPSC Only	IPSC Only	IPSC Only
ENSG00000163389	56983	POGLUT1	FC>2, D20 Only	H9 Only	H9 Only	H9 Only	ENSG00000200087	26768	SNORA73B	FC>2, D20 Only	IPSC Only	IPSC Only	IPSC Only
ENSG00000070501	5423	POLB	FC>2, D20 Only	Both	Both	Both	ENSG00000222489	109616976	SNORA79B	FC>2, D20 Only	Both	Both	Both
ENSG00000132429	64208	POPDC3	FC>2, D20 Only	H9 Only	H9 Only	H9 Only	ENSG00000207088	677797	SNORA7B	FC>2, D20 Only	IPSC Only	IPSC Only	IPSC Only
ENSG00000028277	5452	POU2F2	FC>2, D20 Only	H9 Only	H9 Only	H9 Only	ENSG00000212232	692086	SNORD17	FC>2, D20 Only	IPSC Only	IPSC Only	IPSC Only
ENSG00000198914	5455	POU3F3	FC>2, D20 Only	H9 Only	H9 Only	H9 Only	ENSG00000135317	57231	SNX14	FC>2, D20 Only	IPSC Only	IPSC Only	IPSC Only
ENSG00000196767	5456	POU3F4	FC>2, D20 Only	H9 Only	H9 Only	H9 Only	ENSG00000114520	8723	SNX4	FC>2, D20 Only	Both	Both	Both
ENSG00000145725	23262	PPIP5K2	FC>2, D20 Only	Both	Both	Both	ENSG00000120833	8835	SOCS2	FC>2, D20 Only	IPSC Only	IPSC Only	IPSC Only
ENSG00000100614	5494	PPM1A	FC>2, D20 Only	H9 Only	H9 Only	H9 Only	ENSG00000095637	10580	SORBS1	FC>2, D20 Only	Both	Both	Both
ENSG00000175175	22843	PPM1E	FC>2, D20 Only	Both	Both	Both	ENSG00000100485	6655	SOS2	FC>2, D20 Only	IPSC Only	IPSC Only	IPSC Only
ENSG00000204619	6992	PPP1R11	FC>2, D20 Only	Both	Both	Both	ENSG00000176887	6664	SOX11	FC>2, D20 Only	Both	Both	Both
ENSG00000135447	5502	PPP1R1A	FC>2, D20 Only	H9 Only	H9 Only	H9 Only	ENSG00000164736	64321	SOX17	FC>2, D20 Only	IPSC Only	IPSC Only	IPSC Only
ENSG00000184203	5504	PPP1R2	FC>2, D20 Only	H9 Only	H9 Only	H9 Only	ENSG00000234494	100506325	SP2-AS1	FC>2, D20 Only	IPSC Only	IPSC Only	IPSC Only
ENSG00000162869	129285	PPP1R21	FC>2, D20 Only	Both	Both	Both	ENSG00000064199	53340	SPA17	FC>2, D20 Only	IPSC Only	IPSC Only	IPSC Only
ENSG00000074211	5522	PPP2R2C	FC>2, D20 Only	H9 Only	H9 Only	H9 Only	ENSG00000144451	79582	SPAG16	FC>2, D20 Only	IPSC Only	IPSC Only	IPSC Only
ENSG00000073711	5523	PPP2R3A	FC>2, D20 Only	H9 Only	H9 Only	H9 Only	ENSG00000155761	200162	SPAG17	FC>2, D20 Only	IPSC Only	IPSC Only	IPSC Only
ENSG00000068971	5526	PPP2R5B	FC>2, D20 Only	H9 Only	H9 Only	H9 Only	ENSG00000021574	6683	SPAST	FC>2, D20 Only	Both	Both	Both
ENSG00000107758	5532	PPP3CB	FC>2, D20 Only	Both	Both	Both	ENSG00000042317	55812	SPATA7	FC>2, D20 Only	IPSC Only	IPSC Only	IPSC Only
ENSG00000112238	59336	PRDM13	FC>2, D20 Only	H9 Only	H9 Only	H9 Only	ENSG00000101222	25876	SPEF1	FC>2, D20 Only	IPSC Only	IPSC Only	IPSC Only
ENSG00000110851	11108	PRDM4	FC>2, D20 Only	H9 Only	H9 Only	H9 Only	ENSG00000133710	11005	SPINK5	FC>2, D20 Only	IPSC Only	IPSC Only	IPSC Only
ENSG00000138078	9581	PREPL	FC>2, D20 Only	H9 Only	H9 Only	H9 Only	ENSG00000123178	57213	SPRYD7	FC>2, D20 Only	IPSC Only	IPSC Only	IPSC Only
ENSG00000005249	5577	PRKAR2B	FC>2, D20 Only	Both	Both	Both	ENSG00000167720	63826	SRR	FC>2, D20 Only	IPSC Only	IPSC Only	IPSC Only
ENSG00000180228	8575	PRKRA	FC>2, D20 Only	H9 Only	H9 Only	H9 Only	ENSG00000184402	26039	SS18L1	FC>2, D20 Only	Both	Both	Both
ENSG00000111218	56341	PRMT8	FC>2, D20 Only	H9 Only	H9 Only	H9 Only	ENSG00000180616	6752	SSTR2	FC>2, D20 Only	IPSC Only	IPSC Only	IPSC Only
ENSG00000167371	112476	PRRT2	FC>2, D20 Only	H9 Only	H9 Only	H9 Only	ENSG00000115525	8869	ST3GAL5	FC>2, D20 Only	IPSC Only	IPSC Only	IPSC Only
ENSG00000099256	56952	PRTFDC1	FC>2, D20 Only	Both	Both	Both	ENSG00000064225	10402	ST3GAL6	FC>2, D20 Only	IPSC Only	IPSC Only	IPSC Only
ENSG00000106772	158471	PRUNE2	FC>2, D20 Only	Both	Both	Both	ENSG00000007341	54879	ST7L	FC>2, D20 Only	IPSC Only	IPSC Only	IPSC Only
ENSG00000110801	5715	PSMD9	FC>2, D20 Only	H9 Only	H9 Only	H9 Only	ENSG00000115145	10254	STAM2	FC>2, D20 Only	IPSC Only	IPSC Only	IPSC Only
ENSG00000117569	58155	PTBP2	FC>2, D20 Only	Both	Both	Both	ENSG00000147465	6770	STAR	FC>2, D20 Only	Both	Both	Both
ENSG00000165186	139411	PTCHD1	FC>2, D20 Only	H9 Only	H9 Only	H9 Only	ENSG00000010270	83930	STARD3NL	FC>2, D20 Only	Both	Both	Both
ENSG00000267060	100885848	PTGES3L	FC>2, D20 Only	H9 Only	H9 Only	H9 Only	ENSG00000113739	8614	STC2	FC>2, D20 Only	IPSC Only	IPSC Only	IPSC Only
ENSG00000110536	114971	PTPMT1	FC>2, D20 Only	H9 Only	H9 Only	H9 Only	ENSG00000198648	27347	STK39	FC>2, D20 Only	IPSC Only	IPSC Only	IPSC Only
ENSG00000110786	84867	PTPN5	FC>2, D20 Only	H9 Only	H9 Only	H9 Only	ENSG00000198870	169436	STKLD1	FC>2, D20 Only	IPSC Only	IPSC Only	IPSC Only
ENSG00000144724	5793	PTPRG	FC>2, D20 Only	H9 Only	H9 Only	H9 Only	ENSG00000117632	3925	STMN1	FC>2, D20 Only	Both	Both	Both
ENSG00000150787	5805	PTS	FC>2, D20 Only	Both	Both	Both	ENSG00000230873	401236	STMND1	FC>2, D20 Only	IPSC Only	IPSC Only	IPSC Only
ENSG00000172733	29942	PURG	FC>2, D20 Only	Both	Both	Both	ENSG00000243317	647087	STMP1	FC>2, D20 Only	Both	Both	Both
ENSG00000103769	8766	RAB11A	FC>2, D20 Only	H9 Only	H9 Only	H9 Only	ENSG00000068781	286749	STON1-GTF2A1L	FC>2, D20 Only	Both	Both	Both
ENSG00000099246	22931	RAB18	FC>2, D20 Only	H9 Only	H9 Only	H9 Only	ENSG00000163116	285555	STPG2	FC>2, D20 Only	IPSC Only	IPSC Only	IPSC Only
ENSG00000138069	5861	RAB1A	FC>2, D20 Only	H9 Only	H9 Only	H9 Only	ENSG00000117758	23673	STX12	FC>2, D20 Only	IPSC Only	IPSC Only	IPSC Only
ENSG00000129472	84932	RAB2B	FC>2, D20 Only	H9 Only	H9 Only	H9 Only	ENSG00000168818	53407	STX18	FC>2, D20 Only	IPSC Only	IPSC Only	IPSC Only
ENSG00000134594	9363	RAB33A	FC>2, D20 Only	H9 Only	H9 Only	H9 Only	ENSG00000079950	8417	STX7	FC>2, D20 Only	Both	Both	Both
ENSG00000155961	116442	RAB39B	FC>2, D20 Only	H9 Only	H9 Only	H9 Only	ENSG00000164506	134957	STXBP5	FC>2, D20 Only	IPSC Only	IPSC Only	IPSC Only
ENSG00000105649	5864	RAB3A	FC>2, D20 Only	H9 Only	H9 Only	H9 Only	ENSG00000145087	9515	STXBP5L	FC>2, D20 Only	Both	Both	Both
ENSG00000175582	5870	RAB6A	FC>2, D20 Only	Both	Both	Both	ENSG00000163541	8802	SUCLG1	FC>2, D20 Only	IPSC Only	IPSC Only	IPSC Only
ENSG00000154917	51560	RAB6B	FC>2, D20 Only	H9 Only	H9 Only	H9 Only	ENSG00000196284	8464	SUPT3H	FC>2, D20 Only	Both	Both	Both
ENSG00000166128	51762	RAB8B	FC>2, D20 Only	H9 Only	H9 Only	H9 Only	ENSG00000143502	55061	SUSD4	FC>2, D20 Only	IPSC Only	IPSC Only	IPSC Only
ENSG00000029725	9135	RABEP1	FC>2, D20 Only	Both	Both	Both	ENSG00000177868	374969	SVBP	FC>2, D20 Only	Both	Both	Both
ENSG00000183155	5877	RABIF	FC>2, D20 Only	Both	Both	Both	ENSG00000198168	258010	SVIP	FC>2, D20 Only	IPSC Only	IPSC Only	IPSC Only
ENSG00000108384	5889	RAD51C	FC>2, D20 Only	H9 Only	H9 Only	H9 Only	ENSG00000116668	54823	SWT1	FC>2, D20 Only	Both	Both	Both
ENSG00000160271	5900	RALGDS	FC>2, D20 Only	H9 Only	H9 Only	H9 Only	ENSG00000196074	10388	SYCP2	FC>2, D20 Only	IPSC Only	IPSC Only	IPSC Only
ENSG00000204764	64901	RANBP17	FC>2, D20 Only	Both	Both	Both	ENSG00000165025	6850	SYK	FC>2, D20 Only	IPSC Only	IPSC Only	IPSC Only
ENSG00000137040	26953	RANBP6	FC>2, D20 Only	H9 Only	H9 Only	H9 Only	ENSG00000169836	6870	TACR3	FC>2, D20 Only	IPSC Only	IPSC Only	IPSC Only
ENSG00000010017	10048	RANBP9	FC>2, D20 Only	H9 Only	H9 Only	H9 Only	ENSG00000263327	202020	TAPT1-AS1	FC>2, D20 Only	IPSC Only	IPSC Only	IPSC Only
ENSG00000138698	5910	RAP1GDS1	FC>2, D20 Only	Both	Both	Both	ENSG00000108239	23232	TBC1D12	FC>2, D20 Only	IPSC Only	IPSC Only	IPSC Only
ENSG00000125249	5911	RAP2A	FC>2, D20 Only	H9 Only	H9 Only	H9 Only	ENSG00000109680	55296	TBC1D19	FC>2, D20 Only	IPSC Only	IPSC Only	IPSC Only
ENSG00000158987	51735	RAPGEF6	FC>2, D20 Only	Both	Both	Both	ENSG00000154114	219899	TBCEL	FC>2, D20 Only	IPSC Only	IPSC Only	IPSC Only
ENSG00000173166	65059	RAPH1	FC>2, D20 Only	Both	Both	Both	ENSG00000145348	93627	TBCK	FC>2, D20 Only	IPSC Only	IPSC Only	IPSC Only
ENSG00000145715	5921	RASA1	FC>2, D20 Only	H9 Only	H9 Only	H9 Only	ENSG00000028839	9519	TBPL1	FC>2, D20 Only	Both	Both	Both
ENSG00000105808	10156	RASA4	FC>2, D20 Only	H9 Only	H9 Only	H9 Only	ENSG00000176896	170082	TCEANC	FC>2, D20 Only	IPSC Only	IPSC Only	IPSC Only
ENSG00000101265	9770	RASSF2	FC>2, D20 Only	H9 Only	H9 Only	H9 Only	ENSG00000166046	255394	TCP11L2	FC>2, D20 Only	IPSC Only	IPSC Only	IPSC Only
ENSG00000134438	30062	RAX	FC>2, D20 Only	H9 Only	H9 Only	H9 Only	ENSG00000268235	100996631	TCP11X1	FC>2, D20 Only	IPSC Only	IPSC Only	IPSC Only
ENSG00000023287	9821	RB1CC1	FC>2, D20 Only	H9 Only	H9 Only	H9 Only	ENSG00000152760	200132	TCTEX1D1	FC>2, D20 Only	IPSC Only	IPSC Only	IPSC Only
ENSG00000089050	10741	RBBP9	FC>2, D20 Only	H9 Only	H9 Only	H9 Only	ENSG00000180113	221400	TDRD6	FC>2, D20 Only	IPSC Only	IPSC Only	IPSC Only
ENSG00000100320	23543	RBFOX2	FC>2, D20 Only	H9 Only	H9 Only	H9 Only	ENSG00000203288	109729141	TDRKH-AS1	FC>2, D20 Only	Both	Both	Both
ENSG00000112183	221662	RBM24	FC>2, D20 Only	H9 Only	H9 Only	H9 Only	ENSG00000135269	26136	TES	FC>2, D20 Only	IPSC Only	IPSC Only	IPSC Only
ENSG00000173914	83759	RBM4B	FC>2, D20 Only	H9 Only	H9 Only	H9 Only	ENSG00000138336	80312	TET1	FC>2, D20 Only	Both	Both	Both
ENSG00000114115	5947	RBP1	FC>2, D20 Only	H9 Only	H9 Only	H9 Only	ENSG00000151575	374618	TEX9	FC>2, D20 Only	IPSC Only	IPSC Only	IPSC Only
ENSG00000056586	54542	RC3H2	FC>2, D20 Only	H9 Only	H9 Only	H9 Only	ENSG00000105967	22797	TFEC	FC>2, D20 Only	IPSC Only	IPSC Only	IPSC Only
ENSG00000136161	1102	RCBTB2	FC>2, D20 Only	H9 Only	H9 Only	H9 Only	ENSG00000129028	56906	THAP10	FC>2, D20 Only	Both	Both	Both
ENSG00000139890	161253	REM2	FC>2, D20 Only	H9 Only	H9 Only	H9 Only	ENSG00000173451	83591	THAP2	FC>2, D20 Only	IPSC Only	IPSC Only	IPSC Only
ENSG00000165731	5979	RET	FC>2, D20 Only	H9 Only	H9 Only	H9 Only	ENSG00000159445	117145	THEM4	FC>2, D20 Only	Both	Both	Both
ENSG00000143207	64326	RFWD2	FC>2, D20 Only	Both	Both	Both	ENSG00000150779	26521	TIMM8B	FC>2, D20 Only	IPSC Only	IPSC Only	IPSC Only
ENSG00000148908	6001	RGS10	FC>2, D20 Only	H9 Only	H9 Only	H9 Only	ENSG00000174125	7096	TLR1	FC>2, D20 Only	IPSC Only	IPSC Only	IPSC Only
ENSG00000159788	6002	RGS12	FC>2, D20 Only	H9 Only	H9 Only	H9 Only	ENSG00000174130	10333	TLR6	FC>2, D20 Only	IPSC Only	IPSC Only	IPSC Only
ENSG00000091844	26575	RGS17	FC>2, D20 Only	Both	Both	Both	ENSG00000184277	80213	TM2D3	FC>2, D20 Only	Both	Both	Both
ENSG00000182732	9628	RGS6	FC>2, D20 Only	H9 Only	H9 Only	H9 Only	ENSG00000133069	9911	TMCC2	FC>2, D20 Only	IPSC Only	IPSC Only	IPSC Only
ENSG00000166405	79608	RIC3	FC>2, D20 Only	H9 Only	H9 Only	H9 Only	ENSG00000143183	54499	TMCO1	FC>2, D20 Only	Both	Both	Both
ENSG00000164327	253260	RICTOR	FC>2, D20 Only	H9 Only	H9 Only	H9 Only	ENSG00000100580	283578	TMED8	FC>2, D20 Only	Both	Both	Both
ENSG00000177181	284716	RIMKLA	FC>2, D20 Only	H9 Only	H9 Only	H9 Only	ENSG00000166292	55273	TMEM100	FC>2, D20 Only	IPSC Only	IPSC Only	IPSC Only
ENSG00000176406	9699	RIMS2	FC>2, D20 Only	H9 Only	H9 Only	H9 Only	ENSG00000198270	89894	TMEM116	FC>2, D20 Only	IPSC Only	IPSC Only	IPSC Only
ENSG00000117016	9783	RIMS3	FC>2, D20 Only	Both	Both	Both	ENSG00000164112	132332	TMEM155	FC>2, D20 Only	IPSC Only	IPSC Only	IPSC Only
ENSG00000101782	8780	RIOK3	FC>2, D20 Only	Both	Both	Both	ENSG00000215717	56900	TMEM167B	FC>2, D20 Only	IPSC Only	IPSC Only	IPSC Only
ENSG00000131263	51132	RLIM	FC>2, D20 Only	H9 Only	H9 Only	H9 Only	ENSG00000186889	200728	TMEM17	FC>2, D20 Only	IPSC Only	IPSC Only	IPSC Only
ENSG00000155906	55005	RMND1	FC>2, D20 Only	Both	Both	Both	ENSG00000205269	100113407	TMEM170B	FC>2, D20 Only	Both	Both	Both
ENSG00000123091	26994	RNF11	FC>2, D20 Only	Both	Both	Both	ENSG00000152154	130733	TMEM178A	FC>2, D20 Only	Both	Both	Both
ENSG00000157450	54778	RNF111	FC>2, D20 Only	H9 Only	H9 Only	H9 Only	ENSG00000139291	55266	TMEM19	FC>2, D20 Only	IPSC Only	IPSC Only	IPSC Only
ENSG00000265491	27246	RNF115	FC>2, D20 Only	H9 Only	H9 Only	H9 Only	ENSG00000244045	147007	TMEM199	FC>2, D20 Only	Both	Both	Both
ENSG00000110315	50862	RNF141	FC>2, D20 Only	H9 Only	H9 Only	H9 Only	ENSG00000206432	645369	TMEM200C	FC>2, D20 Only	IPSC Only	IPSC Only	IPSC Only
ENSG00000151692	9781	RNF144A	FC>2, D20 Only	H9 Only	H9 Only	H9 Only	ENSG00000181458	55076	TMEM45A	FC>2, D20 Only	IPSC Only	IPSC Only	IPSC Only
ENSG00000228203	386597	RNF144A-AS1	FC>2, D20 Only	Both	Both	Both	ENSG00000116209	9528	TMEM59	FC>2, D20 Only	IPSC Only	IPSC Only	IPSC Only
ENSG00000145860	153830	RNF145	FC>2, D20 Only	H9 Only	H9 Only	H9 Only	ENSG00000175348	56674	TMEM9B	FC>2, D20 Only	Both	Both	Both
ENSG00000118518	81847	RNF146	FC>2, D20 Only	H9 Only	H9 Only	H9 Only	ENSG00000158164	11013	TMSB15A	FC>2, D20 Only	Both	Both	Both
ENSG00000141576	114804	RNF157	FC>2, D20 Only	H9 Only	H9 Only	H9 Only	ENSG00000269226	286527	TMSB15B	FC>2, D20 Only	IPSC Only	IPSC Only	IPSC Only
ENSG00000141622	494470	RNF165	FC>2, D20 Only	H9 Only	H9 Only	H9 Only	ENSG00000179104	160335	TMTC2	FC>2, D20 Only	IPSC Only	IPSC Only	IPSC Only
ENSG00000180537	221687	RNF182	FC>2, D20 Only	H9 Only	H9 Only	H9 Only	ENSG00000125247	84899	TMTC4	FC>2, D20 Only	Both	Both	Both
ENSG00000121481	6045	RNF2	FC>2, D20 Only	H9 Only	H9 Only	H9 Only	ENSG00000109079	7126	TNFAIP1	FC>2, D20 Only	IPSC Only	IPSC Only	IPSC Only
ENSG00000137075	152006	RNF38	FC>2, D20 Only	Both	Both	Both	ENSG00000067369	7158	TP53BP1	FC>2, D20 Only	Both	Both	Both
ENSG00000202538	26834	RNU4-2	FC>2, D20 Only	H9 Only	H9 Only	H9 Only	ENSG00000076554	7163	TPD52	FC>2, D20 Only	Both	Both	Both
ENSG00000207357	103625684	RNU6-2	FC>2, D20 Only	H9 Only	H9 Only	H9 Only	ENSG00000139287	121278	TPH2	FC>2, D20 Only	IPSC Only	IPSC Only	IPSC Only
ENSG00000169855	6091	ROBO1	FC>2, D20 Only	H9 Only	H9 Only	H9 Only	ENSG00000133112	7178	TPT1	FC>2, D20 Only	IPSC Only	IPSC Only	IPSC Only
ENSG00000198963	6096	RORB	FC>2, D20 Only	H9 Only	H9 Only	H9 Only	ENSG00000115993	66008	TRAK2	FC>2, D20 Only	Both	Both	Both
ENSG00000102218	6102	RP2	FC>2, D20 Only	H9 Only	H9 Only	H9 Only	ENSG00000174599	133022	TRAM1L1	FC>2, D20 Only	IPSC Only	IPSC Only	IPSC Only
ENSG00000122484	79871	RPAP2	FC>2, D20 Only	Both	Both	Both	ENSG00000253251	80006	TRAPPC13	FC>2, D20 Only	IPSC Only	IPSC Only	IPSC Only
ENSG00000103494	23322	RPGRIP1L	FC>2, D20 Only	H9 Only	H9 Only	H9 Only	ENSG00000196459	6399	TRAPPC2	FC>2, D20 Only	Both	Both	Both
ENSG00000071242	6196	RPS6KA2	FC>2, D20 Only	H9 Only	H9 Only	H9 Only	ENSG00000256060	10597	TRAPPC2B	FC>2, D20 Only	IPSC Only	IPSC Only	IPSC Only
ENSG00000072133	27330	RPS6KA6	FC>2, D20 Only	H9 Only	H9 Only	H9 Only	ENSG00000182400	122553	TRAPPC6B	FC>2, D20 Only	Both	Both	Both
ENSG00000108443	6198	RPS6KB1	FC>2, D20 Only	H9 Only	H9 Only	H9 Only	ENSG00000170893	7200	TRH	FC>2, D20 Only	IPSC Only	IPSC Only	IPSC Only
ENSG00000198208	83694	RPS6KL1	FC>2, D20 Only	H9 Only	H9 Only	H9 Only	ENSG00000204977	10206	TRIM13	FC>2, D20 Only	Both	Both	Both
ENSG00000085721	54700	RRN3	FC>2, D20 Only	H9 Only	H9 Only	H9 Only	ENSG00000146833	89122	TRIM4	FC>2, D20 Only	IPSC Only	IPSC Only	IPSC Only
ENSG00000081019	54665	RSBN1	FC>2, D20 Only	Both	Both	Both	ENSG00000069018	57113	TRPC7	FC>2, D20 Only	IPSC Only	IPSC Only	IPSC Only
ENSG00000187257	222194	RSBN1L	FC>2, D20 Only	Both	Both	Both	ENSG00000106537	27075	TSPAN13	FC>2, D20 Only	IPSC Only	IPSC Only	IPSC Only
ENSG00000188636	84247	RTL6	FC>2, D20 Only	H9 Only	H9 Only	H9 Only	ENSG00000134198	10100	TSPAN2	FC>2, D20 Only	Both	Both	Both
ENSG00000203950	26071	RTL8A	FC>2, D20 Only	H9 Only	H9 Only	H9 Only	ENSG00000168785	10098	TSPAN5	FC>2, D20 Only	Both	Both	Both
ENSG00000134590	8933	RTL8C	FC>2, D20 Only	H9 Only	H9 Only	H9 Only	ENSG00000143643	79573	TTC13	FC>2, D20 Only	IPSC Only	IPSC Only	IPSC Only
ENSG00000133318	10313	RTN3	FC>2, D20 Only	Both	Both	Both	ENSG00000182670	7267	TTC3	FC>2, D20 Only	IPSC Only	IPSC Only	IPSC Only
ENSG00000115310	57142	RTN4	FC>2, D20 Only	Both	Both	Both	ENSG00000197557	92104	TTC30A	FC>2, D20 Only	IPSC Only	IPSC Only	IPSC Only
ENSG00000145016	9711	RUBCN	FC>2, D20 Only	H9 Only	H9 Only	H9 Only	ENSG00000196659	150737	TTC30B	FC>2, D20 Only	Both	Both	Both
ENSG00000108309	10900	RUNDC3A	FC>2, D20 Only	H9 Only	H9 Only	H9 Only	ENSG00000113638	23548	TTC33	FC>2, D20 Only	Both	Both	Both
ENSG00000160753	23623	RUSC1	FC>2, D20 Only	H9 Only	H9 Only	H9 Only	ENSG00000168234	125488	TTC39C	FC>2, D20 Only	Both	Both	Both
ENSG00000198853	9853	RUSC2	FC>2, D20 Only	H9 Only	H9 Only	H9 Only	ENSG00000136319	91875	TTC5	FC>2, D20 Only	IPSC Only	IPSC Only	IPSC Only
ENSG00000111832	51389	RWDD1	FC>2, D20 Only	Both	Both	Both	ENSG00000233864	64595	TTTY15	FC>2, D20 Only	IPSC Only	IPSC Only	IPSC Only
ENSG00000156253	10069	RWDD2B	FC>2, D20 Only	H9 Only	H9 Only	H9 Only	ENSG00000130338	56995	TULP4	FC>2, D20 Only	IPSC Only	IPSC Only	IPSC Only
ENSG00000122481	25950	RWDD3	FC>2, D20 Only	H9 Only	H9 Only	H9 Only	ENSG00000198680	286319	TUSC1	FC>2, D20 Only	IPSC Only	IPSC Only	IPSC Only
ENSG00000182552	201965	RWDD4	FC>2, D20 Only	H9 Only	H9 Only	H9 Only	ENSG00000151239	5756	TWF1	FC>2, D20 Only	IPSC Only	IPSC Only	IPSC Only
ENSG00000151835	26278	SACS	FC>2, D20 Only	H9 Only	H9 Only	H9 Only	ENSG00000233608	117581	TWIST2	FC>2, D20 Only	IPSC Only	IPSC Only	IPSC Only
ENSG00000100583	161394	SAMD15	FC>2, D20 Only	H9 Only	H9 Only	H9 Only	ENSG00000087301	57544	TXNDC16	FC>2, D20 Only	Both	Both	Both
ENSG00000164576	79685	SAP30L	FC>2, D20 Only	Both	Both	Both	ENSG00000248049	550112	UBA6-AS1	FC>2, D20 Only	IPSC Only	IPSC Only	IPSC Only
ENSG00000133872	51669	SARAF	FC>2, D20 Only	Both	Both	Both	ENSG00000119048	7320	UBE2B	FC>2, D20 Only	Both	Both	Both
ENSG00000004139	23098	SARM1	FC>2, D20 Only	H9 Only	H9 Only	H9 Only	ENSG00000170035	10477	UBE2E3	FC>2, D20 Only	Both	Both	Both
ENSG00000182568	6304	SATB1	FC>2, D20 Only	H9 Only	H9 Only	H9 Only	ENSG00000198833	51465	UBE2J1	FC>2, D20 Only	IPSC Only	IPSC Only	IPSC Only
ENSG00000112167	55776	SAYSD1	FC>2, D20 Only	Both	Both	Both	ENSG00000140367	92912	UBE2Q2	FC>2, D20 Only	Both	Both	Both
ENSG00000126524	51119	SBDS	FC>2, D20 Only	H9 Only	H9 Only	H9 Only	ENSG00000144357	130507	UBR3	FC>2, D20 Only	IPSC Only	IPSC Only	IPSC Only
ENSG00000225648	155370	SBDSP1	FC>2, D20 Only	H9 Only	H9 Only	H9 Only	ENSG00000215114	137886	UBXN2B	FC>2, D20 Only	Both	Both	Both
ENSG00000173611	286205	SCAI	FC>2, D20 Only	H9 Only	H9 Only	H9 Only	ENSG00000120686	51569	UFM1	FC>2, D20 Only	IPSC Only	IPSC Only	IPSC Only
ENSG00000085365	9522	SCAMP1	FC>2, D20 Only	H9 Only	H9 Only	H9 Only	ENSG00000274956	643763	UG0898H09	FC>2, D20 Only	IPSC Only	IPSC Only	IPSC Only
ENSG00000252481	677768	SCARNA13	FC>2, D20 Only	H9 Only	H9 Only	H9 Only	ENSG00000083290	9706	ULK2	FC>2, D20 Only	IPSC Only	IPSC Only	IPSC Only
ENSG00000252835	677763	SCARNA21	FC>2, D20 Only	H9 Only	H9 Only	H9 Only	ENSG00000156467	7381	UQCRB	FC>2, D20 Only	Both	Both	Both
ENSG00000252010	677775	SCARNA5	FC>2, D20 Only	Both	Both	Both	ENSG00000164405	27089	UQCRQ	FC>2, D20 Only	IPSC Only	IPSC Only	IPSC Only
ENSG00000104112	29106	SCG3	FC>2, D20 Only	Both	Both	Both	ENSG00000042781	7399	USH2A	FC>2, D20 Only	IPSC Only	IPSC Only	IPSC Only
ENSG00000166922	6447	SCG5	FC>2, D20 Only	Both	Both	Both	ENSG00000135655	9958	USP15	FC>2, D20 Only	Both	Both	Both
ENSG00000153130	60592	SCOC	FC>2, D20 Only	Both	Both	Both	ENSG00000140455	9960	USP3	FC>2, D20 Only	IPSC Only	IPSC Only	IPSC Only
ENSG00000215397	85508	SCRT2	FC>2, D20 Only	H9 Only	H9 Only	H9 Only	ENSG00000248866	643783	USP46-AS1	FC>2, D20 Only	IPSC Only	IPSC Only	IPSC Only
ENSG00000080293	6344	SCTR	FC>2, D20 Only	H9 Only	H9 Only	H9 Only	ENSG00000124164	9217	VAPB	FC>2, D20 Only	Both	Both	Both
ENSG00000136021	55681	SCYL2	FC>2, D20 Only	H9 Only	H9 Only	H9 Only	ENSG00000028203	55591	VEZT	FC>2, D20 Only	Both	Both	Both
ENSG00000000457	57147	SCYL3	FC>2, D20 Only	H9 Only	H9 Only	H9 Only	ENSG00000111237	51699	VPS29	FC>2, D20 Only	IPSC Only	IPSC Only	IPSC Only
ENSG00000146555	221935	SDK1	FC>2, D20 Only	H9 Only	H9 Only	H9 Only	ENSG00000176428	155382	VPS37D	FC>2, D20 Only	Both	Both	Both
ENSG00000166562	90701	SEC11C	FC>2, D20 Only	Both	Both	Both	ENSG00000136631	11311	VPS45	FC>2, D20 Only	Both	Both	Both
ENSG00000198843	51714	SELENOT	FC>2, D20 Only	Both	Both	Both	ENSG00000004766	55610	VPS50	FC>2, D20 Only	Both	Both	Both
ENSG00000138758	55752	SEPT11	FC>2, D20 Only	H9 Only	H9 Only	H9 Only	ENSG00000100987	30813	VSX1	FC>2, D20 Only	IPSC Only	IPSC Only	IPSC Only
ENSG00000100167	55964	SEPT3	FC>2, D20 Only	H9 Only	H9 Only	H9 Only	ENSG00000168658	200403	VWA3B	FC>2, D20 Only	IPSC Only	IPSC Only	IPSC Only
ENSG00000184702	5413	SEPT5	FC>2, D20 Only	H9 Only	H9 Only	H9 Only	ENSG00000120860	51019	WASHC3	FC>2, D20 Only	IPSC Only	IPSC Only	IPSC Only
ENSG00000122545	989	SEPT7	FC>2, D20 Only	H9 Only	H9 Only	H9 Only	ENSG00000180769	404201	WDFY3-AS2	FC>2, D20 Only	IPSC Only	IPSC Only	IPSC Only
ENSG00000132824	10955	SERINC3	FC>2, D20 Only	H9 Only	H9 Only	H9 Only	ENSG00000158023	144406	WDR66	FC>2, D20 Only	IPSC Only	IPSC Only	IPSC Only
ENSG00000151778	387923	SERP2	FC>2, D20 Only	H9 Only	H9 Only	H9 Only	ENSG00000091157	23335	WDR7	FC>2, D20 Only	Both	Both	Both
ENSG00000163069	6443	SGCB	FC>2, D20 Only	Both	Both	Both	ENSG00000166415	256764	WDR72	FC>2, D20 Only	IPSC Only	IPSC Only	IPSC Only
ENSG00000197860	54557	SGTB	FC>2, D20 Only	H9 Only	H9 Only	H9 Only	ENSG00000182093	7485	WRB	FC>2, D20 Only	Both	Both	Both
ENSG00000198478	83699	SH3BGRL2	FC>2, D20 Only	H9 Only	H9 Only	H9 Only	ENSG00000176871	55884	WSB2	FC>2, D20 Only	Both	Both	Both
ENSG00000107295	6456	SH3GL2	FC>2, D20 Only	H9 Only	H9 Only	H9 Only	ENSG00000241127	57002	YAE1D1	FC>2, D20 Only	Both	Both	Both
ENSG00000154447	57630	SH3RF1	FC>2, D20 Only	H9 Only	H9 Only	H9 Only	ENSG00000170027	7532	YWHAG	FC>2, D20 Only	Both	Both	Both
ENSG00000188803	388336	SHISA6	FC>2, D20 Only	H9 Only	H9 Only	H9 Only	ENSG00000163374	55249	YY1AP1	FC>2, D20 Only	IPSC Only	IPSC Only	IPSC Only
ENSG00000187902	729956	SHISA7	FC>2, D20 Only	H9 Only	H9 Only	H9 Only	ENSG00000247271	729013	ZBED5-AS1	FC>2, D20 Only	IPSC Only	IPSC Only	IPSC Only
ENSG00000138944	85352	SHISAL1	FC>2, D20 Only	H9 Only	H9 Only	H9 Only	ENSG00000232040	114821	ZBED9	FC>2, D20 Only	Both	Both	Both
ENSG00000108061	8036	SHOC2	FC>2, D20 Only	Both	Both	Both	ENSG00000205189	65986	ZBTB10	FC>2, D20 Only	Both	Both	Both
ENSG00000182628	348235	SKA2	FC>2, D20 Only	H9 Only	H9 Only	H9 Only	ENSG00000181722	26137	ZBTB20	FC>2, D20 Only	IPSC Only	IPSC Only	IPSC Only
ENSG00000180592	387640	SKIDA1	FC>2, D20 Only	H9 Only	H9 Only	H9 Only	ENSG00000177888	360023	ZBTB41	FC>2, D20 Only	IPSC Only	IPSC Only	IPSC Only
ENSG00000139737	122060	SLAIN1	FC>2, D20 Only	Both	Both	Both	ENSG00000119703	79696	ZC2HC1C	FC>2, D20 Only	Both	Both	Both
ENSG00000109171	57606	SLAIN2	FC>2, D20 Only	H9 Only	H9 Only	H9 Only	ENSG00000144161	84524	ZC3H8	FC>2, D20 Only	IPSC Only	IPSC Only	IPSC Only
ENSG00000145248	201780	SLC10A4	FC>2, D20 Only	H9 Only	H9 Only	H9 Only	ENSG00000134744	23318	ZCCHC11	FC>2, D20 Only	Both	Both	Both
ENSG00000163393	55356	SLC22A15	FC>2, D20 Only	Both	Both	Both	ENSG00000102383	158866	ZDHHC15	FC>2, D20 Only	Both	Both	Both
ENSG00000102078	9016	SLC25A14	FC>2, D20 Only	Both	Both	Both	ENSG00000198939	80108	ZFP2	FC>2, D20 Only	IPSC Only	IPSC Only	IPSC Only
ENSG00000085491	29957	SLC25A24	FC>2, D20 Only	H9 Only	H9 Only	H9 Only	ENSG00000120784	22835	ZFP30	FC>2, D20 Only	IPSC Only	IPSC Only	IPSC Only
ENSG00000269743	401612	SLC25A53	FC>2, D20 Only	Both	Both	Both	ENSG00000152518	678	ZFP36L2	FC>2, D20 Only	IPSC Only	IPSC Only	IPSC Only
ENSG00000224281	100303728	SLC25A5-AS1	FC>2, D20 Only	H9 Only	H9 Only	H9 Only	ENSG00000136866	7539	ZFP37	FC>2, D20 Only	Both	Both	Both
ENSG00000215790	9906	SLC35E2	FC>2, D20 Only	H9 Only	H9 Only	H9 Only	ENSG00000184939	146198	ZFP90	FC>2, D20 Only	IPSC Only	IPSC Only	IPSC Only
ENSG00000189339	728661	SLC35E2B	FC>2, D20 Only	H9 Only	H9 Only	H9 Only	ENSG00000067646	7544	ZFY	FC>2, D20 Only	IPSC Only	IPSC Only	IPSC Only
ENSG00000196376	222553	SLC35F1	FC>2, D20 Only	H9 Only	H9 Only	H9 Only	ENSG00000269793	101929059	ZIM2-AS1	FC>2, D20 Only	IPSC Only	IPSC Only	IPSC Only
ENSG00000141424	25800	SLC39A6	FC>2, D20 Only	Both	Both	Both	ENSG00000106261	7586	ZKSCAN1	FC>2, D20 Only	IPSC Only	IPSC Only	IPSC Only
ENSG00000033867	9497	SLC4A7	FC>2, D20 Only	H9 Only	H9 Only	H9 Only	ENSG00000155592	342357	ZKSCAN2	FC>2, D20 Only	Both	Both	Both
ENSG00000050438	9498	SLC4A8	FC>2, D20 Only	H9 Only	H9 Only	H9 Only	ENSG00000196345	55888	ZKSCAN7	FC>2, D20 Only	Both	Both	Both
ENSG00000072041	55117	SLC6A15	FC>2, D20 Only	H9 Only	H9 Only	H9 Only	ENSG00000132950	9205	ZMYM5	FC>2, D20 Only	Both	Both	Both
ENSG00000103546	6530	SLC6A2	FC>2, D20 Only	H9 Only	H9 Only	H9 Only	ENSG00000062370	7771	ZNF112	FC>2, D20 Only	Both	Both	Both
ENSG00000198689	10479	SLC9A6	FC>2, D20 Only	Both	Both	Both	ENSG00000105708	7561	ZNF14	FC>2, D20 Only	Both	Both	Both
ENSG00000121871	22865	SLITRK3	FC>2, D20 Only	H9 Only	H9 Only	H9 Only	ENSG00000147117	7712	ZNF157	FC>2, D20 Only	Both	Both	Both
ENSG00000179542	139065	SLITRK4	FC>2, D20 Only	H9 Only	H9 Only	H9 Only	ENSG00000167384	7733	ZNF180	FC>2, D20 Only	Both	Both	Both
ENSG00000165300	26050	SLITRK5	FC>2, D20 Only	H9 Only	H9 Only	H9 Only	ENSG00000197841	339318	ZNF181	FC>2, D20 Only	IPSC Only	IPSC Only	IPSC Only
ENSG00000164609	10569	SLU7	FC>2, D20 Only	H9 Only	H9 Only	H9 Only	ENSG00000096654	7738	ZNF184	FC>2, D20 Only	Both	Both	Both
ENSG00000170365	4086	SMAD1	FC>2, D20 Only	Both	Both	Both	ENSG00000157429	7567	ZNF19	FC>2, D20 Only	IPSC Only	IPSC Only	IPSC Only
ENSG00000112305	60682	SMAP1	FC>2, D20 Only	H9 Only	H9 Only	H9 Only	ENSG00000186448	10168	ZNF197	FC>2, D20 Only	IPSC Only	IPSC Only	IPSC Only
ENSG00000163104	56916	SMARCAD1	FC>2, D20 Only	H9 Only	H9 Only	H9 Only	ENSG00000159885	7673	ZNF222	FC>2, D20 Only	Both	Both	Both
ENSG00000139613	6601	SMARCC2	FC>2, D20 Only	H9 Only	H9 Only	H9 Only	ENSG00000196922	286101	ZNF252P	FC>2, D20 Only	IPSC Only	IPSC Only	IPSC Only
ENSG00000073584	6605	SMARCE1	FC>2, D20 Only	H9 Only	H9 Only	H9 Only	ENSG00000137871	54816	ZNF280D	FC>2, D20 Only	Both	Both	Both
ENSG00000183172	91689	SMDT1	FC>2, D20 Only	H9 Only	H9 Only	H9 Only	ENSG00000267508	26974	ZNF285	FC>2, D20 Only	IPSC Only	IPSC Only	IPSC Only
ENSG00000256537	100129361	SMIM10L1	FC>2, D20 Only	H9 Only	H9 Only	H9 Only	ENSG00000249459	729288	ZNF286B	FC>2, D20 Only	Both	Both	Both
ENSG00000163683	201895	SMIM14	FC>2, D20 Only	H9 Only	H9 Only	H9 Only	ENSG00000141040	57336	ZNF287	FC>2, D20 Only	IPSC Only	IPSC Only	IPSC Only
ENSG00000240204	100287482	SMKR1	FC>2, D20 Only	H9 Only	H9 Only	H9 Only	ENSG00000188994	23036	ZNF292	FC>2, D20 Only	Both	Both	Both
ENSG00000099940	9342	SNAP29	FC>2, D20 Only	H9 Only	H9 Only	H9 Only	ENSG00000169740	7580	ZNF32	FC>2, D20 Only	IPSC Only	IPSC Only	IPSC Only
ENSG00000145335	6622	SNCA	FC>2, D20 Only	H9 Only	H9 Only	H9 Only	ENSG00000196693	7582	ZNF33B	FC>2, D20 Only	Both	Both	Both
ENSG00000173267	6623	SNCG	FC>2, D20 Only	H9 Only	H9 Only	H9 Only	ENSG00000161298	84911	ZNF382	FC>2, D20 Only	IPSC Only	IPSC Only	IPSC Only
ENSG00000212464	677800	SNORA12	FC>2, D20 Only	Both	Both	Both	ENSG00000147124	7592	ZNF41	FC>2, D20 Only	Both	Both	Both
ENSG00000207008	677833	SNORA54	FC>2, D20 Only	H9 Only	H9 Only	H9 Only	ENSG00000197050	147923	ZNF420	FC>2, D20 Only	Both	Both	Both
ENSG00000222489	109616976	SNORA79B	FC>2, D20 Only	Both	Both	Both	ENSG00000197857	51710	ZNF44	FC>2, D20 Only	Both	Both	Both
ENSG00000124380	11017	SNRNP27	FC>2, D20 Only	H9 Only	H9 Only	H9 Only	ENSG00000197044	126068	ZNF441	FC>2, D20 Only	IPSC Only	IPSC Only	IPSC Only
ENSG00000086300	29887	SNX10	FC>2, D20 Only	H9 Only	H9 Only	H9 Only	ENSG00000189164	84503	ZNF527	FC>2, D20 Only	Both	Both	Both
ENSG00000114520	8723	SNX4	FC>2, D20 Only	Both	Both	Both	ENSG00000187187	339327	ZNF546	FC>2, D20 Only	IPSC Only	IPSC Only	IPSC Only
ENSG00000095637	10580	SORBS1	FC>2, D20 Only	Both	Both	Both	ENSG00000186300	148254	ZNF555	FC>2, D20 Only	Both	Both	Both
ENSG00000154556	8470	SORBS2	FC>2, D20 Only	H9 Only	H9 Only	H9 Only	ENSG00000196357	147929	ZNF565	FC>2, D20 Only	Both	Both	Both
ENSG00000184985	57537	SORCS2	FC>2, D20 Only	H9 Only	H9 Only	H9 Only	ENSG00000186017	84924	ZNF566	FC>2, D20 Only	Both	Both	Both
ENSG00000100146	6663	SOX10	FC>2, D20 Only	H9 Only	H9 Only	H9 Only	ENSG00000171827	148268	ZNF570	FC>2, D20 Only	Both	Both	Both
ENSG00000176887	6664	SOX11	FC>2, D20 Only	Both	Both	Both	ENSG00000172748	169270	ZNF596	FC>2, D20 Only	IPSC Only	IPSC Only	IPSC Only
ENSG00000124766	6659	SOX4	FC>2, D20 Only	H9 Only	H9 Only	H9 Only	ENSG00000153896	148103	ZNF599	FC>2, D20 Only	IPSC Only	IPSC Only	IPSC Only
ENSG00000021574	6683	SPAST	FC>2, D20 Only	Both	Both	Both	ENSG00000168916	57507	ZNF608	FC>2, D20 Only	Both	Both	Both
ENSG00000167523	124045	SPATA33	FC>2, D20 Only	H9 Only	H9 Only	H9 Only	ENSG00000167554	162963	ZNF610	FC>2, D20 Only	IPSC Only	IPSC Only	IPSC Only
ENSG00000145757	83890	SPATA9	FC>2, D20 Only	H9 Only	H9 Only	H9 Only	ENSG00000213020	81856	ZNF611	FC>2, D20 Only	Both	Both	Both
ENSG00000123352	65244	SPATS2	FC>2, D20 Only	H9 Only	H9 Only	H9 Only	ENSG00000197566	57547	ZNF624	FC>2, D20 Only	IPSC Only	IPSC Only	IPSC Only
ENSG00000186787	474343	SPIN2B	FC>2, D20 Only	H9 Only	H9 Only	H9 Only	ENSG00000198551	199692	ZNF627	FC>2, D20 Only	Both	Both	Both
ENSG00000204271	169981	SPIN3	FC>2, D20 Only	H9 Only	H9 Only	H9 Only	ENSG00000221994	57232	ZNF630	FC>2, D20 Only	IPSC Only	IPSC Only	IPSC Only
ENSG00000121067	8405	SPOP	FC>2, D20 Only	H9 Only	H9 Only	H9 Only	ENSG00000167528	121274	ZNF641	FC>2, D20 Only	Both	Both	Both
ENSG00000188766	399473	SPRED3	FC>2, D20 Only	H9 Only	H9 Only	H9 Only	ENSG00000175105	55279	ZNF654	FC>2, D20 Only	IPSC Only	IPSC Only	IPSC Only
ENSG00000104549	6713	SQLE	FC>2, D20 Only	H9 Only	H9 Only	H9 Only	ENSG00000143067	90874	ZNF697	FC>2, D20 Only	Both	Both	Both
ENSG00000277363	80725	SRCIN1	FC>2, D20 Only	H9 Only	H9 Only	H9 Only	ENSG00000147180	7552	ZNF711	FC>2, D20 Only	IPSC Only	IPSC Only	IPSC Only
ENSG00000145545	6715	SRD5A1	FC>2, D20 Only	H9 Only	H9 Only	H9 Only	ENSG00000237440	100129842	ZNF737	FC>2, D20 Only	Both	Both	Both
ENSG00000185739	6345	SRL	FC>2, D20 Only	H9 Only	H9 Only	H9 Only	ENSG00000196391	342132	ZNF774	FC>2, D20 Only	IPSC Only	IPSC Only	IPSC Only
ENSG00000184402	26039	SS18L1	FC>2, D20 Only	Both	Both	Both	ENSG00000128000	163131	ZNF780B	FC>2, D20 Only	Both	Both	Both
ENSG00000144057	84620	ST6GAL2	FC>2, D20 Only	H9 Only	H9 Only	H9 Only	ENSG00000048405	168850	ZNF800	FC>2, D20 Only	IPSC Only	IPSC Only	IPSC Only
ENSG00000004866	7982	ST7	FC>2, D20 Only	H9 Only	H9 Only	H9 Only	ENSG00000197779	347344	ZNF81	FC>2, D20 Only	IPSC Only	IPSC Only	IPSC Only
ENSG00000177511	51046	ST8SIA3	FC>2, D20 Only	H9 Only	H9 Only	H9 Only	ENSG00000196267	162962	ZNF836	FC>2, D20 Only	IPSC Only	IPSC Only	IPSC Only
ENSG00000118007	10274	STAG1	FC>2, D20 Only	H9 Only	H9 Only	H9 Only	ENSG00000198040	7637	ZNF84	FC>2, D20 Only	Both	Both	Both
ENSG00000147465	6770	STAR	FC>2, D20 Only	Both	Both	Both	ENSG00000176723	283933	ZNF843	FC>2, D20 Only	IPSC Only	IPSC Only	IPSC Only
ENSG00000010270	83930	STARD3NL	FC>2, D20 Only	Both	Both	Both	ENSG00000221923	400713	ZNF880	FC>2, D20 Only	IPSC Only	IPSC Only	IPSC Only
ENSG00000040341	27067	STAU2	FC>2, D20 Only	H9 Only	H9 Only	H9 Only	ENSG00000167232	7644	ZNF91	FC>2, D20 Only	IPSC Only	IPSC Only	IPSC Only
ENSG00000169302	202374	STK32A	FC>2, D20 Only	H9 Only	H9 Only	H9 Only	ENSG00000196812	80345	ZSCAN16	FC>2, D20 Only	Both	Both	Both
ENSG00000117632	3925	STMN1	FC>2, D20 Only	Both	Both	Both	ENSG00000197062	7741	ZSCAN26	FC>2, D20 Only	Both	Both	Both
ENSG00000243317	647087	STMP1	FC>2, D20 Only	Both	Both	Both	ENSG00000137185	7746	ZSCAN9	FC>2, D20 Only	Both	Both	Both
ENSG00000068781	286749	STON1-GTF2A1L	FC>2, D20 Only	Both	Both	Both
ENSG00000173320	56977	STOX2	FC>2, D20 Only	H9 Only	H9 Only	H9 Only
ENSG00000111450	2054	STX2	FC>2, D20 Only	H9 Only	H9 Only	H9 Only
ENSG00000079950	8417	STX7	FC>2, D20 Only	Both	Both	Both
ENSG00000145087	9515	STXBP5L	FC>2, D20 Only	Both	Both	Both
ENSG00000130540	25830	SULT4A1	FC>2, D20 Only	H9 Only	H9 Only	H9 Only
ENSG00000100242	25777	SUN2	FC>2, D20 Only	H9 Only	H9 Only	H9 Only
ENSG00000196284	8464	SUPT3H	FC>2, D20 Only	Both	Both	Both
ENSG00000119760	9913	SUPT7L	FC>2, D20 Only	H9 Only	H9 Only	H9 Only
ENSG00000159164	9900	SV2A	FC>2, D20 Only	H9 Only	H9 Only	H9 Only
ENSG00000177868	374969	SVBP	FC>2, D20 Only	Both	Both	Both
ENSG00000116668	54823	SWT1	FC>2, D20 Only	Both	Both	Both
ENSG00000008056	6853	SYN1	FC>2, D20 Only	H9 Only	H9 Only	H9 Only
ENSG00000127561	9143	SYNGR3	FC>2, D20 Only	H9 Only	H9 Only	H9 Only
ENSG00000102003	6855	SYP	FC>2, D20 Only	H9 Only	H9 Only	H9 Only
ENSG00000067715	6857	SYT1	FC>2, D20 Only	H9 Only	H9 Only	H9 Only
ENSG00000143858	127833	SYT2	FC>2, D20 Only	H9 Only	H9 Only	H9 Only
ENSG00000129990	6861	SYT5	FC>2, D20 Only	H9 Only	H9 Only	H9 Only
ENSG00000157625	257397	TAB3	FC>2, D20 Only	H9 Only	H9 Only	H9 Only
ENSG00000225265	100506161	TAF1A-AS1	FC>2, D20 Only	H9 Only	H9 Only	H9 Only
ENSG00000162065	57465	TBC1D24	FC>2, D20 Only	H9 Only	H9 Only	H9 Only
ENSG00000111490	23329	TBC1D30	FC>2, D20 Only	H9 Only	H9 Only	H9 Only
ENSG00000131374	9779	TBC1D5	FC>2, D20 Only	H9 Only	H9 Only	H9 Only
ENSG00000028839	9519	TBPL1	FC>2, D20 Only	Both	Both	Both
ENSG00000154144	84897	TBRG1	FC>2, D20 Only	H9 Only	H9 Only	H9 Only
ENSG00000184905	140597	TCEAL2	FC>2, D20 Only	H9 Only	H9 Only	H9 Only
ENSG00000196507	85012	TCEAL3	FC>2, D20 Only	H9 Only	H9 Only	H9 Only
ENSG00000176769	256536	TCERG1L	FC>2, D20 Only	H9 Only	H9 Only	H9 Only
ENSG00000176148	55346	TCP11L1	FC>2, D20 Only	H9 Only	H9 Only	H9 Only
ENSG00000083544	81550	TDRD3	FC>2, D20 Only	H9 Only	H9 Only	H9 Only
ENSG00000203288	109729141	TDRKH-AS1	FC>2, D20 Only	Both	Both	Both
ENSG00000138336	80312	TET1	FC>2, D20 Only	Both	Both	Both
ENSG00000187605	200424	TET3	FC>2, D20 Only	H9 Only	H9 Only	H9 Only
ENSG00000106799	7046	TGFBR1	FC>2, D20 Only	H9 Only	H9 Only	H9 Only
ENSG00000129028	56906	THAP10	FC>2, D20 Only	Both	Both	Both
ENSG00000159445	117145	THEM4	FC>2, D20 Only	Both	Both	Both
ENSG00000144229	80731	THSD7B	FC>2, D20 Only	H9 Only	H9 Only	H9 Only
ENSG00000221944	200765	TIGD1	FC>2, D20 Only	H9 Only	H9 Only	H9 Only
ENSG00000173825	220359	TIGD3	FC>2, D20 Only	H9 Only	H9 Only	H9 Only
ENSG00000143155	261726	TIPRL	FC>2, D20 Only	H9 Only	H9 Only	H9 Only
ENSG00000140406	59274	TLNRD1	FC>2, D20 Only	H9 Only	H9 Only	H9 Only
ENSG00000184277	80213	TM2D3	FC>2, D20 Only	Both	Both	Both
ENSG00000172765	23023	TMCC1	FC>2, D20 Only	H9 Only	H9 Only	H9 Only
ENSG00000143183	54499	TMCO1	FC>2, D20 Only	Both	Both	Both
ENSG00000100580	283578	TMED8	FC>2, D20 Only	Both	Both	Both
ENSG00000183307	27439	TMEM121B	FC>2, D20 Only	H9 Only	H9 Only	H9 Only
ENSG00000249242	441027	TMEM150C	FC>2, D20 Only	H9 Only	H9 Only	H9 Only
ENSG00000205269	100113407	TMEM170B	FC>2, D20 Only	Both	Both	Both
ENSG00000152154	130733	TMEM178A	FC>2, D20 Only	Both	Both	Both
ENSG00000261115	100507421	TMEM178B	FC>2, D20 Only	H9 Only	H9 Only	H9 Only
ENSG00000240849	387521	TMEM189	FC>2, D20 Only	H9 Only	H9 Only	H9 Only
ENSG00000244045	147007	TMEM199	FC>2, D20 Only	Both	Both	Both
ENSG00000164484	114801	TMEM200A	FC>2, D20 Only	H9 Only	H9 Only	H9 Only
ENSG00000215712	729515	TMEM242	FC>2, D20 Only	H9 Only	H9 Only	H9 Only
ENSG00000165152	84302	TMEM246	FC>2, D20 Only	H9 Only	H9 Only	H9 Only
ENSG00000125355	55026	TMEM255A	FC>2, D20 Only	H9 Only	H9 Only	H9 Only
ENSG00000126950	59353	TMEM35A	FC>2, D20 Only	H9 Only	H9 Only	H9 Only
ENSG00000109084	27346	TMEM97	FC>2, D20 Only	H9 Only	H9 Only	H9 Only
ENSG00000175348	56674	TMEM9B	FC>2, D20 Only	Both	Both	Both
ENSG00000158164	11013	TMSB15A	FC>2, D20 Only	Both	Both	Both
ENSG00000125247	84899	TMTC4	FC>2, D20 Only	Both	Both	Both
ENSG00000175768	401505	TOMM5	FC>2, D20 Only	H9 Only	H9 Only	H9 Only
ENSG00000154174	9868	TOMM70	FC>2, D20 Only	H9 Only	H9 Only	H9 Only
ENSG00000077097	7155	TOP2B	FC>2, D20 Only	H9 Only	H9 Only	H9 Only
ENSG00000067369	7158	TP53BP1	FC>2, D20 Only	Both	Both	Both
ENSG00000076554	7163	TPD52	FC>2, D20 Only	Both	Both	Both
ENSG00000115993	66008	TRAK2	FC>2, D20 Only	Both	Both	Both
ENSG00000196459	6399	TRAPPC2	FC>2, D20 Only	Both	Both	Both
ENSG00000173626	100128327	TRAPPC3L	FC>2, D20 Only	H9 Only	H9 Only	H9 Only
ENSG00000182400	122553	TRAPPC6B	FC>2, D20 Only	Both	Both	Both
ENSG00000204977	10206	TRIM13	FC>2, D20 Only	Both	Both	Both
ENSG00000108448	147166	TRIM16L	FC>2, D20 Only	H9 Only	H9 Only	H9 Only
ENSG00000109654	23321	TRIM2	FC>2, D20 Only	H9 Only	H9 Only	H9 Only
ENSG00000113595	373	TRIM23	FC>2, D20 Only	H9 Only	H9 Only	H9 Only
ENSG00000152503	55521	TRIM36	FC>2, D20 Only	H9 Only	H9 Only	H9 Only
ENSG00000166326	54765	TRIM44	FC>2, D20 Only	H9 Only	H9 Only	H9 Only
ENSG00000205133	286144	TRIQK	FC>2, D20 Only	H9 Only	H9 Only	H9 Only
ENSG00000138741	7222	TRPC3	FC>2, D20 Only	H9 Only	H9 Only	H9 Only
ENSG00000165832	142940	TRUB1	FC>2, D20 Only	H9 Only	H9 Only	H9 Only
ENSG00000102804	8848	TSC22D1	FC>2, D20 Only	H9 Only	H9 Only	H9 Only
ENSG00000278156	641467	TSC22D1-AS1	FC>2, D20 Only	H9 Only	H9 Only	H9 Only
ENSG00000074319	7251	TSG101	FC>2, D20 Only	H9 Only	H9 Only	H9 Only
ENSG00000134198	10100	TSPAN2	FC>2, D20 Only	Both	Both	Both
ENSG00000168785	10098	TSPAN5	FC>2, D20 Only	Both	Both	Both
ENSG00000187189	23270	TSPYL4	FC>2, D20 Only	H9 Only	H9 Only	H9 Only
ENSG00000146216	84630	TTBK1	FC>2, D20 Only	H9 Only	H9 Only	H9 Only
ENSG00000128881	146057	TTBK2	FC>2, D20 Only	H9 Only	H9 Only	H9 Only
ENSG00000196659	150737	TTC30B	FC>2, D20 Only	Both	Both	Both
ENSG00000113638	23548	TTC33	FC>2, D20 Only	Both	Both	Both
ENSG00000168234	125488	TTC39C	FC>2, D20 Only	Both	Both	Both
ENSG00000114999	150465	TTL	FC>2, D20 Only	H9 Only	H9 Only	H9 Only
ENSG00000100271	25809	TTLL1	FC>2, D20 Only	H9 Only	H9 Only	H9 Only
ENSG00000167552	7846	TUBA1A	FC>2, D20 Only	H9 Only	H9 Only	H9 Only
ENSG00000137267	7280	TUBB2A	FC>2, D20 Only	H9 Only	H9 Only	H9 Only
ENSG00000137285	347733	TUBB2B	FC>2, D20 Only	H9 Only	H9 Only	H9 Only
ENSG00000258947	10381	TUBB3	FC>2, D20 Only	H9 Only	H9 Only	H9 Only
ENSG00000104833	10382	TUBB4A	FC>2, D20 Only	H9 Only	H9 Only	H9 Only
ENSG00000074935	51175	TUBE1	FC>2, D20 Only	H9 Only	H9 Only	H9 Only
ENSG00000166676	780776	TVP23A	FC>2, D20 Only	H9 Only	H9 Only	H9 Only
ENSG00000113621	79770	TXNDC15	FC>2, D20 Only	H9 Only	H9 Only	H9 Only
ENSG00000087301	57544	TXNDC16	FC>2, D20 Only	Both	Both	Both
ENSG00000119048	7320	UBE2B	FC>2, D20 Only	Both	Both	Both
ENSG00000072401	7321	UBE2D1	FC>2, D20 Only	H9 Only	H9 Only	H9 Only
ENSG00000170035	10477	UBE2E3	FC>2, D20 Only	Both	Both	Both
ENSG00000140367	92912	UBE2Q2	FC>2, D20 Only	Both	Both	Both
ENSG00000104343	55284	UBE2W	FC>2, D20 Only	H9 Only	H9 Only	H9 Only
ENSG00000188021	29978	UBQLN2	FC>2, D20 Only	H9 Only	H9 Only	H9 Only
ENSG00000168246	92181	UBTD2	FC>2, D20 Only	H9 Only	H9 Only	H9 Only
ENSG00000215114	137886	UBXN2B	FC>2, D20 Only	Both	Both	Both
ENSG00000164853	340260	UNCX	FC>2, D20 Only	H9 Only	H9 Only	H9 Only
ENSG00000156467	7381	UQCRB	FC>2, D20 Only	Both	Both	Both
ENSG00000135655	9958	USP15	FC>2, D20 Only	Both	Both	Both
ENSG00000135093	84749	USP30	FC>2, D20 Only	H9 Only	H9 Only	H9 Only
ENSG00000077254	23032	USP33	FC>2, D20 Only	H9 Only	H9 Only	H9 Only
ENSG00000132952	10208	USPL1	FC>2, D20 Only	H9 Only	H9 Only	H9 Only
ENSG00000124164	9217	VAPB	FC>2, D20 Only	Both	Both	Both
ENSG00000134215	10451	VAV3	FC>2, D20 Only	H9 Only	H9 Only	H9 Only
ENSG00000136451	7716	VEZF1	FC>2, D20 Only	H9 Only	H9 Only	H9 Only
ENSG00000028203	55591	VEZT	FC>2, D20 Only	Both	Both	Both
ENSG00000134086	7428	VHL	FC>2, D20 Only	H9 Only	H9 Only	H9 Only
ENSG00000069329	55737	VPS35	FC>2, D20 Only	H9 Only	H9 Only	H9 Only
ENSG00000136100	51028	VPS36	FC>2, D20 Only	H9 Only	H9 Only	H9 Only
ENSG00000155975	137492	VPS37A	FC>2, D20 Only	H9 Only	H9 Only	H9 Only
ENSG00000176428	155382	VPS37D	FC>2, D20 Only	Both	Both	Both
ENSG00000136631	11311	VPS45	FC>2, D20 Only	Both	Both	Both
ENSG00000004766	55610	VPS50	FC>2, D20 Only	Both	Both	Both
ENSG00000187135	342865	VSTM2B	FC>2, D20 Only	H9 Only	H9 Only	H9 Only
ENSG00000132821	128434	VSTM2L	FC>2, D20 Only	H9 Only	H9 Only	H9 Only
ENSG00000151532	143187	VTI1A	FC>2, D20 Only	H9 Only	H9 Only	H9 Only
ENSG00000112290	8936	WASF1	FC>2, D20 Only	H9 Only	H9 Only	H9 Only
ENSG00000227165	283089	WDR11-AS1	FC>2, D20 Only	H9 Only	H9 Only	H9 Only
ENSG00000101940	64743	WDR13	FC>2, D20 Only	H9 Only	H9 Only	H9 Only
ENSG00000047056	22884	WDR37	FC>2, D20 Only	H9 Only	H9 Only	H9 Only
ENSG00000091157	23335	WDR7	FC>2, D20 Only	Both	Both	Both
ENSG00000141452	29919	WDR98	FC>2, D20 Only	H9 Only	H9 Only	H9 Only
ENSG00000196632	65267	WNK3	FC>2, D20 Only	H9 Only	H9 Only	H9 Only
ENSG00000182093	7485	WRB	FC>2, D20 Only	Both	Both	Both
ENSG00000176871	55884	WSB2	FC>2, D20 Only	Both	Both	Both
ENSG00000206579	114786	XKR4	FC>2, D20 Only	H9 Only	H9 Only	H9 Only
ENSG00000260903	343702	XKR7	FC>2, D20 Only	H9 Only	H9 Only	H9 Only
ENSG00000143324	9213	XPR1	FC>2, D20 Only	H9 Only	H9 Only	H9 Only
ENSG00000103489	64131	XYLT1	FC>2, D20 Only	H9 Only	H9 Only	H9 Only
ENSG00000241127	57002	YAE1D1	FC>2, D20 Only	Both	Both	Both
ENSG00000119820	84272	YIPF4	FC>2, D20 Only	H9 Only	H9 Only	H9 Only
ENSG00000181704	286451	YIPF6	FC>2, D20 Only	H9 Only	H9 Only	H9 Only
ENSG00000100027	29799	YPEL1	FC>2, D20 Only	H9 Only	H9 Only	H9 Only
ENSG00000119801	51646	YPEL5	FC>2, D20 Only	H9 Only	H9 Only	H9 Only
ENSG00000170027	7532	YWHAG	FC>2, D20 Only	Both	Both	Both
ENSG00000100426	9889	ZBED4	FC>2, D20 Only	H9 Only	H9 Only	H9 Only
ENSG00000232040	114821	ZBED9	FC>2, D20 Only	Both	Both	Both
ENSG00000205189	65986	ZBTB10	FC>2, D20 Only	Both	Both	Both
ENSG00000066422	27107	ZBTB11	FC>2, D20 Only	H9 Only	H9 Only	H9 Only
ENSG00000171448	57684	ZBTB26	FC>2, D20 Only	H9 Only	H9 Only	H9 Only
ENSG00000177485	10009	ZBTB33	FC>2, D20 Only	H9 Only	H9 Only	H9 Only
ENSG00000130584	140685	ZBTB46	FC>2, D20 Only	H9 Only	H9 Only	H9 Only
ENSG00000168795	9925	ZBTB5	FC>2, D20 Only	H9 Only	H9 Only	H9 Only
ENSG00000160062	653121	ZBTB8A	FC>2, D20 Only	H9 Only	H9 Only	H9 Only
ENSG00000119703	79696	ZC2HC1C	FC>2, D20 Only	Both	Both	Both
ENSG00000134744	23318	ZCCHC11	FC>2, D20 Only	Both	Both	Both
ENSG00000102383	158866	ZDHHC15	FC>2, D20 Only	Both	Both	Both
ENSG00000186908	23390	ZDHHC17	FC>2, D20 Only	H9 Only	H9 Only	H9 Only
ENSG00000178381	90637	ZFAND2A	FC>2, D20 Only	H9 Only	H9 Only	H9 Only
ENSG00000066827	57623	ZFAT	FC>2, D20 Only	H9 Only	H9 Only	H9 Only
ENSG00000184517	162239	ZFP1	FC>2, D20 Only	H9 Only	H9 Only	H9 Only
ENSG00000142065	57677	ZFP14	FC>2, D20 Only	H9 Only	H9 Only	H9 Only
ENSG00000196867	140612	ZFP28	FC>2, D20 Only	H9 Only	H9 Only	H9 Only
ENSG00000180787	124961	ZFP3	FC>2, D20 Only	H9 Only	H9 Only	H9 Only
ENSG00000136866	7539	ZFP37	FC>2, D20 Only	Both	Both	Both
ENSG00000187815	339559	ZFP69	FC>2, D20 Only	H9 Only	H9 Only	H9 Only
ENSG00000187801	65243	ZFP69B	FC>2, D20 Only	H9 Only	H9 Only	H9 Only
ENSG00000186660	80829	ZFP91	FC>2, D20 Only	H9 Only	H9 Only	H9 Only
ENSG00000174306	23051	ZHX3	FC>2, D20 Only	H9 Only	H9 Only	H9 Only
ENSG00000155592	342357	ZKSCAN2	FC>2, D20 Only	Both	Both	Both
ENSG00000196345	55888	ZKSCAN7	FC>2, D20 Only	Both	Both	Both
ENSG00000132950	9205	ZMYM5	FC>2, D20 Only	Both	Both	Both
ENSG00000015171	10771	ZMYND11	FC>2, D20 Only	H9 Only	H9 Only	H9 Only
ENSG00000256223	7556	ZNF10	FC>2, D20 Only	H9 Only	H9 Only	H9 Only
ENSG00000062370	7771	ZNF112	FC>2, D20 Only	Both	Both	Both
ENSG00000152926	51351	ZNF117	FC>2, D20 Only	H9 Only	H9 Only	H9 Only
ENSG00000105708	7561	ZNF14	FC>2, D20 Only	Both	Both	Both
ENSG00000147117	7712	ZNF157	FC>2, D20 Only	Both	Both	Both
ENSG00000170949	90338	ZNF160	FC>2, D20 Only	H9 Only	H9 Only	H9 Only
ENSG00000167384	7733	ZNF180	FC>2, D20 Only	Both	Both	Both
ENSG00000096654	7738	ZNF184	FC>2, D20 Only	Both	Both	Both
ENSG00000136870	7743	ZNF189	FC>2, D20 Only	H9 Only	H9 Only	H9 Only
ENSG00000132010	7568	ZNF20	FC>2, D20 Only	H9 Only	H9 Only	H9 Only
ENSG00000159885	7673	ZNF222	FC>2, D20 Only	Both	Both	Both
ENSG00000159882	7773	ZNF230	FC>2, D20 Only	H9 Only	H9 Only	H9 Only
ENSG00000159915	353355	ZNF233	FC>2, D20 Only	H9 Only	H9 Only	H9 Only
ENSG00000263002	10780	ZNF234	FC>2, D20 Only	H9 Only	H9 Only	H9 Only
ENSG00000196150	58500	ZNF250	FC>2, D20 Only	H9 Only	H9 Only	H9 Only
ENSG00000198169	90987	ZNF251	FC>2, D20 Only	H9 Only	H9 Only	H9 Only
ENSG00000213096	9534	ZNF254	FC>2, D20 Only	H9 Only	H9 Only	H9 Only
ENSG00000254004	339324	ZNF260	FC>2, D20 Only	H9 Only	H9 Only	H9 Only
ENSG00000083844	9422	ZNF264	FC>2, D20 Only	H9 Only	H9 Only	H9 Only
ENSG00000257267	10778	ZNF271P	FC>2, D20 Only	H9 Only	H9 Only	H9 Only
ENSG00000137871	54816	ZNF280D	FC>2, D20 Only	Both	Both	Both
ENSG00000167637	284349	ZNF283	FC>2, D20 Only	H9 Only	H9 Only	H9 Only
ENSG00000186026	342909	ZNF284	FC>2, D20 Only	H9 Only	H9 Only	H9 Only
ENSG00000187607	57335	ZNF286A	FC>2, D20 Only	H9 Only	H9 Only	H9 Only
ENSG00000249459	729288	ZNF286B	FC>2, D20 Only	Both	Both	Both
ENSG00000188994	23036	ZNF292	FC>2, D20 Only	Both	Both	Both
ENSG00000168661	90075	ZNF30	FC>2, D20 Only	H9 Only	H9 Only	H9 Only
ENSG00000145908	91975	ZNF300	FC>2, D20 Only	H9 Only	H9 Only	H9 Only
ENSG00000181315	79692	ZNF322	FC>2, D20 Only	H9 Only	H9 Only	H9 Only
ENSG00000189180	7581	ZNF33A	FC>2, D20 Only	H9 Only	H9 Only	H9 Only
ENSG00000196693	7582	ZNF33B	FC>2, D20 Only	Both	Both	Both
ENSG00000088876	79175	ZNF343	FC>2, D20 Only	H9 Only	H9 Only	H9 Only
ENSG00000169131	6940	ZNF354A	FC>2, D20 Only	H9 Only	H9 Only	H9 Only
ENSG00000177932	30832	ZNF354C	FC>2, D20 Only	H9 Only	H9 Only	H9 Only
ENSG00000075407	7587	ZNF37A	FC>2, D20 Only	H9 Only	H9 Only	H9 Only
ENSG00000124613	346157	ZNF391	FC>2, D20 Only	H9 Only	H9 Only	H9 Only
ENSG00000147124	7592	ZNF41	FC>2, D20 Only	Both	Both	Both
ENSG00000170954	55786	ZNF415	FC>2, D20 Only	H9 Only	H9 Only	H9 Only
ENSG00000197050	147923	ZNF420	FC>2, D20 Only	Both	Both	Both
ENSG00000102935	23090	ZNF423	FC>2, D20 Only	H9 Only	H9 Only	H9 Only
ENSG00000131116	126299	ZNF428	FC>2, D20 Only	H9 Only	H9 Only	H9 Only
ENSG00000197013	353088	ZNF429	FC>2, D20 Only	H9 Only	H9 Only	H9 Only
ENSG00000198521	7594	ZNF43	FC>2, D20 Only	H9 Only	H9 Only	H9 Only
ENSG00000118620	80264	ZNF430	FC>2, D20 Only	H9 Only	H9 Only	H9 Only
ENSG00000197857	51710	ZNF44	FC>2, D20 Only	Both	Both	Both
ENSG00000171295	126070	ZNF440	FC>2, D20 Only	H9 Only	H9 Only	H9 Only
ENSG00000197808	92283	ZNF461	FC>2, D20 Only	H9 Only	H9 Only	H9 Only
ENSG00000127081	83744	ZNF484	FC>2, D20 Only	H9 Only	H9 Only	H9 Only
ENSG00000188033	57474	ZNF490	FC>2, D20 Only	H9 Only	H9 Only	H9 Only
ENSG00000081665	440515	ZNF506	FC>2, D20 Only	H9 Only	H9 Only	H9 Only
ENSG00000081386	22869	ZNF510	FC>2, D20 Only	H9 Only	H9 Only	H9 Only
ENSG00000243943	84450	ZNF512	FC>2, D20 Only	H9 Only	H9 Only	H9 Only
ENSG00000189164	84503	ZNF527	FC>2, D20 Only	Both	Both	Both
ENSG00000188785	147694	ZNF548	FC>2, D20 Only	H9 Only	H9 Only	H9 Only
ENSG00000186300	148254	ZNF555	FC>2, D20 Only	Both	Both	Both
ENSG00000171466	54811	ZNF562	FC>2, D20 Only	H9 Only	H9 Only	H9 Only
ENSG00000196357	147929	ZNF565	FC>2, D20 Only	Both	Both	Both
ENSG00000186017	84924	ZNF566	FC>2, D20 Only	Both	Both	Both
ENSG00000171827	148268	ZNF570	FC>2, D20 Only	Both	Both	Both
ENSG00000196967	199704	ZNF585A	FC>2, D20 Only	H9 Only	H9 Only	H9 Only
ENSG00000166704	80095	ZNF606	FC>2, D20 Only	H9 Only	H9 Only	H9 Only
ENSG00000168916	57507	ZNF608	FC>2, D20 Only	Both	Both	Both
ENSG00000213020	81856	ZNF611	FC>2, D20 Only	Both	Both	Both
ENSG00000157657	114991	ZNF618	FC>2, D20 Only	H9 Only	H9 Only	H9 Only
ENSG00000198551	199692	ZNF627	FC>2, D20 Only	Both	Both	Both
ENSG00000167528	121274	ZNF641	FC>2, D20 Only	Both	Both	Both
ENSG00000230844	401588	ZNF674-AS1	FC>2, D20 Only	H9 Only	H9 Only	H9 Only
ENSG00000196172	148213	ZNF681	FC>2, D20 Only	H9 Only	H9 Only	H9 Only
ENSG00000143067	90874	ZNF697	FC>2, D20 Only	Both	Both	Both
ENSG00000196110	374879	ZNF699	FC>2, D20 Only	H9 Only	H9 Only	H9 Only
ENSG00000182141	7562	ZNF708	FC>2, D20 Only	H9 Only	H9 Only	H9 Only
ENSG00000197951	58491	ZNF71	FC>2, D20 Only	H9 Only	H9 Only	H9 Only
ENSG00000197302	124411	ZNF720	FC>2, D20 Only	H9 Only	H9 Only	H9 Only
ENSG00000237440	100129842	ZNF737	FC>2, D20 Only	Both	Both	Both
ENSG00000197054	284390	ZNF763	FC>2, D20 Only	H9 Only	H9 Only	H9 Only
ENSG00000169951	92595	ZNF764	FC>2, D20 Only	H9 Only	H9 Only	H9 Only
ENSG00000152443	284309	ZNF776	FC>2, D20 Only	H9 Only	H9 Only	H9 Only
ENSG00000197782	284323	ZNF780A	FC>2, D20 Only	H9 Only	H9 Only	H9 Only
ENSG00000128000	163131	ZNF780B	FC>2, D20 Only	Both	Both	Both
ENSG00000196597	158431	ZNF782	FC>2, D20 Only	H9 Only	H9 Only	H9 Only
ENSG00000198556	285989	ZNF789	FC>2, D20 Only	H9 Only	H9 Only	H9 Only
ENSG00000197863	388536	ZNF790	FC>2, D20 Only	H9 Only	H9 Only	H9 Only
ENSG00000188227	390927	ZNF793	FC>2, D20 Only	H9 Only	H9 Only	H9 Only
ENSG00000182348	219578	ZNF804B	FC>2, D20 Only	H9 Only	H9 Only	H9 Only
ENSG00000102984	55565	ZNF821	FC>2, D20 Only	H9 Only	H9 Only	H9 Only
ENSG00000197933	55552	ZNF823	FC>2, D20 Only	H9 Only	H9 Only	H9 Only
ENSG00000198040	7637	ZNF84	FC>2, D20 Only	Both	Both	Both
ENSG00000214029	101060200	ZNF891	FC>2, D20 Only	H9 Only	H9 Only	H9 Only
ENSG00000146757	168374	ZNF92	FC>2, D20 Only	H9 Only	H9 Only	H9 Only
ENSG00000117174	54680	ZNHIT6	FC>2, D20 Only	H9 Only	H9 Only	H9 Only
ENSG00000186187	84937	ZNRF1	FC>2, D20 Only	H9 Only	H9 Only	H9 Only
ENSG00000019995	54764	ZRANB1	FC>2, D20 Only	H9 Only	H9 Only	H9 Only
ENSG00000158691	9753	ZSCAN12	FC>2, D20 Only	H9 Only	H9 Only	H9 Only
ENSG00000196812	80345	ZSCAN16	FC>2, D20 Only	Both	Both	Both
ENSG00000197062	7741	ZSCAN26	FC>2, D20 Only	Both	Both	Both
ENSG00000137185	7746	ZSCAN9	FC>2, D20 Only	Both	Both	Both
ENSG00000162415	57643	ZSWIM5	FC>2, D20 Only	H9 Only	H9 Only	H9 Only
ENSG00000162378	79699	ZYG11B	FC>2, D20 Only	H9 Only	H9 Only	H9 Only

## Sheet: A. Common UR D20 only
Ensembl ID	EntrezGene	Symbol	FC Comparison
ENSG00000149313	60496	AASDHPPT	FC>2, D20 Only
ENSG00000160179	9619	ABCG1	FC>2, D20 Only
ENSG00000144827	55347	ABHD10	FC>2, D20 Only
ENSG00000068366	2182	ACSL4	FC>2, D20 Only
ENSG00000131966	55860	ACTR10	FC>2, D20 Only
ENSG00000008277	53616	ADAM22	FC>2, D20 Only
ENSG00000119844	54812	AFTPH	FC>2, D20 Only
ENSG00000135049	23287	AGTPBP1	FC>2, D20 Only
ENSG00000135334	55122	AKIRIN2	FC>2, D20 Only
ENSG00000172339	199857	ALG14	FC>2, D20 Only
ENSG00000129055	25847	ANAPC13	FC>2, D20 Only
ENSG00000101745	23253	ANKRD12	FC>2, D20 Only
ENSG00000076513	88455	ANKRD13A	FC>2, D20 Only
ENSG00000186106	157567	ANKRD46	FC>2, D20 Only
ENSG00000171714	203859	ANO5	FC>2, D20 Only
ENSG00000138660	55435	AP1AR	FC>2, D20 Only
ENSG00000147256	158763	ARHGAP36	FC>2, D20 Only
ENSG00000131089	23229	ARHGEF9	FC>2, D20 Only
ENSG00000138175	403	ARL3	FC>2, D20 Only
ENSG00000113966	84100	ARL6	FC>2, D20 Only
ENSG00000144746	10550	ARL6IP5	FC>2, D20 Only
ENSG00000126947	51309	ARMCX1	FC>2, D20 Only
ENSG00000173409	64801	ARV1	FC>2, D20 Only
ENSG00000138138	84896	ATAD1	FC>2, D20 Only
ENSG00000119778	54454	ATAD2B	FC>2, D20 Only
ENSG00000124172	514	ATP5E	FC>2, D20 Only
ENSG00000169255	8706	B3GALNT1	FC>2, D20 Only
ENSG00000176788	10409	BASP1	FC>2, D20 Only
ENSG00000104765	665	BNIP3L	FC>2, D20 Only
ENSG00000148925	84280	BTBD10	FC>2, D20 Only
ENSG00000166167	8945	BTRC	FC>2, D20 Only
ENSG00000188070	65998	C11orf95	FC>2, D20 Only
ENSG00000047621	57102	C12orf4	FC>2, D20 Only
ENSG00000139971	145407	C14orf37	FC>2, D20 Only
ENSG00000261652	145788	C15orf65	FC>2, D20 Only
ENSG00000131943	83636	C19orf12	FC>2, D20 Only
ENSG00000164008	79078	C1orf50	FC>2, D20 Only
ENSG00000114405	57415	C3orf14	FC>2, D20 Only
ENSG00000187068	285382	C3orf70	FC>2, D20 Only
ENSG00000164096	401152	C4orf3	FC>2, D20 Only
ENSG00000151470	132321	C4orf33	FC>2, D20 Only
ENSG00000143933	805	CALM2	FC>2, D20 Only
ENSG00000164615	819	CAMLG	FC>2, D20 Only
ENSG00000118200	23271	CAMSAP2	FC>2, D20 Only
ENSG00000171735	23261	CAMTA1	FC>2, D20 Only
ENSG00000127995	64921	CASD1	FC>2, D20 Only
ENSG00000170681	347273	CAVIN4	FC>2, D20 Only
ENSG00000164221	153733	CCDC112	FC>2, D20 Only
ENSG00000123106	55297	CCDC91	FC>2, D20 Only
ENSG00000166946	23582	CCNDBP1	FC>2, D20 Only
ENSG00000118816	10983	CCNI	FC>2, D20 Only
ENSG00000154429	126731	CCSAP	FC>2, D20 Only
ENSG00000168564	55602	CDKN2AIP	FC>2, D20 Only
ENSG00000101290	8760	CDS2	FC>2, D20 Only
ENSG00000048740	10659	CELF2	FC>2, D20 Only
ENSG00000143702	9859	CEP170	FC>2, D20 Only
ENSG00000172292	253782	CERS6	FC>2, D20 Only
ENSG00000128656	1123	CHN1	FC>2, D20 Only
ENSG00000117971	1143	CHRNB4	FC>2, D20 Only
ENSG00000163539	23122	CLASP2	FC>2, D20 Only
ENSG00000073464	1183	CLCN4	FC>2, D20 Only
ENSG00000013441	1195	CLK1	FC>2, D20 Only
ENSG00000162852	163882	CNST	FC>2, D20 Only
ENSG00000183513	493753	COA5	FC>2, D20 Only
ENSG00000113851	51185	CRBN	FC>2, D20 Only
ENSG00000119878	9419	CRIPT	FC>2, D20 Only
ENSG00000110925	81566	CSRNP2	FC>2, D20 Only
ENSG00000065615	51167	CYB5R4	FC>2, D20 Only
ENSG00000083799	1540	CYLD	FC>2, D20 Only
ENSG00000109184	23142	DCUN1D4	FC>2, D20 Only
ENSG00000215256	55449	DHRS4-AS1	FC>2, D20 Only
ENSG00000120675	29103	DNAJC15	FC>2, D20 Only
ENSG00000170464	202052	DNAJC18	FC>2, D20 Only
ENSG00000128512	9732	DOCK4	FC>2, D20 Only
ENSG00000175497	57628	DPP10	FC>2, D20 Only
ENSG00000081721	11266	DUSP12	FC>2, D20 Only
ENSG00000188542	285193	DUSP28	FC>2, D20 Only
ENSG00000158560	1780	DYNC1I1	FC>2, D20 Only
ENSG00000077380	1781	DYNC1I2	FC>2, D20 Only
ENSG00000144635	51143	DYNC1LI1	FC>2, D20 Only
ENSG00000164176	10085	EDIL3	FC>2, D20 Only
ENSG00000150456	221143	EEF1AKMT1	FC>2, D20 Only
ENSG00000114784	10289	EIF1B	FC>2, D20 Only
ENSG00000163412	317649	EIF4E3	FC>2, D20 Only
ENSG00000118402	6785	ELOVL4	FC>2, D20 Only
ENSG00000085832	2060	EPS15	FC>2, D20 Only
ENSG00000139163	55500	ETNK1	FC>2, D20 Only
ENSG00000090989	55763	EXOC1	FC>2, D20 Only
ENSG00000138190	54536	EXOC6	FC>2, D20 Only
ENSG00000164687	2171	FABP5	FC>2, D20 Only
ENSG00000180185	81889	FAHD1	FC>2, D20 Only
ENSG00000182518	90736	FAM104B	FC>2, D20 Only
ENSG00000219438	25817	FAM19A5	FC>2, D20 Only
ENSG00000227811	100506343	FAM212B-AS1	FC>2, D20 Only
ENSG00000204856	29902	FAM216A	FC>2, D20 Only
ENSG00000250486	152756	FAM218A	FC>2, D20 Only
ENSG00000171224	219738	FAM241B	FC>2, D20 Only
ENSG00000154511	388650	FAM69A	FC>2, D20 Only
ENSG00000138081	80204	FBXO11	FC>2, D20 Only
ENSG00000147364	26260	FBXO25	FC>2, D20 Only
ENSG00000114279	2257	FGF12	FC>2, D20 Only
ENSG00000129682	2258	FGF13	FC>2, D20 Only
ENSG00000170802	3344	FOXN2	FC>2, D20 Only
ENSG00000165879	10023	FRAT1	FC>2, D20 Only
ENSG00000034713	11345	GABARAPL2	FC>2, D20 Only
ENSG00000165113	80318	GKAP1	FC>2, D20 Only
ENSG00000173221	2745	GLRX	FC>2, D20 Only
ENSG00000159921	10020	GNE	FC>2, D20 Only
ENSG00000158301	114928	GPRASP2	FC>2, D20 Only
ENSG00000155974	23426	GRIP1	FC>2, D20 Only
ENSG00000105928	1687	GSDME	FC>2, D20 Only
ENSG00000082701	2932	GSK3B	FC>2, D20 Only
ENSG00000137947	2959	GTF2B	FC>2, D20 Only
ENSG00000165259	139324	HDX	FC>2, D20 Only
ENSG00000163312	113510	HELQ	FC>2, D20 Only
ENSG00000162639	113802	HENMT1	FC>2, D20 Only
ENSG00000113161	3156	HMGCR	FC>2, D20 Only
ENSG00000112972	3157	HMGCS1	FC>2, D20 Only
ENSG00000188816	3167	HMX2	FC>2, D20 Only
ENSG00000171004	90161	HS6ST2	FC>2, D20 Only
ENSG00000230989	3281	HSBP1	FC>2, D20 Only
ENSG00000025156	3298	HSF2	FC>2, D20 Only
ENSG00000135312	3351	HTR1B	FC>2, D20 Only
ENSG00000112144	22858	ICK	FC>2, D20 Only
ENSG00000111653	51147	ING4	FC>2, D20 Only
ENSG00000138785	57117	INTS12	FC>2, D20 Only
ENSG00000135070	81689	ISCA1	FC>2, D20 Only
ENSG00000176049	9832	JAKMIP2	FC>2, D20 Only
ENSG00000189159	51155	JPT1	FC>2, D20 Only
ENSG00000144445	151050	KANSL1L	FC>2, D20 Only
ENSG00000182359	143879	KBTBD3	FC>2, D20 Only
ENSG00000165572	89890	KBTBD6	FC>2, D20 Only
ENSG00000188997	283219	KCTD21	FC>2, D20 Only
ENSG00000243335	154881	KCTD7	FC>2, D20 Only
ENSG00000006459	80853	KDM7A	FC>2, D20 Only
ENSG00000112232	202559	KHDRBS2	FC>2, D20 Only
ENSG00000189367	9729	KIAA0408	FC>2, D20 Only
ENSG00000100364	23313	KIAA0930	FC>2, D20 Only
ENSG00000186367	100127206	KIAA1024L	FC>2, D20 Only
ENSG00000162929	84542	KIAA1841	FC>2, D20 Only
ENSG00000157404	3815	KIT	FC>2, D20 Only
ENSG00000087448	57542	KLHL42	FC>2, D20 Only
ENSG00000198642	55958	KLHL9	FC>2, D20 Only
ENSG00000196911	3841	KPNA5	FC>2, D20 Only
ENSG00000147121	55634	KRBOX4	FC>2, D20 Only
ENSG00000109270	8649	LAMTOR3	FC>2, D20 Only
ENSG00000196233	84458	LCOR	FC>2, D20 Only
ENSG00000186007	93273	LEMD1	FC>2, D20 Only
ENSG00000174482	158038	LINGO2	FC>2, D20 Only
ENSG00000139233	84298	LLPH	FC>2, D20 Only
ENSG00000176204	80059	LRRTM4	FC>2, D20 Only
ENSG00000163155	388695	LYSMD1	FC>2, D20 Only
ENSG00000081026	260425	MAGI3	FC>2, D20 Only
ENSG00000212916	54627	MAP10	FC>2, D20 Only
ENSG00000065559	6416	MAP2K4	FC>2, D20 Only
ENSG00000107643	5599	MAPK8	FC>2, D20 Only
ENSG00000277443	4082	MARCKS	FC>2, D20 Only
ENSG00000232119	28985	MCTS1	FC>2, D20 Only
ENSG00000163875	64769	MEAF6	FC>2, D20 Only
ENSG00000159256	23515	MORC3	FC>2, D20 Only
ENSG00000196199	54737	MPHOSPH8	FC>2, D20 Only
ENSG00000178988	114932	MRFAP1L1	FC>2, D20 Only
ENSG00000170903	84437	MSANTD4	FC>2, D20 Only
ENSG00000163738	441024	MTHFD2L	FC>2, D20 Only
ENSG00000104643	66036	MTMR9	FC>2, D20 Only
ENSG00000128654	10651	MTX2	FC>2, D20 Only
ENSG00000128641	4430	MYO1B	FC>2, D20 Only
ENSG00000128609	4698	NDUFA5	FC>2, D20 Only
ENSG00000049759	23327	NEDD4L	FC>2, D20 Only
ENSG00000166342	81832	NETO1	FC>2, D20 Only
ENSG00000182768	51335	NGRN	FC>2, D20 Only
ENSG00000136783	25934	NIPSNAP3A	FC>2, D20 Only
ENSG00000185942	286183	NKAIN3	FC>2, D20 Only
ENSG00000150776	55216	NKAPD1	FC>2, D20 Only
ENSG00000169760	22871	NLGN1	FC>2, D20 Only
ENSG00000164129	4889	NPY5R	FC>2, D20 Only
ENSG00000147548	54904	NSD3	FC>2, D20 Only
ENSG00000122643	51251	NT5C3A	FC>2, D20 Only
ENSG00000196368	55190	NUDT11	FC>2, D20 Only
ENSG00000272325	11165	NUDT3	FC>2, D20 Only
ENSG00000115947	5000	ORC4	FC>2, D20 Only
ENSG00000223891	100505783	OSER1-AS1	FC>2, D20 Only
ENSG00000253738	100506365	OTUD6B-AS1	FC>2, D20 Only
ENSG00000007168	5048	PAFAH1B1	FC>2, D20 Only
ENSG00000172239	10605	PAIP1	FC>2, D20 Only
ENSG00000179818	400960	PCBP1-AS1	FC>2, D20 Only
ENSG00000120265	5110	PCMT1	FC>2, D20 Only
ENSG00000152270	5140	PDE3B	FC>2, D20 Only
ENSG00000083642	23047	PDS5B	FC>2, D20 Only
ENSG00000137338	84547	PGBD1	FC>2, D20 Only
ENSG00000135365	51317	PHF21A	FC>2, D20 Only
ENSG00000073921	8301	PICALM	FC>2, D20 Only
ENSG00000143315	93183	PIGM	FC>2, D20 Only
ENSG00000154217	26207	PITPNC1	FC>2, D20 Only
ENSG00000135241	50640	PNPLA8	FC>2, D20 Only
ENSG00000070501	5423	POLB	FC>2, D20 Only
ENSG00000145725	23262	PPIP5K2	FC>2, D20 Only
ENSG00000175175	22843	PPM1E	FC>2, D20 Only
ENSG00000204619	6992	PPP1R11	FC>2, D20 Only
ENSG00000162869	129285	PPP1R21	FC>2, D20 Only
ENSG00000107758	5532	PPP3CB	FC>2, D20 Only
ENSG00000005249	5577	PRKAR2B	FC>2, D20 Only
ENSG00000099256	56952	PRTFDC1	FC>2, D20 Only
ENSG00000106772	158471	PRUNE2	FC>2, D20 Only
ENSG00000117569	58155	PTBP2	FC>2, D20 Only
ENSG00000150787	5805	PTS	FC>2, D20 Only
ENSG00000172733	29942	PURG	FC>2, D20 Only
ENSG00000175582	5870	RAB6A	FC>2, D20 Only
ENSG00000029725	9135	RABEP1	FC>2, D20 Only
ENSG00000183155	5877	RABIF	FC>2, D20 Only
ENSG00000204764	64901	RANBP17	FC>2, D20 Only
ENSG00000138698	5910	RAP1GDS1	FC>2, D20 Only
ENSG00000158987	51735	RAPGEF6	FC>2, D20 Only
ENSG00000173166	65059	RAPH1	FC>2, D20 Only
ENSG00000143207	64326	RFWD2	FC>2, D20 Only
ENSG00000091844	26575	RGS17	FC>2, D20 Only
ENSG00000117016	9783	RIMS3	FC>2, D20 Only
ENSG00000101782	8780	RIOK3	FC>2, D20 Only
ENSG00000155906	55005	RMND1	FC>2, D20 Only
ENSG00000123091	26994	RNF11	FC>2, D20 Only
ENSG00000228203	386597	RNF144A-AS1	FC>2, D20 Only
ENSG00000137075	152006	RNF38	FC>2, D20 Only
ENSG00000122484	79871	RPAP2	FC>2, D20 Only
ENSG00000081019	54665	RSBN1	FC>2, D20 Only
ENSG00000187257	222194	RSBN1L	FC>2, D20 Only
ENSG00000133318	10313	RTN3	FC>2, D20 Only
ENSG00000115310	57142	RTN4	FC>2, D20 Only
ENSG00000111832	51389	RWDD1	FC>2, D20 Only
ENSG00000164576	79685	SAP30L	FC>2, D20 Only
ENSG00000133872	51669	SARAF	FC>2, D20 Only
ENSG00000112167	55776	SAYSD1	FC>2, D20 Only
ENSG00000252010	677775	SCARNA5	FC>2, D20 Only
ENSG00000104112	29106	SCG3	FC>2, D20 Only
ENSG00000166922	6447	SCG5	FC>2, D20 Only
ENSG00000153130	60592	SCOC	FC>2, D20 Only
ENSG00000166562	90701	SEC11C	FC>2, D20 Only
ENSG00000198843	51714	SELENOT	FC>2, D20 Only
ENSG00000163069	6443	SGCB	FC>2, D20 Only
ENSG00000108061	8036	SHOC2	FC>2, D20 Only
ENSG00000139737	122060	SLAIN1	FC>2, D20 Only
ENSG00000163393	55356	SLC22A15	FC>2, D20 Only
ENSG00000102078	9016	SLC25A14	FC>2, D20 Only
ENSG00000269743	401612	SLC25A53	FC>2, D20 Only
ENSG00000141424	25800	SLC39A6	FC>2, D20 Only
ENSG00000198689	10479	SLC9A6	FC>2, D20 Only
ENSG00000170365	4086	SMAD1	FC>2, D20 Only
ENSG00000212464	677800	SNORA12	FC>2, D20 Only
ENSG00000222489	109616976	SNORA79B	FC>2, D20 Only
ENSG00000114520	8723	SNX4	FC>2, D20 Only
ENSG00000095637	10580	SORBS1	FC>2, D20 Only
ENSG00000176887	6664	SOX11	FC>2, D20 Only
ENSG00000021574	6683	SPAST	FC>2, D20 Only
ENSG00000184402	26039	SS18L1	FC>2, D20 Only
ENSG00000147465	6770	STAR	FC>2, D20 Only
ENSG00000010270	83930	STARD3NL	FC>2, D20 Only
ENSG00000117632	3925	STMN1	FC>2, D20 Only
ENSG00000243317	647087	STMP1	FC>2, D20 Only
ENSG00000068781	286749	STON1-GTF2A1L	FC>2, D20 Only
ENSG00000079950	8417	STX7	FC>2, D20 Only
ENSG00000145087	9515	STXBP5L	FC>2, D20 Only
ENSG00000196284	8464	SUPT3H	FC>2, D20 Only
ENSG00000177868	374969	SVBP	FC>2, D20 Only
ENSG00000116668	54823	SWT1	FC>2, D20 Only
ENSG00000028839	9519	TBPL1	FC>2, D20 Only
ENSG00000203288	109729141	TDRKH-AS1	FC>2, D20 Only
ENSG00000138336	80312	TET1	FC>2, D20 Only
ENSG00000129028	56906	THAP10	FC>2, D20 Only
ENSG00000159445	117145	THEM4	FC>2, D20 Only
ENSG00000184277	80213	TM2D3	FC>2, D20 Only
ENSG00000143183	54499	TMCO1	FC>2, D20 Only
ENSG00000100580	283578	TMED8	FC>2, D20 Only
ENSG00000205269	100113407	TMEM170B	FC>2, D20 Only
ENSG00000152154	130733	TMEM178A	FC>2, D20 Only
ENSG00000244045	147007	TMEM199	FC>2, D20 Only
ENSG00000175348	56674	TMEM9B	FC>2, D20 Only
ENSG00000158164	11013	TMSB15A	FC>2, D20 Only
ENSG00000125247	84899	TMTC4	FC>2, D20 Only
ENSG00000067369	7158	TP53BP1	FC>2, D20 Only
ENSG00000076554	7163	TPD52	FC>2, D20 Only
ENSG00000115993	66008	TRAK2	FC>2, D20 Only
ENSG00000196459	6399	TRAPPC2	FC>2, D20 Only
ENSG00000182400	122553	TRAPPC6B	FC>2, D20 Only
ENSG00000204977	10206	TRIM13	FC>2, D20 Only
ENSG00000134198	10100	TSPAN2	FC>2, D20 Only
ENSG00000168785	10098	TSPAN5	FC>2, D20 Only
ENSG00000196659	150737	TTC30B	FC>2, D20 Only
ENSG00000113638	23548	TTC33	FC>2, D20 Only
ENSG00000168234	125488	TTC39C	FC>2, D20 Only
ENSG00000087301	57544	TXNDC16	FC>2, D20 Only
ENSG00000119048	7320	UBE2B	FC>2, D20 Only
ENSG00000170035	10477	UBE2E3	FC>2, D20 Only
ENSG00000140367	92912	UBE2Q2	FC>2, D20 Only
ENSG00000215114	137886	UBXN2B	FC>2, D20 Only
ENSG00000156467	7381	UQCRB	FC>2, D20 Only
ENSG00000135655	9958	USP15	FC>2, D20 Only
ENSG00000124164	9217	VAPB	FC>2, D20 Only
ENSG00000028203	55591	VEZT	FC>2, D20 Only
ENSG00000176428	155382	VPS37D	FC>2, D20 Only
ENSG00000136631	11311	VPS45	FC>2, D20 Only
ENSG00000004766	55610	VPS50	FC>2, D20 Only
ENSG00000091157	23335	WDR7	FC>2, D20 Only
ENSG00000182093	7485	WRB	FC>2, D20 Only
ENSG00000176871	55884	WSB2	FC>2, D20 Only
ENSG00000241127	57002	YAE1D1	FC>2, D20 Only
ENSG00000170027	7532	YWHAG	FC>2, D20 Only
ENSG00000232040	114821	ZBED9	FC>2, D20 Only
ENSG00000205189	65986	ZBTB10	FC>2, D20 Only
ENSG00000119703	79696	ZC2HC1C	FC>2, D20 Only
ENSG00000134744	23318	ZCCHC11	FC>2, D20 Only
ENSG00000102383	158866	ZDHHC15	FC>2, D20 Only
ENSG00000136866	7539	ZFP37	FC>2, D20 Only
ENSG00000155592	342357	ZKSCAN2	FC>2, D20 Only
ENSG00000196345	55888	ZKSCAN7	FC>2, D20 Only
ENSG00000132950	9205	ZMYM5	FC>2, D20 Only
ENSG00000062370	7771	ZNF112	FC>2, D20 Only
ENSG00000105708	7561	ZNF14	FC>2, D20 Only
ENSG00000147117	7712	ZNF157	FC>2, D20 Only
ENSG00000167384	7733	ZNF180	FC>2, D20 Only
ENSG00000096654	7738	ZNF184	FC>2, D20 Only
ENSG00000159885	7673	ZNF222	FC>2, D20 Only
ENSG00000137871	54816	ZNF280D	FC>2, D20 Only
ENSG00000249459	729288	ZNF286B	FC>2, D20 Only
ENSG00000188994	23036	ZNF292	FC>2, D20 Only
ENSG00000196693	7582	ZNF33B	FC>2, D20 Only
ENSG00000147124	7592	ZNF41	FC>2, D20 Only
ENSG00000197050	147923	ZNF420	FC>2, D20 Only
ENSG00000197857	51710	ZNF44	FC>2, D20 Only
ENSG00000189164	84503	ZNF527	FC>2, D20 Only
ENSG00000186300	148254	ZNF555	FC>2, D20 Only
ENSG00000196357	147929	ZNF565	FC>2, D20 Only
ENSG00000186017	84924	ZNF566	FC>2, D20 Only
ENSG00000171827	148268	ZNF570	FC>2, D20 Only
ENSG00000168916	57507	ZNF608	FC>2, D20 Only
ENSG00000213020	81856	ZNF611	FC>2, D20 Only
ENSG00000198551	199692	ZNF627	FC>2, D20 Only
ENSG00000167528	121274	ZNF641	FC>2, D20 Only
ENSG00000143067	90874	ZNF697	FC>2, D20 Only
ENSG00000237440	100129842	ZNF737	FC>2, D20 Only
ENSG00000128000	163131	ZNF780B	FC>2, D20 Only
ENSG00000198040	7637	ZNF84	FC>2, D20 Only
ENSG00000196812	80345	ZSCAN16	FC>2, D20 Only
ENSG00000197062	7741	ZSCAN26	FC>2, D20 Only
ENSG00000137185	7746	ZSCAN9	FC>2, D20 Only

## Sheet: B. FC>2,D35 only
Comparisons (FC>2,D35 only)
H9							IPSC
Ensembl ID	EntrezGene	Symbol	FC Comparison	Comparing Ensembl ID	Comparing EntrezGene	Comparing Symbol	Ensembl ID	EntrezGene	Symbol	FC Comparison	Comparing Ensembl ID	Comparing EntrezGene	Comparing Symbol
ENSG00000175899	2	A2M	FC>2, D35 Only	H9 Only	H9 Only	H9 Only	ENSG00000109576	51166	AADAT	FC>2, D35 Only	IPSC Only	IPSC Only	IPSC Only
ENSG00000114771	13	AADAC	FC>2, D35 Only	H9 Only	H9 Only	H9 Only	ENSG00000181409	9625	AATK	FC>2, D35 Only	IPSC Only	IPSC Only	IPSC Only
ENSG00000115977	22848	AAK1	FC>2, D35 Only	H9 Only	H9 Only	H9 Only	ENSG00000107331	20	ABCA2	FC>2, D35 Only	IPSC Only	IPSC Only	IPSC Only
ENSG00000198691	24	ABCA4	FC>2, D35 Only	H9 Only	H9 Only	H9 Only	ENSG00000167972	21	ABCA3	FC>2, D35 Only	IPSC Only	IPSC Only	IPSC Only
ENSG00000085563	5243	ABCB1	FC>2, D35 Only	H9 Only	H9 Only	H9 Only	ENSG00000197150	11194	ABCB8	FC>2, D35 Only	IPSC Only	IPSC Only	IPSC Only
ENSG00000125257	10257	ABCC4	FC>2, D35 Only	H9 Only	H9 Only	H9 Only	ENSG00000150967	23457	ABCB9	FC>2, D35 Only	IPSC Only	IPSC Only	IPSC Only
ENSG00000006071	6833	ABCC8	FC>2, D35 Only	H9 Only	H9 Only	H9 Only	ENSG00000172350	64137	ABCG4	FC>2, D35 Only	IPSC Only	IPSC Only	IPSC Only
ENSG00000173208	225	ABCD2	FC>2, D35 Only	H9 Only	H9 Only	H9 Only	ENSG00000248487	25864	ABHD14A	FC>2, D35 Only	IPSC Only	IPSC Only	IPSC Only
ENSG00000168792	116236	ABHD15	FC>2, D35 Only	H9 Only	H9 Only	H9 Only	ENSG00000204427	7920	ABHD16A	FC>2, D35 Only	IPSC Only	IPSC Only	IPSC Only
ENSG00000140526	11057	ABHD2	FC>2, D35 Only	H9 Only	H9 Only	H9 Only	ENSG00000129968	81926	ABHD17A	FC>2, D35 Only	IPSC Only	IPSC Only	IPSC Only
ENSG00000158201	171586	ABHD3	FC>2, D35 Only	H9 Only	H9 Only	H9 Only	ENSG00000131584	116983	ACAP3	FC>2, D35 Only	IPSC Only	IPSC Only	IPSC Only
ENSG00000163686	57406	ABHD6	FC>2, D35 Only	H9 Only	H9 Only	H9 Only	ENSG00000130234	59272	ACE2	FC>2, D35 Only	Both	Both	Both
ENSG00000154175	25890	ABI3BP	FC>2, D35 Only	H9 Only	H9 Only	H9 Only	ENSG00000087085	43	ACHE	FC>2, D35 Only	IPSC Only	IPSC Only	IPSC Only
ENSG00000157766	176	ACAN	FC>2, D35 Only	H9 Only	H9 Only	H9 Only	ENSG00000172497	134526	ACOT12	FC>2, D35 Only	IPSC Only	IPSC Only	IPSC Only
ENSG00000110455	84680	ACCS	FC>2, D35 Only	H9 Only	H9 Only	H9 Only	ENSG00000143632	58	ACTA1	FC>2, D35 Only	IPSC Only	IPSC Only	IPSC Only
ENSG00000130234	59272	ACE2	FC>2, D35 Only	Both	Both	Both	ENSG00000159251	70	ACTC1	FC>2, D35 Only	IPSC Only	IPSC Only	IPSC Only
ENSG00000168306	8309	ACOX2	FC>2, D35 Only	H9 Only	H9 Only	H9 Only	ENSG00000077522	88	ACTN2	FC>2, D35 Only	IPSC Only	IPSC Only	IPSC Only
ENSG00000162836	51205	ACP6	FC>2, D35 Only	H9 Only	H9 Only	H9 Only	ENSG00000135503	91	ACVR1B	FC>2, D35 Only	IPSC Only	IPSC Only	IPSC Only
ENSG00000014257	55	ACPP	FC>2, D35 Only	H9 Only	H9 Only	H9 Only	ENSG00000073670	4185	ADAM11	FC>2, D35 Only	IPSC Only	IPSC Only	IPSC Only
ENSG00000197142	51703	ACSL5	FC>2, D35 Only	H9 Only	H9 Only	H9 Only	ENSG00000154734	9510	ADAMTS1	FC>2, D35 Only	Both	Both	Both
ENSG00000107796	59	ACTA2	FC>2, D35 Only	H9 Only	H9 Only	H9 Only	ENSG00000166106	170689	ADAMTS15	FC>2, D35 Only	Both	Both	Both
ENSG00000163017	72	ACTG2	FC>2, D35 Only	H9 Only	H9 Only	H9 Only	ENSG00000140470	170691	ADAMTS17	FC>2, D35 Only	Both	Both	Both
ENSG00000042980	10863	ADAM28	FC>2, D35 Only	H9 Only	H9 Only	H9 Only	ENSG00000173137	203054	ADCK5	FC>2, D35 Only	IPSC Only	IPSC Only	IPSC Only
ENSG00000168615	8754	ADAM9	FC>2, D35 Only	H9 Only	H9 Only	H9 Only	ENSG00000173175	111	ADCY5	FC>2, D35 Only	IPSC Only	IPSC Only	IPSC Only
ENSG00000154734	9510	ADAMTS1	FC>2, D35 Only	Both	Both	Both	ENSG00000078549	117	ADCYAP1R1	FC>2, D35 Only	IPSC Only	IPSC Only	IPSC Only
ENSG00000151388	81792	ADAMTS12	FC>2, D35 Only	H9 Only	H9 Only	H9 Only	ENSG00000020181	25960	ADGRA2	FC>2, D35 Only	IPSC Only	IPSC Only	IPSC Only
ENSG00000166106	170689	ADAMTS15	FC>2, D35 Only	Both	Both	Both	ENSG00000181790	575	ADGRB1	FC>2, D35 Only	IPSC Only	IPSC Only	IPSC Only
ENSG00000140470	170691	ADAMTS17	FC>2, D35 Only	Both	Both	Both	ENSG00000153292	266977	ADGRF1	FC>2, D35 Only	IPSC Only	IPSC Only	IPSC Only
ENSG00000087116	9509	ADAMTS2	FC>2, D35 Only	H9 Only	H9 Only	H9 Only	ENSG00000205336	9289	ADGRG1	FC>2, D35 Only	IPSC Only	IPSC Only	IPSC Only
ENSG00000241684	100507098	ADAMTS9-AS2	FC>2, D35 Only	H9 Only	H9 Only	H9 Only	ENSG00000196616	125	ADH1B	FC>2, D35 Only	IPSC Only	IPSC Only	IPSC Only
ENSG00000156218	57188	ADAMTSL3	FC>2, D35 Only	H9 Only	H9 Only	H9 Only	ENSG00000223959	172	AFG3L1P	FC>2, D35 Only	IPSC Only	IPSC Only	IPSC Only
ENSG00000148700	120	ADD3	FC>2, D35 Only	H9 Only	H9 Only	H9 Only	ENSG00000157985	116987	AGAP1	FC>2, D35 Only	IPSC Only	IPSC Only	IPSC Only
ENSG00000069122	221395	ADGRF5	FC>2, D35 Only	H9 Only	H9 Only	H9 Only	ENSG00000133612	116988	AGAP3	FC>2, D35 Only	IPSC Only	IPSC Only	IPSC Only
ENSG00000196344	131	ADH7	FC>2, D35 Only	H9 Only	H9 Only	H9 Only	ENSG00000160216	56894	AGPAT3	FC>2, D35 Only	IPSC Only	IPSC Only	IPSC Only
ENSG00000170425	136	ADORA2B	FC>2, D35 Only	H9 Only	H9 Only	H9 Only	ENSG00000135744	183	AGT	FC>2, D35 Only	Both	Both	Both
ENSG00000150594	150	ADRA2A	FC>2, D35 Only	H9 Only	H9 Only	H9 Only	ENSG00000063438	57491	AHRR	FC>2, D35 Only	Both	Both	Both
ENSG00000072364	27125	AFF4	FC>2, D35 Only	H9 Only	H9 Only	H9 Only	ENSG00000106992	203	AK1	FC>2, D35 Only	IPSC Only	IPSC Only	IPSC Only
ENSG00000204149	414189	AGAP6	FC>2, D35 Only	H9 Only	H9 Only	H9 Only	ENSG00000154027	26289	AK5	FC>2, D35 Only	IPSC Only	IPSC Only	IPSC Only
ENSG00000165923	79841	AGBL2	FC>2, D35 Only	H9 Only	H9 Only	H9 Only	ENSG00000241978	11217	AKAP2	FC>2, D35 Only	IPSC Only	IPSC Only	IPSC Only
ENSG00000135744	183	AGT	FC>2, D35 Only	Both	Both	Both	ENSG00000198074	57016	AKR1B10	FC>2, D35 Only	Both	Both	Both
ENSG00000135541	54806	AHI1	FC>2, D35 Only	H9 Only	H9 Only	H9 Only	ENSG00000136872	229	ALDOB	FC>2, D35 Only	IPSC Only	IPSC Only	IPSC Only
ENSG00000124942	79026	AHNAK	FC>2, D35 Only	H9 Only	H9 Only	H9 Only	ENSG00000189046	121642	ALKBH2	FC>2, D35 Only	IPSC Only	IPSC Only	IPSC Only
ENSG00000063438	57491	AHRR	FC>2, D35 Only	Both	Both	Both	ENSG00000166199	221120	ALKBH3	FC>2, D35 Only	IPSC Only	IPSC Only	IPSC Only
ENSG00000173209	130872	AHSA2	FC>2, D35 Only	H9 Only	H9 Only	H9 Only	ENSG00000215067	100506713	ALOX12-AS1	FC>2, D35 Only	IPSC Only	IPSC Only	IPSC Only
ENSG00000140057	122481	AK7	FC>2, D35 Only	H9 Only	H9 Only	H9 Only	ENSG00000180318	8092	ALX1	FC>2, D35 Only	Both	Both	Both
ENSG00000198074	57016	AKR1B10	FC>2, D35 Only	Both	Both	Both	ENSG00000156150	257	ALX3	FC>2, D35 Only	IPSC Only	IPSC Only	IPSC Only
ENSG00000196139	8644	AKR1C3	FC>2, D35 Only	H9 Only	H9 Only	H9 Only	ENSG00000242110	23600	AMACR	FC>2, D35 Only	IPSC Only	IPSC Only	IPSC Only
ENSG00000184254	220	ALDH1A3	FC>2, D35 Only	H9 Only	H9 Only	H9 Only	ENSG00000135409	269	AMHR2	FC>2, D35 Only	IPSC Only	IPSC Only	IPSC Only
ENSG00000120697	29880	ALG5	FC>2, D35 Only	H9 Only	H9 Only	H9 Only	ENSG00000114019	51421	AMOTL2	FC>2, D35 Only	IPSC Only	IPSC Only	IPSC Only
ENSG00000189292	285016	ALKAL2	FC>2, D35 Only	H9 Only	H9 Only	H9 Only	ENSG00000116337	271	AMPD2	FC>2, D35 Only	IPSC Only	IPSC Only	IPSC Only
ENSG00000198796	115701	ALPK2	FC>2, D35 Only	H9 Only	H9 Only	H9 Only	ENSG00000078053	273	AMPH	FC>2, D35 Only	IPSC Only	IPSC Only	IPSC Only
ENSG00000180318	8092	ALX1	FC>2, D35 Only	Both	Both	Both	ENSG00000136938	10541	ANP32B	FC>2, D35 Only	Both	Both	Both
ENSG00000166025	154810	AMOTL1	FC>2, D35 Only	H9 Only	H9 Only	H9 Only	ENSG00000166825	290	ANPEP	FC>2, D35 Only	Both	Both	Both
ENSG00000133805	272	AMPD3	FC>2, D35 Only	H9 Only	H9 Only	H9 Only	ENSG00000196975	307	ANXA4	FC>2, D35 Only	Both	Both	Both
ENSG00000187689	401138	AMTN	FC>2, D35 Only	H9 Only	H9 Only	H9 Only	ENSG00000072958	8907	AP1M1	FC>2, D35 Only	IPSC Only	IPSC Only	IPSC Only
ENSG00000154188	284	ANGPT1	FC>2, D35 Only	H9 Only	H9 Only	H9 Only	ENSG00000125843	55317	AP5S1	FC>2, D35 Only	IPSC Only	IPSC Only	IPSC Only
ENSG00000136859	23452	ANGPTL2	FC>2, D35 Only	H9 Only	H9 Only	H9 Only	ENSG00000242802	9907	AP5Z1	FC>2, D35 Only	IPSC Only	IPSC Only	IPSC Only
ENSG00000254996	404734	ANKHD1-EIF4EBP3	FC>2, D35 Only	H9 Only	H9 Only	H9 Only	ENSG00000166313	322	APBB1	FC>2, D35 Only	IPSC Only	IPSC Only	IPSC Only
ENSG00000154065	147463	ANKRD29	FC>2, D35 Only	H9 Only	H9 Only	H9 Only	ENSG00000154856	147495	APCDD1	FC>2, D35 Only	IPSC Only	IPSC Only	IPSC Only
ENSG00000137494	338699	ANKRD42	FC>2, D35 Only	H9 Only	H9 Only	H9 Only	ENSG00000134817	187	APLNR	FC>2, D35 Only	Both	Both	Both
ENSG00000175311	257629	ANKS4B	FC>2, D35 Only	H9 Only	H9 Only	H9 Only	ENSG00000221963	80830	APOL6	FC>2, D35 Only	Both	Both	Both
ENSG00000151572	121601	ANO4	FC>2, D35 Only	H9 Only	H9 Only	H9 Only	ENSG00000240583	358	AQP1	FC>2, D35 Only	IPSC Only	IPSC Only	IPSC Only
ENSG00000136938	10541	ANP32B	FC>2, D35 Only	Both	Both	Both	ENSG00000165272	360	AQP3	FC>2, D35 Only	IPSC Only	IPSC Only	IPSC Only
ENSG00000166825	290	ANPEP	FC>2, D35 Only	Both	Both	Both	ENSG00000109321	374	AREG	FC>2, D35 Only	IPSC Only	IPSC Only	IPSC Only
ENSG00000169604	84168	ANTXR1	FC>2, D35 Only	H9 Only	H9 Only	H9 Only	ENSG00000004777	115703	ARHGAP33	FC>2, D35 Only	IPSC Only	IPSC Only	IPSC Only
ENSG00000182718	302	ANXA2	FC>2, D35 Only	H9 Only	H9 Only	H9 Only	ENSG00000147799	80728	ARHGAP39	FC>2, D35 Only	IPSC Only	IPSC Only	IPSC Only
ENSG00000138772	306	ANXA3	FC>2, D35 Only	H9 Only	H9 Only	H9 Only	ENSG00000141522	396	ARHGDIA	FC>2, D35 Only	IPSC Only	IPSC Only	IPSC Only
ENSG00000196975	307	ANXA4	FC>2, D35 Only	Both	Both	Both	ENSG00000242173	398	ARHGDIG	FC>2, D35 Only	IPSC Only	IPSC Only	IPSC Only
ENSG00000197043	309	ANXA6	FC>2, D35 Only	H9 Only	H9 Only	H9 Only	ENSG00000074964	55160	ARHGEF10L	FC>2, D35 Only	IPSC Only	IPSC Only	IPSC Only
ENSG00000136250	313	AOAH	FC>2, D35 Only	H9 Only	H9 Only	H9 Only	ENSG00000110237	9828	ARHGEF17	FC>2, D35 Only	Both	Both	Both
ENSG00000070718	10947	AP3M2	FC>2, D35 Only	H9 Only	H9 Only	H9 Only	ENSG00000240771	115557	ARHGEF25	FC>2, D35 Only	Both	Both	Both
ENSG00000134817	187	APLNR	FC>2, D35 Only	Both	Both	Both	ENSG00000150347	84159	ARID5B	FC>2, D35 Only	IPSC Only	IPSC Only	IPSC Only
ENSG00000100336	80832	APOL4	FC>2, D35 Only	H9 Only	H9 Only	H9 Only	ENSG00000105676	93436	ARMC6	FC>2, D35 Only	IPSC Only	IPSC Only	IPSC Only
ENSG00000221963	80830	APOL6	FC>2, D35 Only	Both	Both	Both	ENSG00000196440	100131755	ARMCX4	FC>2, D35 Only	IPSC Only	IPSC Only	IPSC Only
ENSG00000214293	100505854	APTR	FC>2, D35 Only	H9 Only	H9 Only	H9 Only	ENSG00000172379	9915	ARNT2	FC>2, D35 Only	IPSC Only	IPSC Only	IPSC Only
ENSG00000171885	361	AQP4	FC>2, D35 Only	H9 Only	H9 Only	H9 Only	ENSG00000157399	415	ARSE	FC>2, D35 Only	Both	Both	Both
ENSG00000047365	116984	ARAP2	FC>2, D35 Only	H9 Only	H9 Only	H9 Only	ENSG00000100628	51676	ASB2	FC>2, D35 Only	IPSC Only	IPSC Only	IPSC Only
ENSG00000242247	26286	ARFGAP3	FC>2, D35 Only	H9 Only	H9 Only	H9 Only	ENSG00000005981	51666	ASB4	FC>2, D35 Only	IPSC Only	IPSC Only	IPSC Only
ENSG00000112379	57221	ARFGEF3	FC>2, D35 Only	H9 Only	H9 Only	H9 Only	ENSG00000141505	432	ASGR1	FC>2, D35 Only	IPSC Only	IPSC Only	IPSC Only
ENSG00000071205	79658	ARHGAP10	FC>2, D35 Only	H9 Only	H9 Only	H9 Only	ENSG00000171456	171023	ASXL1	FC>2, D35 Only	IPSC Only	IPSC Only	IPSC Only
ENSG00000088756	79822	ARHGAP28	FC>2, D35 Only	H9 Only	H9 Only	H9 Only	ENSG00000162772	467	ATF3	FC>2, D35 Only	IPSC Only	IPSC Only	IPSC Only
ENSG00000137962	9411	ARHGAP29	FC>2, D35 Only	H9 Only	H9 Only	H9 Only	ENSG00000213676	1388	ATF6B	FC>2, D35 Only	IPSC Only	IPSC Only	IPSC Only
ENSG00000031081	57514	ARHGAP31	FC>2, D35 Only	H9 Only	H9 Only	H9 Only	ENSG00000181652	285973	ATG9B	FC>2, D35 Only	IPSC Only	IPSC Only	IPSC Only
ENSG00000111348	397	ARHGDIB	FC>2, D35 Only	H9 Only	H9 Only	H9 Only	ENSG00000111676	1822	ATN1	FC>2, D35 Only	IPSC Only	IPSC Only	IPSC Only
ENSG00000110237	9828	ARHGEF17	FC>2, D35 Only	Both	Both	Both	ENSG00000168874	84913	ATOH8	FC>2, D35 Only	Both	Both	Both
ENSG00000240771	115557	ARHGEF25	FC>2, D35 Only	Both	Both	Both	ENSG00000105726	57130	ATP13A1	FC>2, D35 Only	IPSC Only	IPSC Only	IPSC Only
ENSG00000120805	400	ARL1	FC>2, D35 Only	H9 Only	H9 Only	H9 Only	ENSG00000187527	344905	ATP13A5	FC>2, D35 Only	IPSC Only	IPSC Only	IPSC Only
ENSG00000169379	200894	ARL13B	FC>2, D35 Only	H9 Only	H9 Only	H9 Only	ENSG00000196296	487	ATP2A1	FC>2, D35 Only	IPSC Only	IPSC Only	IPSC Only
ENSG00000242498	348110	ARPIN	FC>2, D35 Only	H9 Only	H9 Only	H9 Only	ENSG00000186009	496	ATP4B	FC>2, D35 Only	IPSC Only	IPSC Only	IPSC Only
ENSG00000281357	100129716	ARRDC3-AS1	FC>2, D35 Only	H9 Only	H9 Only	H9 Only	ENSG00000117410	533	ATP6V0B	FC>2, D35 Only	IPSC Only	IPSC Only	IPSC Only
ENSG00000157399	415	ARSE	FC>2, D35 Only	Both	Both	Both	ENSG00000128524	9296	ATP6V1F	FC>2, D35 Only	IPSC Only	IPSC Only	IPSC Only
ENSG00000180801	79642	ARSJ	FC>2, D35 Only	H9 Only	H9 Only	H9 Only	ENSG00000162650	127002	ATXN7L2	FC>2, D35 Only	IPSC Only	IPSC Only	IPSC Only
ENSG00000116539	55870	ASH1L	FC>2, D35 Only	H9 Only	H9 Only	H9 Only	ENSG00000115307	550	AUP1	FC>2, D35 Only	IPSC Only	IPSC Only	IPSC Only
ENSG00000198363	444	ASPH	FC>2, D35 Only	H9 Only	H9 Only	H9 Only	ENSG00000135407	10677	AVIL	FC>2, D35 Only	IPSC Only	IPSC Only	IPSC Only
ENSG00000107669	11101	ATE1	FC>2, D35 Only	H9 Only	H9 Only	H9 Only	ENSG00000168646	8313	AXIN2	FC>2, D35 Only	IPSC Only	IPSC Only	IPSC Only
ENSG00000118217	22926	ATF6	FC>2, D35 Only	H9 Only	H9 Only	H9 Only	ENSG00000142920	113451	AZIN2	FC>2, D35 Only	IPSC Only	IPSC Only	IPSC Only
ENSG00000170653	11016	ATF7	FC>2, D35 Only	H9 Only	H9 Only	H9 Only	ENSG00000167080	124872	B4GALNT2	FC>2, D35 Only	IPSC Only	IPSC Only	IPSC Only
ENSG00000168010	89849	ATG16L2	FC>2, D35 Only	H9 Only	H9 Only	H9 Only	ENSG00000182272	338707	B4GALNT4	FC>2, D35 Only	IPSC Only	IPSC Only	IPSC Only
ENSG00000168874	84913	ATOH8	FC>2, D35 Only	Both	Both	Both	ENSG00000123810	80776	B9D2	FC>2, D35 Only	IPSC Only	IPSC Only	IPSC Only
ENSG00000118322	23120	ATP10B	FC>2, D35 Only	H9 Only	H9 Only	H9 Only	ENSG00000136881	570	BAAT	FC>2, D35 Only	IPSC Only	IPSC Only	IPSC Only
ENSG00000145246	57205	ATP10D	FC>2, D35 Only	H9 Only	H9 Only	H9 Only	ENSG00000002330	572	BAD	FC>2, D35 Only	IPSC Only	IPSC Only	IPSC Only
ENSG00000058063	23200	ATP11B	FC>2, D35 Only	H9 Only	H9 Only	H9 Only	ENSG00000151929	9531	BAG3	FC>2, D35 Only	IPSC Only	IPSC Only	IPSC Only
ENSG00000075673	479	ATP12A	FC>2, D35 Only	H9 Only	H9 Only	H9 Only	ENSG00000266074	57597	BAHCC1	FC>2, D35 Only	IPSC Only	IPSC Only	IPSC Only
ENSG00000133657	79572	ATP13A3	FC>2, D35 Only	H9 Only	H9 Only	H9 Only	ENSG00000175866	10458	BAIAP2	FC>2, D35 Only	IPSC Only	IPSC Only	IPSC Only
ENSG00000198899	4508	ATP6	FC>2, D35 Only	H9 Only	H9 Only	H9 Only	ENSG00000007516	8938	BAIAP3	FC>2, D35 Only	IPSC Only	IPSC Only	IPSC Only
ENSG00000123191	540	ATP7B	FC>2, D35 Only	H9 Only	H9 Only	H9 Only	ENSG00000095739	25805	BAMBI	FC>2, D35 Only	Both	Both	Both
ENSG00000228253	4509	ATP8	FC>2, D35 Only	H9 Only	H9 Only	H9 Only	ENSG00000132692	63827	BCAN	FC>2, D35 Only	IPSC Only	IPSC Only	IPSC Only
ENSG00000081923	5205	ATP8B1	FC>2, D35 Only	H9 Only	H9 Only	H9 Only	ENSG00000171791	596	BCL2	FC>2, D35 Only	IPSC Only	IPSC Only	IPSC Only
ENSG00000104043	79895	ATP8B4	FC>2, D35 Only	H9 Only	H9 Only	H9 Only	ENSG00000110987	605	BCL7A	FC>2, D35 Only	IPSC Only	IPSC Only	IPSC Only
ENSG00000166377	374868	ATP9B	FC>2, D35 Only	H9 Only	H9 Only	H9 Only	ENSG00000168398	624	BDKRB2	FC>2, D35 Only	Both	Both	Both
ENSG00000166710	567	B2M	FC>2, D35 Only	H9 Only	H9 Only	H9 Only	ENSG00000183092	57596	BEGAIN	FC>2, D35 Only	IPSC Only	IPSC Only	IPSC Only
ENSG00000187676	145173	B3GLCT	FC>2, D35 Only	H9 Only	H9 Only	H9 Only	ENSG00000122870	80114	BICC1	FC>2, D35 Only	IPSC Only	IPSC Only	IPSC Only
ENSG00000086062	2683	B4GALT1	FC>2, D35 Only	H9 Only	H9 Only	H9 Only	ENSG00000135127	92558	BICDL1	FC>2, D35 Only	IPSC Only	IPSC Only	IPSC Only
ENSG00000118276	9331	B4GALT6	FC>2, D35 Only	H9 Only	H9 Only	H9 Only	ENSG00000136717	274	BIN1	FC>2, D35 Only	IPSC Only	IPSC Only	IPSC Only
ENSG00000247081	100499183	BAALC-AS1	FC>2, D35 Only	H9 Only	H9 Only	H9 Only	ENSG00000147439	55909	BIN3	FC>2, D35 Only	IPSC Only	IPSC Only	IPSC Only
ENSG00000182240	25825	BACE2	FC>2, D35 Only	H9 Only	H9 Only	H9 Only	ENSG00000095585	29760	BLNK	FC>2, D35 Only	Both	Both	Both
ENSG00000095739	25805	BAMBI	FC>2, D35 Only	Both	Both	Both	ENSG00000168487	649	BMP1	FC>2, D35 Only	Both	Both	Both
ENSG00000174483	582	BBS1	FC>2, D35 Only	H9 Only	H9 Only	H9 Only	ENSG00000125845	650	BMP2	FC>2, D35 Only	IPSC Only	IPSC Only	IPSC Only
ENSG00000137936	8412	BCAR3	FC>2, D35 Only	H9 Only	H9 Only	H9 Only	ENSG00000144857	91653	BOC	FC>2, D35 Only	Both	Both	Both
ENSG00000114200	590	BCHE	FC>2, D35 Only	H9 Only	H9 Only	H9 Only	ENSG00000125999	92747	BPIFB1	FC>2, D35 Only	IPSC Only	IPSC Only	IPSC Only
ENSG00000113916	604	BCL6	FC>2, D35 Only	H9 Only	H9 Only	H9 Only	ENSG00000182685	283870	BRICD5	FC>2, D35 Only	IPSC Only	IPSC Only	IPSC Only
ENSG00000168398	624	BDKRB2	FC>2, D35 Only	Both	Both	Both	ENSG00000174744	25855	BRMS1	FC>2, D35 Only	IPSC Only	IPSC Only	IPSC Only
ENSG00000182492	633	BGN	FC>2, D35 Only	H9 Only	H9 Only	H9 Only	ENSG00000156983	7862	BRPF1	FC>2, D35 Only	IPSC Only	IPSC Only	IPSC Only
ENSG00000134107	8553	BHLHE40	FC>2, D35 Only	H9 Only	H9 Only	H9 Only	ENSG00000096070	27154	BRPF3	FC>2, D35 Only	IPSC Only	IPSC Only	IPSC Only
ENSG00000123095	79365	BHLHE41	FC>2, D35 Only	H9 Only	H9 Only	H9 Only	ENSG00000160469	84446	BRSK1	FC>2, D35 Only	IPSC Only	IPSC Only	IPSC Only
ENSG00000095585	29760	BLNK	FC>2, D35 Only	Both	Both	Both	ENSG00000184887	90135	BTBD6	FC>2, D35 Only	IPSC Only	IPSC Only	IPSC Only
ENSG00000168487	649	BMP1	FC>2, D35 Only	Both	Both	Both	ENSG00000112763	11120	BTN2A1	FC>2, D35 Only	IPSC Only	IPSC Only	IPSC Only
ENSG00000138756	55589	BMP2K	FC>2, D35 Only	H9 Only	H9 Only	H9 Only	ENSG00000168903	10917	BTNL3	FC>2, D35 Only	IPSC Only	IPSC Only	IPSC Only
ENSG00000101144	655	BMP7	FC>2, D35 Only	H9 Only	H9 Only	H9 Only	ENSG00000137691	85016	C11orf70	FC>2, D35 Only	Both	Both	Both
ENSG00000144857	91653	BOC	FC>2, D35 Only	Both	Both	Both	ENSG00000111678	113246	C12orf57	FC>2, D35 Only	IPSC Only	IPSC Only	IPSC Only
ENSG00000133639	694	BTG1	FC>2, D35 Only	H9 Only	H9 Only	H9 Only	ENSG00000167173	56905	C15orf39	FC>2, D35 Only	IPSC Only	IPSC Only	IPSC Only
ENSG00000154640	10950	BTG3	FC>2, D35 Only	H9 Only	H9 Only	H9 Only	ENSG00000132016	79173	C19orf57	FC>2, D35 Only	IPSC Only	IPSC Only	IPSC Only
ENSG00000124549	54718	BTN2A3P	FC>2, D35 Only	H9 Only	H9 Only	H9 Only	ENSG00000174917	125988	C19orf70	FC>2, D35 Only	IPSC Only	IPSC Only	IPSC Only
ENSG00000026950	11119	BTN3A1	FC>2, D35 Only	H9 Only	H9 Only	H9 Only	ENSG00000213057	400798	C1orf220	FC>2, D35 Only	IPSC Only	IPSC Only	IPSC Only
ENSG00000186470	11118	BTN3A2	FC>2, D35 Only	H9 Only	H9 Only	H9 Only	ENSG00000173918	114897	C1QTNF1	FC>2, D35 Only	IPSC Only	IPSC Only	IPSC Only
ENSG00000111801	10384	BTN3A3	FC>2, D35 Only	H9 Only	H9 Only	H9 Only	ENSG00000160226	755	C21orf2	FC>2, D35 Only	IPSC Only	IPSC Only	IPSC Only
ENSG00000182919	28970	C11orf54	FC>2, D35 Only	H9 Only	H9 Only	H9 Only	ENSG00000184208	79640	C22orf46	FC>2, D35 Only	IPSC Only	IPSC Only	IPSC Only
ENSG00000137691	85016	C11orf70	FC>2, D35 Only	Both	Both	Both	ENSG00000172375	9854	C2CD2L	FC>2, D35 Only	Both	Both	Both
ENSG00000235162	387882	C12orf75	FC>2, D35 Only	H9 Only	H9 Only	H9 Only	ENSG00000115998	54980	C2orf42	FC>2, D35 Only	IPSC Only	IPSC Only	IPSC Only
ENSG00000179008	317761	C14orf39	FC>2, D35 Only	H9 Only	H9 Only	H9 Only	ENSG00000131379	84077	C3orf20	FC>2, D35 Only	IPSC Only	IPSC Only	IPSC Only
ENSG00000169609	123207	C15orf40	FC>2, D35 Only	H9 Only	H9 Only	H9 Only	ENSG00000180044	401097	C3orf80	FC>2, D35 Only	IPSC Only	IPSC Only	IPSC Only
ENSG00000182795	79098	C1orf116	FC>2, D35 Only	H9 Only	H9 Only	H9 Only	ENSG00000197536	441108	C5orf56	FC>2, D35 Only	IPSC Only	IPSC Only	IPSC Only
ENSG00000118292	79630	C1orf54	FC>2, D35 Only	H9 Only	H9 Only	H9 Only	ENSG00000189325	389384	C6orf222	FC>2, D35 Only	IPSC Only	IPSC Only	IPSC Only
ENSG00000133466	114904	C1QTNF6	FC>2, D35 Only	H9 Only	H9 Only	H9 Only	ENSG00000160345	138162	C9orf116	FC>2, D35 Only	IPSC Only	IPSC Only	IPSC Only
ENSG00000159403	715	C1R	FC>2, D35 Only	H9 Only	H9 Only	H9 Only	ENSG00000104267	760	CA2	FC>2, D35 Only	Both	Both	Both
ENSG00000205885	283314	C1RL-AS1	FC>2, D35 Only	H9 Only	H9 Only	H9 Only	ENSG00000006283	8913	CACNA1G	FC>2, D35 Only	IPSC Only	IPSC Only	IPSC Only
ENSG00000182326	716	C1S	FC>2, D35 Only	H9 Only	H9 Only	H9 Only	ENSG00000081248	779	CACNA1S	FC>2, D35 Only	IPSC Only	IPSC Only	IPSC Only
ENSG00000172375	9854	C2CD2L	FC>2, D35 Only	Both	Both	Both	ENSG00000067191	782	CACNB1	FC>2, D35 Only	IPSC Only	IPSC Only	IPSC Only
ENSG00000205502	388125	C2CD4B	FC>2, D35 Only	H9 Only	H9 Only	H9 Only	ENSG00000167535	784	CACNB3	FC>2, D35 Only	IPSC Only	IPSC Only	IPSC Only
ENSG00000204128	257407	C2orf72	FC>2, D35 Only	H9 Only	H9 Only	H9 Only	ENSG00000075429	27091	CACNG5	FC>2, D35 Only	IPSC Only	IPSC Only	IPSC Only
ENSG00000125730	718	C3	FC>2, D35 Only	H9 Only	H9 Only	H9 Only	ENSG00000130643	50632	CALY	FC>2, D35 Only	IPSC Only	IPSC Only	IPSC Only
ENSG00000205129	441054	C4orf47	FC>2, D35 Only	H9 Only	H9 Only	H9 Only	ENSG00000008118	57172	CAMK1G	FC>2, D35 Only	IPSC Only	IPSC Only	IPSC Only
ENSG00000203872	206412	C6orf163	FC>2, D35 Only	H9 Only	H9 Only	H9 Only	ENSG00000108509	23125	CAMTA2	FC>2, D35 Only	IPSC Only	IPSC Only	IPSC Only
ENSG00000204387	50854	C6orf48	FC>2, D35 Only	H9 Only	H9 Only	H9 Only	ENSG00000203697	388743	CAPN8	FC>2, D35 Only	IPSC Only	IPSC Only	IPSC Only
ENSG00000164746	136288	C7orf57	FC>2, D35 Only	H9 Only	H9 Only	H9 Only	ENSG00000135773	10753	CAPN9	FC>2, D35 Only	IPSC Only	IPSC Only	IPSC Only
ENSG00000148120	84909	C9orf3	FC>2, D35 Only	H9 Only	H9 Only	H9 Only	ENSG00000268001	100505812	CARD8-AS1	FC>2, D35 Only	IPSC Only	IPSC Only	IPSC Only
ENSG00000186354	286223	C9orf47	FC>2, D35 Only	H9 Only	H9 Only	H9 Only	ENSG00000167971	57524	CASKIN1	FC>2, D35 Only	IPSC Only	IPSC Only	IPSC Only
ENSG00000074410	771	CA12	FC>2, D35 Only	H9 Only	H9 Only	H9 Only	ENSG00000196954	837	CASP4	FC>2, D35 Only	Both	Both	Both
ENSG00000185015	377677	CA13	FC>2, D35 Only	H9 Only	H9 Only	H9 Only	ENSG00000118729	845	CASQ2	FC>2, D35 Only	IPSC Only	IPSC Only	IPSC Only
ENSG00000104267	760	CA2	FC>2, D35 Only	Both	Both	Both	ENSG00000182533	859	CAV3	FC>2, D35 Only	IPSC Only	IPSC Only	IPSC Only
ENSG00000167434	762	CA4	FC>2, D35 Only	H9 Only	H9 Only	H9 Only	ENSG00000159884	203260	CCDC107	FC>2, D35 Only	IPSC Only	IPSC Only	IPSC Only
ENSG00000178538	767	CA8	FC>2, D35 Only	H9 Only	H9 Only	H9 Only	ENSG00000205212	339184	CCDC144NL	FC>2, D35 Only	IPSC Only	IPSC Only	IPSC Only
ENSG00000012822	57658	CALCOCO1	FC>2, D35 Only	H9 Only	H9 Only	H9 Only	ENSG00000187860	550631	CCDC157	FC>2, D35 Only	IPSC Only	IPSC Only	IPSC Only
ENSG00000136436	10241	CALCOCO2	FC>2, D35 Only	H9 Only	H9 Only	H9 Only	ENSG00000198937	154467	CCDC167	FC>2, D35 Only	IPSC Only	IPSC Only	IPSC Only
ENSG00000122786	800	CALD1	FC>2, D35 Only	H9 Only	H9 Only	H9 Only	ENSG00000141519	55036	CCDC40	FC>2, D35 Only	Both	Both	Both
ENSG00000162909	824	CAPN2	FC>2, D35 Only	H9 Only	H9 Only	H9 Only	ENSG00000176155	284001	CCDC57	FC>2, D35 Only	Both	Both	Both
ENSG00000077274	827	CAPN6	FC>2, D35 Only	H9 Only	H9 Only	H9 Only	ENSG00000152076	91409	CCDC74B	FC>2, D35 Only	IPSC Only	IPSC Only	IPSC Only
ENSG00000110888	65981	CAPRIN2	FC>2, D35 Only	H9 Only	H9 Only	H9 Only	ENSG00000205476	317762	CCDC85C	FC>2, D35 Only	IPSC Only	IPSC Only	IPSC Only
ENSG00000137752	834	CASP1	FC>2, D35 Only	H9 Only	H9 Only	H9 Only	ENSG00000142039	90324	CCDC97	FC>2, D35 Only	IPSC Only	IPSC Only	IPSC Only
ENSG00000196954	837	CASP4	FC>2, D35 Only	Both	Both	Both	ENSG00000262484	643669	CCER2	FC>2, D35 Only	IPSC Only	IPSC Only	IPSC Only
ENSG00000165806	840	CASP7	FC>2, D35 Only	H9 Only	H9 Only	H9 Only	ENSG00000006606	10344	CCL26	FC>2, D35 Only	IPSC Only	IPSC Only	IPSC Only
ENSG00000153113	831	CAST	FC>2, D35 Only	H9 Only	H9 Only	H9 Only	ENSG00000204936	57126	CD177	FC>2, D35 Only	IPSC Only	IPSC Only	IPSC Only
ENSG00000121691	847	CAT	FC>2, D35 Only	H9 Only	H9 Only	H9 Only	ENSG00000174807	57124	CD248	FC>2, D35 Only	IPSC Only	IPSC Only	IPSC Only
ENSG00000105974	857	CAV1	FC>2, D35 Only	H9 Only	H9 Only	H9 Only	ENSG00000102181	83692	CD99L2	FC>2, D35 Only	IPSC Only	IPSC Only	IPSC Only
ENSG00000078699	9139	CBFA2T2	FC>2, D35 Only	H9 Only	H9 Only	H9 Only	ENSG00000101224	994	CDC25B	FC>2, D35 Only	IPSC Only	IPSC Only	IPSC Only
ENSG00000196873	445571	CBWD3	FC>2, D35 Only	H9 Only	H9 Only	H9 Only	ENSG00000149798	10435	CDC42EP2	FC>2, D35 Only	IPSC Only	IPSC Only	IPSC Only
ENSG00000147996	220869	CBWD5	FC>2, D35 Only	H9 Only	H9 Only	H9 Only	ENSG00000129910	1013	CDH15	FC>2, D35 Only	IPSC Only	IPSC Only	IPSC Only
ENSG00000163492	285025	CCDC141	FC>2, D35 Only	H9 Only	H9 Only	H9 Only	ENSG00000079112	1015	CDH17	FC>2, D35 Only	IPSC Only	IPSC Only	IPSC Only
ENSG00000164989	203238	CCDC171	FC>2, D35 Only	H9 Only	H9 Only	H9 Only	ENSG00000101542	28316	CDH20	FC>2, D35 Only	Both	Both	Both
ENSG00000197816	100499483	CCDC180	FC>2, D35 Only	H9 Only	H9 Only	H9 Only	ENSG00000179242	1002	CDH4	FC>2, D35 Only	IPSC Only	IPSC Only	IPSC Only
ENSG00000185860	339512	CCDC190	FC>2, D35 Only	H9 Only	H9 Only	H9 Only	ENSG00000156345	23552	CDK20	FC>2, D35 Only	IPSC Only	IPSC Only	IPSC Only
ENSG00000145075	339829	CCDC39	FC>2, D35 Only	H9 Only	H9 Only	H9 Only	ENSG00000164885	1020	CDK5	FC>2, D35 Only	IPSC Only	IPSC Only	IPSC Only
ENSG00000141519	55036	CCDC40	FC>2, D35 Only	Both	Both	Both	ENSG00000105810	1021	CDK6	FC>2, D35 Only	IPSC Only	IPSC Only	IPSC Only
ENSG00000176155	284001	CCDC57	FC>2, D35 Only	Both	Both	Both	ENSG00000007306	1087	CEACAM7	FC>2, D35 Only	IPSC Only	IPSC Only	IPSC Only
ENSG00000149201	60494	CCDC81	FC>2, D35 Only	H9 Only	H9 Only	H9 Only	ENSG00000237438	100130418	CECR7	FC>2, D35 Only	IPSC Only	IPSC Only	IPSC Only
ENSG00000275385	6362	CCL18	FC>2, D35 Only	H9 Only	H9 Only	H9 Only	ENSG00000143126	1952	CELSR2	FC>2, D35 Only	IPSC Only	IPSC Only	IPSC Only
ENSG00000108691	6347	CCL2	FC>2, D35 Only	H9 Only	H9 Only	H9 Only	ENSG00000008300	1951	CELSR3	FC>2, D35 Only	IPSC Only	IPSC Only	IPSC Only
ENSG00000108700	6355	CCL8	FC>2, D35 Only	H9 Only	H9 Only	H9 Only	ENSG00000103888	57214	CEMIP	FC>2, D35 Only	Both	Both	Both
ENSG00000118971	894	CCND2	FC>2, D35 Only	H9 Only	H9 Only	H9 Only	ENSG00000125817	1059	CENPB	FC>2, D35 Only	IPSC Only	IPSC Only	IPSC Only
ENSG00000163660	57018	CCNL1	FC>2, D35 Only	H9 Only	H9 Only	H9 Only	ENSG00000177946	92806	CENPBD1	FC>2, D35 Only	IPSC Only	IPSC Only	IPSC Only
ENSG00000221978	81669	CCNL2	FC>2, D35 Only	H9 Only	H9 Only	H9 Only	ENSG00000166582	201161	CENPV	FC>2, D35 Only	IPSC Only	IPSC Only	IPSC Only
ENSG00000152669	10309	CCNO	FC>2, D35 Only	H9 Only	H9 Only	H9 Only	ENSG00000178404	100653515	CEP295NL	FC>2, D35 Only	IPSC Only	IPSC Only	IPSC Only
ENSG00000135535	8763	CD164	FC>2, D35 Only	H9 Only	H9 Only	H9 Only	ENSG00000167123	51148	CERCAM	FC>2, D35 Only	Both	Both	Both
ENSG00000158473	912	CD1D	FC>2, D35 Only	H9 Only	H9 Only	H9 Only	ENSG00000172831	8824	CES2	FC>2, D35 Only	IPSC Only	IPSC Only	IPSC Only
ENSG00000004468	952	CD38	FC>2, D35 Only	H9 Only	H9 Only	H9 Only	ENSG00000128965	79094	CHAC1	FC>2, D35 Only	IPSC Only	IPSC Only	IPSC Only
ENSG00000026508	960	CD44	FC>2, D35 Only	H9 Only	H9 Only	H9 Only	ENSG00000170004	1107	CHD3	FC>2, D35 Only	IPSC Only	IPSC Only	IPSC Only
ENSG00000117335	4179	CD46	FC>2, D35 Only	H9 Only	H9 Only	H9 Only	ENSG00000116254	26038	CHD5	FC>2, D35 Only	IPSC Only	IPSC Only	IPSC Only
ENSG00000179604	23580	CDC42EP4	FC>2, D35 Only	H9 Only	H9 Only	H9 Only	ENSG00000176108	79643	CHMP6	FC>2, D35 Only	IPSC Only	IPSC Only	IPSC Only
ENSG00000040731	1008	CDH10	FC>2, D35 Only	H9 Only	H9 Only	H9 Only	ENSG00000090539	8646	CHRD	FC>2, D35 Only	IPSC Only	IPSC Only	IPSC Only
ENSG00000101542	28316	CDH20	FC>2, D35 Only	Both	Both	Both	ENSG00000138435	1134	CHRNA1	FC>2, D35 Only	IPSC Only	IPSC Only	IPSC Only
ENSG00000128536	222256	CDHR3	FC>2, D35 Only	H9 Only	H9 Only	H9 Only	ENSG00000135902	1144	CHRND	FC>2, D35 Only	IPSC Only	IPSC Only	IPSC Only
ENSG00000108465	80279	CDK5RAP3	FC>2, D35 Only	H9 Only	H9 Only	H9 Only	ENSG00000171310	50515	CHST11	FC>2, D35 Only	IPSC Only	IPSC Only	IPSC Only
ENSG00000124762	1026	CDKN1A	FC>2, D35 Only	H9 Only	H9 Only	H9 Only	ENSG00000124302	64377	CHST8	FC>2, D35 Only	IPSC Only	IPSC Only	IPSC Only
ENSG00000185267	441549	CDNF	FC>2, D35 Only	H9 Only	H9 Only	H9 Only	ENSG00000079432	23152	CIC	FC>2, D35 Only	IPSC Only	IPSC Only	IPSC Only
ENSG00000064309	50937	CDON	FC>2, D35 Only	H9 Only	H9 Only	H9 Only	ENSG00000186162	152302	CIDECP	FC>2, D35 Only	IPSC Only	IPSC Only	IPSC Only
ENSG00000166446	124359	CDYL2	FC>2, D35 Only	H9 Only	H9 Only	H9 Only	ENSG00000114737	1154	CISH	FC>2, D35 Only	IPSC Only	IPSC Only	IPSC Only
ENSG00000079385	634	CEACAM1	FC>2, D35 Only	H9 Only	H9 Only	H9 Only	ENSG00000125931	4435	CITED1	FC>2, D35 Only	IPSC Only	IPSC Only	IPSC Only
ENSG00000172216	1051	CEBPB	FC>2, D35 Only	H9 Only	H9 Only	H9 Only	ENSG00000148337	25792	CIZ1	FC>2, D35 Only	IPSC Only	IPSC Only	IPSC Only
ENSG00000221869	1052	CEBPD	FC>2, D35 Only	H9 Only	H9 Only	H9 Only	ENSG00000166165	1152	CKB	FC>2, D35 Only	IPSC Only	IPSC Only	IPSC Only
ENSG00000103888	57214	CEMIP	FC>2, D35 Only	Both	Both	Both	ENSG00000104879	1158	CKM	FC>2, D35 Only	IPSC Only	IPSC Only	IPSC Only
ENSG00000110318	57562	CEP126	FC>2, D35 Only	H9 Only	H9 Only	H9 Only	ENSG00000011021	1185	CLCN6	FC>2, D35 Only	IPSC Only	IPSC Only	IPSC Only
ENSG00000183137	285753	CEP57L1	FC>2, D35 Only	H9 Only	H9 Only	H9 Only	ENSG00000163646	7401	CLRN1	FC>2, D35 Only	IPSC Only	IPSC Only	IPSC Only
ENSG00000134255	10390	CEPT1	FC>2, D35 Only	H9 Only	H9 Only	H9 Only	ENSG00000139182	9746	CLSTN3	FC>2, D35 Only	IPSC Only	IPSC Only	IPSC Only
ENSG00000167123	51148	CERCAM	FC>2, D35 Only	Both	Both	Both	ENSG00000125246	171425	CLYBL	FC>2, D35 Only	IPSC Only	IPSC Only	IPSC Only
ENSG00000213085	25790	CFAP45	FC>2, D35 Only	H9 Only	H9 Only	H9 Only	ENSG00000153815	80790	CMIP	FC>2, D35 Only	IPSC Only	IPSC Only	IPSC Only
ENSG00000171811	54777	CFAP46	FC>2, D35 Only	H9 Only	H9 Only	H9 Only	ENSG00000119946	26507	CNNM1	FC>2, D35 Only	Both	Both	Both
ENSG00000120051	159686	CFAP58	FC>2, D35 Only	H9 Only	H9 Only	H9 Only	ENSG00000242689	1270	CNTF	FC>2, D35 Only	IPSC Only	IPSC Only	IPSC Only
ENSG00000105792	79846	CFAP69	FC>2, D35 Only	H9 Only	H9 Only	H9 Only	ENSG00000122756	1271	CNTFR	FC>2, D35 Only	IPSC Only	IPSC Only	IPSC Only
ENSG00000133048	1116	CHI3L1	FC>2, D35 Only	H9 Only	H9 Only	H9 Only	ENSG00000204248	1302	COL11A2	FC>2, D35 Only	IPSC Only	IPSC Only	IPSC Only
ENSG00000175040	9435	CHST2	FC>2, D35 Only	H9 Only	H9 Only	H9 Only	ENSG00000187955	7373	COL14A1	FC>2, D35 Only	Both	Both	Both
ENSG00000122863	9469	CHST3	FC>2, D35 Only	H9 Only	H9 Only	H9 Only	ENSG00000204291	1306	COL15A1	FC>2, D35 Only	Both	Both	Both
ENSG00000217555	51192	CKLF	FC>2, D35 Only	H9 Only	H9 Only	H9 Only	ENSG00000124749	81578	COL21A1	FC>2, D35 Only	Both	Both	Both
ENSG00000171365	1184	CLCN5	FC>2, D35 Only	H9 Only	H9 Only	H9 Only	ENSG00000188517	84570	COL25A1	FC>2, D35 Only	IPSC Only	IPSC Only	IPSC Only
ENSG00000163347	9076	CLDN1	FC>2, D35 Only	H9 Only	H9 Only	H9 Only	ENSG00000168542	1281	COL3A1	FC>2, D35 Only	IPSC Only	IPSC Only	IPSC Only
ENSG00000189143	1364	CLDN4	FC>2, D35 Only	H9 Only	H9 Only	H9 Only	ENSG00000080573	50509	COL5A3	FC>2, D35 Only	IPSC Only	IPSC Only	IPSC Only
ENSG00000150048	51267	CLEC1A	FC>2, D35 Only	H9 Only	H9 Only	H9 Only	ENSG00000163359	1293	COL6A3	FC>2, D35 Only	IPSC Only	IPSC Only	IPSC Only
ENSG00000069493	29121	CLEC2D	FC>2, D35 Only	H9 Only	H9 Only	H9 Only	ENSG00000206384	131873	COL6A6	FC>2, D35 Only	IPSC Only	IPSC Only	IPSC Only
ENSG00000159212	54102	CLIC6	FC>2, D35 Only	H9 Only	H9 Only	H9 Only	ENSG00000170619	28991	COMMD5	FC>2, D35 Only	IPSC Only	IPSC Only	IPSC Only
ENSG00000165959	79789	CLMN	FC>2, D35 Only	H9 Only	H9 Only	H9 Only	ENSG00000167186	10229	COQ7	FC>2, D35 Only	IPSC Only	IPSC Only	IPSC Only
ENSG00000166250	79827	CLMP	FC>2, D35 Only	H9 Only	H9 Only	H9 Only	ENSG00000102879	11151	CORO1A	FC>2, D35 Only	IPSC Only	IPSC Only	IPSC Only
ENSG00000102805	1203	CLN5	FC>2, D35 Only	H9 Only	H9 Only	H9 Only	ENSG00000103187	23406	COTL1	FC>2, D35 Only	IPSC Only	IPSC Only	IPSC Only
ENSG00000164237	134147	CMBL	FC>2, D35 Only	H9 Only	H9 Only	H9 Only	ENSG00000106034	79974	CPED1	FC>2, D35 Only	IPSC Only	IPSC Only	IPSC Only
ENSG00000174600	1240	CMKLR1	FC>2, D35 Only	H9 Only	H9 Only	H9 Only	ENSG00000178773	27132	CPNE7	FC>2, D35 Only	IPSC Only	IPSC Only	IPSC Only
ENSG00000143786	149111	CNIH3	FC>2, D35 Only	H9 Only	H9 Only	H9 Only	ENSG00000224051	80772	CPTP	FC>2, D35 Only	IPSC Only	IPSC Only	IPSC Only
ENSG00000119946	26507	CNNM1	FC>2, D35 Only	Both	Both	Both	ENSG00000130038	84766	CRACR2A	FC>2, D35 Only	IPSC Only	IPSC Only	IPSC Only
ENSG00000138767	246175	CNOT6L	FC>2, D35 Only	H9 Only	H9 Only	H9 Only	ENSG00000148204	286204	CRB2	FC>2, D35 Only	IPSC Only	IPSC Only	IPSC Only
ENSG00000108797	8506	CNTNAP1	FC>2, D35 Only	H9 Only	H9 Only	H9 Only	ENSG00000005339	1387	CREBBP	FC>2, D35 Only	IPSC Only	IPSC Only	IPSC Only
ENSG00000154529	728577	CNTNAP3B	FC>2, D35 Only	H9 Only	H9 Only	H9 Only	ENSG00000184164	79174	CRELD2	FC>2, D35 Only	IPSC Only	IPSC Only	IPSC Only
ENSG00000082438	22837	COBLL1	FC>2, D35 Only	H9 Only	H9 Only	H9 Only	ENSG00000182809	1397	CRIP2	FC>2, D35 Only	IPSC Only	IPSC Only	IPSC Only
ENSG00000133103	57511	COG6	FC>2, D35 Only	H9 Only	H9 Only	H9 Only	ENSG00000105662	23373	CRTC1	FC>2, D35 Only	IPSC Only	IPSC Only	IPSC Only
ENSG00000060718	1301	COL11A1	FC>2, D35 Only	H9 Only	H9 Only	H9 Only	ENSG00000109846	1410	CRYAB	FC>2, D35 Only	Both	Both	Both
ENSG00000187955	7373	COL14A1	FC>2, D35 Only	Both	Both	Both	ENSG00000198930	158511	CSAG1	FC>2, D35 Only	IPSC Only	IPSC Only	IPSC Only
ENSG00000204291	1306	COL15A1	FC>2, D35 Only	Both	Both	Both	ENSG00000103653	1445	CSK	FC>2, D35 Only	IPSC Only	IPSC Only	IPSC Only
ENSG00000084636	1307	COL16A1	FC>2, D35 Only	H9 Only	H9 Only	H9 Only	ENSG00000114646	10675	CSPG5	FC>2, D35 Only	IPSC Only	IPSC Only	IPSC Only
ENSG00000108821	1277	COL1A1	FC>2, D35 Only	H9 Only	H9 Only	H9 Only	ENSG00000101439	1471	CST3	FC>2, D35 Only	Both	Both	Both
ENSG00000164692	1278	COL1A2	FC>2, D35 Only	H9 Only	H9 Only	H9 Only	ENSG00000134030	9811	CTIF	FC>2, D35 Only	IPSC Only	IPSC Only	IPSC Only
ENSG00000124749	81578	COL21A1	FC>2, D35 Only	Both	Both	Both	ENSG00000163131	1520	CTSS	FC>2, D35 Only	IPSC Only	IPSC Only	IPSC Only
ENSG00000050767	91522	COL23A1	FC>2, D35 Only	H9 Only	H9 Only	H9 Only	ENSG00000107611	8029	CUBN	FC>2, D35 Only	IPSC Only	IPSC Only	IPSC Only
ENSG00000171502	255631	COL24A1	FC>2, D35 Only	H9 Only	H9 Only	H9 Only	ENSG00000180891	404093	CUEDC1	FC>2, D35 Only	IPSC Only	IPSC Only	IPSC Only
ENSG00000196739	85301	COL27A1	FC>2, D35 Only	H9 Only	H9 Only	H9 Only	ENSG00000163739	2919	CXCL1	FC>2, D35 Only	IPSC Only	IPSC Only	IPSC Only
ENSG00000187498	1282	COL4A1	FC>2, D35 Only	H9 Only	H9 Only	H9 Only	ENSG00000169245	3627	CXCL10	FC>2, D35 Only	IPSC Only	IPSC Only	IPSC Only
ENSG00000134871	1284	COL4A2	FC>2, D35 Only	H9 Only	H9 Only	H9 Only	ENSG00000161921	58191	CXCL16	FC>2, D35 Only	IPSC Only	IPSC Only	IPSC Only
ENSG00000188153	1287	COL4A5	FC>2, D35 Only	H9 Only	H9 Only	H9 Only	ENSG00000081041	2920	CXCL2	FC>2, D35 Only	Both	Both	Both
ENSG00000197565	1288	COL4A6	FC>2, D35 Only	H9 Only	H9 Only	H9 Only	ENSG00000111012	1594	CYP27B1	FC>2, D35 Only	IPSC Only	IPSC Only	IPSC Only
ENSG00000130635	1289	COL5A1	FC>2, D35 Only	H9 Only	H9 Only	H9 Only	ENSG00000100197	1565	CYP2D6	FC>2, D35 Only	IPSC Only	IPSC Only	IPSC Only
ENSG00000204262	1290	COL5A2	FC>2, D35 Only	H9 Only	H9 Only	H9 Only	ENSG00000130649	1571	CYP2E1	FC>2, D35 Only	IPSC Only	IPSC Only	IPSC Only
ENSG00000144810	1295	COL8A1	FC>2, D35 Only	H9 Only	H9 Only	H9 Only	ENSG00000160868	1576	CYP3A4	FC>2, D35 Only	IPSC Only	IPSC Only	IPSC Only
ENSG00000171812	1296	COL8A2	FC>2, D35 Only	H9 Only	H9 Only	H9 Only	ENSG00000036530	10858	CYP46A1	FC>2, D35 Only	IPSC Only	IPSC Only	IPSC Only
ENSG00000184374	10584	COLEC10	FC>2, D35 Only	H9 Only	H9 Only	H9 Only	ENSG00000142973	1580	CYP4B1	FC>2, D35 Only	IPSC Only	IPSC Only	IPSC Only
ENSG00000119723	51004	COQ6	FC>2, D35 Only	H9 Only	H9 Only	H9 Only	ENSG00000105443	9266	CYTH2	FC>2, D35 Only	IPSC Only	IPSC Only	IPSC Only
ENSG00000198804	4512	COX1	FC>2, D35 Only	H9 Only	H9 Only	H9 Only	ENSG00000165617	51339	DACT1	FC>2, D35 Only	IPSC Only	IPSC Only	IPSC Only
ENSG00000198712	4513	COX2	FC>2, D35 Only	H9 Only	H9 Only	H9 Only	ENSG00000134780	747	DAGLA	FC>2, D35 Only	IPSC Only	IPSC Only	IPSC Only
ENSG00000047457	1356	CP	FC>2, D35 Only	H9 Only	H9 Only	H9 Only	ENSG00000136279	28988	DBNL	FC>2, D35 Only	IPSC Only	IPSC Only	IPSC Only
ENSG00000108582	1362	CPD	FC>2, D35 Only	H9 Only	H9 Only	H9 Only	ENSG00000185610	440097	DBX2	FC>2, D35 Only	IPSC Only	IPSC Only	IPSC Only
ENSG00000214575	64506	CPEB1	FC>2, D35 Only	H9 Only	H9 Only	H9 Only	ENSG00000166341	8642	DCHS1	FC>2, D35 Only	IPSC Only	IPSC Only	IPSC Only
ENSG00000139117	144402	CPNE8	FC>2, D35 Only	H9 Only	H9 Only	H9 Only	ENSG00000204843	1639	DCTN1	FC>2, D35 Only	IPSC Only	IPSC Only	IPSC Only
ENSG00000104324	10404	CPQ	FC>2, D35 Only	H9 Only	H9 Only	H9 Only	ENSG00000179958	79077	DCTPP1	FC>2, D35 Only	IPSC Only	IPSC Only	IPSC Only
ENSG00000110090	1374	CPT1A	FC>2, D35 Only	H9 Only	H9 Only	H9 Only	ENSG00000168209	54541	DDIT4	FC>2, D35 Only	IPSC Only	IPSC Only	IPSC Only
ENSG00000134376	23418	CRB1	FC>2, D35 Only	H9 Only	H9 Only	H9 Only	ENSG00000162733	4921	DDR2	FC>2, D35 Only	IPSC Only	IPSC Only	IPSC Only
ENSG00000163703	78987	CRELD1	FC>2, D35 Only	H9 Only	H9 Only	H9 Only	ENSG00000182810	55794	DDX28	FC>2, D35 Only	IPSC Only	IPSC Only	IPSC Only
ENSG00000096006	10321	CRISP3	FC>2, D35 Only	H9 Only	H9 Only	H9 Only	ENSG00000105671	54555	DDX49	FC>2, D35 Only	IPSC Only	IPSC Only	IPSC Only
ENSG00000121005	83690	CRISPLD1	FC>2, D35 Only	H9 Only	H9 Only	H9 Only	ENSG00000205593	414918	DENND6B	FC>2, D35 Only	IPSC Only	IPSC Only	IPSC Only
ENSG00000103196	83716	CRISPLD2	FC>2, D35 Only	H9 Only	H9 Only	H9 Only	ENSG00000175084	1674	DES	FC>2, D35 Only	IPSC Only	IPSC Only	IPSC Only
ENSG00000080947	114819	CROCCP3	FC>2, D35 Only	H9 Only	H9 Only	H9 Only	ENSG00000070413	9993	DGCR2	FC>2, D35 Only	IPSC Only	IPSC Only	IPSC Only
ENSG00000140577	64784	CRTC3	FC>2, D35 Only	H9 Only	H9 Only	H9 Only	ENSG00000077044	8527	DGKD	FC>2, D35 Only	Both	Both	Both
ENSG00000109846	1410	CRYAB	FC>2, D35 Only	Both	Both	Both	ENSG00000167536	147015	DHRS13	FC>2, D35 Only	IPSC Only	IPSC Only	IPSC Only
ENSG00000163499	1412	CRYBA2	FC>2, D35 Only	H9 Only	H9 Only	H9 Only	ENSG00000162496	9249	DHRS3	FC>2, D35 Only	IPSC Only	IPSC Only	IPSC Only
ENSG00000165475	51084	CRYL1	FC>2, D35 Only	H9 Only	H9 Only	H9 Only	ENSG00000150990	57647	DHX37	FC>2, D35 Only	IPSC Only	IPSC Only	IPSC Only
ENSG00000139631	51380	CSAD	FC>2, D35 Only	H9 Only	H9 Only	H9 Only	ENSG00000204624	57540	DISP3	FC>2, D35 Only	IPSC Only	IPSC Only	IPSC Only
ENSG00000184371	1435	CSF1	FC>2, D35 Only	H9 Only	H9 Only	H9 Only	ENSG00000132535	1742	DLG4	FC>2, D35 Only	IPSC Only	IPSC Only	IPSC Only
ENSG00000159176	1465	CSRP1	FC>2, D35 Only	H9 Only	H9 Only	H9 Only	ENSG00000116544	58512	DLGAP3	FC>2, D35 Only	IPSC Only	IPSC Only	IPSC Only
ENSG00000170373	1469	CST1	FC>2, D35 Only	H9 Only	H9 Only	H9 Only	ENSG00000197587	127343	DMBX1	FC>2, D35 Only	IPSC Only	IPSC Only	IPSC Only
ENSG00000101439	1471	CST3	FC>2, D35 Only	Both	Both	Both	ENSG00000185800	1762	DMWD	FC>2, D35 Only	IPSC Only	IPSC Only	IPSC Only
ENSG00000117151	1486	CTBS	FC>2, D35 Only	H9 Only	H9 Only	H9 Only	ENSG00000140403	55466	DNAJA4	FC>2, D35 Only	IPSC Only	IPSC Only	IPSC Only
ENSG00000118523	1490	CTGF	FC>2, D35 Only	H9 Only	H9 Only	H9 Only	ENSG00000132002	3337	DNAJB1	FC>2, D35 Only	IPSC Only	IPSC Only	IPSC Only
ENSG00000164733	1508	CTSB	FC>2, D35 Only	H9 Only	H9 Only	H9 Only	ENSG00000148719	54788	DNAJB12	FC>2, D35 Only	IPSC Only	IPSC Only	IPSC Only
ENSG00000143387	1513	CTSK	FC>2, D35 Only	H9 Only	H9 Only	H9 Only	ENSG00000135924	3300	DNAJB2	FC>2, D35 Only	IPSC Only	IPSC Only	IPSC Only
ENSG00000135047	1514	CTSL	FC>2, D35 Only	H9 Only	H9 Only	H9 Only	ENSG00000176410	84277	DNAJC30	FC>2, D35 Only	IPSC Only	IPSC Only	IPSC Only
ENSG00000112659	23113	CUL9	FC>2, D35 Only	H9 Only	H9 Only	H9 Only	ENSG00000101152	80331	DNAJC5	FC>2, D35 Only	IPSC Only	IPSC Only	IPSC Only
ENSG00000006210	6376	CX3CL1	FC>2, D35 Only	H9 Only	H9 Only	H9 Only	ENSG00000088538	1795	DOCK3	FC>2, D35 Only	IPSC Only	IPSC Only	IPSC Only
ENSG00000107562	6387	CXCL12	FC>2, D35 Only	H9 Only	H9 Only	H9 Only	ENSG00000115325	1796	DOK1	FC>2, D35 Only	IPSC Only	IPSC Only	IPSC Only
ENSG00000145824	9547	CXCL14	FC>2, D35 Only	H9 Only	H9 Only	H9 Only	ENSG00000146094	79930	DOK3	FC>2, D35 Only	IPSC Only	IPSC Only	IPSC Only
ENSG00000081041	2920	CXCL2	FC>2, D35 Only	Both	Both	Both	ENSG00000104885	84444	DOT1L	FC>2, D35 Only	IPSC Only	IPSC Only	IPSC Only
ENSG00000124875	6372	CXCL6	FC>2, D35 Only	H9 Only	H9 Only	H9 Only	ENSG00000176978	29952	DPP7	FC>2, D35 Only	IPSC Only	IPSC Only	IPSC Only
ENSG00000159348	51706	CYB5R1	FC>2, D35 Only	H9 Only	H9 Only	H9 Only	ENSG00000171962	83450	DRC3	FC>2, D35 Only	IPSC Only	IPSC Only	IPSC Only
ENSG00000071967	79901	CYBRD1	FC>2, D35 Only	H9 Only	H9 Only	H9 Only	ENSG00000134760	1828	DSG1	FC>2, D35 Only	IPSC Only	IPSC Only	IPSC Only
ENSG00000161544	114757	CYGB	FC>2, D35 Only	H9 Only	H9 Only	H9 Only	ENSG00000135144	1840	DTX1	FC>2, D35 Only	IPSC Only	IPSC Only	IPSC Only
ENSG00000140465	1543	CYP1A1	FC>2, D35 Only	H9 Only	H9 Only	H9 Only	ENSG00000110042	23220	DTX4	FC>2, D35 Only	IPSC Only	IPSC Only	IPSC Only
ENSG00000232973	285154	CYP1B1-AS1	FC>2, D35 Only	H9 Only	H9 Only	H9 Only	ENSG00000140279	50506	DUOX2	FC>2, D35 Only	Both	Both	Both
ENSG00000146233	51302	CYP39A1	FC>2, D35 Only	H9 Only	H9 Only	H9 Only	ENSG00000141994	56931	DUS3L	FC>2, D35 Only	IPSC Only	IPSC Only	IPSC Only
ENSG00000186377	260293	CYP4X1	FC>2, D35 Only	H9 Only	H9 Only	H9 Only	ENSG00000130829	1852	DUSP9	FC>2, D35 Only	IPSC Only	IPSC Only	IPSC Only
ENSG00000120306	84418	CYSTM1	FC>2, D35 Only	H9 Only	H9 Only	H9 Only	ENSG00000105204	9149	DYRK1B	FC>2, D35 Only	IPSC Only	IPSC Only	IPSC Only
ENSG00000008256	9265	CYTH3	FC>2, D35 Only	H9 Only	H9 Only	H9 Only	ENSG00000007968	1870	E2F2	FC>2, D35 Only	IPSC Only	IPSC Only	IPSC Only
ENSG00000172965	112597	CYTOR	FC>2, D35 Only	H9 Only	H9 Only	H9 Only	ENSG00000088881	57593	EBF4	FC>2, D35 Only	Both	Both	Both
ENSG00000146122	23500	DAAM2	FC>2, D35 Only	H9 Only	H9 Only	H9 Only	ENSG00000171551	9427	ECEL1	FC>2, D35 Only	IPSC Only	IPSC Only	IPSC Only
ENSG00000235244	642776	DANT2	FC>2, D35 Only	H9 Only	H9 Only	H9 Only	ENSG00000130159	51295	ECSIT	FC>2, D35 Only	IPSC Only	IPSC Only	IPSC Only
ENSG00000163331	92196	DAPL1	FC>2, D35 Only	H9 Only	H9 Only	H9 Only	ENSG00000136160	1910	EDNRB	FC>2, D35 Only	Both	Both	Both
ENSG00000122741	79269	DCAF10	FC>2, D35 Only	H9 Only	H9 Only	H9 Only	ENSG00000101210	1917	EEF1A2	FC>2, D35 Only	IPSC Only	IPSC Only	IPSC Only
ENSG00000100523	80821	DDHD1	FC>2, D35 Only	H9 Only	H9 Only	H9 Only	ENSG00000132394	60678	EEFSEC	FC>2, D35 Only	IPSC Only	IPSC Only	IPSC Only
ENSG00000175197	1649	DDIT3	FC>2, D35 Only	H9 Only	H9 Only	H9 Only	ENSG00000114654	79825	EFCC1	FC>2, D35 Only	IPSC Only	IPSC Only	IPSC Only
ENSG00000145358	115265	DDIT4L	FC>2, D35 Only	H9 Only	H9 Only	H9 Only	ENSG00000090776	1947	EFNB1	FC>2, D35 Only	IPSC Only	IPSC Only	IPSC Only
ENSG00000137628	55601	DDX60	FC>2, D35 Only	H9 Only	H9 Only	H9 Only	ENSG00000125266	1948	EFNB2	FC>2, D35 Only	IPSC Only	IPSC Only	IPSC Only
ENSG00000181381	91351	DDX60L	FC>2, D35 Only	H9 Only	H9 Only	H9 Only	ENSG00000084710	22979	EFR3B	FC>2, D35 Only	IPSC Only	IPSC Only	IPSC Only
ENSG00000162777	79961	DENND2D	FC>2, D35 Only	H9 Only	H9 Only	H9 Only	ENSG00000146648	1956	EGFR	FC>2, D35 Only	IPSC Only	IPSC Only	IPSC Only
ENSG00000137145	55667	DENND4C	FC>2, D35 Only	H9 Only	H9 Only	H9 Only	ENSG00000120738	1958	EGR1	FC>2, D35 Only	IPSC Only	IPSC Only	IPSC Only
ENSG00000165507	11067	DEPP1	FC>2, D35 Only	H9 Only	H9 Only	H9 Only	ENSG00000122877	1959	EGR2	FC>2, D35 Only	IPSC Only	IPSC Only	IPSC Only
ENSG00000065357	1606	DGKA	FC>2, D35 Only	H9 Only	H9 Only	H9 Only	ENSG00000179388	1960	EGR3	FC>2, D35 Only	IPSC Only	IPSC Only	IPSC Only
ENSG00000077044	8527	DGKD	FC>2, D35 Only	Both	Both	Both	ENSG00000110047	10938	EHD1	FC>2, D35 Only	IPSC Only	IPSC Only	IPSC Only
ENSG00000162946	27185	DISC1	FC>2, D35 Only	H9 Only	H9 Only	H9 Only	ENSG00000173812	10209	EIF1	FC>2, D35 Only	IPSC Only	IPSC Only	IPSC Only
ENSG00000107984	22943	DKK1	FC>2, D35 Only	H9 Only	H9 Only	H9 Only	ENSG00000163435	1999	ELF3	FC>2, D35 Only	IPSC Only	IPSC Only	IPSC Only
ENSG00000008226	9940	DLEC1	FC>2, D35 Only	H9 Only	H9 Only	H9 Only	ENSG00000102034	2000	ELF4	FC>2, D35 Only	Both	Both	Both
ENSG00000114841	25981	DNAH1	FC>2, D35 Only	H9 Only	H9 Only	H9 Only	ENSG00000164035	51705	EMCN	FC>2, D35 Only	IPSC Only	IPSC Only	IPSC Only
ENSG00000105877	8701	DNAH11	FC>2, D35 Only	H9 Only	H9 Only	H9 Only	ENSG00000186998	129080	EMID1	FC>2, D35 Only	IPSC Only	IPSC Only	IPSC Only
ENSG00000183914	146754	DNAH2	FC>2, D35 Only	H9 Only	H9 Only	H9 Only	ENSG00000134531	2012	EMP1	FC>2, D35 Only	IPSC Only	IPSC Only	IPSC Only
ENSG00000122735	27019	DNAI1	FC>2, D35 Only	H9 Only	H9 Only	H9 Only	ENSG00000167136	2021	ENDOG	FC>2, D35 Only	IPSC Only	IPSC Only	IPSC Only
ENSG00000162616	11080	DNAJB4	FC>2, D35 Only	H9 Only	H9 Only	H9 Only	ENSG00000111405	8909	ENDOU	FC>2, D35 Only	IPSC Only	IPSC Only	IPSC Only
ENSG00000059769	548645	DNAJC25	FC>2, D35 Only	H9 Only	H9 Only	H9 Only	ENSG00000168913	375704	ENHO	FC>2, D35 Only	IPSC Only	IPSC Only	IPSC Only
ENSG00000102580	5611	DNAJC3	FC>2, D35 Only	H9 Only	H9 Only	H9 Only	ENSG00000124074	84080	ENKD1	FC>2, D35 Only	IPSC Only	IPSC Only	IPSC Only
ENSG00000179532	144132	DNHD1	FC>2, D35 Only	H9 Only	H9 Only	H9 Only	ENSG00000136960	5168	ENPP2	FC>2, D35 Only	IPSC Only	IPSC Only	IPSC Only
ENSG00000135905	55619	DOCK10	FC>2, D35 Only	H9 Only	H9 Only	H9 Only	ENSG00000197586	955	ENTPD6	FC>2, D35 Only	IPSC Only	IPSC Only	IPSC Only
ENSG00000107099	81704	DOCK8	FC>2, D35 Only	H9 Only	H9 Only	H9 Only	ENSG00000116016	2034	EPAS1	FC>2, D35 Only	Both	Both	Both
ENSG00000074603	54878	DPP8	FC>2, D35 Only	H9 Only	H9 Only	H9 Only	ENSG00000135999	26122	EPC2	FC>2, D35 Only	IPSC Only	IPSC Only	IPSC Only
ENSG00000173852	23333	DPY19L1	FC>2, D35 Only	H9 Only	H9 Only	H9 Only	ENSG00000182580	2049	EPHB3	FC>2, D35 Only	IPSC Only	IPSC Only	IPSC Only
ENSG00000156162	286148	DPY19L4	FC>2, D35 Only	H9 Only	H9 Only	H9 Only	ENSG00000164308	64167	ERAP2	FC>2, D35 Only	IPSC Only	IPSC Only	IPSC Only
ENSG00000136048	55332	DRAM1	FC>2, D35 Only	H9 Only	H9 Only	H9 Only	ENSG00000281708	711	ERC2-IT1	FC>2, D35 Only	IPSC Only	IPSC Only	IPSC Only
ENSG00000134762	1825	DSC3	FC>2, D35 Only	H9 Only	H9 Only	H9 Only	ENSG00000124882	2069	EREG	FC>2, D35 Only	IPSC Only	IPSC Only	IPSC Only
ENSG00000163840	151636	DTX3L	FC>2, D35 Only	H9 Only	H9 Only	H9 Only	ENSG00000136541	57471	ERMN	FC>2, D35 Only	IPSC Only	IPSC Only	IPSC Only
ENSG00000140279	50506	DUOX2	FC>2, D35 Only	Both	Both	Both	ENSG00000149564	90952	ESAM	FC>2, D35 Only	IPSC Only	IPSC Only	IPSC Only
ENSG00000138166	1847	DUSP5	FC>2, D35 Only	H9 Only	H9 Only	H9 Only	ENSG00000100056	8220	ESS2	FC>2, D35 Only	IPSC Only	IPSC Only	IPSC Only
ENSG00000164086	1849	DUSP7	FC>2, D35 Only	H9 Only	H9 Only	H9 Only	ENSG00000142459	115704	EVI5L	FC>2, D35 Only	IPSC Only	IPSC Only	IPSC Only
ENSG00000143479	8444	DYRK3	FC>2, D35 Only	H9 Only	H9 Only	H9 Only	ENSG00000196405	51466	EVL	FC>2, D35 Only	IPSC Only	IPSC Only	IPSC Only
ENSG00000088881	57593	EBF4	FC>2, D35 Only	Both	Both	Both	ENSG00000221990	116349	EXOC3-AS1	FC>2, D35 Only	IPSC Only	IPSC Only	IPSC Only
ENSG00000131080	60401	EDA2R	FC>2, D35 Only	H9 Only	H9 Only	H9 Only	ENSG00000178896	54512	EXOSC4	FC>2, D35 Only	IPSC Only	IPSC Only	IPSC Only
ENSG00000134109	9695	EDEM1	FC>2, D35 Only	H9 Only	H9 Only	H9 Only	ENSG00000164220	2151	F2RL2	FC>2, D35 Only	IPSC Only	IPSC Only	IPSC Only
ENSG00000078401	1906	EDN1	FC>2, D35 Only	H9 Only	H9 Only	H9 Only	ENSG00000117480	2166	FAAH	FC>2, D35 Only	IPSC Only	IPSC Only	IPSC Only
ENSG00000151617	1909	EDNRA	FC>2, D35 Only	H9 Only	H9 Only	H9 Only	ENSG00000185504	80233	FAAP100	FC>2, D35 Only	IPSC Only	IPSC Only	IPSC Only
ENSG00000136160	1910	EDNRB	FC>2, D35 Only	Both	Both	Both	ENSG00000145384	2169	FABP2	FC>2, D35 Only	Both	Both	Both
ENSG00000102189	8411	EEA1	FC>2, D35 Only	H9 Only	H9 Only	H9 Only	ENSG00000197245	79927	FAM110D	FC>2, D35 Only	IPSC Only	IPSC Only	IPSC Only
ENSG00000123427	25895	EEF1AKMT3	FC>2, D35 Only	H9 Only	H9 Only	H9 Only	ENSG00000121104	81558	FAM117A	FC>2, D35 Only	IPSC Only	IPSC Only	IPSC Only
ENSG00000122547	80820	EEPD1	FC>2, D35 Only	H9 Only	H9 Only	H9 Only	ENSG00000130054	27112	FAM155B	FC>2, D35 Only	IPSC Only	IPSC Only	IPSC Only
ENSG00000178852	124989	EFCAB13	FC>2, D35 Only	H9 Only	H9 Only	H9 Only	ENSG00000154319	83648	FAM167A	FC>2, D35 Only	IPSC Only	IPSC Only	IPSC Only
ENSG00000115380	2202	EFEMP1	FC>2, D35 Only	H9 Only	H9 Only	H9 Only	ENSG00000140067	90050	FAM181A	FC>2, D35 Only	IPSC Only	IPSC Only	IPSC Only
ENSG00000183690	80258	EFHC2	FC>2, D35 Only	H9 Only	H9 Only	H9 Only	ENSG00000258584	283592	FAM181A-AS1	FC>2, D35 Only	IPSC Only	IPSC Only	IPSC Only
ENSG00000138798	1950	EGF	FC>2, D35 Only	H9 Only	H9 Only	H9 Only	ENSG00000071889	60343	FAM3A	FC>2, D35 Only	IPSC Only	IPSC Only	IPSC Only
ENSG00000113790	1962	EHHADH	FC>2, D35 Only	H9 Only	H9 Only	H9 Only	ENSG00000149926	83723	FAM57B	FC>2, D35 Only	IPSC Only	IPSC Only	IPSC Only
ENSG00000163577	56648	EIF5A2	FC>2, D35 Only	H9 Only	H9 Only	H9 Only	ENSG00000215374	100128890	FAM66B	FC>2, D35 Only	IPSC Only	IPSC Only	IPSC Only
ENSG00000102034	2000	ELF4	FC>2, D35 Only	Both	Both	Both	ENSG00000171084	100125556	FAM86JP	FC>2, D35 Only	IPSC Only	IPSC Only	IPSC Only
ENSG00000111145	2004	ELK3	FC>2, D35 Only	H9 Only	H9 Only	H9 Only	ENSG00000156860	64319	FBRS	FC>2, D35 Only	Both	Both	Both
ENSG00000158711	2005	ELK4	FC>2, D35 Only	H9 Only	H9 Only	H9 Only	ENSG00000171823	144699	FBXL14	FC>2, D35 Only	IPSC Only	IPSC Only	IPSC Only
ENSG00000118985	22936	ELL2	FC>2, D35 Only	H9 Only	H9 Only	H9 Only	ENSG00000107872	79176	FBXL15	FC>2, D35 Only	IPSC Only	IPSC Only	IPSC Only
ENSG00000115459	84173	ELMOD3	FC>2, D35 Only	H9 Only	H9 Only	H9 Only	ENSG00000260852	283932	FBXL19-AS1	FC>2, D35 Only	IPSC Only	IPSC Only	IPSC Only
ENSG00000156030	91748	ELMSAN1	FC>2, D35 Only	H9 Only	H9 Only	H9 Only	ENSG00000182325	26233	FBXL6	FC>2, D35 Only	IPSC Only	IPSC Only	IPSC Only
ENSG00000049540	2006	ELN	FC>2, D35 Only	H9 Only	H9 Only	H9 Only	ENSG00000162344	9965	FGF19	FC>2, D35 Only	IPSC Only	IPSC Only	IPSC Only
ENSG00000132205	84034	EMILIN2	FC>2, D35 Only	H9 Only	H9 Only	H9 Only	ENSG00000134775	80206	FHOD3	FC>2, D35 Only	IPSC Only	IPSC Only	IPSC Only
ENSG00000149218	23052	ENDOD1	FC>2, D35 Only	H9 Only	H9 Only	H9 Only	ENSG00000181027	79147	FKRP	FC>2, D35 Only	IPSC Only	IPSC Only	IPSC Only
ENSG00000138792	2028	ENPEP	FC>2, D35 Only	H9 Only	H9 Only	H9 Only	ENSG00000279891	401105	FLJ42393	FC>2, D35 Only	IPSC Only	IPSC Only	IPSC Only
ENSG00000001561	22875	ENPP4	FC>2, D35 Only	H9 Only	H9 Only	H9 Only	ENSG00000162076	114984	FLYWCH2	FC>2, D35 Only	IPSC Only	IPSC Only	IPSC Only
ENSG00000168032	956	ENTPD3	FC>2, D35 Only	H9 Only	H9 Only	H9 Only	ENSG00000010932	2326	FMO1	FC>2, D35 Only	IPSC Only	IPSC Only	IPSC Only
ENSG00000223797	285266	ENTPD3-AS1	FC>2, D35 Only	H9 Only	H9 Only	H9 Only	ENSG00000164694	84624	FNDC1	FC>2, D35 Only	IPSC Only	IPSC Only	IPSC Only
ENSG00000187097	957	ENTPD5	FC>2, D35 Only	H9 Only	H9 Only	H9 Only	ENSG00000257365	2342	FNTB	FC>2, D35 Only	IPSC Only	IPSC Only	IPSC Only
ENSG00000185684	347918	EP400NL	FC>2, D35 Only	H9 Only	H9 Only	H9 Only	ENSG00000170345	2353	FOS	FC>2, D35 Only	Both	Both	Both
ENSG00000116016	2034	EPAS1	FC>2, D35 Only	Both	Both	Both	ENSG00000125740	2354	FOSB	FC>2, D35 Only	IPSC Only	IPSC Only	IPSC Only
ENSG00000082397	23136	EPB41L3	FC>2, D35 Only	H9 Only	H9 Only	H9 Only	ENSG00000171956	27023	FOXB1	FC>2, D35 Only	IPSC Only	IPSC Only	IPSC Only
ENSG00000086289	54749	EPDR1	FC>2, D35 Only	H9 Only	H9 Only	H9 Only	ENSG00000054598	2296	FOXC1	FC>2, D35 Only	IPSC Only	IPSC Only	IPSC Only
ENSG00000120915	2053	EPHX2	FC>2, D35 Only	H9 Only	H9 Only	H9 Only	ENSG00000176692	2303	FOXC2	FC>2, D35 Only	IPSC Only	IPSC Only	IPSC Only
ENSG00000151491	2059	EPS8	FC>2, D35 Only	H9 Only	H9 Only	H9 Only	ENSG00000251493	2297	FOXD1	FC>2, D35 Only	IPSC Only	IPSC Only	IPSC Only
ENSG00000083782	1833	EPYC	FC>2, D35 Only	H9 Only	H9 Only	H9 Only	ENSG00000137273	2295	FOXF2	FC>2, D35 Only	IPSC Only	IPSC Only	IPSC Only
ENSG00000164307	51752	ERAP1	FC>2, D35 Only	H9 Only	H9 Only	H9 Only	ENSG00000129654	2302	FOXJ1	FC>2, D35 Only	Both	Both	Both
ENSG00000112851	55914	ERBIN	FC>2, D35 Only	H9 Only	H9 Only	H9 Only	ENSG00000164916	221937	FOXK1	FC>2, D35 Only	IPSC Only	IPSC Only	IPSC Only
ENSG00000157554	2078	ERG	FC>2, D35 Only	H9 Only	H9 Only	H9 Only	ENSG00000139445	121643	FOXN4	FC>2, D35 Only	IPSC Only	IPSC Only	IPSC Only
ENSG00000240137	101928085	ERICH6-AS1	FC>2, D35 Only	H9 Only	H9 Only	H9 Only	ENSG00000114861	27086	FOXP1	FC>2, D35 Only	Both	Both	Both
ENSG00000068912	27248	ERLEC1	FC>2, D35 Only	H9 Only	H9 Only	H9 Only	ENSG00000137166	116113	FOXP4	FC>2, D35 Only	Both	Both	Both
ENSG00000099219	79956	ERMP1	FC>2, D35 Only	H9 Only	H9 Only	H9 Only	ENSG00000164946	158326	FREM1	FC>2, D35 Only	Both	Both	Both
ENSG00000178607	2081	ERN1	FC>2, D35 Only	H9 Only	H9 Only	H9 Only	ENSG00000137218	10817	FRS3	FC>2, D35 Only	IPSC Only	IPSC Only	IPSC Only
ENSG00000023318	23071	ERP44	FC>2, D35 Only	H9 Only	H9 Only	H9 Only	ENSG00000186628	123722	FSD2	FC>2, D35 Only	IPSC Only	IPSC Only	IPSC Only
ENSG00000091831	2099	ESR1	FC>2, D35 Only	H9 Only	H9 Only	H9 Only	ENSG00000137726	53826	FXYD6	FC>2, D35 Only	IPSC Only	IPSC Only	IPSC Only
ENSG00000171503	2110	ETFDH	FC>2, D35 Only	H9 Only	H9 Only	H9 Only	ENSG00000157240	8321	FZD1	FC>2, D35 Only	IPSC Only	IPSC Only	IPSC Only
ENSG00000134954	2113	ETS1	FC>2, D35 Only	H9 Only	H9 Only	H9 Only	ENSG00000111432	11211	FZD10	FC>2, D35 Only	IPSC Only	IPSC Only	IPSC Only
ENSG00000157557	2114	ETS2	FC>2, D35 Only	H9 Only	H9 Only	H9 Only	ENSG00000188763	8326	FZD9	FC>2, D35 Only	IPSC Only	IPSC Only	IPSC Only
ENSG00000115363	84141	EVA1A	FC>2, D35 Only	H9 Only	H9 Only	H9 Only	ENSG00000170296	11337	GABARAP	FC>2, D35 Only	IPSC Only	IPSC Only	IPSC Only
ENSG00000072840	2121	EVC	FC>2, D35 Only	H9 Only	H9 Only	H9 Only	ENSG00000011677	2556	GABRA3	FC>2, D35 Only	IPSC Only	IPSC Only	IPSC Only
ENSG00000067208	7813	EVI5	FC>2, D35 Only	H9 Only	H9 Only	H9 Only	ENSG00000130222	10912	GADD45G	FC>2, D35 Only	IPSC Only	IPSC Only	IPSC Only
ENSG00000182197	2131	EXT1	FC>2, D35 Only	H9 Only	H9 Only	H9 Only	ENSG00000117308	2582	GALE	FC>2, D35 Only	IPSC Only	IPSC Only	IPSC Only
ENSG00000064655	2139	EYA2	FC>2, D35 Only	H9 Only	H9 Only	H9 Only	ENSG00000110328	374378	GALNT18	FC>2, D35 Only	IPSC Only	IPSC Only	IPSC Only
ENSG00000126218	2159	F10	FC>2, D35 Only	H9 Only	H9 Only	H9 Only	ENSG00000007237	8522	GAS7	FC>2, D35 Only	Both	Both	Both
ENSG00000117525	2152	F3	FC>2, D35 Only	H9 Only	H9 Only	H9 Only	ENSG00000107485	2625	GATA3	FC>2, D35 Only	IPSC Only	IPSC Only	IPSC Only
ENSG00000145384	2169	FABP2	FC>2, D35 Only	Both	Both	Both	ENSG00000249948	57733	GBA3	FC>2, D35 Only	IPSC Only	IPSC Only	IPSC Only
ENSG00000170323	2167	FABP4	FC>2, D35 Only	H9 Only	H9 Only	H9 Only	ENSG00000160766	2630	GBAP1	FC>2, D35 Only	IPSC Only	IPSC Only	IPSC Only
ENSG00000184731	642273	FAM110C	FC>2, D35 Only	H9 Only	H9 Only	H9 Only	ENSG00000162645	2634	GBP2	FC>2, D35 Only	Both	Both	Both
ENSG00000197712	92689	FAM114A1	FC>2, D35 Only	H9 Only	H9 Only	H9 Only	ENSG00000117226	2635	GBP3	FC>2, D35 Only	Both	Both	Both
ENSG00000100376	55007	FAM118A	FC>2, D35 Only	H9 Only	H9 Only	H9 Only	ENSG00000266524	2662	GDF10	FC>2, D35 Only	IPSC Only	IPSC Only	IPSC Only
ENSG00000187866	116224	FAM122A	FC>2, D35 Only	H9 Only	H9 Only	H9 Only	ENSG00000156466	392255	GDF6	FC>2, D35 Only	IPSC Only	IPSC Only	IPSC Only
ENSG00000138640	10144	FAM13A	FC>2, D35 Only	H9 Only	H9 Only	H9 Only	ENSG00000158555	81544	GDPD5	FC>2, D35 Only	IPSC Only	IPSC Only	IPSC Only
ENSG00000152380	167555	FAM151B	FC>2, D35 Only	H9 Only	H9 Only	H9 Only	ENSG00000112964	2690	GHR	FC>2, D35 Only	IPSC Only	IPSC Only	IPSC Only
ENSG00000151553	57700	FAM160B1	FC>2, D35 Only	H9 Only	H9 Only	H9 Only	ENSG00000108262	28964	GIT1	FC>2, D35 Only	IPSC Only	IPSC Only	IPSC Only
ENSG00000158863	64760	FAM160B2	FC>2, D35 Only	H9 Only	H9 Only	H9 Only	ENSG00000198835	57165	GJC2	FC>2, D35 Only	IPSC Only	IPSC Only	IPSC Only
ENSG00000186973	440585	FAM183A	FC>2, D35 Only	H9 Only	H9 Only	H9 Only	ENSG00000149328	89944	GLB1L2	FC>2, D35 Only	IPSC Only	IPSC Only	IPSC Only
ENSG00000174749	132720	FAM241A	FC>2, D35 Only	H9 Only	H9 Only	H9 Only	ENSG00000111087	2735	GLI1	FC>2, D35 Only	IPSC Only	IPSC Only	IPSC Only
ENSG00000185112	131583	FAM43A	FC>2, D35 Only	H9 Only	H9 Only	H9 Only	ENSG00000278175	389741	GLIDR	FC>2, D35 Only	IPSC Only	IPSC Only	IPSC Only
ENSG00000112773	55603	FAM46A	FC>2, D35 Only	H9 Only	H9 Only	H9 Only	ENSG00000107249	169792	GLIS3	FC>2, D35 Only	IPSC Only	IPSC Only	IPSC Only
ENSG00000176853	157769	FAM91A1	FC>2, D35 Only	H9 Only	H9 Only	H9 Only	ENSG00000168237	132158	GLYCTK	FC>2, D35 Only	IPSC Only	IPSC Only	IPSC Only
ENSG00000180178	440905	FAR2P1	FC>2, D35 Only	H9 Only	H9 Only	H9 Only	ENSG00000173540	29925	GMPPB	FC>2, D35 Only	IPSC Only	IPSC Only	IPSC Only
ENSG00000026103	355	FAS	FC>2, D35 Only	H9 Only	H9 Only	H9 Only	ENSG00000088256	2767	GNA11	FC>2, D35 Only	IPSC Only	IPSC Only	IPSC Only
ENSG00000170271	10826	FAXDC2	FC>2, D35 Only	H9 Only	H9 Only	H9 Only	ENSG00000204590	2794	GNL1	FC>2, D35 Only	IPSC Only	IPSC Only	IPSC Only
ENSG00000188878	85302	FBF1	FC>2, D35 Only	H9 Only	H9 Only	H9 Only	ENSG00000230373	642402	GOLGA6L17P	FC>2, D35 Only	IPSC Only	IPSC Only	IPSC Only
ENSG00000140092	10516	FBLN5	FC>2, D35 Only	H9 Only	H9 Only	H9 Only	ENSG00000138678	84803	GPAT3	FC>2, D35 Only	Both	Both	Both
ENSG00000166147	2200	FBN1	FC>2, D35 Only	H9 Only	H9 Only	H9 Only	ENSG00000063660	2817	GPC1	FC>2, D35 Only	IPSC Only	IPSC Only	IPSC Only
ENSG00000138829	2201	FBN2	FC>2, D35 Only	H9 Only	H9 Only	H9 Only	ENSG00000167588	2819	GPD1	FC>2, D35 Only	IPSC Only	IPSC Only	IPSC Only
ENSG00000156860	64319	FBRS	FC>2, D35 Only	Both	Both	Both	ENSG00000183671	2825	GPR1	FC>2, D35 Only	Both	Both	Both
ENSG00000156509	286151	FBXO43	FC>2, D35 Only	H9 Only	H9 Only	H9 Only	ENSG00000173264	56834	GPR137	FC>2, D35 Only	IPSC Only	IPSC Only	IPSC Only
ENSG00000181617	260436	FDCSP	FC>2, D35 Only	H9 Only	H9 Only	H9 Only	ENSG00000102195	9248	GPR50	FC>2, D35 Only	IPSC Only	IPSC Only	IPSC Only
ENSG00000088340	80307	FER1L4	FC>2, D35 Only	H9 Only	H9 Only	H9 Only	ENSG00000160360	26086	GPSM1	FC>2, D35 Only	IPSC Only	IPSC Only	IPSC Only
ENSG00000230316	154860	FEZF1-AS1	FC>2, D35 Only	H9 Only	H9 Only	H9 Only	ENSG00000166923	26585	GREM1	FC>2, D35 Only	IPSC Only	IPSC Only	IPSC Only
ENSG00000161958	2256	FGF11	FC>2, D35 Only	H9 Only	H9 Only	H9 Only	ENSG00000176884	2902	GRIN1	FC>2, D35 Only	IPSC Only	IPSC Only	IPSC Only
ENSG00000142621	114827	FHAD1	FC>2, D35 Only	H9 Only	H9 Only	H9 Only	ENSG00000144596	80852	GRIP2	FC>2, D35 Only	IPSC Only	IPSC Only	IPSC Only
ENSG00000176971	387758	FIBIN	FC>2, D35 Only	H9 Only	H9 Only	H9 Only	ENSG00000283050	101926918	GTF2IP12	FC>2, D35 Only	Both	Both	Both
ENSG00000106080	55033	FKBP14	FC>2, D35 Only	H9 Only	H9 Only	H9 Only	ENSG00000136732	2995	GYPC	FC>2, D35 Only	IPSC Only	IPSC Only	IPSC Only
ENSG00000248905	342184	FMN1	FC>2, D35 Only	H9 Only	H9 Only	H9 Only	ENSG00000099284	55506	H2AFY2	FC>2, D35 Only	IPSC Only	IPSC Only	IPSC Only
ENSG00000094963	2327	FMO2	FC>2, D35 Only	H9 Only	H9 Only	H9 Only	ENSG00000130956	22927	HABP4	FC>2, D35 Only	IPSC Only	IPSC Only	IPSC Only
ENSG00000122176	2331	FMOD	FC>2, D35 Only	H9 Only	H9 Only	H9 Only	ENSG00000170961	3037	HAS2	FC>2, D35 Only	Both	Both	Both
ENSG00000075420	64778	FNDC3B	FC>2, D35 Only	H9 Only	H9 Only	H9 Only	ENSG00000213931	3046	HBE1	FC>2, D35 Only	IPSC Only	IPSC Only	IPSC Only
ENSG00000217128	96459	FNIP1	FC>2, D35 Only	H9 Only	H9 Only	H9 Only	ENSG00000113070	1839	HBEGF	FC>2, D35 Only	IPSC Only	IPSC Only	IPSC Only
ENSG00000170345	2353	FOS	FC>2, D35 Only	Both	Both	Both	ENSG00000182782	338442	HCAR2	FC>2, D35 Only	IPSC Only	IPSC Only	IPSC Only
ENSG00000103241	2294	FOXF1	FC>2, D35 Only	H9 Only	H9 Only	H9 Only	ENSG00000094631	10013	HDAC6	FC>2, D35 Only	IPSC Only	IPSC Only	IPSC Only
ENSG00000129654	2302	FOXJ1	FC>2, D35 Only	Both	Both	Both	ENSG00000188290	57801	HES4	FC>2, D35 Only	IPSC Only	IPSC Only	IPSC Only
ENSG00000114861	27086	FOXP1	FC>2, D35 Only	Both	Both	Both	ENSG00000197921	388585	HES5	FC>2, D35 Only	IPSC Only	IPSC Only	IPSC Only
ENSG00000137166	116113	FOXP4	FC>2, D35 Only	Both	Both	Both	ENSG00000169660	284004	HEXDC	FC>2, D35 Only	IPSC Only	IPSC Only	IPSC Only
ENSG00000254685	8790	FPGT	FC>2, D35 Only	H9 Only	H9 Only	H9 Only	ENSG00000163909	26508	HEYL	FC>2, D35 Only	IPSC Only	IPSC Only	IPSC Only
ENSG00000148690	118924	FRA10AC1	FC>2, D35 Only	H9 Only	H9 Only	H9 Only	ENSG00000177374	3090	HIC1	FC>2, D35 Only	IPSC Only	IPSC Only	IPSC Only
ENSG00000164946	158326	FREM1	FC>2, D35 Only	Both	Both	Both	ENSG00000167861	283987	HID1	FC>2, D35 Only	IPSC Only	IPSC Only	IPSC Only
ENSG00000139926	122786	FRMD6	FC>2, D35 Only	H9 Only	H9 Only	H9 Only	ENSG00000130787	9026	HIP1R	FC>2, D35 Only	IPSC Only	IPSC Only	IPSC Only
ENSG00000162998	2487	FRZB	FC>2, D35 Only	H9 Only	H9 Only	H9 Only	ENSG00000149929	8479	HIRIP3	FC>2, D35 Only	IPSC Only	IPSC Only	IPSC Only
ENSG00000230590	100302692	FTX	FC>2, D35 Only	H9 Only	H9 Only	H9 Only	ENSG00000196787	8969	HIST1H2AG	FC>2, D35 Only	IPSC Only	IPSC Only	IPSC Only
ENSG00000179163	2517	FUCA1	FC>2, D35 Only	H9 Only	H9 Only	H9 Only	ENSG00000275221	8330	HIST1H2AK	FC>2, D35 Only	IPSC Only	IPSC Only	IPSC Only
ENSG00000196371	2526	FUT4	FC>2, D35 Only	H9 Only	H9 Only	H9 Only	ENSG00000278828	8357	HIST1H3H	FC>2, D35 Only	IPSC Only	IPSC Only	IPSC Only
ENSG00000033170	2530	FUT8	FC>2, D35 Only	H9 Only	H9 Only	H9 Only	ENSG00000197153	8356	HIST1H3J	FC>2, D35 Only	IPSC Only	IPSC Only	IPSC Only
ENSG00000174804	8322	FZD4	FC>2, D35 Only	H9 Only	H9 Only	H9 Only	ENSG00000184270	317772	HIST2H2AB	FC>2, D35 Only	IPSC Only	IPSC Only	IPSC Only
ENSG00000164930	8323	FZD6	FC>2, D35 Only	H9 Only	H9 Only	H9 Only	ENSG00000183598	653604	HIST2H3D	FC>2, D35 Only	IPSC Only	IPSC Only	IPSC Only
ENSG00000109458	2549	GAB1	FC>2, D35 Only	H9 Only	H9 Only	H9 Only	ENSG00000196890	128312	HIST3H2BB	FC>2, D35 Only	IPSC Only	IPSC Only	IPSC Only
ENSG00000143458	126626	GABPB2	FC>2, D35 Only	H9 Only	H9 Only	H9 Only	ENSG00000156510	80201	HKDC1	FC>2, D35 Only	IPSC Only	IPSC Only	IPSC Only
ENSG00000094755	2568	GABRP	FC>2, D35 Only	H9 Only	H9 Only	H9 Only	ENSG00000234745	3106	HLA-B	FC>2, D35 Only	Both	Both	Both
ENSG00000099860	4616	GADD45B	FC>2, D35 Only	H9 Only	H9 Only	H9 Only	ENSG00000100292	3162	HMOX1	FC>2, D35 Only	IPSC Only	IPSC Only	IPSC Only
ENSG00000156958	2585	GALK2	FC>2, D35 Only	H9 Only	H9 Only	H9 Only	ENSG00000115756	3241	HPCAL1	FC>2, D35 Only	IPSC Only	IPSC Only	IPSC Only
ENSG00000164574	55568	GALNT10	FC>2, D35 Only	H9 Only	H9 Only	H9 Only	ENSG00000166189	79803	HPS6	FC>2, D35 Only	IPSC Only	IPSC Only	IPSC Only
ENSG00000180447	2619	GAS1	FC>2, D35 Only	H9 Only	H9 Only	H9 Only	ENSG00000110169	3263	HPX	FC>2, D35 Only	IPSC Only	IPSC Only	IPSC Only
ENSG00000007237	8522	GAS7	FC>2, D35 Only	Both	Both	Both	ENSG00000136720	9394	HS6ST1	FC>2, D35 Only	IPSC Only	IPSC Only	IPSC Only
ENSG00000179348	2624	GATA2	FC>2, D35 Only	H9 Only	H9 Only	H9 Only	ENSG00000102878	3299	HSF4	FC>2, D35 Only	IPSC Only	IPSC Only	IPSC Only
ENSG00000143614	57459	GATAD2B	FC>2, D35 Only	H9 Only	H9 Only	H9 Only	ENSG00000204389	3303	HSPA1A	FC>2, D35 Only	IPSC Only	IPSC Only	IPSC Only
ENSG00000114480	2632	GBE1	FC>2, D35 Only	H9 Only	H9 Only	H9 Only	ENSG00000204388	3304	HSPA1B	FC>2, D35 Only	IPSC Only	IPSC Only	IPSC Only
ENSG00000162645	2634	GBP2	FC>2, D35 Only	Both	Both	Both	ENSG00000044574	3309	HSPA5	FC>2, D35 Only	IPSC Only	IPSC Only	IPSC Only
ENSG00000117226	2635	GBP3	FC>2, D35 Only	Both	Both	Both	ENSG00000173110	3310	HSPA6	FC>2, D35 Only	IPSC Only	IPSC Only	IPSC Only
ENSG00000131979	2643	GCH1	FC>2, D35 Only	H9 Only	H9 Only	H9 Only	ENSG00000169271	8988	HSPB3	FC>2, D35 Only	IPSC Only	IPSC Only	IPSC Only
ENSG00000023909	2730	GCLM	FC>2, D35 Only	H9 Only	H9 Only	H9 Only	ENSG00000120694	10808	HSPH1	FC>2, D35 Only	IPSC Only	IPSC Only	IPSC Only
ENSG00000130513	9518	GDF15	FC>2, D35 Only	H9 Only	H9 Only	H9 Only	ENSG00000115317	27429	HTRA2	FC>2, D35 Only	IPSC Only	IPSC Only	IPSC Only
ENSG00000164949	2669	GEM	FC>2, D35 Only	H9 Only	H9 Only	H9 Only	ENSG00000186792	8372	HYAL3	FC>2, D35 Only	IPSC Only	IPSC Only	IPSC Only
ENSG00000115486	2677	GGCX	FC>2, D35 Only	H9 Only	H9 Only	H9 Only	ENSG00000181873	200205	IBA57	FC>2, D35 Only	IPSC Only	IPSC Only	IPSC Only
ENSG00000055211	116254	GINM1	FC>2, D35 Only	H9 Only	H9 Only	H9 Only	ENSG00000115738	3398	ID2	FC>2, D35 Only	Both	Both	Both
ENSG00000137960	54810	GIPC2	FC>2, D35 Only	H9 Only	H9 Only	H9 Only	ENSG00000117318	3399	ID3	FC>2, D35 Only	Both	Both	Both
ENSG00000265107	2702	GJA5	FC>2, D35 Only	H9 Only	H9 Only	H9 Only	ENSG00000182054	3418	IDH2	FC>2, D35 Only	IPSC Only	IPSC Only	IPSC Only
ENSG00000165474	2706	GJB2	FC>2, D35 Only	H9 Only	H9 Only	H9 Only	ENSG00000232656	55853	IDI2-AS1	FC>2, D35 Only	IPSC Only	IPSC Only	IPSC Only
ENSG00000175066	256356	GK5	FC>2, D35 Only	H9 Only	H9 Only	H9 Only	ENSG00000119917	3437	IFIT3	FC>2, D35 Only	IPSC Only	IPSC Only	IPSC Only
ENSG00000163521	79411	GLB1L	FC>2, D35 Only	H9 Only	H9 Only	H9 Only	ENSG00000128581	64792	IFT22	FC>2, D35 Only	IPSC Only	IPSC Only	IPSC Only
ENSG00000106571	2737	GLI3	FC>2, D35 Only	H9 Only	H9 Only	H9 Only	ENSG00000174498	9543	IGDCC3	FC>2, D35 Only	IPSC Only	IPSC Only	IPSC Only
ENSG00000139278	11010	GLIPR1	FC>2, D35 Only	H9 Only	H9 Only	H9 Only	ENSG00000142549	402665	IGLON5	FC>2, D35 Only	IPSC Only	IPSC Only	IPSC Only
ENSG00000115419	2744	GLS	FC>2, D35 Only	H9 Only	H9 Only	H9 Only	ENSG00000085552	57549	IGSF9	FC>2, D35 Only	IPSC Only	IPSC Only	IPSC Only
ENSG00000016864	55830	GLT8D1	FC>2, D35 Only	H9 Only	H9 Only	H9 Only	ENSG00000123411	64375	IKZF4	FC>2, D35 Only	IPSC Only	IPSC Only	IPSC Only
ENSG00000120820	83468	GLT8D2	FC>2, D35 Only	H9 Only	H9 Only	H9 Only	ENSG00000127743	27190	IL17B	FC>2, D35 Only	IPSC Only	IPSC Only	IPSC Only
ENSG00000137198	2766	GMPR	FC>2, D35 Only	H9 Only	H9 Only	H9 Only	ENSG00000115604	8809	IL18R1	FC>2, D35 Only	Both	Both	Both
ENSG00000127920	2791	GNG11	FC>2, D35 Only	H9 Only	H9 Only	H9 Only	ENSG00000115594	3554	IL1R1	FC>2, D35 Only	IPSC Only	IPSC Only	IPSC Only
ENSG00000172380	55970	GNG12	FC>2, D35 Only	H9 Only	H9 Only	H9 Only	ENSG00000008517	9235	IL32	FC>2, D35 Only	IPSC Only	IPSC Only	IPSC Only
ENSG00000163281	132789	GNPDA2	FC>2, D35 Only	H9 Only	H9 Only	H9 Only	ENSG00000137033	90865	IL33	FC>2, D35 Only	IPSC Only	IPSC Only	IPSC Only
ENSG00000135677	2799	GNS	FC>2, D35 Only	H9 Only	H9 Only	H9 Only	ENSG00000143195	387597	ILDR2	FC>2, D35 Only	IPSC Only	IPSC Only	IPSC Only
ENSG00000278662	647042	GOLGA6L10	FC>2, D35 Only	H9 Only	H9 Only	H9 Only	ENSG00000105135	10994	ILVBL	FC>2, D35 Only	IPSC Only	IPSC Only	IPSC Only
ENSG00000197978	440295	GOLGA6L9	FC>2, D35 Only	H9 Only	H9 Only	H9 Only	ENSG00000106348	3614	IMPDH1	FC>2, D35 Only	IPSC Only	IPSC Only	IPSC Only
ENSG00000175265	23015	GOLGA8A	FC>2, D35 Only	H9 Only	H9 Only	H9 Only	ENSG00000117408	9670	IPO13	FC>2, D35 Only	IPSC Only	IPSC Only	IPSC Only
ENSG00000215252	440270	GOLGA8B	FC>2, D35 Only	H9 Only	H9 Only	H9 Only	ENSG00000106012	23288	IQCE	FC>2, D35 Only	Both	Both	Both
ENSG00000232653	643699	GOLGA8N	FC>2, D35 Only	H9 Only	H9 Only	H9 Only	ENSG00000120645	440073	IQSEC3	FC>2, D35 Only	IPSC Only	IPSC Only	IPSC Only
ENSG00000173905	27333	GOLIM4	FC>2, D35 Only	H9 Only	H9 Only	H9 Only	ENSG00000125347	3659	IRF1	FC>2, D35 Only	Both	Both	Both
ENSG00000138678	84803	GPAT3	FC>2, D35 Only	Both	Both	Both	ENSG00000140968	3394	IRF8	FC>2, D35 Only	Both	Both	Both
ENSG00000147257	2719	GPC3	FC>2, D35 Only	H9 Only	H9 Only	H9 Only	ENSG00000170549	79192	IRX1	FC>2, D35 Only	IPSC Only	IPSC Only	IPSC Only
ENSG00000179399	2262	GPC5	FC>2, D35 Only	H9 Only	H9 Only	H9 Only	ENSG00000101230	140862	ISM1	FC>2, D35 Only	IPSC Only	IPSC Only	IPSC Only
ENSG00000183098	10082	GPC6	FC>2, D35 Only	H9 Only	H9 Only	H9 Only	ENSG00000164171	3673	ITGA2	FC>2, D35 Only	Both	Both	Both
ENSG00000136235	10457	GPNMB	FC>2, D35 Only	H9 Only	H9 Only	H9 Only	ENSG00000105855	3696	ITGB8	FC>2, D35 Only	Both	Both	Both
ENSG00000183671	2825	GPR1	FC>2, D35 Only	Both	Both	Both	ENSG00000188385	282973	JAKMIP3	FC>2, D35 Only	IPSC Only	IPSC Only	IPSC Only
ENSG00000077585	7107	GPR137B	FC>2, D35 Only	H9 Only	H9 Only	H9 Only	ENSG00000081692	65094	JMJD4	FC>2, D35 Only	IPSC Only	IPSC Only	IPSC Only
ENSG00000151025	57512	GPR158	FC>2, D35 Only	H9 Only	H9 Only	H9 Only	ENSG00000149596	57158	JPH2	FC>2, D35 Only	IPSC Only	IPSC Only	IPSC Only
ENSG00000147138	84636	GPR174	FC>2, D35 Only	H9 Only	H9 Only	H9 Only	ENSG00000177606	3725	JUN	FC>2, D35 Only	Both	Both	Both
ENSG00000013588	9052	GPRC5A	FC>2, D35 Only	H9 Only	H9 Only	H9 Only	ENSG00000172977	10524	KAT5	FC>2, D35 Only	IPSC Only	IPSC Only	IPSC Only
ENSG00000176153	2877	GPX2	FC>2, D35 Only	H9 Only	H9 Only	H9 Only	ENSG00000189337	23254	KAZN	FC>2, D35 Only	IPSC Only	IPSC Only	IPSC Only
ENSG00000116157	2882	GPX7	FC>2, D35 Only	H9 Only	H9 Only	H9 Only	ENSG00000123444	55709	KBTBD4	FC>2, D35 Only	IPSC Only	IPSC Only	IPSC Only
ENSG00000178075	54762	GRAMD1C	FC>2, D35 Only	H9 Only	H9 Only	H9 Only	ENSG00000182255	3739	KCNA4	FC>2, D35 Only	Both	Both	Both
ENSG00000155324	65983	GRAMD2B	FC>2, D35 Only	H9 Only	H9 Only	H9 Only	ENSG00000162975	3754	KCNF1	FC>2, D35 Only	IPSC Only	IPSC Only	IPSC Only
ENSG00000186088	54103	GSAP	FC>2, D35 Only	H9 Only	H9 Only	H9 Only	ENSG00000177807	3766	KCNJ10	FC>2, D35 Only	IPSC Only	IPSC Only	IPSC Only
ENSG00000073605	55876	GSDMB	FC>2, D35 Only	H9 Only	H9 Only	H9 Only	ENSG00000182324	3770	KCNJ14	FC>2, D35 Only	IPSC Only	IPSC Only	IPSC Only
ENSG00000197448	373156	GSTK1	FC>2, D35 Only	H9 Only	H9 Only	H9 Only	ENSG00000123700	3759	KCNJ2	FC>2, D35 Only	IPSC Only	IPSC Only	IPSC Only
ENSG00000213366	2946	GSTM2	FC>2, D35 Only	H9 Only	H9 Only	H9 Only	ENSG00000168135	3761	KCNJ4	FC>2, D35 Only	IPSC Only	IPSC Only	IPSC Only
ENSG00000283050	101926918	GTF2IP12	FC>2, D35 Only	Both	Both	Both	ENSG00000121361	3764	KCNJ8	FC>2, D35 Only	Both	Both	Both
ENSG00000070019	2984	GUCY2C	FC>2, D35 Only	H9 Only	H9 Only	H9 Only	ENSG00000117013	9132	KCNQ4	FC>2, D35 Only	IPSC Only	IPSC Only	IPSC Only
ENSG00000151233	283464	GXYLT1	FC>2, D35 Only	H9 Only	H9 Only	H9 Only	ENSG00000153885	79047	KCTD15	FC>2, D35 Only	IPSC Only	IPSC Only	IPSC Only
ENSG00000172986	727936	GXYLT2	FC>2, D35 Only	H9 Only	H9 Only	H9 Only	ENSG00000100379	79734	KCTD17	FC>2, D35 Only	IPSC Only	IPSC Only	IPSC Only
ENSG00000049239	9563	H6PD	FC>2, D35 Only	H9 Only	H9 Only	H9 Only	ENSG00000127663	23030	KDM4B	FC>2, D35 Only	IPSC Only	IPSC Only	IPSC Only
ENSG00000170961	3037	HAS2	FC>2, D35 Only	Both	Both	Both	ENSG00000132510	23135	KDM6B	FC>2, D35 Only	IPSC Only	IPSC Only	IPSC Only
ENSG00000164588	348980	HCN1	FC>2, D35 Only	H9 Only	H9 Only	H9 Only	ENSG00000155666	79831	KDM8	FC>2, D35 Only	IPSC Only	IPSC Only	IPSC Only
ENSG00000173706	57493	HEG1	FC>2, D35 Only	H9 Only	H9 Only	H9 Only	ENSG00000079999	9817	KEAP1	FC>2, D35 Only	IPSC Only	IPSC Only	IPSC Only
ENSG00000114735	51409	HEMK1	FC>2, D35 Only	H9 Only	H9 Only	H9 Only	ENSG00000197993	3792	KEL	FC>2, D35 Only	IPSC Only	IPSC Only	IPSC Only
ENSG00000114315	3280	HES1	FC>2, D35 Only	H9 Only	H9 Only	H9 Only	ENSG00000138030	3795	KHK	FC>2, D35 Only	IPSC Only	IPSC Only	IPSC Only
ENSG00000213614	3073	HEXA	FC>2, D35 Only	H9 Only	H9 Only	H9 Only	ENSG00000149633	85449	KIAA1755	FC>2, D35 Only	Both	Both	Both
ENSG00000049860	3074	HEXB	FC>2, D35 Only	H9 Only	H9 Only	H9 Only	ENSG00000130294	547	KIF1A	FC>2, D35 Only	IPSC Only	IPSC Only	IPSC Only
ENSG00000010704	3077	HFE	FC>2, D35 Only	H9 Only	H9 Only	H9 Only	ENSG00000167702	90990	KIFC2	FC>2, D35 Only	IPSC Only	IPSC Only	IPSC Only
ENSG00000019991	3082	HGF	FC>2, D35 Only	H9 Only	H9 Only	H9 Only	ENSG00000140859	3801	KIFC3	FC>2, D35 Only	IPSC Only	IPSC Only	IPSC Only
ENSG00000164161	64399	HHIP	FC>2, D35 Only	H9 Only	H9 Only	H9 Only	ENSG00000126259	84063	KIRREL2	FC>2, D35 Only	IPSC Only	IPSC Only	IPSC Only
ENSG00000100644	3091	HIF1A	FC>2, D35 Only	H9 Only	H9 Only	H9 Only	ENSG00000049130	4254	KITLG	FC>2, D35 Only	IPSC Only	IPSC Only	IPSC Only
ENSG00000124440	64344	HIF3A	FC>2, D35 Only	H9 Only	H9 Only	H9 Only	ENSG00000174996	64837	KLC2	FC>2, D35 Only	IPSC Only	IPSC Only	IPSC Only
ENSG00000181061	25994	HIGD1A	FC>2, D35 Only	H9 Only	H9 Only	H9 Only	ENSG00000127528	10365	KLF2	FC>2, D35 Only	IPSC Only	IPSC Only	IPSC Only
ENSG00000234745	3106	HLA-B	FC>2, D35 Only	Both	Both	Both	ENSG00000067082	1316	KLF6	FC>2, D35 Only	IPSC Only	IPSC Only	IPSC Only
ENSG00000242574	3109	HLA-DMB	FC>2, D35 Only	H9 Only	H9 Only	H9 Only	ENSG00000183655	64410	KLHL25	FC>2, D35 Only	IPSC Only	IPSC Only	IPSC Only
ENSG00000231389	3113	HLA-DPA1	FC>2, D35 Only	H9 Only	H9 Only	H9 Only	ENSG00000239474	10324	KLHL41	FC>2, D35 Only	IPSC Only	IPSC Only	IPSC Only
ENSG00000223865	3115	HLA-DPB1	FC>2, D35 Only	H9 Only	H9 Only	H9 Only	ENSG00000272333	9757	KMT2B	FC>2, D35 Only	IPSC Only	IPSC Only	IPSC Only
ENSG00000204592	3133	HLA-E	FC>2, D35 Only	H9 Only	H9 Only	H9 Only	ENSG00000118162	11133	KPTN	FC>2, D35 Only	IPSC Only	IPSC Only	IPSC Only
ENSG00000108924	3131	HLF	FC>2, D35 Only	H9 Only	H9 Only	H9 Only	ENSG00000183762	83999	KREMEN1	FC>2, D35 Only	Both	Both	Both
ENSG00000147421	79618	HMBOX1	FC>2, D35 Only	H9 Only	H9 Only	H9 Only	ENSG00000167768	3848	KRT1	FC>2, D35 Only	Both	Both	Both
ENSG00000143341	83872	HMCN1	FC>2, D35 Only	H9 Only	H9 Only	H9 Only	ENSG00000171401	3860	KRT13	FC>2, D35 Only	IPSC Only	IPSC Only	IPSC Only
ENSG00000164749	3174	HNF4G	FC>2, D35 Only	H9 Only	H9 Only	H9 Only	ENSG00000128422	3872	KRT17	FC>2, D35 Only	IPSC Only	IPSC Only	IPSC Only
ENSG00000150540	3176	HNMT	FC>2, D35 Only	H9 Only	H9 Only	H9 Only	ENSG00000171431	54474	KRT20	FC>2, D35 Only	Both	Both	Both
ENSG00000172987	60495	HPSE2	FC>2, D35 Only	H9 Only	H9 Only	H9 Only	ENSG00000108244	25984	KRT23	FC>2, D35 Only	IPSC Only	IPSC Only	IPSC Only
ENSG00000153936	9653	HS2ST1	FC>2, D35 Only	H9 Only	H9 Only	H9 Only	ENSG00000186081	3852	KRT5	FC>2, D35 Only	IPSC Only	IPSC Only	IPSC Only
ENSG00000125430	9953	HS3ST3B1	FC>2, D35 Only	H9 Only	H9 Only	H9 Only	ENSG00000198841	112970	KTI12	FC>2, D35 Only	IPSC Only	IPSC Only	IPSC Only
ENSG00000086696	3294	HSD17B2	FC>2, D35 Only	H9 Only	H9 Only	H9 Only	ENSG00000132434	55915	LANCL2	FC>2, D35 Only	IPSC Only	IPSC Only	IPSC Only
ENSG00000203857	3283	HSD3B1	FC>2, D35 Only	H9 Only	H9 Only	H9 Only	ENSG00000138795	51176	LEF1	FC>2, D35 Only	Both	Both	Both
ENSG00000203859	3284	HSD3B2	FC>2, D35 Only	H9 Only	H9 Only	H9 Only	ENSG00000226869	645591	LHFPL3-AS1	FC>2, D35 Only	IPSC Only	IPSC Only	IPSC Only
ENSG00000119471	84263	HSDL2	FC>2, D35 Only	H9 Only	H9 Only	H9 Only	ENSG00000156959	375323	LHFPL4	FC>2, D35 Only	IPSC Only	IPSC Only	IPSC Only
ENSG00000135914	3357	HTR2B	FC>2, D35 Only	H9 Only	H9 Only	H9 Only	ENSG00000183722	10186	LHFPL6	FC>2, D35 Only	IPSC Only	IPSC Only	IPSC Only
ENSG00000147246	3358	HTR2C	FC>2, D35 Only	H9 Only	H9 Only	H9 Only	ENSG00000136490	80774	LIMD2	FC>2, D35 Only	IPSC Only	IPSC Only	IPSC Only
ENSG00000183935	93164	HTR7P1	FC>2, D35 Only	H9 Only	H9 Only	H9 Only	ENSG00000104863	64130	LIN7B	FC>2, D35 Only	IPSC Only	IPSC Only	IPSC Only
ENSG00000166033	5654	HTRA1	FC>2, D35 Only	H9 Only	H9 Only	H9 Only	ENSG00000101670	9388	LIPG	FC>2, D35 Only	IPSC Only	IPSC Only	IPSC Only
ENSG00000188266	123688	HYKK	FC>2, D35 Only	H9 Only	H9 Only	H9 Only	ENSG00000163898	200879	LIPH	FC>2, D35 Only	Both	Both	Both
ENSG00000242028	25764	HYPK	FC>2, D35 Only	H9 Only	H9 Only	H9 Only	ENSG00000260807	64788	LMF1	FC>2, D35 Only	IPSC Only	IPSC Only	IPSC Only
ENSG00000134330	285148	IAH1	FC>2, D35 Only	H9 Only	H9 Only	H9 Only	ENSG00000103227	64788	LMF1	FC>2, D35 Only	IPSC Only	IPSC Only	IPSC Only
ENSG00000005700	25998	IBTK	FC>2, D35 Only	H9 Only	H9 Only	H9 Only	ENSG00000163380	56203	LMOD3	FC>2, D35 Only	IPSC Only	IPSC Only	IPSC Only
ENSG00000090339	3383	ICAM1	FC>2, D35 Only	H9 Only	H9 Only	H9 Only	ENSG00000138131	84171	LOXL4	FC>2, D35 Only	IPSC Only	IPSC Only	IPSC Only
ENSG00000115738	3398	ID2	FC>2, D35 Only	Both	Both	Both	ENSG00000270959	339929	LPP-AS2	FC>2, D35 Only	IPSC Only	IPSC Only	IPSC Only
ENSG00000117318	3399	ID3	FC>2, D35 Only	Both	Both	Both	ENSG00000077454	4034	LRCH4	FC>2, D35 Only	IPSC Only	IPSC Only	IPSC Only
ENSG00000137965	10561	IFI44	FC>2, D35 Only	H9 Only	H9 Only	H9 Only	ENSG00000118308	4033	LRMP	FC>2, D35 Only	IPSC Only	IPSC Only	IPSC Only
ENSG00000126709	2537	IFI6	FC>2, D35 Only	H9 Only	H9 Only	H9 Only	ENSG00000130881	4037	LRP3	FC>2, D35 Only	IPSC Only	IPSC Only	IPSC Only
ENSG00000185745	3434	IFIT1	FC>2, D35 Only	H9 Only	H9 Only	H9 Only	ENSG00000204950	390205	LRRC10B	FC>2, D35 Only	IPSC Only	IPSC Only	IPSC Only
ENSG00000119922	3433	IFIT2	FC>2, D35 Only	H9 Only	H9 Only	H9 Only	ENSG00000128606	10234	LRRC17	FC>2, D35 Only	IPSC Only	IPSC Only	IPSC Only
ENSG00000159110	3455	IFNAR2	FC>2, D35 Only	H9 Only	H9 Only	H9 Only	ENSG00000254402	441381	LRRC24	FC>2, D35 Only	IPSC Only	IPSC Only	IPSC Only
ENSG00000138002	26160	IFT172	FC>2, D35 Only	H9 Only	H9 Only	H9 Only	ENSG00000148814	80313	LRRC27	FC>2, D35 Only	IPSC Only	IPSC Only	IPSC Only
ENSG00000146674	3486	IGFBP3	FC>2, D35 Only	H9 Only	H9 Only	H9 Only	ENSG00000160233	81543	LRRC3	FC>2, D35 Only	IPSC Only	IPSC Only	IPSC Only
ENSG00000141753	3487	IGFBP4	FC>2, D35 Only	H9 Only	H9 Only	H9 Only	ENSG00000176681	9884	LRRC37A	FC>2, D35 Only	IPSC Only	IPSC Only	IPSC Only
ENSG00000166130	121457	IKBIP	FC>2, D35 Only	H9 Only	H9 Only	H9 Only	ENSG00000238083	474170	LRRC37A2	FC>2, D35 Only	IPSC Only	IPSC Only	IPSC Only
ENSG00000243646	3588	IL10RB	FC>2, D35 Only	H9 Only	H9 Only	H9 Only	ENSG00000128594	64101	LRRC4	FC>2, D35 Only	IPSC Only	IPSC Only	IPSC Only
ENSG00000137070	3590	IL11RA	FC>2, D35 Only	H9 Only	H9 Only	H9 Only	ENSG00000169683	201255	LRRC45	FC>2, D35 Only	IPSC Only	IPSC Only	IPSC Only
ENSG00000131724	3597	IL13RA1	FC>2, D35 Only	H9 Only	H9 Only	H9 Only	ENSG00000131409	94030	LRRC4B	FC>2, D35 Only	IPSC Only	IPSC Only	IPSC Only
ENSG00000144730	54756	IL17RD	FC>2, D35 Only	H9 Only	H9 Only	H9 Only	ENSG00000127399	65999	LRRC61	FC>2, D35 Only	IPSC Only	IPSC Only	IPSC Only
ENSG00000115604	8809	IL18R1	FC>2, D35 Only	Both	Both	Both	ENSG00000204052	221424	LRRC73	FC>2, D35 Only	IPSC Only	IPSC Only	IPSC Only
ENSG00000115008	3552	IL1A	FC>2, D35 Only	H9 Only	H9 Only	H9 Only	ENSG00000188906	120892	LRRK2	FC>2, D35 Only	Both	Both	Both
ENSG00000160712	3570	IL6R	FC>2, D35 Only	H9 Only	H9 Only	H9 Only	ENSG00000170382	10446	LRRN2	FC>2, D35 Only	Both	Both	Both
ENSG00000168685	3575	IL7R	FC>2, D35 Only	H9 Only	H9 Only	H9 Only	ENSG00000139329	4060	LUM	FC>2, D35 Only	IPSC Only	IPSC Only	IPSC Only
ENSG00000163083	3625	INHBB	FC>2, D35 Only	H9 Only	H9 Only	H9 Only	ENSG00000088899	9762	LZTS3	FC>2, D35 Only	IPSC Only	IPSC Only	IPSC Only
ENSG00000168918	3635	INPP5D	FC>2, D35 Only	H9 Only	H9 Only	H9 Only	ENSG00000110514	8567	MADD	FC>2, D35 Only	IPSC Only	IPSC Only	IPSC Only
ENSG00000254647	3630	INS	FC>2, D35 Only	H9 Only	H9 Only	H9 Only	ENSG00000185022	23764	MAFF	FC>2, D35 Only	IPSC Only	IPSC Only	IPSC Only
ENSG00000236778	100507398	INTS6-AS1	FC>2, D35 Only	H9 Only	H9 Only	H9 Only	ENSG00000187243	81557	MAGED4B	FC>2, D35 Only	IPSC Only	IPSC Only	IPSC Only
ENSG00000119509	27130	INVS	FC>2, D35 Only	H9 Only	H9 Only	H9 Only	ENSG00000198934	57692	MAGEE1	FC>2, D35 Only	IPSC Only	IPSC Only	IPSC Only
ENSG00000197429	3652	IPP	FC>2, D35 Only	H9 Only	H9 Only	H9 Only	ENSG00000177943	158056	MAMDC4	FC>2, D35 Only	IPSC Only	IPSC Only	IPSC Only
ENSG00000106012	23288	IQCE	FC>2, D35 Only	Both	Both	Both	ENSG00000101460	84557	MAP1LC3A	FC>2, D35 Only	IPSC Only	IPSC Only	IPSC Only
ENSG00000198001	51135	IRAK4	FC>2, D35 Only	H9 Only	H9 Only	H9 Only	ENSG00000006062	9020	MAP3K14	FC>2, D35 Only	IPSC Only	IPSC Only	IPSC Only
ENSG00000125347	3659	IRF1	FC>2, D35 Only	Both	Both	Both	ENSG00000116871	55700	MAP7D1	FC>2, D35 Only	IPSC Only	IPSC Only	IPSC Only
ENSG00000137265	3662	IRF4	FC>2, D35 Only	H9 Only	H9 Only	H9 Only	ENSG00000188130	6300	MAPK12	FC>2, D35 Only	IPSC Only	IPSC Only	IPSC Only
ENSG00000140968	3394	IRF8	FC>2, D35 Only	Both	Both	Both	ENSG00000181085	225689	MAPK15	FC>2, D35 Only	IPSC Only	IPSC Only	IPSC Only
ENSG00000169047	3667	IRS1	FC>2, D35 Only	H9 Only	H9 Only	H9 Only	ENSG00000121653	9479	MAPK8IP1	FC>2, D35 Only	IPSC Only	IPSC Only	IPSC Only
ENSG00000133124	8471	IRS4	FC>2, D35 Only	H9 Only	H9 Only	H9 Only	ENSG00000138834	23162	MAPK8IP3	FC>2, D35 Only	IPSC Only	IPSC Only	IPSC Only
ENSG00000129009	3671	ISLR	FC>2, D35 Only	H9 Only	H9 Only	H9 Only	ENSG00000137802	23005	MAPKBP1	FC>2, D35 Only	IPSC Only	IPSC Only	IPSC Only
ENSG00000213949	3672	ITGA1	FC>2, D35 Only	H9 Only	H9 Only	H9 Only	ENSG00000175130	65108	MARCKSL1	FC>2, D35 Only	IPSC Only	IPSC Only	IPSC Only
ENSG00000137809	22801	ITGA11	FC>2, D35 Only	H9 Only	H9 Only	H9 Only	ENSG00000105613	22983	MAST1	FC>2, D35 Only	IPSC Only	IPSC Only	IPSC Only
ENSG00000164171	3673	ITGA2	FC>2, D35 Only	Both	Both	Both	ENSG00000180611	151963	MB21D2	FC>2, D35 Only	IPSC Only	IPSC Only	IPSC Only
ENSG00000161638	3678	ITGA5	FC>2, D35 Only	H9 Only	H9 Only	H9 Only	ENSG00000071655	53615	MBD3	FC>2, D35 Only	IPSC Only	IPSC Only	IPSC Only
ENSG00000144668	3680	ITGA9	FC>2, D35 Only	H9 Only	H9 Only	H9 Only	ENSG00000166987	114785	MBD6	FC>2, D35 Only	IPSC Only	IPSC Only	IPSC Only
ENSG00000138448	3685	ITGAV	FC>2, D35 Only	H9 Only	H9 Only	H9 Only	ENSG00000128285	2847	MCHR1	FC>2, D35 Only	IPSC Only	IPSC Only	IPSC Only
ENSG00000259207	3690	ITGB3	FC>2, D35 Only	H9 Only	H9 Only	H9 Only	ENSG00000169057	4204	MECP2	FC>2, D35 Only	IPSC Only	IPSC Only	IPSC Only
ENSG00000105855	3696	ITGB8	FC>2, D35 Only	Both	Both	Both	ENSG00000081189	4208	MEF2C	FC>2, D35 Only	IPSC Only	IPSC Only	IPSC Only
ENSG00000123243	80760	ITIH5	FC>2, D35 Only	H9 Only	H9 Only	H9 Only	ENSG00000105419	56917	MEIS3	FC>2, D35 Only	IPSC Only	IPSC Only	IPSC Only
ENSG00000078596	9452	ITM2A	FC>2, D35 Only	H9 Only	H9 Only	H9 Only	ENSG00000103260	79006	METRN	FC>2, D35 Only	IPSC Only	IPSC Only	IPSC Only
ENSG00000136156	9445	ITM2B	FC>2, D35 Only	H9 Only	H9 Only	H9 Only	ENSG00000037897	4234	METTL1	FC>2, D35 Only	IPSC Only	IPSC Only	IPSC Only
ENSG00000143772	3707	ITPKB	FC>2, D35 Only	H9 Only	H9 Only	H9 Only	ENSG00000128268	4248	MGAT3	FC>2, D35 Only	IPSC Only	IPSC Only	IPSC Only
ENSG00000150995	3708	ITPR1	FC>2, D35 Only	H9 Only	H9 Only	H9 Only	ENSG00000167889	146664	MGAT5B	FC>2, D35 Only	IPSC Only	IPSC Only	IPSC Only
ENSG00000205730	162073	ITPRIPL2	FC>2, D35 Only	H9 Only	H9 Only	H9 Only	ENSG00000266709	84815	MGC12916	FC>2, D35 Only	IPSC Only	IPSC Only	IPSC Only
ENSG00000162434	3716	JAK1	FC>2, D35 Only	H9 Only	H9 Only	H9 Only	ENSG00000074416	11343	MGLL	FC>2, D35 Only	Both	Both	Both
ENSG00000165757	57608	JCAD	FC>2, D35 Only	H9 Only	H9 Only	H9 Only	ENSG00000243156	57553	MICAL3	FC>2, D35 Only	IPSC Only	IPSC Only	IPSC Only
ENSG00000260231	100134229	JHDM1D-AS1	FC>2, D35 Only	H9 Only	H9 Only	H9 Only	ENSG00000106125	84182	MINDY4	FC>2, D35 Only	IPSC Only	IPSC Only	IPSC Only
ENSG00000177606	3725	JUN	FC>2, D35 Only	Both	Both	Both	ENSG00000141854	113230	MISP3	FC>2, D35 Only	IPSC Only	IPSC Only	IPSC Only
ENSG00000107821	81621	KAZALD1	FC>2, D35 Only	H9 Only	H9 Only	H9 Only	ENSG00000120215	2315	MLANA	FC>2, D35 Only	IPSC Only	IPSC Only	IPSC Only
ENSG00000267313	641516	KC6	FC>2, D35 Only	H9 Only	H9 Only	H9 Only	ENSG00000275023	4302	MLLT6	FC>2, D35 Only	IPSC Only	IPSC Only	IPSC Only
ENSG00000182255	3739	KCNA4	FC>2, D35 Only	Both	Both	Both	ENSG00000175727	22877	MLXIP	FC>2, D35 Only	IPSC Only	IPSC Only	IPSC Only
ENSG00000169282	7881	KCNAB1	FC>2, D35 Only	H9 Only	H9 Only	H9 Only	ENSG00000099953	4320	MMP11	FC>2, D35 Only	IPSC Only	IPSC Only	IPSC Only
ENSG00000159197	9992	KCNE2	FC>2, D35 Only	H9 Only	H9 Only	H9 Only	ENSG00000070444	4335	MNT	FC>2, D35 Only	IPSC Only	IPSC Only	IPSC Only
ENSG00000152049	23704	KCNE4	FC>2, D35 Only	H9 Only	H9 Only	H9 Only	ENSG00000165943	64112	MOAP1	FC>2, D35 Only	IPSC Only	IPSC Only	IPSC Only
ENSG00000120049	30819	KCNIP2	FC>2, D35 Only	H9 Only	H9 Only	H9 Only	ENSG00000172081	126308	MOB3A	FC>2, D35 Only	IPSC Only	IPSC Only	IPSC Only
ENSG00000280650	359822	KCNIP4-IT1	FC>2, D35 Only	H9 Only	H9 Only	H9 Only	ENSG00000164077	84315	MON1A	FC>2, D35 Only	IPSC Only	IPSC Only	IPSC Only
ENSG00000157551	3772	KCNJ15	FC>2, D35 Only	H9 Only	H9 Only	H9 Only	ENSG00000106330	64598	MOSPD3	FC>2, D35 Only	IPSC Only	IPSC Only	IPSC Only
ENSG00000157542	3763	KCNJ6	FC>2, D35 Only	H9 Only	H9 Only	H9 Only	ENSG00000079931	26002	MOXD1	FC>2, D35 Only	IPSC Only	IPSC Only	IPSC Only
ENSG00000121361	3764	KCNJ8	FC>2, D35 Only	Both	Both	Both	ENSG00000108852	4355	MPP2	FC>2, D35 Only	IPSC Only	IPSC Only	IPSC Only
ENSG00000143603	3782	KCNN3	FC>2, D35 Only	H9 Only	H9 Only	H9 Only	ENSG00000186732	758	MPPED1	FC>2, D35 Only	IPSC Only	IPSC Only	IPSC Only
ENSG00000269821	10984	KCNQ1OT1	FC>2, D35 Only	H9 Only	H9 Only	H9 Only	ENSG00000156968	255027	MPV17L	FC>2, D35 Only	IPSC Only	IPSC Only	IPSC Only
ENSG00000155729	130535	KCTD18	FC>2, D35 Only	H9 Only	H9 Only	H9 Only	ENSG00000135324	112609	MRAP2	FC>2, D35 Only	IPSC Only	IPSC Only	IPSC Only
ENSG00000112078	222658	KCTD20	FC>2, D35 Only	H9 Only	H9 Only	H9 Only	ENSG00000227877	100507027	MRLN	FC>2, D35 Only	IPSC Only	IPSC Only	IPSC Only
ENSG00000178202	143888	KDELC2	FC>2, D35 Only	H9 Only	H9 Only	H9 Only	ENSG00000188981	345222	MSANTD1	FC>2, D35 Only	IPSC Only	IPSC Only	IPSC Only
ENSG00000136240	11014	KDELR2	FC>2, D35 Only	H9 Only	H9 Only	H9 Only	ENSG00000178860	9242	MSC	FC>2, D35 Only	IPSC Only	IPSC Only	IPSC Only
ENSG00000100196	11015	KDELR3	FC>2, D35 Only	H9 Only	H9 Only	H9 Only	ENSG00000135097	4440	MSI1	FC>2, D35 Only	IPSC Only	IPSC Only	IPSC Only
ENSG00000120549	56243	KIAA1217	FC>2, D35 Only	H9 Only	H9 Only	H9 Only	ENSG00000174099	253827	MSRB3	FC>2, D35 Only	IPSC Only	IPSC Only	IPSC Only
ENSG00000114656	57501	KIAA1257	FC>2, D35 Only	H9 Only	H9 Only	H9 Only	ENSG00000120149	4488	MSX2	FC>2, D35 Only	IPSC Only	IPSC Only	IPSC Only
ENSG00000149633	85449	KIAA1755	FC>2, D35 Only	Both	Both	Both	ENSG00000125144	4495	MT1G	FC>2, D35 Only	IPSC Only	IPSC Only	IPSC Only
ENSG00000088727	64147	KIF9	FC>2, D35 Only	H9 Only	H9 Only	H9 Only	ENSG00000132613	92154	MTSS1L	FC>2, D35 Only	Both	Both	Both
ENSG00000183853	55243	KIRREL1	FC>2, D35 Only	H9 Only	H9 Only	H9 Only	ENSG00000173702	56667	MUC13	FC>2, D35 Only	IPSC Only	IPSC Only	IPSC Only
ENSG00000155090	7071	KLF10	FC>2, D35 Only	H9 Only	H9 Only	H9 Only	ENSG00000176945	200958	MUC20	FC>2, D35 Only	IPSC Only	IPSC Only	IPSC Only
ENSG00000136826	9314	KLF4	FC>2, D35 Only	H9 Only	H9 Only	H9 Only	ENSG00000261272	100507679	MUC22	FC>2, D35 Only	IPSC Only	IPSC Only	IPSC Only
ENSG00000185909	200942	KLHDC8B	FC>2, D35 Only	H9 Only	H9 Only	H9 Only	ENSG00000169894	4584	MUC3A	FC>2, D35 Only	Both	Both	Both
ENSG00000099910	84861	KLHL22	FC>2, D35 Only	H9 Only	H9 Only	H9 Only	ENSG00000090432	79594	MUL1	FC>2, D35 Only	IPSC Only	IPSC Only	IPSC Only
ENSG00000183762	83999	KREMEN1	FC>2, D35 Only	Both	Both	Both	ENSG00000172732	80198	MUS81	FC>2, D35 Only	IPSC Only	IPSC Only	IPSC Only
ENSG00000167768	3848	KRT1	FC>2, D35 Only	Both	Both	Both	ENSG00000179820	91663	MYADM	FC>2, D35 Only	IPSC Only	IPSC Only	IPSC Only
ENSG00000171431	54474	KRT20	FC>2, D35 Only	Both	Both	Both	ENSG00000134323	4613	MYCN	FC>2, D35 Only	IPSC Only	IPSC Only	IPSC Only
ENSG00000126790	112849	L3HYPDH	FC>2, D35 Only	H9 Only	H9 Only	H9 Only	ENSG00000111049	4617	MYF5	FC>2, D35 Only	IPSC Only	IPSC Only	IPSC Only
ENSG00000101680	284217	LAMA1	FC>2, D35 Only	H9 Only	H9 Only	H9 Only	ENSG00000111046	4618	MYF6	FC>2, D35 Only	IPSC Only	IPSC Only	IPSC Only
ENSG00000196569	3908	LAMA2	FC>2, D35 Only	H9 Only	H9 Only	H9 Only	ENSG00000144821	22989	MYH15	FC>2, D35 Only	IPSC Only	IPSC Only	IPSC Only
ENSG00000053747	3909	LAMA3	FC>2, D35 Only	H9 Only	H9 Only	H9 Only	ENSG00000109063	4621	MYH3	FC>2, D35 Only	IPSC Only	IPSC Only	IPSC Only
ENSG00000091136	3912	LAMB1	FC>2, D35 Only	H9 Only	H9 Only	H9 Only	ENSG00000197616	4624	MYH6	FC>2, D35 Only	IPSC Only	IPSC Only	IPSC Only
ENSG00000058085	3918	LAMC2	FC>2, D35 Only	H9 Only	H9 Only	H9 Only	ENSG00000092054	4625	MYH7	FC>2, D35 Only	IPSC Only	IPSC Only	IPSC Only
ENSG00000005893	3920	LAMP2	FC>2, D35 Only	H9 Only	H9 Only	H9 Only	ENSG00000198336	4635	MYL4	FC>2, D35 Only	IPSC Only	IPSC Only	IPSC Only
ENSG00000078081	27074	LAMP3	FC>2, D35 Only	H9 Only	H9 Only	H9 Only	ENSG00000215375	4636	MYL5	FC>2, D35 Only	IPSC Only	IPSC Only	IPSC Only
ENSG00000129988	3929	LBP	FC>2, D35 Only	H9 Only	H9 Only	H9 Only	ENSG00000180209	29895	MYLPF	FC>2, D35 Only	IPSC Only	IPSC Only	IPSC Only
ENSG00000157578	150082	LCA5L	FC>2, D35 Only	H9 Only	H9 Only	H9 Only	ENSG00000133454	84700	MYO18B	FC>2, D35 Only	IPSC Only	IPSC Only	IPSC Only
ENSG00000136167	3936	LCP1	FC>2, D35 Only	H9 Only	H9 Only	H9 Only	ENSG00000122180	4656	MYOG	FC>2, D35 Only	IPSC Only	IPSC Only	IPSC Only
ENSG00000168675	753	LDLRAD4	FC>2, D35 Only	H9 Only	H9 Only	H9 Only	ENSG00000036448	9172	MYOM2	FC>2, D35 Only	IPSC Only	IPSC Only	IPSC Only
ENSG00000138795	51176	LEF1	FC>2, D35 Only	Both	Both	Both	ENSG00000172399	51778	MYOZ2	FC>2, D35 Only	IPSC Only	IPSC Only	IPSC Only
ENSG00000116678	3953	LEPR	FC>2, D35 Only	H9 Only	H9 Only	H9 Only	ENSG00000138347	84665	MYPN	FC>2, D35 Only	IPSC Only	IPSC Only	IPSC Only
ENSG00000213625	54741	LEPROT	FC>2, D35 Only	H9 Only	H9 Only	H9 Only	ENSG00000124920	745	MYRF	FC>2, D35 Only	IPSC Only	IPSC Only	IPSC Only
ENSG00000050426	25875	LETMD1	FC>2, D35 Only	H9 Only	H9 Only	H9 Only	ENSG00000267858	100131691	MZF1-AS1	FC>2, D35 Only	IPSC Only	IPSC Only	IPSC Only
ENSG00000100097	3956	LGALS1	FC>2, D35 Only	H9 Only	H9 Only	H9 Only	ENSG00000183011	84316	NAA38	FC>2, D35 Only	IPSC Only	IPSC Only	IPSC Only
ENSG00000108231	9211	LGI1	FC>2, D35 Only	H9 Only	H9 Only	H9 Only	ENSG00000124357	55577	NAGK	FC>2, D35 Only	IPSC Only	IPSC Only	IPSC Only
ENSG00000231721	378805	LINC-PINT	FC>2, D35 Only	H9 Only	H9 Only	H9 Only	ENSG00000103174	51172	NAGPA	FC>2, D35 Only	IPSC Only	IPSC Only	IPSC Only
ENSG00000107798	3988	LIPA	FC>2, D35 Only	H9 Only	H9 Only	H9 Only	ENSG00000102452	259232	NALCN	FC>2, D35 Only	IPSC Only	IPSC Only	IPSC Only
ENSG00000163898	200879	LIPH	FC>2, D35 Only	Both	Both	Both	ENSG00000167011	375607	NAT16	FC>2, D35 Only	IPSC Only	IPSC Only	IPSC Only
ENSG00000160789	4000	LMNA	FC>2, D35 Only	H9 Only	H9 Only	H9 Only	ENSG00000185818	339983	NAT8L	FC>2, D35 Only	IPSC Only	IPSC Only	IPSC Only
ENSG00000136153	4008	LMO7	FC>2, D35 Only	H9 Only	H9 Only	H9 Only	ENSG00000166833	89797	NAV2	FC>2, D35 Only	IPSC Only	IPSC Only	IPSC Only
ENSG00000163431	25802	LMOD1	FC>2, D35 Only	H9 Only	H9 Only	H9 Only	ENSG00000219481	55672	NBPF1	FC>2, D35 Only	IPSC Only	IPSC Only	IPSC Only
ENSG00000102910	83752	LONP2	FC>2, D35 Only	H9 Only	H9 Only	H9 Only	ENSG00000272150	101929780	NBPF25P	FC>2, D35 Only	IPSC Only	IPSC Only	IPSC Only
ENSG00000113083	4015	LOX	FC>2, D35 Only	H9 Only	H9 Only	H9 Only	ENSG00000025770	29781	NCAPH2	FC>2, D35 Only	IPSC Only	IPSC Only	IPSC Only
ENSG00000129038	4016	LOXL1	FC>2, D35 Only	H9 Only	H9 Only	H9 Only	ENSG00000188211	374383	NCR3LG1	FC>2, D35 Only	IPSC Only	IPSC Only	IPSC Only
ENSG00000087253	54947	LPCAT2	FC>2, D35 Only	H9 Only	H9 Only	H9 Only	ENSG00000107130	23413	NCS1	FC>2, D35 Only	IPSC Only	IPSC Only	IPSC Only
ENSG00000101577	9663	LPIN2	FC>2, D35 Only	H9 Only	H9 Only	H9 Only	ENSG00000198888	4535	ND1	FC>2, D35 Only	Both	Both	Both
ENSG00000175445	4023	LPL	FC>2, D35 Only	H9 Only	H9 Only	H9 Only	ENSG00000198786	4540	ND5	FC>2, D35 Only	IPSC Only	IPSC Only	IPSC Only
ENSG00000145012	4026	LPP	FC>2, D35 Only	H9 Only	H9 Only	H9 Only	ENSG00000183091	4703	NEB	FC>2, D35 Only	IPSC Only	IPSC Only	IPSC Only
ENSG00000110031	9404	LPXN	FC>2, D35 Only	H9 Only	H9 Only	H9 Only	ENSG00000117691	29937	NENF	FC>2, D35 Only	IPSC Only	IPSC Only	IPSC Only
ENSG00000136141	23143	LRCH1	FC>2, D35 Only	H9 Only	H9 Only	H9 Only	ENSG00000132688	10763	NES	FC>2, D35 Only	IPSC Only	IPSC Only	IPSC Only
ENSG00000139263	121227	LRIG3	FC>2, D35 Only	H9 Only	H9 Only	H9 Only	ENSG00000008441	4784	NFIX	FC>2, D35 Only	Both	Both	Both
ENSG00000197324	26020	LRP10	FC>2, D35 Only	H9 Only	H9 Only	H9 Only	ENSG00000109320	4790	NFKB1	FC>2, D35 Only	Both	Both	Both
ENSG00000120256	84918	LRP11	FC>2, D35 Only	H9 Only	H9 Only	H9 Only	ENSG00000204498	4795	NFKBIL1	FC>2, D35 Only	IPSC Only	IPSC Only	IPSC Only
ENSG00000137507	2615	LRRC32	FC>2, D35 Only	H9 Only	H9 Only	H9 Only	ENSG00000066248	25791	NGEF	FC>2, D35 Only	IPSC Only	IPSC Only	IPSC Only
ENSG00000214954	100130742	LRRC69	FC>2, D35 Only	H9 Only	H9 Only	H9 Only	ENSG00000064300	4804	NGFR	FC>2, D35 Only	IPSC Only	IPSC Only	IPSC Only
ENSG00000244227	646168	LRRC77P	FC>2, D35 Only	H9 Only	H9 Only	H9 Only	ENSG00000135540	57224	NHSL1	FC>2, D35 Only	IPSC Only	IPSC Only	IPSC Only
ENSG00000171488	84230	LRRC8C	FC>2, D35 Only	H9 Only	H9 Only	H9 Only	ENSG00000101198	128414	NKAIN4	FC>2, D35 Only	IPSC Only	IPSC Only	IPSC Only
ENSG00000188906	120892	LRRK2	FC>2, D35 Only	Both	Both	Both	ENSG00000140807	85407	NKD1	FC>2, D35 Only	Both	Both	Both
ENSG00000170382	10446	LRRN2	FC>2, D35 Only	Both	Both	Both	ENSG00000145506	85409	NKD2	FC>2, D35 Only	IPSC Only	IPSC Only	IPSC Only
ENSG00000213903	1241	LTB4R	FC>2, D35 Only	H9 Only	H9 Only	H9 Only	ENSG00000196338	54413	NLGN3	FC>2, D35 Only	IPSC Only	IPSC Only	IPSC Only
ENSG00000168056	4054	LTBP3	FC>2, D35 Only	H9 Only	H9 Only	H9 Only	ENSG00000105373	29997	NOP53	FC>2, D35 Only	IPSC Only	IPSC Only	IPSC Only
ENSG00000079257	56925	LXN	FC>2, D35 Only	H9 Only	H9 Only	H9 Only	ENSG00000174576	266743	NPAS4	FC>2, D35 Only	IPSC Only	IPSC Only	IPSC Only
ENSG00000054219	4065	LY75	FC>2, D35 Only	H9 Only	H9 Only	H9 Only	ENSG00000131697	261734	NPHP4	FC>2, D35 Only	IPSC Only	IPSC Only	IPSC Only
ENSG00000150556	130576	LYPD6B	FC>2, D35 Only	H9 Only	H9 Only	H9 Only	ENSG00000103148	8131	NPRL3	FC>2, D35 Only	IPSC Only	IPSC Only	IPSC Only
ENSG00000143353	127018	LYPLAL1	FC>2, D35 Only	H9 Only	H9 Only	H9 Only	ENSG00000221890	23467	NPTXR	FC>2, D35 Only	IPSC Only	IPSC Only	IPSC Only
ENSG00000272142	100129461	LYRM4-AS1	FC>2, D35 Only	H9 Only	H9 Only	H9 Only	ENSG00000123358	3164	NR4A1	FC>2, D35 Only	IPSC Only	IPSC Only	IPSC Only
ENSG00000232859	201229	LYRM9	FC>2, D35 Only	H9 Only	H9 Only	H9 Only	ENSG00000248008	100506668	NRAV	FC>2, D35 Only	IPSC Only	IPSC Only	IPSC Only
ENSG00000090382	4069	LYZ	FC>2, D35 Only	H9 Only	H9 Only	H9 Only	ENSG00000123572	203447	NRK	FC>2, D35 Only	IPSC Only	IPSC Only	IPSC Only
ENSG00000251562	378938	MALAT1	FC>2, D35 Only	H9 Only	H9 Only	H9 Only	ENSG00000125841	80023	NRSN2	FC>2, D35 Only	IPSC Only	IPSC Only	IPSC Only
ENSG00000013288	23324	MAN2B2	FC>2, D35 Only	H9 Only	H9 Only	H9 Only	ENSG00000185652	4908	NTF3	FC>2, D35 Only	Both	Both	Both
ENSG00000172469	79694	MANEA	FC>2, D35 Only	H9 Only	H9 Only	H9 Only	ENSG00000065320	9423	NTN1	FC>2, D35 Only	IPSC Only	IPSC Only	IPSC Only
ENSG00000189221	4128	MAOA	FC>2, D35 Only	H9 Only	H9 Only	H9 Only	ENSG00000101188	4923	NTSR1	FC>2, D35 Only	IPSC Only	IPSC Only	IPSC Only
ENSG00000069535	4129	MAOB	FC>2, D35 Only	H9 Only	H9 Only	H9 Only	ENSG00000162231	10482	NXF1	FC>2, D35 Only	IPSC Only	IPSC Only	IPSC Only
ENSG00000197769	440738	MAP1LC3C	FC>2, D35 Only	H9 Only	H9 Only	H9 Only	ENSG00000166924	222950	NYAP1	FC>2, D35 Only	IPSC Only	IPSC Only	IPSC Only
ENSG00000137764	5607	MAP2K5	FC>2, D35 Only	H9 Only	H9 Only	H9 Only	ENSG00000184232	220323	OAF	FC>2, D35 Only	IPSC Only	IPSC Only	IPSC Only
ENSG00000095015	4214	MAP3K1	FC>2, D35 Only	H9 Only	H9 Only	H9 Only	ENSG00000089127	4938	OAS1	FC>2, D35 Only	IPSC Only	IPSC Only	IPSC Only
ENSG00000091436	51776	MAP3K20	FC>2, D35 Only	H9 Only	H9 Only	H9 Only	ENSG00000135114	8638	OASL	FC>2, D35 Only	IPSC Only	IPSC Only	IPSC Only
ENSG00000107968	1326	MAP3K8	FC>2, D35 Only	H9 Only	H9 Only	H9 Only	ENSG00000115758	4953	ODC1	FC>2, D35 Only	IPSC Only	IPSC Only	IPSC Only
ENSG00000015479	9782	MATR3	FC>2, D35 Only	H9 Only	H9 Only	H9 Only	ENSG00000184221	116448	OLIG1	FC>2, D35 Only	IPSC Only	IPSC Only	IPSC Only
ENSG00000076706	4162	MCAM	FC>2, D35 Only	H9 Only	H9 Only	H9 Only	ENSG00000184792	23762	OSBP2	FC>2, D35 Only	IPSC Only	IPSC Only	IPSC Only
ENSG00000124370	84693	MCEE	FC>2, D35 Only	H9 Only	H9 Only	H9 Only	ENSG00000021762	114879	OSBPL5	FC>2, D35 Only	IPSC Only	IPSC Only	IPSC Only
ENSG00000055732	55283	MCOLN3	FC>2, D35 Only	H9 Only	H9 Only	H9 Only	ENSG00000244165	5032	P2RY11	FC>2, D35 Only	IPSC Only	IPSC Only	IPSC Only
ENSG00000175471	79772	MCTP1	FC>2, D35 Only	H9 Only	H9 Only	H9 Only	ENSG00000175115	55690	PACS1	FC>2, D35 Only	IPSC Only	IPSC Only	IPSC Only
ENSG00000140563	55784	MCTP2	FC>2, D35 Only	H9 Only	H9 Only	H9 Only	ENSG00000179364	23241	PACS2	FC>2, D35 Only	IPSC Only	IPSC Only	IPSC Only
ENSG00000138400	130752	MDH1B	FC>2, D35 Only	H9 Only	H9 Only	H9 Only	ENSG00000079462	5050	PAFAH1B3	FC>2, D35 Only	IPSC Only	IPSC Only	IPSC Only
ENSG00000111554	56890	MDM1	FC>2, D35 Only	H9 Only	H9 Only	H9 Only	ENSG00000099864	5064	PALM	FC>2, D35 Only	IPSC Only	IPSC Only	IPSC Only
ENSG00000112282	9439	MED23	FC>2, D35 Only	H9 Only	H9 Only	H9 Only	ENSG00000243444	114299	PALM2	FC>2, D35 Only	IPSC Only	IPSC Only	IPSC Only
ENSG00000108590	51003	MED31	FC>2, D35 Only	H9 Only	H9 Only	H9 Only	ENSG00000099260	54873	PALMD	FC>2, D35 Only	IPSC Only	IPSC Only	IPSC Only
ENSG00000106484	4232	MEST	FC>2, D35 Only	H9 Only	H9 Only	H9 Only	ENSG00000162073	124222	PAQR4	FC>2, D35 Only	IPSC Only	IPSC Only	IPSC Only
ENSG00000176845	284207	METRNL	FC>2, D35 Only	H9 Only	H9 Only	H9 Only	ENSG00000116117	117583	PARD3B	FC>2, D35 Only	Both	Both	Both
ENSG00000198948	9848	MFAP3L	FC>2, D35 Only	H9 Only	H9 Only	H9 Only	ENSG00000267270	100130522	PARD6G-AS1	FC>2, D35 Only	IPSC Only	IPSC Only	IPSC Only
ENSG00000166482	4239	MFAP4	FC>2, D35 Only	H9 Only	H9 Only	H9 Only	ENSG00000135903	5077	PAX3	FC>2, D35 Only	IPSC Only	IPSC Only	IPSC Only
ENSG00000074416	11343	MGLL	FC>2, D35 Only	Both	Both	Both	ENSG00000148362	286257	PAXX	FC>2, D35 Only	IPSC Only	IPSC Only	IPSC Only
ENSG00000111341	4256	MGP	FC>2, D35 Only	H9 Only	H9 Only	H9 Only	ENSG00000105717	80714	PBX4	FC>2, D35 Only	IPSC Only	IPSC Only	IPSC Only
ENSG00000085871	4258	MGST2	FC>2, D35 Only	H9 Only	H9 Only	H9 Only	ENSG00000100982	63935	PCIF1	FC>2, D35 Only	IPSC Only	IPSC Only	IPSC Only
ENSG00000150527	4253	MIA2	FC>2, D35 Only	H9 Only	H9 Only	H9 Only	ENSG00000140479	5046	PCSK6	FC>2, D35 Only	IPSC Only	IPSC Only	IPSC Only
ENSG00000133816	9645	MICAL2	FC>2, D35 Only	H9 Only	H9 Only	H9 Only	ENSG00000185813	5833	PCYT2	FC>2, D35 Only	IPSC Only	IPSC Only	IPSC Only
ENSG00000186260	57496	MKL2	FC>2, D35 Only	H9 Only	H9 Only	H9 Only	ENSG00000073417	5151	PDE8A	FC>2, D35 Only	Both	Both	Both
ENSG00000128585	4289	MKLN1	FC>2, D35 Only	H9 Only	H9 Only	H9 Only	ENSG00000145431	56034	PDGFC	FC>2, D35 Only	IPSC Only	IPSC Only	IPSC Only
ENSG00000196549	4311	MME	FC>2, D35 Only	H9 Only	H9 Only	H9 Only	ENSG00000185615	64714	PDIA2	FC>2, D35 Only	IPSC Only	IPSC Only	IPSC Only
ENSG00000157227	4323	MMP14	FC>2, D35 Only	H9 Only	H9 Only	H9 Only	ENSG00000154553	27295	PDLIM3	FC>2, D35 Only	IPSC Only	IPSC Only	IPSC Only
ENSG00000087245	4313	MMP2	FC>2, D35 Only	H9 Only	H9 Only	H9 Only	ENSG00000067840	57595	PDZD4	FC>2, D35 Only	IPSC Only	IPSC Only	IPSC Only
ENSG00000137673	4316	MMP7	FC>2, D35 Only	H9 Only	H9 Only	H9 Only	ENSG00000187800	375033	PEAR1	FC>2, D35 Only	Both	Both	Both
ENSG00000100985	4318	MMP9	FC>2, D35 Only	H9 Only	H9 Only	H9 Only	ENSG00000174516	246330	PELI3	FC>2, D35 Only	IPSC Only	IPSC Only	IPSC Only
ENSG00000142961	148932	MOB3C	FC>2, D35 Only	H9 Only	H9 Only	H9 Only	ENSG00000179094	5187	PER1	FC>2, D35 Only	IPSC Only	IPSC Only	IPSC Only
ENSG00000061987	23041	MON2	FC>2, D35 Only	H9 Only	H9 Only	H9 Only	ENSG00000132326	8864	PER2	FC>2, D35 Only	IPSC Only	IPSC Only	IPSC Only
ENSG00000133131	79710	MORC4	FC>2, D35 Only	H9 Only	H9 Only	H9 Only	ENSG00000256713	5222	PGA5	FC>2, D35 Only	IPSC Only	IPSC Only	IPSC Only
ENSG00000130150	158747	MOSPD2	FC>2, D35 Only	H9 Only	H9 Only	H9 Only	ENSG00000185220	267002	PGBD2	FC>2, D35 Only	IPSC Only	IPSC Only	IPSC Only
ENSG00000154889	65258	MPPE1	FC>2, D35 Only	H9 Only	H9 Only	H9 Only	ENSG00000177614	79605	PGBD5	FC>2, D35 Only	IPSC Only	IPSC Only	IPSC Only
ENSG00000160588	196264	MPZL3	FC>2, D35 Only	H9 Only	H9 Only	H9 Only	ENSG00000119630	5228	PGF	FC>2, D35 Only	Both	Both	Both
ENSG00000153029	3140	MR1	FC>2, D35 Only	H9 Only	H9 Only	H9 Only	ENSG00000082175	5241	PGR	FC>2, D35 Only	IPSC Only	IPSC Only	IPSC Only
ENSG00000072952	10335	MRVI1	FC>2, D35 Only	H9 Only	H9 Only	H9 Only	ENSG00000134686	1912	PHC2	FC>2, D35 Only	IPSC Only	IPSC Only	IPSC Only
ENSG00000204410	4439	MSH5	FC>2, D35 Only	H9 Only	H9 Only	H9 Only	ENSG00000197724	5253	PHF2	FC>2, D35 Only	IPSC Only	IPSC Only	IPSC Only
ENSG00000166343	118490	MSS51	FC>2, D35 Only	H9 Only	H9 Only	H9 Only	ENSG00000122733	23349	PHF24	FC>2, D35 Only	IPSC Only	IPSC Only	IPSC Only
ENSG00000014914	10903	MTMR11	FC>2, D35 Only	H9 Only	H9 Only	H9 Only	ENSG00000241973	5297	PI4KA	FC>2, D35 Only	IPSC Only	IPSC Only	IPSC Only
ENSG00000256618	100462977	MTRNR2L1	FC>2, D35 Only	H9 Only	H9 Only	H9 Only	ENSG00000274602	728233	PI4KAP1	FC>2, D35 Only	IPSC Only	IPSC Only	IPSC Only
ENSG00000269028	100462981	MTRNR2L2	FC>2, D35 Only	H9 Only	H9 Only	H9 Only	ENSG00000139200	196500	PIANP	FC>2, D35 Only	IPSC Only	IPSC Only	IPSC Only
ENSG00000255823	100463486	MTRNR2L8	FC>2, D35 Only	H9 Only	H9 Only	H9 Only	ENSG00000154864	63895	PIEZO2	FC>2, D35 Only	IPSC Only	IPSC Only	IPSC Only
ENSG00000132613	92154	MTSS1L	FC>2, D35 Only	Both	Both	Both	ENSG00000110697	9600	PITPNM1	FC>2, D35 Only	IPSC Only	IPSC Only	IPSC Only
ENSG00000169894	4584	MUC3A	FC>2, D35 Only	Both	Both	Both	ENSG00000090975	57605	PITPNM2	FC>2, D35 Only	IPSC Only	IPSC Only	IPSC Only
ENSG00000157502	139221	MUM1L1	FC>2, D35 Only	H9 Only	H9 Only	H9 Only	ENSG00000158683	168507	PKD1L1	FC>2, D35 Only	IPSC Only	IPSC Only	IPSC Only
ENSG00000013364	9961	MVP	FC>2, D35 Only	H9 Only	H9 Only	H9 Only	ENSG00000165495	63876	PKNOX2	FC>2, D35 Only	Both	Both	Both
ENSG00000133392	4629	MYH11	FC>2, D35 Only	H9 Only	H9 Only	H9 Only	ENSG00000126003	5326	PLAGL2	FC>2, D35 Only	IPSC Only	IPSC Only	IPSC Only
ENSG00000065534	4638	MYLK	FC>2, D35 Only	H9 Only	H9 Only	H9 Only	ENSG00000145632	10769	PLK2	FC>2, D35 Only	IPSC Only	IPSC Only	IPSC Only
ENSG00000071909	140469	MYO3B	FC>2, D35 Only	H9 Only	H9 Only	H9 Only	ENSG00000173846	1263	PLK3	FC>2, D35 Only	IPSC Only	IPSC Only	IPSC Only
ENSG00000139597	90634	N4BP2L1	FC>2, D35 Only	H9 Only	H9 Only	H9 Only	ENSG00000105520	64748	PLPPR2	FC>2, D35 Only	IPSC Only	IPSC Only	IPSC Only
ENSG00000281026	116828	N4BP2L2-IT2	FC>2, D35 Only	H9 Only	H9 Only	H9 Only	ENSG00000129951	79948	PLPPR3	FC>2, D35 Only	IPSC Only	IPSC Only	IPSC Only
ENSG00000138744	27163	NAAA	FC>2, D35 Only	H9 Only	H9 Only	H9 Only	ENSG00000117600	9890	PLPPR4	FC>2, D35 Only	IPSC Only	IPSC Only	IPSC Only
ENSG00000173559	64859	NABP1	FC>2, D35 Only	H9 Only	H9 Only	H9 Only	ENSG00000161381	57125	PLXDC1	FC>2, D35 Only	Both	Both	Both
ENSG00000152620	133686	NADK2	FC>2, D35 Only	H9 Only	H9 Only	H9 Only	ENSG00000114554	5361	PLXNA1	FC>2, D35 Only	IPSC Only	IPSC Only	IPSC Only
ENSG00000105835	10135	NAMPT	FC>2, D35 Only	H9 Only	H9 Only	H9 Only	ENSG00000130827	55558	PLXNA3	FC>2, D35 Only	IPSC Only	IPSC Only	IPSC Only
ENSG00000144426	65065	NBEAL1	FC>2, D35 Only	H9 Only	H9 Only	H9 Only	ENSG00000100417	5372	PMM1	FC>2, D35 Only	IPSC Only	IPSC Only	IPSC Only
ENSG00000271425	100132406	NBPF10	FC>2, D35 Only	H9 Only	H9 Only	H9 Only	ENSG00000176903	9240	PNMA1	FC>2, D35 Only	IPSC Only	IPSC Only	IPSC Only
ENSG00000270629	25832	NBPF14	FC>2, D35 Only	H9 Only	H9 Only	H9 Only	ENSG00000204851	57469	PNMA8B	FC>2, D35 Only	IPSC Only	IPSC Only	IPSC Only
ENSG00000273136	101060684	NBPF26	FC>2, D35 Only	H9 Only	H9 Only	H9 Only	ENSG00000100413	171568	POLR3H	FC>2, D35 Only	IPSC Only	IPSC Only	IPSC Only
ENSG00000144959	57552	NCEH1	FC>2, D35 Only	H9 Only	H9 Only	H9 Only	ENSG00000196313	9883	POM121	FC>2, D35 Only	IPSC Only	IPSC Only	IPSC Only
ENSG00000198888	4535	ND1	FC>2, D35 Only	Both	Both	Both	ENSG00000188219	445582	POTEE	FC>2, D35 Only	IPSC Only	IPSC Only	IPSC Only
ENSG00000198763	4536	ND2	FC>2, D35 Only	H9 Only	H9 Only	H9 Only	ENSG00000177380	8541	PPFIA3	FC>2, D35 Only	IPSC Only	IPSC Only	IPSC Only
ENSG00000198886	4538	ND4	FC>2, D35 Only	H9 Only	H9 Only	H9 Only	ENSG00000143847	8497	PPFIA4	FC>2, D35 Only	Both	Both	Both
ENSG00000212907	4539	ND4L	FC>2, D35 Only	H9 Only	H9 Only	H9 Only	ENSG00000125503	54776	PPP1R12C	FC>2, D35 Only	IPSC Only	IPSC Only	IPSC Only
ENSG00000178127	4729	NDUFV2	FC>2, D35 Only	H9 Only	H9 Only	H9 Only	ENSG00000087074	23645	PPP1R15A	FC>2, D35 Only	IPSC Only	IPSC Only	IPSC Only
ENSG00000245532	283131	NEAT1	FC>2, D35 Only	H9 Only	H9 Only	H9 Only	ENSG00000160972	84988	PPP1R16A	FC>2, D35 Only	IPSC Only	IPSC Only	IPSC Only
ENSG00000069869	4734	NEDD4	FC>2, D35 Only	H9 Only	H9 Only	H9 Only	ENSG00000221817	101929145	PPP3CB-AS1	FC>2, D35 Only	Both	Both	Both
ENSG00000119408	10783	NEK6	FC>2, D35 Only	H9 Only	H9 Only	H9 Only	ENSG00000108849	5539	PPY	FC>2, D35 Only	IPSC Only	IPSC Only	IPSC Only
ENSG00000151414	140609	NEK7	FC>2, D35 Only	H9 Only	H9 Only	H9 Only	ENSG00000122490	80148	PQLC1	FC>2, D35 Only	IPSC Only	IPSC Only	IPSC Only
ENSG00000102908	10725	NFAT5	FC>2, D35 Only	H9 Only	H9 Only	H9 Only	ENSG00000040487	54896	PQLC2	FC>2, D35 Only	IPSC Only	IPSC Only	IPSC Only
ENSG00000116044	4780	NFE2L2	FC>2, D35 Only	H9 Only	H9 Only	H9 Only	ENSG00000243279	11230	PRAF2	FC>2, D35 Only	IPSC Only	IPSC Only	IPSC Only
ENSG00000147862	4781	NFIB	FC>2, D35 Only	H9 Only	H9 Only	H9 Only	ENSG00000019485	56981	PRDM11	FC>2, D35 Only	IPSC Only	IPSC Only	IPSC Only
ENSG00000141905	4782	NFIC	FC>2, D35 Only	H9 Only	H9 Only	H9 Only	ENSG00000110851	11108	PRDM4	FC>2, D35 Only	IPSC Only	IPSC Only	IPSC Only
ENSG00000008441	4784	NFIX	FC>2, D35 Only	Both	Both	Both	ENSG00000124126	57580	PREX1	FC>2, D35 Only	IPSC Only	IPSC Only	IPSC Only
ENSG00000109320	4790	NFKB1	FC>2, D35 Only	Both	Both	Both	ENSG00000175785	145270	PRIMA1	FC>2, D35 Only	IPSC Only	IPSC Only	IPSC Only
ENSG00000100906	4792	NFKBIA	FC>2, D35 Only	H9 Only	H9 Only	H9 Only	ENSG00000188191	5575	PRKAR1B	FC>2, D35 Only	IPSC Only	IPSC Only	IPSC Only
ENSG00000144802	64332	NFKBIZ	FC>2, D35 Only	H9 Only	H9 Only	H9 Only	ENSG00000154229	5578	PRKCA	FC>2, D35 Only	IPSC Only	IPSC Only	IPSC Only
ENSG00000188811	387921	NHLRC3	FC>2, D35 Only	H9 Only	H9 Only	H9 Only	ENSG00000237054	100505758	PRMT5-AS1	FC>2, D35 Only	IPSC Only	IPSC Only	IPSC Only
ENSG00000204131	340527	NHSL2	FC>2, D35 Only	H9 Only	H9 Only	H9 Only	ENSG00000115718	5624	PROC	FC>2, D35 Only	IPSC Only	IPSC Only	IPSC Only
ENSG00000116962	4811	NID1	FC>2, D35 Only	H9 Only	H9 Only	H9 Only	ENSG00000167595	148137	PROSER3	FC>2, D35 Only	Both	Both	Both
ENSG00000087303	22795	NID2	FC>2, D35 Only	H9 Only	H9 Only	H9 Only	ENSG00000156858	78994	PRR14	FC>2, D35 Only	Both	Both	Both
ENSG00000233382	158801	NKAPP1	FC>2, D35 Only	H9 Only	H9 Only	H9 Only	ENSG00000184838	51334	PRR16	FC>2, D35 Only	IPSC Only	IPSC Only	IPSC Only
ENSG00000140807	85407	NKD1	FC>2, D35 Only	Both	Both	Both	ENSG00000224383	92340	PRR29	FC>2, D35 Only	IPSC Only	IPSC Only	IPSC Only
ENSG00000114857	4820	NKTR	FC>2, D35 Only	H9 Only	H9 Only	H9 Only	ENSG00000204576	80742	PRR3	FC>2, D35 Only	IPSC Only	IPSC Only	IPSC Only
ENSG00000173614	64802	NMNAT1	FC>2, D35 Only	H9 Only	H9 Only	H9 Only	ENSG00000224940	401399	PRRT4	FC>2, D35 Only	IPSC Only	IPSC Only	IPSC Only
ENSG00000163864	349565	NMNAT3	FC>2, D35 Only	H9 Only	H9 Only	H9 Only	ENSG00000005001	64063	PRSS22	FC>2, D35 Only	IPSC Only	IPSC Only	IPSC Only
ENSG00000134250	4853	NOTCH2	FC>2, D35 Only	H9 Only	H9 Only	H9 Only	ENSG00000059915	5662	PSD	FC>2, D35 Only	IPSC Only	IPSC Only	IPSC Only
ENSG00000264343	388677	NOTCH2NL	FC>2, D35 Only	H9 Only	H9 Only	H9 Only	ENSG00000125818	9491	PSMF1	FC>2, D35 Only	IPSC Only	IPSC Only	IPSC Only
ENSG00000007952	27035	NOX1	FC>2, D35 Only	H9 Only	H9 Only	H9 Only	ENSG00000185920	5727	PTCH1	FC>2, D35 Only	IPSC Only	IPSC Only	IPSC Only
ENSG00000086991	50507	NOX4	FC>2, D35 Only	H9 Only	H9 Only	H9 Only	ENSG00000117425	8643	PTCH2	FC>2, D35 Only	IPSC Only	IPSC Only	IPSC Only
ENSG00000170485	4862	NPAS2	FC>2, D35 Only	H9 Only	H9 Only	H9 Only	ENSG00000122420	5737	PTGFR	FC>2, D35 Only	Both	Both	Both
ENSG00000144061	4867	NPHP1	FC>2, D35 Only	H9 Only	H9 Only	H9 Only	ENSG00000160801	5745	PTH1R	FC>2, D35 Only	IPSC Only	IPSC Only	IPSC Only
ENSG00000113971	27031	NPHP3	FC>2, D35 Only	H9 Only	H9 Only	H9 Only	ENSG00000105894	5764	PTN	FC>2, D35 Only	Both	Both	Both
ENSG00000185864	440345	NPIPB4	FC>2, D35 Only	H9 Only	H9 Only	H9 Only	ENSG00000104960	53635	PTOV1	FC>2, D35 Only	IPSC Only	IPSC Only	IPSC Only
ENSG00000243716	100132247	NPIPB5	FC>2, D35 Only	H9 Only	H9 Only	H9 Only	ENSG00000163661	5806	PTX3	FC>2, D35 Only	IPSC Only	IPSC Only	IPSC Only
ENSG00000135838	80896	NPL	FC>2, D35 Only	H9 Only	H9 Only	H9 Only	ENSG00000104524	65263	PYCR3	FC>2, D35 Only	IPSC Only	IPSC Only	IPSC Only
ENSG00000281183	101241892	NPTN-IT1	FC>2, D35 Only	H9 Only	H9 Only	H9 Only	ENSG00000104679	203069	R3HCC1	FC>2, D35 Only	IPSC Only	IPSC Only	IPSC Only
ENSG00000164128	4886	NPY1R	FC>2, D35 Only	H9 Only	H9 Only	H9 Only	ENSG00000090565	9727	RAB11FIP3	FC>2, D35 Only	IPSC Only	IPSC Only	IPSC Only
ENSG00000181019	1728	NQO1	FC>2, D35 Only	H9 Only	H9 Only	H9 Only	ENSG00000041353	5874	RAB27B	FC>2, D35 Only	IPSC Only	IPSC Only	IPSC Only
ENSG00000012504	9971	NR1H4	FC>2, D35 Only	H9 Only	H9 Only	H9 Only	ENSG00000100228	9609	RAB36	FC>2, D35 Only	IPSC Only	IPSC Only	IPSC Only
ENSG00000113580	2908	NR3C1	FC>2, D35 Only	H9 Only	H9 Only	H9 Only	ENSG00000102128	282808	RAB40AL	FC>2, D35 Only	IPSC Only	IPSC Only	IPSC Only
ENSG00000185189	340371	NRBP2	FC>2, D35 Only	H9 Only	H9 Only	H9 Only	ENSG00000144134	11159	RABL2A	FC>2, D35 Only	IPSC Only	IPSC Only	IPSC Only
ENSG00000185652	4908	NTF3	FC>2, D35 Only	Both	Both	Both	ENSG00000079974	11158	RABL2B	FC>2, D35 Only	IPSC Only	IPSC Only	IPSC Only
ENSG00000133636	4922	NTS	FC>2, D35 Only	H9 Only	H9 Only	H9 Only	ENSG00000169750	5881	RAC3	FC>2, D35 Only	IPSC Only	IPSC Only	IPSC Only
ENSG00000070081	4925	NUCB2	FC>2, D35 Only	H9 Only	H9 Only	H9 Only	ENSG00000108557	10743	RAI1	FC>2, D35 Only	IPSC Only	IPSC Only	IPSC Only
ENSG00000170917	11162	NUDT6	FC>2, D35 Only	H9 Only	H9 Only	H9 Only	ENSG00000160271	5900	RALGDS	FC>2, D35 Only	IPSC Only	IPSC Only	IPSC Only
ENSG00000223482	728190	NUTM2A-AS1	FC>2, D35 Only	H9 Only	H9 Only	H9 Only	ENSG00000132329	10267	RAMP1	FC>2, D35 Only	IPSC Only	IPSC Only	IPSC Only
ENSG00000136811	4957	ODF2	FC>2, D35 Only	H9 Only	H9 Only	H9 Only	ENSG00000165917	5913	RAPSN	FC>2, D35 Only	IPSC Only	IPSC Only	IPSC Only
ENSG00000162745	25903	OLFML2B	FC>2, D35 Only	H9 Only	H9 Only	H9 Only	ENSG00000131759	5914	RARA	FC>2, D35 Only	IPSC Only	IPSC Only	IPSC Only
ENSG00000175938	93129	ORAI3	FC>2, D35 Only	H9 Only	H9 Only	H9 Only	ENSG00000133321	5920	RARRES3	FC>2, D35 Only	Both	Both	Both
ENSG00000145623	9180	OSMR	FC>2, D35 Only	H9 Only	H9 Only	H9 Only	ENSG00000261126	100506070	RBFADN	FC>2, D35 Only	IPSC Only	IPSC Only	IPSC Only
ENSG00000248550	100309464	OTX2-AS1	FC>2, D35 Only	H9 Only	H9 Only	H9 Only	ENSG00000167281	146713	RBFOX3	FC>2, D35 Only	IPSC Only	IPSC Only	IPSC Only
ENSG00000214776	408186	OVOS	FC>2, D35 Only	H9 Only	H9 Only	H9 Only	ENSG00000100461	55147	RBM23	FC>2, D35 Only	IPSC Only	IPSC Only	IPSC Only
ENSG00000164830	55074	OXR1	FC>2, D35 Only	H9 Only	H9 Only	H9 Only	ENSG00000114113	5948	RBP2	FC>2, D35 Only	IPSC Only	IPSC Only	IPSC Only
ENSG00000117385	64175	P3H1	FC>2, D35 Only	H9 Only	H9 Only	H9 Only	ENSG00000100918	9985	REC8	FC>2, D35 Only	IPSC Only	IPSC Only	IPSC Only
ENSG00000122884	5033	P4HA1	FC>2, D35 Only	H9 Only	H9 Only	H9 Only	ENSG00000164620	285613	RELL2	FC>2, D35 Only	IPSC Only	IPSC Only	IPSC Only
ENSG00000072682	8974	P4HA2	FC>2, D35 Only	H9 Only	H9 Only	H9 Only	ENSG00000087903	5990	RFX2	FC>2, D35 Only	Both	Both	Both
ENSG00000254535	132430	PABPC4L	FC>2, D35 Only	H9 Only	H9 Only	H9 Only	ENSG00000182175	56963	RGMA	FC>2, D35 Only	IPSC Only	IPSC Only	IPSC Only
ENSG00000129116	23022	PALLD	FC>2, D35 Only	H9 Only	H9 Only	H9 Only	ENSG00000076344	8786	RGS11	FC>2, D35 Only	IPSC Only	IPSC Only	IPSC Only
ENSG00000149090	25891	PAMR1	FC>2, D35 Only	H9 Only	H9 Only	H9 Only	ENSG00000182732	9628	RGS6	FC>2, D35 Only	IPSC Only	IPSC Only	IPSC Only
ENSG00000198682	9060	PAPSS2	FC>2, D35 Only	H9 Only	H9 Only	H9 Only	ENSG00000005486	57414	RHBDD2	FC>2, D35 Only	IPSC Only	IPSC Only	IPSC Only
ENSG00000116117	117583	PARD3B	FC>2, D35 Only	Both	Both	Both	ENSG00000008853	23221	RHOBTB2	FC>2, D35 Only	IPSC Only	IPSC Only	IPSC Only
ENSG00000138496	83666	PARP9	FC>2, D35 Only	H9 Only	H9 Only	H9 Only	ENSG00000100599	79890	RIN3	FC>2, D35 Only	IPSC Only	IPSC Only	IPSC Only
ENSG00000197702	55742	PARVA	FC>2, D35 Only	H9 Only	H9 Only	H9 Only	ENSG00000204227	6015	RING1	FC>2, D35 Only	IPSC Only	IPSC Only	IPSC Only
ENSG00000009709	5081	PAX7	FC>2, D35 Only	H9 Only	H9 Only	H9 Only	ENSG00000039523	79567	RIPOR1	FC>2, D35 Only	IPSC Only	IPSC Only	IPSC Only
ENSG00000253953	8641	PCDHGB4	FC>2, D35 Only	H9 Only	H9 Only	H9 Only	ENSG00000129538	6035	RNASE1	FC>2, D35 Only	IPSC Only	IPSC Only	IPSC Only
ENSG00000240184	5098	PCDHGC3	FC>2, D35 Only	H9 Only	H9 Only	H9 Only	ENSG00000172922	84153	RNASEH2C	FC>2, D35 Only	IPSC Only	IPSC Only	IPSC Only
ENSG00000180628	84333	PCGF5	FC>2, D35 Only	H9 Only	H9 Only	H9 Only	ENSG00000172602	27289	RND1	FC>2, D35 Only	IPSC Only	IPSC Only	IPSC Only
ENSG00000124253	5105	PCK1	FC>2, D35 Only	H9 Only	H9 Only	H9 Only	ENSG00000245149	101927612	RNF139-AS1	FC>2, D35 Only	Both	Both	Both
ENSG00000172572	5139	PDE3A	FC>2, D35 Only	H9 Only	H9 Only	H9 Only	ENSG00000151692	9781	RNF144A	FC>2, D35 Only	IPSC Only	IPSC Only	IPSC Only
ENSG00000138735	8654	PDE5A	FC>2, D35 Only	H9 Only	H9 Only	H9 Only	ENSG00000267128	100507218	RNF157-AS1	FC>2, D35 Only	IPSC Only	IPSC Only	IPSC Only
ENSG00000073417	5151	PDE8A	FC>2, D35 Only	Both	Both	Both	ENSG00000168159	149603	RNF187	FC>2, D35 Only	IPSC Only	IPSC Only	IPSC Only
ENSG00000113231	8622	PDE8B	FC>2, D35 Only	H9 Only	H9 Only	H9 Only	ENSG00000163481	64320	RNF25	FC>2, D35 Only	IPSC Only	IPSC Only	IPSC Only
ENSG00000113721	5159	PDGFRB	FC>2, D35 Only	H9 Only	H9 Only	H9 Only	ENSG00000103549	9810	RNF40	FC>2, D35 Only	IPSC Only	IPSC Only	IPSC Only
ENSG00000163110	10611	PDLIM5	FC>2, D35 Only	H9 Only	H9 Only	H9 Only	ENSG00000211459	4549	RNR1	FC>2, D35 Only	IPSC Only	IPSC Only	IPSC Only
ENSG00000196696	283970	PDXDC2P-NPIPB14P	FC>2, D35 Only	H9 Only	H9 Only	H9 Only	ENSG00000206652	26871	RNU1-1	FC>2, D35 Only	IPSC Only	IPSC Only	IPSC Only
ENSG00000187800	375033	PEAR1	FC>2, D35 Only	Both	Both	Both	ENSG00000181031	9501	RPH3AL	FC>2, D35 Only	IPSC Only	IPSC Only	IPSC Only
ENSG00000261371	5175	PECAM1	FC>2, D35 Only	H9 Only	H9 Only	H9 Only	ENSG00000071242	6196	RPS6KA2	FC>2, D35 Only	IPSC Only	IPSC Only	IPSC Only
ENSG00000166821	8800	PEX11A	FC>2, D35 Only	H9 Only	H9 Only	H9 Only	ENSG00000100218	27156	RSPH14	FC>2, D35 Only	IPSC Only	IPSC Only	IPSC Only
ENSG00000119630	5228	PGF	FC>2, D35 Only	Both	Both	Both	ENSG00000169218	284654	RSPO1	FC>2, D35 Only	Both	Both	Both
ENSG00000173889	80012	PHC3	FC>2, D35 Only	H9 Only	H9 Only	H9 Only	ENSG00000258366	51750	RTEL1	FC>2, D35 Only	IPSC Only	IPSC Only	IPSC Only
ENSG00000130024	55274	PHF10	FC>2, D35 Only	H9 Only	H9 Only	H9 Only	ENSG00000254656	388015	RTL1	FC>2, D35 Only	IPSC Only	IPSC Only	IPSC Only
ENSG00000067177	5255	PHKA1	FC>2, D35 Only	H9 Only	H9 Only	H9 Only	ENSG00000145016	9711	RUBCN	FC>2, D35 Only	IPSC Only	IPSC Only	IPSC Only
ENSG00000174307	23612	PHLDA3	FC>2, D35 Only	H9 Only	H9 Only	H9 Only	ENSG00000198863	146923	RUNDC1	FC>2, D35 Only	IPSC Only	IPSC Only	IPSC Only
ENSG00000144824	90102	PHLDB2	FC>2, D35 Only	H9 Only	H9 Only	H9 Only	ENSG00000198853	9853	RUSC2	FC>2, D35 Only	IPSC Only	IPSC Only	IPSC Only
ENSG00000175309	85007	PHYKPL	FC>2, D35 Only	H9 Only	H9 Only	H9 Only	ENSG00000189334	57402	S100A14	FC>2, D35 Only	Both	Both	Both
ENSG00000137558	51050	PI15	FC>2, D35 Only	H9 Only	H9 Only	H9 Only	ENSG00000143546	6279	S100A8	FC>2, D35 Only	IPSC Only	IPSC Only	IPSC Only
ENSG00000173947	128344	PIFO	FC>2, D35 Only	H9 Only	H9 Only	H9 Only	ENSG00000163220	6280	S100A9	FC>2, D35 Only	Both	Both	Both
ENSG00000107242	8395	PIP5K1B	FC>2, D35 Only	H9 Only	H9 Only	H9 Only	ENSG00000169906	795	S100G	FC>2, D35 Only	IPSC Only	IPSC Only	IPSC Only
ENSG00000233670	644139	PIRT	FC>2, D35 Only	H9 Only	H9 Only	H9 Only	ENSG00000170989	1901	S1PR1	FC>2, D35 Only	Both	Both	Both
ENSG00000134627	143689	PIWIL4	FC>2, D35 Only	H9 Only	H9 Only	H9 Only	ENSG00000187634	148398	SAMD11	FC>2, D35 Only	IPSC Only	IPSC Only	IPSC Only
ENSG00000204311	494513	PJVK	FC>2, D35 Only	H9 Only	H9 Only	H9 Only	ENSG00000167100	201191	SAMD14	FC>2, D35 Only	IPSC Only	IPSC Only	IPSC Only
ENSG00000165495	63876	PKNOX2	FC>2, D35 Only	Both	Both	Both	ENSG00000175467	9092	SART1	FC>2, D35 Only	IPSC Only	IPSC Only	IPSC Only
ENSG00000057294	5318	PKP2	FC>2, D35 Only	H9 Only	H9 Only	H9 Only	ENSG00000100241	6305	SBF1	FC>2, D35 Only	IPSC Only	IPSC Only	IPSC Only
ENSG00000144837	51365	PLA1A	FC>2, D35 Only	H9 Only	H9 Only	H9 Only	ENSG00000188322	388228	SBK1	FC>2, D35 Only	IPSC Only	IPSC Only	IPSC Only
ENSG00000123739	81579	PLA2G12A	FC>2, D35 Only	H9 Only	H9 Only	H9 Only	ENSG00000198794	192683	SCAMP5	FC>2, D35 Only	IPSC Only	IPSC Only	IPSC Only
ENSG00000116711	5321	PLA2G4A	FC>2, D35 Only	H9 Only	H9 Only	H9 Only	ENSG00000171222	51282	SCAND1	FC>2, D35 Only	IPSC Only	IPSC Only	IPSC Only
ENSG00000153246	22925	PLA2R1	FC>2, D35 Only	H9 Only	H9 Only	H9 Only	ENSG00000252835	677763	SCARNA21	FC>2, D35 Only	IPSC Only	IPSC Only	IPSC Only
ENSG00000104368	5327	PLAT	FC>2, D35 Only	H9 Only	H9 Only	H9 Only	ENSG00000159307	80274	SCUBE1	FC>2, D35 Only	IPSC Only	IPSC Only	IPSC Only
ENSG00000122861	5328	PLAU	FC>2, D35 Only	H9 Only	H9 Only	H9 Only	ENSG00000146197	222663	SCUBE3	FC>2, D35 Only	IPSC Only	IPSC Only	IPSC Only
ENSG00000169499	59339	PLEKHA2	FC>2, D35 Only	H9 Only	H9 Only	H9 Only	ENSG00000162512	9672	SDC3	FC>2, D35 Only	IPSC Only	IPSC Only	IPSC Only
ENSG00000152527	130271	PLEKHH2	FC>2, D35 Only	H9 Only	H9 Only	H9 Only	ENSG00000205138	644096	SDHAF1	FC>2, D35 Only	IPSC Only	IPSC Only	IPSC Only
ENSG00000147872	123	PLIN2	FC>2, D35 Only	H9 Only	H9 Only	H9 Only	ENSG00000069188	54549	SDK2	FC>2, D35 Only	IPSC Only	IPSC Only	IPSC Only
ENSG00000152952	5352	PLOD2	FC>2, D35 Only	H9 Only	H9 Only	H9 Only	ENSG00000213693	729799	SEC14L1P1	FC>2, D35 Only	IPSC Only	IPSC Only	IPSC Only
ENSG00000102007	5355	PLP2	FC>2, D35 Only	H9 Only	H9 Only	H9 Only	ENSG00000012171	7869	SEMA3B	FC>2, D35 Only	IPSC Only	IPSC Only	IPSC Only
ENSG00000162407	8613	PLPP3	FC>2, D35 Only	H9 Only	H9 Only	H9 Only	ENSG00000112902	9037	SEMA5A	FC>2, D35 Only	IPSC Only	IPSC Only	IPSC Only
ENSG00000114698	57088	PLSCR4	FC>2, D35 Only	H9 Only	H9 Only	H9 Only	ENSG00000082684	54437	SEMA5B	FC>2, D35 Only	IPSC Only	IPSC Only	IPSC Only
ENSG00000161381	57125	PLXDC1	FC>2, D35 Only	Both	Both	Both	ENSG00000184702	5413	SEPT5	FC>2, D35 Only	IPSC Only	IPSC Only	IPSC Only
ENSG00000004399	23129	PLXND1	FC>2, D35 Only	H9 Only	H9 Only	H9 Only	ENSG00000197632	5055	SERPINB2	FC>2, D35 Only	IPSC Only	IPSC Only	IPSC Only
ENSG00000146281	135293	PM20D2	FC>2, D35 Only	H9 Only	H9 Only	H9 Only	ENSG00000167711	5345	SERPINF2	FC>2, D35 Only	IPSC Only	IPSC Only	IPSC Only
ENSG00000183395	5367	PMCH	FC>2, D35 Only	H9 Only	H9 Only	H9 Only	ENSG00000130766	83667	SESN2	FC>2, D35 Only	IPSC Only	IPSC Only	IPSC Only
ENSG00000124225	56937	PMEPA1	FC>2, D35 Only	H9 Only	H9 Only	H9 Only	ENSG00000099381	9739	SETD1A	FC>2, D35 Only	IPSC Only	IPSC Only	IPSC Only
ENSG00000109099	5376	PMP22	FC>2, D35 Only	H9 Only	H9 Only	H9 Only	ENSG00000139718	23067	SETD1B	FC>2, D35 Only	IPSC Only	IPSC Only	IPSC Only
ENSG00000127957	5387	PMS2P3	FC>2, D35 Only	H9 Only	H9 Only	H9 Only	ENSG00000063015	124925	SEZ6	FC>2, D35 Only	IPSC Only	IPSC Only	IPSC Only
ENSG00000170734	5429	POLH	FC>2, D35 Only	H9 Only	H9 Only	H9 Only	ENSG00000168066	7536	SF1	FC>2, D35 Only	IPSC Only	IPSC Only	IPSC Only
ENSG00000168255	548644	POLR2J3	FC>2, D35 Only	H9 Only	H9 Only	H9 Only	ENSG00000106483	6424	SFRP4	FC>2, D35 Only	Both	Both	Both
ENSG00000255529	81488	POLR2M	FC>2, D35 Only	H9 Only	H9 Only	H9 Only	ENSG00000176476	112869	SGF29	FC>2, D35 Only	IPSC Only	IPSC Only	IPSC Only
ENSG00000105854	5445	PON2	FC>2, D35 Only	H9 Only	H9 Only	H9 Only	ENSG00000141258	9905	SGSM2	FC>2, D35 Only	IPSC Only	IPSC Only	IPSC Only
ENSG00000248483	134187	POU5F2	FC>2, D35 Only	H9 Only	H9 Only	H9 Only	ENSG00000160999	10603	SH2B2	FC>2, D35 Only	IPSC Only	IPSC Only	IPSC Only
ENSG00000186951	5465	PPARA	FC>2, D35 Only	H9 Only	H9 Only	H9 Only	ENSG00000095370	10044	SH2D3C	FC>2, D35 Only	IPSC Only	IPSC Only	IPSC Only
ENSG00000143847	8497	PPFIA4	FC>2, D35 Only	Both	Both	Both	ENSG00000224660	100505696	SH3BP5-AS1	FC>2, D35 Only	IPSC Only	IPSC Only	IPSC Only
ENSG00000166387	8495	PPFIBP2	FC>2, D35 Only	H9 Only	H9 Only	H9 Only	ENSG00000161681	50944	SHANK1	FC>2, D35 Only	IPSC Only	IPSC Only	IPSC Only
ENSG00000168938	5480	PPIC	FC>2, D35 Only	H9 Only	H9 Only	H9 Only	ENSG00000251322	85358	SHANK3	FC>2, D35 Only	IPSC Only	IPSC Only	IPSC Only
ENSG00000150722	151242	PPP1R1C	FC>2, D35 Only	H9 Only	H9 Only	H9 Only	ENSG00000129946	25759	SHC2	FC>2, D35 Only	IPSC Only	IPSC Only	IPSC Only
ENSG00000221817	101929145	PPP3CB-AS1	FC>2, D35 Only	Both	Both	Both	ENSG00000148082	53358	SHC3	FC>2, D35 Only	IPSC Only	IPSC Only	IPSC Only
ENSG00000188783	5549	PRELP	FC>2, D35 Only	H9 Only	H9 Only	H9 Only	ENSG00000105251	56961	SHD	FC>2, D35 Only	IPSC Only	IPSC Only	IPSC Only
ENSG00000027075	5583	PRKCH	FC>2, D35 Only	H9 Only	H9 Only	H9 Only	ENSG00000178343	152573	SHISA3	FC>2, D35 Only	IPSC Only	IPSC Only	IPSC Only
ENSG00000282961	101867536	PRNCR1	FC>2, D35 Only	H9 Only	H9 Only	H9 Only	ENSG00000142178	150094	SIK1	FC>2, D35 Only	IPSC Only	IPSC Only	IPSC Only
ENSG00000171864	23627	PRND	FC>2, D35 Only	H9 Only	H9 Only	H9 Only	ENSG00000170145	23235	SIK2	FC>2, D35 Only	Both	Both	Both
ENSG00000171867	5621	PRNP	FC>2, D35 Only	H9 Only	H9 Only	H9 Only	ENSG00000160584	23387	SIK3	FC>2, D35 Only	IPSC Only	IPSC Only	IPSC Only
ENSG00000167595	148137	PROSER3	FC>2, D35 Only	Both	Both	Both	ENSG00000187531	51547	SIRT7	FC>2, D35 Only	IPSC Only	IPSC Only	IPSC Only
ENSG00000156858	78994	PRR14	FC>2, D35 Only	Both	Both	Both	ENSG00000184990	10572	SIVA1	FC>2, D35 Only	IPSC Only	IPSC Only	IPSC Only
ENSG00000167183	79170	PRR15L	FC>2, D35 Only	H9 Only	H9 Only	H9 Only	ENSG00000141526	9123	SLC16A3	FC>2, D35 Only	IPSC Only	IPSC Only	IPSC Only
ENSG00000135362	79899	PRR5L	FC>2, D35 Only	H9 Only	H9 Only	H9 Only	ENSG00000187714	6572	SLC18A3	FC>2, D35 Only	IPSC Only	IPSC Only	IPSC Only
ENSG00000130962	5638	PRRG1	FC>2, D35 Only	H9 Only	H9 Only	H9 Only	ENSG00000079215	6507	SLC1A3	FC>2, D35 Only	Both	Both	Both
ENSG00000150687	11098	PRSS23	FC>2, D35 Only	H9 Only	H9 Only	H9 Only	ENSG00000137266	63027	SLC22A23	FC>2, D35 Only	IPSC Only	IPSC Only	IPSC Only
ENSG00000146250	167681	PRSS35	FC>2, D35 Only	H9 Only	H9 Only	H9 Only	ENSG00000089057	9962	SLC23A2	FC>2, D35 Only	IPSC Only	IPSC Only	IPSC Only
ENSG00000239653	100507062	PSMD6-AS2	FC>2, D35 Only	H9 Only	H9 Only	H9 Only	ENSG00000148339	114789	SLC25A25	FC>2, D35 Only	IPSC Only	IPSC Only	IPSC Only
ENSG00000152229	9050	PSTPIP2	FC>2, D35 Only	H9 Only	H9 Only	H9 Only	ENSG00000167114	10999	SLC27A4	FC>2, D35 Only	IPSC Only	IPSC Only	IPSC Only
ENSG00000168229	5729	PTGDR	FC>2, D35 Only	H9 Only	H9 Only	H9 Only	ENSG00000164638	222962	SLC29A4	FC>2, D35 Only	IPSC Only	IPSC Only	IPSC Only
ENSG00000125384	5732	PTGER2	FC>2, D35 Only	H9 Only	H9 Only	H9 Only	ENSG00000117394	6513	SLC2A1	FC>2, D35 Only	IPSC Only	IPSC Only	IPSC Only
ENSG00000148344	9536	PTGES	FC>2, D35 Only	H9 Only	H9 Only	H9 Only	ENSG00000157765	10568	SLC34A2	FC>2, D35 Only	Both	Both	Both
ENSG00000122420	5737	PTGFR	FC>2, D35 Only	Both	Both	Both	ENSG00000157637	124565	SLC38A10	FC>2, D35 Only	IPSC Only	IPSC Only	IPSC Only
ENSG00000120899	2185	PTK2B	FC>2, D35 Only	H9 Only	H9 Only	H9 Only	ENSG00000188338	10991	SLC38A3	FC>2, D35 Only	IPSC Only	IPSC Only	IPSC Only
ENSG00000105894	5764	PTN	FC>2, D35 Only	Both	Both	Both	ENSG00000162426	50651	SLC45A1	FC>2, D35 Only	IPSC Only	IPSC Only	IPSC Only
ENSG00000268006	100506033	PTOV1-AS1	FC>2, D35 Only	H9 Only	H9 Only	H9 Only	ENSG00000114923	6508	SLC4A3	FC>2, D35 Only	IPSC Only	IPSC Only	IPSC Only
ENSG00000070159	5774	PTPN3	FC>2, D35 Only	H9 Only	H9 Only	H9 Only	ENSG00000105641	6528	SLC5A5	FC>2, D35 Only	IPSC Only	IPSC Only	IPSC Only
ENSG00000127329	5787	PTPRB	FC>2, D35 Only	H9 Only	H9 Only	H9 Only	ENSG00000256870	160728	SLC5A8	FC>2, D35 Only	IPSC Only	IPSC Only	IPSC Only
ENSG00000162927	150962	PUS10	FC>2, D35 Only	H9 Only	H9 Only	H9 Only	ENSG00000132164	6538	SLC6A11	FC>2, D35 Only	IPSC Only	IPSC Only	IPSC Only
ENSG00000279050	145624	PWAR1	FC>2, D35 Only	H9 Only	H9 Only	H9 Only	ENSG00000197106	388662	SLC6A17	FC>2, D35 Only	IPSC Only	IPSC Only	IPSC Only
ENSG00000259905	791114	PWRN1	FC>2, D35 Only	H9 Only	H9 Only	H9 Only	ENSG00000196517	6536	SLC6A9	FC>2, D35 Only	IPSC Only	IPSC Only	IPSC Only
ENSG00000168994	221749	PXDC1	FC>2, D35 Only	H9 Only	H9 Only	H9 Only	ENSG00000172716	91607	SLFN11	FC>2, D35 Only	IPSC Only	IPSC Only	IPSC Only
ENSG00000156675	80223	RAB11FIP1	FC>2, D35 Only	H9 Only	H9 Only	H9 Only	ENSG00000124107	6590	SLPI	FC>2, D35 Only	IPSC Only	IPSC Only	IPSC Only
ENSG00000135631	26056	RAB11FIP5	FC>2, D35 Only	H9 Only	H9 Only	H9 Only	ENSG00000082014	6604	SMARCD3	FC>2, D35 Only	Both	Both	Both
ENSG00000069974	5873	RAB27A	FC>2, D35 Only	H9 Only	H9 Only	H9 Only	ENSG00000186577	221491	SMIM29	FC>2, D35 Only	IPSC Only	IPSC Only	IPSC Only
ENSG00000182185	5890	RAD51B	FC>2, D35 Only	H9 Only	H9 Only	H9 Only	ENSG00000166311	6609	SMPD1	FC>2, D35 Only	Both	Both	Both
ENSG00000002016	5893	RAD52	FC>2, D35 Only	H9 Only	H9 Only	H9 Only	ENSG00000091482	23676	SMPX	FC>2, D35 Only	IPSC Only	IPSC Only	IPSC Only
ENSG00000197291	100190938	RAMP2-AS1	FC>2, D35 Only	H9 Only	H9 Only	H9 Only	ENSG00000232956	285958	SNHG15	FC>2, D35 Only	IPSC Only	IPSC Only	IPSC Only
ENSG00000127314	5908	RAP1B	FC>2, D35 Only	H9 Only	H9 Only	H9 Only	ENSG00000233016	84973	SNHG7	FC>2, D35 Only	IPSC Only	IPSC Only	IPSC Only
ENSG00000133321	5920	RARRES3	FC>2, D35 Only	Both	Both	Both	ENSG00000212402	677841	SNORA74B	FC>2, D35 Only	IPSC Only	IPSC Only	IPSC Only
ENSG00000122035	387496	RASL11A	FC>2, D35 Only	H9 Only	H9 Only	H9 Only	ENSG00000200879	85391	SNORD14E	FC>2, D35 Only	IPSC Only	IPSC Only	IPSC Only
ENSG00000107551	83937	RASSF4	FC>2, D35 Only	H9 Only	H9 Only	H9 Only	ENSG00000200913	94161	SNORD46	FC>2, D35 Only	IPSC Only	IPSC Only	IPSC Only
ENSG00000123094	11228	RASSF8	FC>2, D35 Only	H9 Only	H9 Only	H9 Only	ENSG00000101298	9751	SNPH	FC>2, D35 Only	IPSC Only	IPSC Only	IPSC Only
ENSG00000103479	5934	RBL2	FC>2, D35 Only	H9 Only	H9 Only	H9 Only	ENSG00000149639	140710	SOGA1	FC>2, D35 Only	IPSC Only	IPSC Only	IPSC Only
ENSG00000248643	100526737	RBM14-RBM4	FC>2, D35 Only	H9 Only	H9 Only	H9 Only	ENSG00000184985	57537	SORCS2	FC>2, D35 Only	IPSC Only	IPSC Only	IPSC Only
ENSG00000184898	375287	RBM43	FC>2, D35 Only	H9 Only	H9 Only	H9 Only	ENSG00000171243	25928	SOSTDC1	FC>2, D35 Only	IPSC Only	IPSC Only	IPSC Only
ENSG00000076067	5939	RBMS2	FC>2, D35 Only	H9 Only	H9 Only	H9 Only	ENSG00000224243	100505996	SOX1-OT	FC>2, D35 Only	IPSC Only	IPSC Only	IPSC Only
ENSG00000117602	11123	RCAN3	FC>2, D35 Only	H9 Only	H9 Only	H9 Only	ENSG00000242808	347689	SOX2-OT	FC>2, D35 Only	Both	Both	Both
ENSG00000121039	157506	RDH10	FC>2, D35 Only	H9 Only	H9 Only	H9 Only	ENSG00000134595	6658	SOX3	FC>2, D35 Only	IPSC Only	IPSC Only	IPSC Only
ENSG00000122707	8434	RECK	FC>2, D35 Only	H9 Only	H9 Only	H9 Only	ENSG00000005513	30812	SOX8	FC>2, D35 Only	IPSC Only	IPSC Only	IPSC Only
ENSG00000165476	221035	REEP3	FC>2, D35 Only	H9 Only	H9 Only	H9 Only	ENSG00000067066	6672	SP100	FC>2, D35 Only	Both	Both	Both
ENSG00000134193	83998	REG4	FC>2, D35 Only	H9 Only	H9 Only	H9 Only	ENSG00000167182	6668	SP2	FC>2, D35 Only	IPSC Only	IPSC Only	IPSC Only
ENSG00000162924	5966	REL	FC>2, D35 Only	H9 Only	H9 Only	H9 Only	ENSG00000165698	11092	SPACA9	FC>2, D35 Only	IPSC Only	IPSC Only	IPSC Only
ENSG00000181826	768211	RELL1	FC>2, D35 Only	H9 Only	H9 Only	H9 Only	ENSG00000061656	6676	SPAG4	FC>2, D35 Only	IPSC Only	IPSC Only	IPSC Only
ENSG00000143839	5972	REN	FC>2, D35 Only	H9 Only	H9 Only	H9 Only	ENSG00000158480	9825	SPATA2	FC>2, D35 Only	IPSC Only	IPSC Only	IPSC Only
ENSG00000162944	130132	RFTN2	FC>2, D35 Only	H9 Only	H9 Only	H9 Only	ENSG00000158792	124044	SPATA2L	FC>2, D35 Only	IPSC Only	IPSC Only	IPSC Only
ENSG00000087903	5990	RFX2	FC>2, D35 Only	Both	Both	Both	ENSG00000167523	124045	SPATA33	FC>2, D35 Only	IPSC Only	IPSC Only	IPSC Only
ENSG00000133111	5994	RFXAP	FC>2, D35 Only	H9 Only	H9 Only	H9 Only	ENSG00000176170	8877	SPHK1	FC>2, D35 Only	IPSC Only	IPSC Only	IPSC Only
ENSG00000102760	28984	RGCC	FC>2, D35 Only	H9 Only	H9 Only	H9 Only	ENSG00000188766	399473	SPRED3	FC>2, D35 Only	IPSC Only	IPSC Only	IPSC Only
ENSG00000015568	84220	RGPD5	FC>2, D35 Only	H9 Only	H9 Only	H9 Only	ENSG00000203772	503542	SPRN	FC>2, D35 Only	IPSC Only	IPSC Only	IPSC Only
ENSG00000143333	6004	RGS16	FC>2, D35 Only	H9 Only	H9 Only	H9 Only	ENSG00000163209	6707	SPRR3	FC>2, D35 Only	IPSC Only	IPSC Only	IPSC Only
ENSG00000116741	5997	RGS2	FC>2, D35 Only	H9 Only	H9 Only	H9 Only	ENSG00000167778	84926	SPRYD3	FC>2, D35 Only	IPSC Only	IPSC Only	IPSC Only
ENSG00000143248	8490	RGS5	FC>2, D35 Only	H9 Only	H9 Only	H9 Only	ENSG00000197694	6709	SPTAN1	FC>2, D35 Only	IPSC Only	IPSC Only	IPSC Only
ENSG00000232995	8490	RGS5	FC>2, D35 Only	H9 Only	H9 Only	H9 Only	ENSG00000070182	6710	SPTB	FC>2, D35 Only	IPSC Only	IPSC Only	IPSC Only
ENSG00000128408	26150	RIBC2	FC>2, D35 Only	H9 Only	H9 Only	H9 Only	ENSG00000173898	6712	SPTBN2	FC>2, D35 Only	IPSC Only	IPSC Only	IPSC Only
ENSG00000188026	353116	RILPL1	FC>2, D35 Only	H9 Only	H9 Only	H9 Only	ENSG00000134548	80763	SPX	FC>2, D35 Only	Both	Both	Both
ENSG00000170854	84864	RIOX2	FC>2, D35 Only	H9 Only	H9 Only	H9 Only	ENSG00000137767	58472	SQOR	FC>2, D35 Only	IPSC Only	IPSC Only	IPSC Only
ENSG00000245149	101927612	RNF139-AS1	FC>2, D35 Only	Both	Both	Both	ENSG00000080603	10847	SRCAP	FC>2, D35 Only	IPSC Only	IPSC Only	IPSC Only
ENSG00000163162	284996	RNF149	FC>2, D35 Only	H9 Only	H9 Only	H9 Only	ENSG00000112658	6722	SRF	FC>2, D35 Only	IPSC Only	IPSC Only	IPSC Only
ENSG00000178222	285498	RNF212	FC>2, D35 Only	H9 Only	H9 Only	H9 Only	ENSG00000205913	100128788	SRRM2-AS1	FC>2, D35 Only	IPSC Only	IPSC Only	IPSC Only
ENSG00000146373	154214	RNF217	FC>2, D35 Only	H9 Only	H9 Only	H9 Only	ENSG00000144681	6769	STAC	FC>2, D35 Only	Both	Both	Both
ENSG00000108375	54894	RNF43	FC>2, D35 Only	H9 Only	H9 Only	H9 Only	ENSG00000196182	83931	STK40	FC>2, D35 Only	IPSC Only	IPSC Only	IPSC Only
ENSG00000189050	51136	RNFT1	FC>2, D35 Only	H9 Only	H9 Only	H9 Only	ENSG00000067221	9399	STOML1	FC>2, D35 Only	IPSC Only	IPSC Only	IPSC Only
ENSG00000185946	55599	RNPC3	FC>2, D35 Only	H9 Only	H9 Only	H9 Only	ENSG00000137868	64220	STRA6	FC>2, D35 Only	Both	Both	Both
ENSG00000223949	101927034	ROR1-AS1	FC>2, D35 Only	H9 Only	H9 Only	H9 Only	ENSG00000106089	6804	STX1A	FC>2, D35 Only	IPSC Only	IPSC Only	IPSC Only
ENSG00000169071	4920	ROR2	FC>2, D35 Only	H9 Only	H9 Only	H9 Only	ENSG00000099365	112755	STX1B	FC>2, D35 Only	IPSC Only	IPSC Only	IPSC Only
ENSG00000116745	6121	RPE65	FC>2, D35 Only	H9 Only	H9 Only	H9 Only	ENSG00000197165	6799	SULT1A2	FC>2, D35 Only	IPSC Only	IPSC Only	IPSC Only
ENSG00000156313	6103	RPGR	FC>2, D35 Only	H9 Only	H9 Only	H9 Only	ENSG00000100242	25777	SUN2	FC>2, D35 Only	IPSC Only	IPSC Only	IPSC Only
ENSG00000185088	6232	RPS27	FC>2, D35 Only	H9 Only	H9 Only	H9 Only	ENSG00000106868	64420	SUSD1	FC>2, D35 Only	IPSC Only	IPSC Only	IPSC Only
ENSG00000160188	89765	RSPH1	FC>2, D35 Only	H9 Only	H9 Only	H9 Only	ENSG00000173705	26032	SUSD5	FC>2, D35 Only	IPSC Only	IPSC Only	IPSC Only
ENSG00000169218	284654	RSPO1	FC>2, D35 Only	Both	Both	Both	ENSG00000100647	9766	SUSD6	FC>2, D35 Only	IPSC Only	IPSC Only	IPSC Only
ENSG00000117616	57035	RSRP1	FC>2, D35 Only	H9 Only	H9 Only	H9 Only	ENSG00000157152	6854	SYN2	FC>2, D35 Only	IPSC Only	IPSC Only	IPSC Only
ENSG00000124813	860	RUNX2	FC>2, D35 Only	H9 Only	H9 Only	H9 Only	ENSG00000162520	81493	SYNC	FC>2, D35 Only	IPSC Only	IPSC Only	IPSC Only
ENSG00000133105	122042	RXFP2	FC>2, D35 Only	H9 Only	H9 Only	H9 Only	ENSG00000101463	79953	SYNDIG1	FC>2, D35 Only	IPSC Only	IPSC Only	IPSC Only
ENSG00000189334	57402	S100A14	FC>2, D35 Only	Both	Both	Both	ENSG00000100321	9145	SYNGR1	FC>2, D35 Only	IPSC Only	IPSC Only	IPSC Only
ENSG00000197956	6277	S100A6	FC>2, D35 Only	H9 Only	H9 Only	H9 Only	ENSG00000078269	8871	SYNJ2	FC>2, D35 Only	Both	Both	Both
ENSG00000163220	6280	S100A9	FC>2, D35 Only	Both	Both	Both	ENSG00000182253	23336	SYNM	FC>2, D35 Only	IPSC Only	IPSC Only	IPSC Only
ENSG00000170989	1901	S1PR1	FC>2, D35 Only	Both	Both	Both	ENSG00000172403	171024	SYNPO2	FC>2, D35 Only	Both	Both	Both
ENSG00000213694	1903	S1PR3	FC>2, D35 Only	H9 Only	H9 Only	H9 Only	ENSG00000166317	79933	SYNPO2L	FC>2, D35 Only	IPSC Only	IPSC Only	IPSC Only
ENSG00000203943	148418	SAMD13	FC>2, D35 Only	H9 Only	H9 Only	H9 Only	ENSG00000213023	84258	SYT3	FC>2, D35 Only	IPSC Only	IPSC Only	IPSC Only
ENSG00000020577	23034	SAMD4A	FC>2, D35 Only	H9 Only	H9 Only	H9 Only	ENSG00000102362	94121	SYTL4	FC>2, D35 Only	Both	Both	Both
ENSG00000177409	219285	SAMD9L	FC>2, D35 Only	H9 Only	H9 Only	H9 Only	ENSG00000157014	9797	TATDN2	FC>2, D35 Only	IPSC Only	IPSC Only	IPSC Only
ENSG00000155307	64092	SAMSN1	FC>2, D35 Only	H9 Only	H9 Only	H9 Only	ENSG00000198933	9755	TBKBP1	FC>2, D35 Only	IPSC Only	IPSC Only	IPSC Only
ENSG00000205323	84324	SARNP	FC>2, D35 Only	H9 Only	H9 Only	H9 Only	ENSG00000092607	6913	TBX15	FC>2, D35 Only	IPSC Only	IPSC Only	IPSC Only
ENSG00000164764	157869	SBSPON	FC>2, D35 Only	H9 Only	H9 Only	H9 Only	ENSG00000089225	6910	TBX5	FC>2, D35 Only	Both	Both	Both
ENSG00000168077	51435	SCARA3	FC>2, D35 Only	H9 Only	H9 Only	H9 Only	ENSG00000204219	6920	TCEA3	FC>2, D35 Only	IPSC Only	IPSC Only	IPSC Only
ENSG00000151466	132320	SCLT1	FC>2, D35 Only	H9 Only	H9 Only	H9 Only	ENSG00000176769	256536	TCERG1L	FC>2, D35 Only	IPSC Only	IPSC Only	IPSC Only
ENSG00000144285	6323	SCN1A	FC>2, D35 Only	H9 Only	H9 Only	H9 Only	ENSG00000141002	22980	TCF25	FC>2, D35 Only	IPSC Only	IPSC Only	IPSC Only
ENSG00000116171	6342	SCP2	FC>2, D35 Only	H9 Only	H9 Only	H9 Only	ENSG00000081059	6932	TCF7	FC>2, D35 Only	IPSC Only	IPSC Only	IPSC Only
ENSG00000169439	6383	SDC2	FC>2, D35 Only	H9 Only	H9 Only	H9 Only	ENSG00000176907	56892	TCIM	FC>2, D35 Only	IPSC Only	IPSC Only	IPSC Only
ENSG00000137575	6386	SDCBP	FC>2, D35 Only	H9 Only	H9 Only	H9 Only	ENSG00000204091	732253	TDRG1	FC>2, D35 Only	IPSC Only	IPSC Only	IPSC Only
ENSG00000185485	255812	SDHAP1	FC>2, D35 Only	H9 Only	H9 Only	H9 Only	ENSG00000205356	25851	TECPR1	FC>2, D35 Only	IPSC Only	IPSC Only	IPSC Only
ENSG00000100003	23541	SEC14L2	FC>2, D35 Only	H9 Only	H9 Only	H9 Only	ENSG00000092850	27285	TEKT2	FC>2, D35 Only	IPSC Only	IPSC Only	IPSC Only
ENSG00000100934	10484	SEC23A	FC>2, D35 Only	H9 Only	H9 Only	H9 Only	ENSG00000167302	146705	TEPSIN	FC>2, D35 Only	IPSC Only	IPSC Only	IPSC Only
ENSG00000075826	25956	SEC31B	FC>2, D35 Only	H9 Only	H9 Only	H9 Only	ENSG00000107140	7016	TESK1	FC>2, D35 Only	IPSC Only	IPSC Only	IPSC Only
ENSG00000025796	11231	SEC63	FC>2, D35 Only	H9 Only	H9 Only	H9 Only	ENSG00000164081	51368	TEX264	FC>2, D35 Only	IPSC Only	IPSC Only	IPSC Only
ENSG00000250722	6414	SELENOP	FC>2, D35 Only	H9 Only	H9 Only	H9 Only	ENSG00000198959	7052	TGM2	FC>2, D35 Only	Both	Both	Both
ENSG00000188488	5104	SERPINA5	FC>2, D35 Only	H9 Only	H9 Only	H9 Only	ENSG00000180176	7054	TH	FC>2, D35 Only	IPSC Only	IPSC Only	IPSC Only
ENSG00000124570	5269	SERPINB6	FC>2, D35 Only	H9 Only	H9 Only	H9 Only	ENSG00000230513	439931	THAP7-AS1	FC>2, D35 Only	IPSC Only	IPSC Only	IPSC Only
ENSG00000106366	5054	SERPINE1	FC>2, D35 Only	H9 Only	H9 Only	H9 Only	ENSG00000130193	51337	THEM6	FC>2, D35 Only	IPSC Only	IPSC Only	IPSC Only
ENSG00000135919	5270	SERPINE2	FC>2, D35 Only	H9 Only	H9 Only	H9 Only	ENSG00000172673	387357	THEMIS	FC>2, D35 Only	IPSC Only	IPSC Only	IPSC Only
ENSG00000132386	5176	SERPINF1	FC>2, D35 Only	H9 Only	H9 Only	H9 Only	ENSG00000179886	84948	TIGD5	FC>2, D35 Only	IPSC Only	IPSC Only	IPSC Only
ENSG00000179833	9792	SERTAD2	FC>2, D35 Only	H9 Only	H9 Only	H9 Only	ENSG00000100234	7078	TIMP3	FC>2, D35 Only	IPSC Only	IPSC Only	IPSC Only
ENSG00000260802	401613	SERTM2	FC>2, D35 Only	H9 Only	H9 Only	H9 Only	ENSG00000163659	25976	TIPARP	FC>2, D35 Only	Both	Both	Both
ENSG00000106483	6424	SFRP4	FC>2, D35 Only	Both	Both	Both	ENSG00000007350	8277	TKTL1	FC>2, D35 Only	Both	Both	Both
ENSG00000118515	6446	SGK1	FC>2, D35 Only	H9 Only	H9 Only	H9 Only	ENSG00000065717	7089	TLE2	FC>2, D35 Only	IPSC Only	IPSC Only	IPSC Only
ENSG00000164023	166929	SGMS2	FC>2, D35 Only	H9 Only	H9 Only	H9 Only	ENSG00000168955	79853	TM4SF20	FC>2, D35 Only	IPSC Only	IPSC Only	IPSC Only
ENSG00000107957	9644	SH3PXD2A	FC>2, D35 Only	H9 Only	H9 Only	H9 Only	ENSG00000188869	342125	TMC3	FC>2, D35 Only	IPSC Only	IPSC Only	IPSC Only
ENSG00000035115	26751	SH3YL1	FC>2, D35 Only	H9 Only	H9 Only	H9 Only	ENSG00000183160	338773	TMEM119	FC>2, D35 Only	Both	Both	Both
ENSG00000158352	57477	SHROOM4	FC>2, D35 Only	H9 Only	H9 Only	H9 Only	ENSG00000189077	83862	TMEM120A	FC>2, D35 Only	IPSC Only	IPSC Only	IPSC Only
ENSG00000181788	6478	SIAH2	FC>2, D35 Only	H9 Only	H9 Only	H9 Only	ENSG00000166448	222865	TMEM130	FC>2, D35 Only	IPSC Only	IPSC Only	IPSC Only
ENSG00000170145	23235	SIK2	FC>2, D35 Only	Both	Both	Both	ENSG00000181234	92293	TMEM132C	FC>2, D35 Only	IPSC Only	IPSC Only	IPSC Only
ENSG00000120725	64374	SIL1	FC>2, D35 Only	H9 Only	H9 Only	H9 Only	ENSG00000151952	121256	TMEM132D	FC>2, D35 Only	IPSC Only	IPSC Only	IPSC Only
ENSG00000164707	26266	SLC13A4	FC>2, D35 Only	H9 Only	H9 Only	H9 Only	ENSG00000179292	256472	TMEM151A	FC>2, D35 Only	IPSC Only	IPSC Only	IPSC Only
ENSG00000152779	387700	SLC16A12	FC>2, D35 Only	H9 Only	H9 Only	H9 Only	ENSG00000127419	84286	TMEM175	FC>2, D35 Only	IPSC Only	IPSC Only	IPSC Only
ENSG00000119899	26503	SLC17A5	FC>2, D35 Only	H9 Only	H9 Only	H9 Only	ENSG00000269556	84548	TMEM185A	FC>2, D35 Only	IPSC Only	IPSC Only	IPSC Only
ENSG00000165646	6571	SLC18A2	FC>2, D35 Only	H9 Only	H9 Only	H9 Only	ENSG00000188760	130612	TMEM198	FC>2, D35 Only	IPSC Only	IPSC Only	IPSC Only
ENSG00000135917	80704	SLC19A3	FC>2, D35 Only	H9 Only	H9 Only	H9 Only	ENSG00000186501	84065	TMEM222	FC>2, D35 Only	IPSC Only	IPSC Only	IPSC Only
ENSG00000079215	6507	SLC1A3	FC>2, D35 Only	Both	Both	Both	ENSG00000198133	161145	TMEM229B	FC>2, D35 Only	IPSC Only	IPSC Only	IPSC Only
ENSG00000168575	6575	SLC20A2	FC>2, D35 Only	H9 Only	H9 Only	H9 Only	ENSG00000148483	653567	TMEM236	FC>2, D35 Only	IPSC Only	IPSC Only	IPSC Only
ENSG00000146477	6581	SLC22A3	FC>2, D35 Only	H9 Only	H9 Only	H9 Only	ENSG00000121775	55116	TMEM39B	FC>2, D35 Only	IPSC Only	IPSC Only	IPSC Only
ENSG00000197375	6584	SLC22A5	FC>2, D35 Only	H9 Only	H9 Only	H9 Only	ENSG00000147027	83604	TMEM47	FC>2, D35 Only	IPSC Only	IPSC Only	IPSC Only
ENSG00000178537	788	SLC25A20	FC>2, D35 Only	H9 Only	H9 Only	H9 Only	ENSG00000105696	25789	TMEM59L	FC>2, D35 Only	IPSC Only	IPSC Only	IPSC Only
ENSG00000174032	253512	SLC25A30	FC>2, D35 Only	H9 Only	H9 Only	H9 Only	ENSG00000125895	55321	TMEM74B	FC>2, D35 Only	IPSC Only	IPSC Only	IPSC Only
ENSG00000147454	51312	SLC25A37	FC>2, D35 Only	H9 Only	H9 Only	H9 Only	ENSG00000167874	92162	TMEM88	FC>2, D35 Only	IPSC Only	IPSC Only	IPSC Only
ENSG00000155850	1836	SLC26A2	FC>2, D35 Only	H9 Only	H9 Only	H9 Only	ENSG00000184012	7113	TMPRSS2	FC>2, D35 Only	Both	Both	Both
ENSG00000197496	81031	SLC2A10	FC>2, D35 Only	H9 Only	H9 Only	H9 Only	ENSG00000166682	80975	TMPRSS5	FC>2, D35 Only	IPSC Only	IPSC Only	IPSC Only
ENSG00000151229	114134	SLC2A13	FC>2, D35 Only	H9 Only	H9 Only	H9 Only	ENSG00000118503	7128	TNFAIP3	FC>2, D35 Only	Both	Both	Both
ENSG00000162695	148867	SLC30A7	FC>2, D35 Only	H9 Only	H9 Only	H9 Only	ENSG00000120332	63923	TNN	FC>2, D35 Only	IPSC Only	IPSC Only	IPSC Only
ENSG00000157765	10568	SLC34A2	FC>2, D35 Only	Both	Both	Both	ENSG00000114854	7134	TNNC1	FC>2, D35 Only	IPSC Only	IPSC Only	IPSC Only
ENSG00000183780	148641	SLC35F3	FC>2, D35 Only	H9 Only	H9 Only	H9 Only	ENSG00000101470	7125	TNNC2	FC>2, D35 Only	IPSC Only	IPSC Only	IPSC Only
ENSG00000115084	80255	SLC35F5	FC>2, D35 Only	H9 Only	H9 Only	H9 Only	ENSG00000159173	7135	TNNI1	FC>2, D35 Only	IPSC Only	IPSC Only	IPSC Only
ENSG00000176273	159371	SLC35G1	FC>2, D35 Only	H9 Only	H9 Only	H9 Only	ENSG00000130595	7140	TNNT3	FC>2, D35 Only	IPSC Only	IPSC Only	IPSC Only
ENSG00000139974	145389	SLC38A6	FC>2, D35 Only	H9 Only	H9 Only	H9 Only	ENSG00000105576	30000	TNPO2	FC>2, D35 Only	IPSC Only	IPSC Only	IPSC Only
ENSG00000224081	101928079	SLC44A3-AS1	FC>2, D35 Only	H9 Only	H9 Only	H9 Only	ENSG00000182095	84629	TNRC18	FC>2, D35 Only	IPSC Only	IPSC Only	IPSC Only
ENSG00000198743	6526	SLC5A3	FC>2, D35 Only	H9 Only	H9 Only	H9 Only	ENSG00000132773	114034	TOE1	FC>2, D35 Only	IPSC Only	IPSC Only	IPSC Only
ENSG00000063127	28968	SLC6A16	FC>2, D35 Only	H9 Only	H9 Only	H9 Only	ENSG00000175662	146691	TOM1L2	FC>2, D35 Only	IPSC Only	IPSC Only	IPSC Only
ENSG00000163817	54716	SLC6A20	FC>2, D35 Only	H9 Only	H9 Only	H9 Only	ENSG00000198846	9760	TOX	FC>2, D35 Only	IPSC Only	IPSC Only	IPSC Only
ENSG00000151012	23657	SLC7A11	FC>2, D35 Only	H9 Only	H9 Only	H9 Only	ENSG00000078900	7161	TP73	FC>2, D35 Only	IPSC Only	IPSC Only	IPSC Only
ENSG00000003989	6542	SLC7A2	FC>2, D35 Only	H9 Only	H9 Only	H9 Only	ENSG00000198467	7169	TPM2	FC>2, D35 Only	IPSC Only	IPSC Only	IPSC Only
ENSG00000155465	9056	SLC7A7	FC>2, D35 Only	H9 Only	H9 Only	H9 Only	ENSG00000269113	388630	TRABD2B	FC>2, D35 Only	IPSC Only	IPSC Only	IPSC Only
ENSG00000174640	6578	SLCO2A1	FC>2, D35 Only	H9 Only	H9 Only	H9 Only	ENSG00000167632	83696	TRAPPC9	FC>2, D35 Only	Both	Both	Both
ENSG00000166750	162394	SLFN5	FC>2, D35 Only	H9 Only	H9 Only	H9 Only	ENSG00000101255	57761	TRIB3	FC>2, D35 Only	Both	Both	Both
ENSG00000065613	9748	SLK	FC>2, D35 Only	H9 Only	H9 Only	H9 Only	ENSG00000137699	23650	TRIM29	FC>2, D35 Only	IPSC Only	IPSC Only	IPSC Only
ENSG00000166949	4088	SMAD3	FC>2, D35 Only	H9 Only	H9 Only	H9 Only	ENSG00000204616	11074	TRIM31	FC>2, D35 Only	IPSC Only	IPSC Only	IPSC Only
ENSG00000137834	4091	SMAD6	FC>2, D35 Only	H9 Only	H9 Only	H9 Only	ENSG00000163462	80128	TRIM46	FC>2, D35 Only	IPSC Only	IPSC Only	IPSC Only
ENSG00000082014	6604	SMARCD3	FC>2, D35 Only	Both	Both	Both	ENSG00000225581	642569	TRIM53AP	FC>2, D35 Only	IPSC Only	IPSC Only	IPSC Only
ENSG00000180747	100271836	SMG1P3	FC>2, D35 Only	H9 Only	H9 Only	H9 Only	ENSG00000116525	55223	TRIM62	FC>2, D35 Only	IPSC Only	IPSC Only	IPSC Only
ENSG00000183604	595101	SMG1P5	FC>2, D35 Only	H9 Only	H9 Only	H9 Only	ENSG00000166436	9866	TRIM66	FC>2, D35 Only	Both	Both	Both
ENSG00000184785	644538	SMIM10	FC>2, D35 Only	H9 Only	H9 Only	H9 Only	ENSG00000171206	81603	TRIM8	FC>2, D35 Only	IPSC Only	IPSC Only	IPSC Only
ENSG00000112562	64094	SMOC2	FC>2, D35 Only	H9 Only	H9 Only	H9 Only	ENSG00000038382	7204	TRIO	FC>2, D35 Only	IPSC Only	IPSC Only	IPSC Only
ENSG00000166311	6609	SMPD1	FC>2, D35 Only	Both	Both	Both	ENSG00000166166	115708	TRMT61A	FC>2, D35 Only	IPSC Only	IPSC Only	IPSC Only
ENSG00000183963	6525	SMTN	FC>2, D35 Only	H9 Only	H9 Only	H9 Only	ENSG00000119121	140803	TRPM6	FC>2, D35 Only	IPSC Only	IPSC Only	IPSC Only
ENSG00000188176	342527	SMTNL2	FC>2, D35 Only	H9 Only	H9 Only	H9 Only	ENSG00000104447	7227	TRPS1	FC>2, D35 Only	IPSC Only	IPSC Only	IPSC Only
ENSG00000250786	100505806	SNHG18	FC>2, D35 Only	H9 Only	H9 Only	H9 Only	ENSG00000167723	162514	TRPV3	FC>2, D35 Only	IPSC Only	IPSC Only	IPSC Only
ENSG00000168807	6645	SNTB2	FC>2, D35 Only	H9 Only	H9 Only	H9 Only	ENSG00000110900	441631	TSPAN11	FC>2, D35 Only	IPSC Only	IPSC Only	IPSC Only
ENSG00000071189	23161	SNX13	FC>2, D35 Only	H9 Only	H9 Only	H9 Only	ENSG00000157570	90139	TSPAN18	FC>2, D35 Only	IPSC Only	IPSC Only	IPSC Only
ENSG00000178996	112574	SNX18	FC>2, D35 Only	H9 Only	H9 Only	H9 Only	ENSG00000127324	7103	TSPAN8	FC>2, D35 Only	IPSC Only	IPSC Only	IPSC Only
ENSG00000057252	6646	SOAT1	FC>2, D35 Only	H9 Only	H9 Only	H9 Only	ENSG00000005379	9256	TSPOAP1	FC>2, D35 Only	IPSC Only	IPSC Only	IPSC Only
ENSG00000246985	144481	SOCS2-AS1	FC>2, D35 Only	H9 Only	H9 Only	H9 Only	ENSG00000229236	246119	TTTY10	FC>2, D35 Only	IPSC Only	IPSC Only	IPSC Only
ENSG00000184557	9021	SOCS3	FC>2, D35 Only	H9 Only	H9 Only	H9 Only	ENSG00000167614	57348	TTYH1	FC>2, D35 Only	IPSC Only	IPSC Only	IPSC Only
ENSG00000242808	347689	SOX2-OT	FC>2, D35 Only	Both	Both	Both	ENSG00000137267	7280	TUBB2A	FC>2, D35 Only	IPSC Only	IPSC Only	IPSC Only
ENSG00000067066	6672	SP100	FC>2, D35 Only	Both	Both	Both	ENSG00000166676	780776	TVP23A	FC>2, D35 Only	IPSC Only	IPSC Only	IPSC Only
ENSG00000185404	93349	SP140L	FC>2, D35 Only	H9 Only	H9 Only	H9 Only	ENSG00000122691	7291	TWIST1	FC>2, D35 Only	IPSC Only	IPSC Only	IPSC Only
ENSG00000113140	6678	SPARC	FC>2, D35 Only	H9 Only	H9 Only	H9 Only	ENSG00000164440	167838	TXLNB	FC>2, D35 Only	IPSC Only	IPSC Only	IPSC Only
ENSG00000133104	23111	SPART	FC>2, D35 Only	H9 Only	H9 Only	H9 Only	ENSG00000100348	25828	TXN2	FC>2, D35 Only	IPSC Only	IPSC Only	IPSC Only
ENSG00000132122	54558	SPATA6	FC>2, D35 Only	H9 Only	H9 Only	H9 Only	ENSG00000175931	63893	UBE2O	FC>2, D35 Only	IPSC Only	IPSC Only	IPSC Only
ENSG00000106686	55064	SPATA6L	FC>2, D35 Only	H9 Only	H9 Only	H9 Only	ENSG00000158062	91544	UBXN11	FC>2, D35 Only	IPSC Only	IPSC Only	IPSC Only
ENSG00000163611	152185	SPICE1	FC>2, D35 Only	H9 Only	H9 Only	H9 Only	ENSG00000167671	80700	UBXN6	FC>2, D35 Only	IPSC Only	IPSC Only	IPSC Only
ENSG00000262655	10418	SPON1	FC>2, D35 Only	H9 Only	H9 Only	H9 Only	ENSG00000214049	652995	UCA1	FC>2, D35 Only	IPSC Only	IPSC Only	IPSC Only
ENSG00000144228	339745	SPOPL	FC>2, D35 Only	H9 Only	H9 Only	H9 Only	ENSG00000198276	54963	UCKL1	FC>2, D35 Only	IPSC Only	IPSC Only	IPSC Only
ENSG00000118785	6696	SPP1	FC>2, D35 Only	H9 Only	H9 Only	H9 Only	ENSG00000276043	29128	UHRF1	FC>2, D35 Only	IPSC Only	IPSC Only	IPSC Only
ENSG00000166068	161742	SPRED1	FC>2, D35 Only	H9 Only	H9 Only	H9 Only	ENSG00000131019	79465	ULBP3	FC>2, D35 Only	IPSC Only	IPSC Only	IPSC Only
ENSG00000164056	10252	SPRY1	FC>2, D35 Only	H9 Only	H9 Only	H9 Only	ENSG00000141161	146862	UNC45B	FC>2, D35 Only	IPSC Only	IPSC Only	IPSC Only
ENSG00000171621	80176	SPSB1	FC>2, D35 Only	H9 Only	H9 Only	H9 Only	ENSG00000100024	51733	UPB1	FC>2, D35 Only	IPSC Only	IPSC Only	IPSC Only
ENSG00000134548	80763	SPX	FC>2, D35 Only	Both	Both	Both	ENSG00000167118	81605	URM1	FC>2, D35 Only	IPSC Only	IPSC Only	IPSC Only
ENSG00000196369	647135	SRGAP2B	FC>2, D35 Only	H9 Only	H9 Only	H9 Only	ENSG00000085982	55230	USP40	FC>2, D35 Only	IPSC Only	IPSC Only	IPSC Only
ENSG00000248508	100131089	SRP14-AS1	FC>2, D35 Only	H9 Only	H9 Only	H9 Only	ENSG00000156697	10813	UTP14A	FC>2, D35 Only	IPSC Only	IPSC Only	IPSC Only
ENSG00000101955	8406	SRPX	FC>2, D35 Only	H9 Only	H9 Only	H9 Only	ENSG00000162738	57216	VANGL2	FC>2, D35 Only	IPSC Only	IPSC Only	IPSC Only
ENSG00000084112	54434	SSH1	FC>2, D35 Only	H9 Only	H9 Only	H9 Only	ENSG00000160293	7410	VAV2	FC>2, D35 Only	IPSC Only	IPSC Only	IPSC Only
ENSG00000123096	8082	SSPN	FC>2, D35 Only	H9 Only	H9 Only	H9 Only	ENSG00000162692	7412	VCAM1	FC>2, D35 Only	Both	Both	Both
ENSG00000144681	6769	STAC	FC>2, D35 Only	Both	Both	Both	ENSG00000173511	7423	VEGFB	FC>2, D35 Only	Both	Both	Both
ENSG00000172345	80765	STARD5	FC>2, D35 Only	H9 Only	H9 Only	H9 Only	ENSG00000170162	245806	VGLL2	FC>2, D35 Only	IPSC Only	IPSC Only	IPSC Only
ENSG00000159433	57519	STARD9	FC>2, D35 Only	H9 Only	H9 Only	H9 Only	ENSG00000026025	7431	VIM	FC>2, D35 Only	IPSC Only	IPSC Only	IPSC Only
ENSG00000170581	6773	STAT2	FC>2, D35 Only	H9 Only	H9 Only	H9 Only	ENSG00000205221	5212	VIT	FC>2, D35 Only	IPSC Only	IPSC Only	IPSC Only
ENSG00000159167	6781	STC1	FC>2, D35 Only	H9 Only	H9 Only	H9 Only	ENSG00000236404	401491	VLDLR-AS1	FC>2, D35 Only	IPSC Only	IPSC Only	IPSC Only
ENSG00000113739	8614	STC2	FC>2, D35 Only	H9 Only	H9 Only	H9 Only	ENSG00000160948	51160	VPS28	FC>2, D35 Only	IPSC Only	IPSC Only	IPSC Only
ENSG00000127954	79689	STEAP4	FC>2, D35 Only	H9 Only	H9 Only	H9 Only	ENSG00000139722	79720	VPS37B	FC>2, D35 Only	IPSC Only	IPSC Only	IPSC Only
ENSG00000167323	6786	STIM1	FC>2, D35 Only	H9 Only	H9 Only	H9 Only	ENSG00000075399	9605	VPS9D1	FC>2, D35 Only	IPSC Only	IPSC Only	IPSC Only
ENSG00000109689	57620	STIM2	FC>2, D35 Only	H9 Only	H9 Only	H9 Only	ENSG00000107738	64115	VSIR	FC>2, D35 Only	IPSC Only	IPSC Only	IPSC Only
ENSG00000081320	9262	STK17B	FC>2, D35 Only	H9 Only	H9 Only	H9 Only	ENSG00000132821	128434	VSTM2L	FC>2, D35 Only	IPSC Only	IPSC Only	IPSC Only
ENSG00000104375	6788	STK3	FC>2, D35 Only	H9 Only	H9 Only	H9 Only	ENSG00000167992	220001	VWCE	FC>2, D35 Only	IPSC Only	IPSC Only	IPSC Only
ENSG00000152953	55351	STK32B	FC>2, D35 Only	H9 Only	H9 Only	H9 Only	ENSG00000132970	10810	WASF3	FC>2, D35 Only	IPSC Only	IPSC Only	IPSC Only
ENSG00000112079	11329	STK38	FC>2, D35 Only	H9 Only	H9 Only	H9 Only	ENSG00000227232	653635	WASH7P	FC>2, D35 Only	IPSC Only	IPSC Only	IPSC Only
ENSG00000148175	2040	STOM	FC>2, D35 Only	H9 Only	H9 Only	H9 Only	ENSG00000160193	10785	WDR4	FC>2, D35 Only	IPSC Only	IPSC Only	IPSC Only
ENSG00000137868	64220	STRA6	FC>2, D35 Only	Both	Both	Both	ENSG00000187260	349136	WDR86	FC>2, D35 Only	IPSC Only	IPSC Only	IPSC Only
ENSG00000266173	92335	STRADA	FC>2, D35 Only	H9 Only	H9 Only	H9 Only	ENSG00000161996	197335	WDR90	FC>2, D35 Only	IPSC Only	IPSC Only	IPSC Only
ENSG00000124222	8675	STX16	FC>2, D35 Only	H9 Only	H9 Only	H9 Only	ENSG00000103175	58189	WFDC1	FC>2, D35 Only	IPSC Only	IPSC Only	IPSC Only
ENSG00000175600	79783	SUGCT	FC>2, D35 Only	H9 Only	H9 Only	H9 Only	ENSG00000156076	11197	WIF1	FC>2, D35 Only	Both	Both	Both
ENSG00000196502	6817	SULT1A1	FC>2, D35 Only	H9 Only	H9 Only	H9 Only	ENSG00000011451	58525	WIZ	FC>2, D35 Only	IPSC Only	IPSC Only	IPSC Only
ENSG00000198203	6819	SULT1C2	FC>2, D35 Only	H9 Only	H9 Only	H9 Only	ENSG00000116729	79971	WLS	FC>2, D35 Only	IPSC Only	IPSC Only	IPSC Only
ENSG00000165124	79987	SVEP1	FC>2, D35 Only	H9 Only	H9 Only	H9 Only	ENSG00000165238	65268	WNK2	FC>2, D35 Only	IPSC Only	IPSC Only	IPSC Only
ENSG00000197321	6840	SVIL	FC>2, D35 Only	H9 Only	H9 Only	H9 Only	ENSG00000125084	7471	WNT1	FC>2, D35 Only	IPSC Only	IPSC Only	IPSC Only
ENSG00000153157	221711	SYCP2L	FC>2, D35 Only	H9 Only	H9 Only	H9 Only	ENSG00000135925	80326	WNT10A	FC>2, D35 Only	IPSC Only	IPSC Only	IPSC Only
ENSG00000078269	8871	SYNJ2	FC>2, D35 Only	Both	Both	Both	ENSG00000169884	7480	WNT10B	FC>2, D35 Only	IPSC Only	IPSC Only	IPSC Only
ENSG00000171992	11346	SYNPO	FC>2, D35 Only	H9 Only	H9 Only	H9 Only	ENSG00000002745	51384	WNT16	FC>2, D35 Only	IPSC Only	IPSC Only	IPSC Only
ENSG00000172403	171024	SYNPO2	FC>2, D35 Only	Both	Both	Both	ENSG00000108379	7473	WNT3	FC>2, D35 Only	IPSC Only	IPSC Only	IPSC Only
ENSG00000110975	341359	SYT10	FC>2, D35 Only	H9 Only	H9 Only	H9 Only	ENSG00000154342	89780	WNT3A	FC>2, D35 Only	IPSC Only	IPSC Only	IPSC Only
ENSG00000103528	51760	SYT17	FC>2, D35 Only	H9 Only	H9 Only	H9 Only	ENSG00000162552	54361	WNT4	FC>2, D35 Only	IPSC Only	IPSC Only	IPSC Only
ENSG00000102362	94121	SYTL4	FC>2, D35 Only	Both	Both	Both	ENSG00000179314	23302	WSCD1	FC>2, D35 Only	IPSC Only	IPSC Only	IPSC Only
ENSG00000198198	23334	SZT2	FC>2, D35 Only	H9 Only	H9 Only	H9 Only	ENSG00000168334	165904	XIRP1	FC>2, D35 Only	IPSC Only	IPSC Only	IPSC Only
ENSG00000147526	6867	TACC1	FC>2, D35 Only	H9 Only	H9 Only	H9 Only	ENSG00000163092	129446	XIRP2	FC>2, D35 Only	IPSC Only	IPSC Only	IPSC Only
ENSG00000115183	85461	TANC1	FC>2, D35 Only	H9 Only	H9 Only	H9 Only	ENSG00000229807	7503	XIST	FC>2, D35 Only	IPSC Only	IPSC Only	IPSC Only
ENSG00000204267	6891	TAP2	FC>2, D35 Only	H9 Only	H9 Only	H9 Only	ENSG00000171044	286046	XKR6	FC>2, D35 Only	IPSC Only	IPSC Only	IPSC Only
ENSG00000263327	202020	TAPT1-AS1	FC>2, D35 Only	H9 Only	H9 Only	H9 Only	ENSG00000073050	7515	XRCC1	FC>2, D35 Only	IPSC Only	IPSC Only	IPSC Only
ENSG00000059588	6894	TARBP1	FC>2, D35 Only	H9 Only	H9 Only	H9 Only	ENSG00000103489	64131	XYLT1	FC>2, D35 Only	IPSC Only	IPSC Only	IPSC Only
ENSG00000212124	259294	TAS2R19	FC>2, D35 Only	H9 Only	H9 Only	H9 Only	ENSG00000188707	113763	ZBED6CL	FC>2, D35 Only	IPSC Only	IPSC Only	IPSC Only
ENSG00000255837	259295	TAS2R20	FC>2, D35 Only	H9 Only	H9 Only	H9 Only	ENSG00000116809	7709	ZBTB17	FC>2, D35 Only	IPSC Only	IPSC Only	IPSC Only
ENSG00000256188	259293	TAS2R30	FC>2, D35 Only	H9 Only	H9 Only	H9 Only	ENSG00000181472	57621	ZBTB2	FC>2, D35 Only	IPSC Only	IPSC Only	IPSC Only
ENSG00000256436	259290	TAS2R31	FC>2, D35 Only	H9 Only	H9 Only	H9 Only	ENSG00000146858	92092	ZC3HAV1L	FC>2, D35 Only	IPSC Only	IPSC Only	IPSC Only
ENSG00000127364	50832	TAS2R4	FC>2, D35 Only	H9 Only	H9 Only	H9 Only	ENSG00000188818	79844	ZDHHC11	FC>2, D35 Only	IPSC Only	IPSC Only	IPSC Only
ENSG00000146350	221322	TBC1D32	FC>2, D35 Only	H9 Only	H9 Only	H9 Only	ENSG00000175048	79683	ZDHHC14	FC>2, D35 Only	IPSC Only	IPSC Only	IPSC Only
ENSG00000133138	54885	TBC1D8B	FC>2, D35 Only	H9 Only	H9 Only	H9 Only	ENSG00000179588	161882	ZFPM1	FC>2, D35 Only	IPSC Only	IPSC Only	IPSC Only
ENSG00000121068	6909	TBX2	FC>2, D35 Only	H9 Only	H9 Only	H9 Only	ENSG00000155256	118813	ZFYVE27	FC>2, D35 Only	IPSC Only	IPSC Only	IPSC Only
ENSG00000089225	6910	TBX5	FC>2, D35 Only	Both	Both	Both	ENSG00000174306	23051	ZHX3	FC>2, D35 Only	IPSC Only	IPSC Only	IPSC Only
ENSG00000168778	79867	TCTN2	FC>2, D35 Only	H9 Only	H9 Only	H9 Only	ENSG00000122515	83637	ZMIZ2	FC>2, D35 Only	IPSC Only	IPSC Only	IPSC Only
ENSG00000196116	23424	TDRD7	FC>2, D35 Only	H9 Only	H9 Only	H9 Only	ENSG00000115568	7701	ZNF142	FC>2, D35 Only	IPSC Only	IPSC Only	IPSC Only
ENSG00000187079	7003	TEAD1	FC>2, D35 Only	H9 Only	H9 Only	H9 Only	ENSG00000085644	7760	ZNF213	FC>2, D35 Only	IPSC Only	IPSC Only	IPSC Only
ENSG00000144043	113419	TEX261	FC>2, D35 Only	H9 Only	H9 Only	H9 Only	ENSG00000158805	92822	ZNF276	FC>2, D35 Only	IPSC Only	IPSC Only	IPSC Only
ENSG00000003436	7035	TFPI	FC>2, D35 Only	H9 Only	H9 Only	H9 Only	ENSG00000205903	100131017	ZNF316	FC>2, D35 Only	IPSC Only	IPSC Only	IPSC Only
ENSG00000105825	7980	TFPI2	FC>2, D35 Only	H9 Only	H9 Only	H9 Only	ENSG00000083812	25799	ZNF324	FC>2, D35 Only	IPSC Only	IPSC Only	IPSC Only
ENSG00000120708	7045	TGFBI	FC>2, D35 Only	H9 Only	H9 Only	H9 Only	ENSG00000249471	388569	ZNF324B	FC>2, D35 Only	IPSC Only	IPSC Only	IPSC Only
ENSG00000163513	7048	TGFBR2	FC>2, D35 Only	H9 Only	H9 Only	H9 Only	ENSG00000198026	63925	ZNF335	FC>2, D35 Only	IPSC Only	IPSC Only	IPSC Only
ENSG00000069702	7049	TGFBR3	FC>2, D35 Only	H9 Only	H9 Only	H9 Only	ENSG00000175213	79797	ZNF408	FC>2, D35 Only	IPSC Only	IPSC Only	IPSC Only
ENSG00000198959	7052	TGM2	FC>2, D35 Only	Both	Both	Both	ENSG00000102935	23090	ZNF423	FC>2, D35 Only	IPSC Only	IPSC Only	IPSC Only
ENSG00000174796	152815	THAP6	FC>2, D35 Only	H9 Only	H9 Only	H9 Only	ENSG00000083838	55663	ZNF446	FC>2, D35 Only	IPSC Only	IPSC Only	IPSC Only
ENSG00000137801	7057	THBS1	FC>2, D35 Only	H9 Only	H9 Only	H9 Only	ENSG00000142528	25888	ZNF473	FC>2, D35 Only	IPSC Only	IPSC Only	IPSC Only
ENSG00000186340	7058	THBS2	FC>2, D35 Only	H9 Only	H9 Only	H9 Only	ENSG00000180035	197407	ZNF48	FC>2, D35 Only	IPSC Only	IPSC Only	IPSC Only
ENSG00000151090	7068	THRB	FC>2, D35 Only	H9 Only	H9 Only	H9 Only	ENSG00000174586	162968	ZNF497	FC>2, D35 Only	IPSC Only	IPSC Only	IPSC Only
ENSG00000187720	79875	THSD4	FC>2, D35 Only	H9 Only	H9 Only	H9 Only	ENSG00000196700	57473	ZNF512B	FC>2, D35 Only	IPSC Only	IPSC Only	IPSC Only
ENSG00000145365	92610	TIFA	FC>2, D35 Only	H9 Only	H9 Only	H9 Only	ENSG00000171574	201514	ZNF584	FC>2, D35 Only	IPSC Only	IPSC Only	IPSC Only
ENSG00000035862	7077	TIMP2	FC>2, D35 Only	H9 Only	H9 Only	H9 Only	ENSG00000157657	114991	ZNF618	FC>2, D35 Only	IPSC Only	IPSC Only	IPSC Only
ENSG00000157150	7079	TIMP4	FC>2, D35 Only	H9 Only	H9 Only	H9 Only	ENSG00000166770	100128252	ZNF667-AS1	FC>2, D35 Only	IPSC Only	IPSC Only	IPSC Only
ENSG00000142910	64129	TINAGL1	FC>2, D35 Only	H9 Only	H9 Only	H9 Only	ENSG00000187792	7621	ZNF70	FC>2, D35 Only	Both	Both	Both
ENSG00000163659	25976	TIPARP	FC>2, D35 Only	Both	Both	Both	ENSG00000197951	58491	ZNF71	FC>2, D35 Only	IPSC Only	IPSC Only	IPSC Only
ENSG00000166548	7084	TK2	FC>2, D35 Only	H9 Only	H9 Only	H9 Only	ENSG00000140548	374655	ZNF710	FC>2, D35 Only	IPSC Only	IPSC Only	IPSC Only
ENSG00000007350	8277	TKTL1	FC>2, D35 Only	Both	Both	Both	ENSG00000162086	7627	ZNF75A	FC>2, D35 Only	IPSC Only	IPSC Only	IPSC Only
ENSG00000185561	727910	TLCD2	FC>2, D35 Only	H9 Only	H9 Only	H9 Only	ENSG00000196453	27153	ZNF777	FC>2, D35 Only	IPSC Only	IPSC Only	IPSC Only
ENSG00000100926	10548	TM9SF1	FC>2, D35 Only	H9 Only	H9 Only	H9 Only	ENSG00000131848	79149	ZSCAN5A	FC>2, D35 Only	IPSC Only	IPSC Only	IPSC Only
ENSG00000135926	64114	TMBIM1	FC>2, D35 Only	H9 Only	H9 Only	H9 Only
ENSG00000155957	51643	TMBIM4	FC>2, D35 Only	H9 Only	H9 Only	H9 Only
ENSG00000103534	79838	TMC5	FC>2, D35 Only	H9 Only	H9 Only	H9 Only
ENSG00000117500	50999	TMED5	FC>2, D35 Only	H9 Only	H9 Only	H9 Only
ENSG00000134970	51014	TMED7	FC>2, D35 Only	H9 Only	H9 Only	H9 Only
ENSG00000106460	54664	TMEM106B	FC>2, D35 Only	H9 Only	H9 Only	H9 Only
ENSG00000134291	79022	TMEM106C	FC>2, D35 Only	H9 Only	H9 Only	H9 Only
ENSG00000198270	89894	TMEM116	FC>2, D35 Only	H9 Only	H9 Only	H9 Only
ENSG00000183160	338773	TMEM119	FC>2, D35 Only	Both	Both	Both
ENSG00000152558	114908	TMEM123	FC>2, D35 Only	H9 Only	H9 Only	H9 Only
ENSG00000075568	23505	TMEM131	FC>2, D35 Only	H9 Only	H9 Only	H9 Only
ENSG00000164124	55314	TMEM144	FC>2, D35 Only	H9 Only	H9 Only	H9 Only
ENSG00000247828	100505894	TMEM161B-AS1	FC>2, D35 Only	H9 Only	H9 Only	H9 Only
ENSG00000146802	64418	TMEM168	FC>2, D35 Only	H9 Only	H9 Only	H9 Only
ENSG00000184584	340061	TMEM173	FC>2, D35 Only	H9 Only	H9 Only	H9 Only
ENSG00000253304	399474	TMEM200B	FC>2, D35 Only	H9 Only	H9 Only	H9 Only
ENSG00000196932	219623	TMEM26	FC>2, D35 Only	H9 Only	H9 Only	H9 Only
ENSG00000151135	90488	TMEM263	FC>2, D35 Only	H9 Only	H9 Only	H9 Only
ENSG00000151881	64417	TMEM267	FC>2, D35 Only	H9 Only	H9 Only	H9 Only
ENSG00000112697	55754	TMEM30A	FC>2, D35 Only	H9 Only	H9 Only	H9 Only
ENSG00000164953	91147	TMEM67	FC>2, D35 Only	H9 Only	H9 Only	H9 Only
ENSG00000151117	144110	TMEM86A	FC>2, D35 Only	H9 Only	H9 Only	H9 Only
ENSG00000144747	7110	TMF1	FC>2, D35 Only	H9 Only	H9 Only	H9 Only
ENSG00000184012	7113	TMPRSS2	FC>2, D35 Only	Both	Both	Both
ENSG00000166479	54495	TMX3	FC>2, D35 Only	H9 Only	H9 Only	H9 Only
ENSG00000041982	3371	TNC	FC>2, D35 Only	H9 Only	H9 Only	H9 Only
ENSG00000118503	7128	TNFAIP3	FC>2, D35 Only	Both	Both	Both
ENSG00000123610	7130	TNFAIP6	FC>2, D35 Only	H9 Only	H9 Only	H9 Only
ENSG00000120889	8795	TNFRSF10B	FC>2, D35 Only	H9 Only	H9 Only	H9 Only
ENSG00000173535	8794	TNFRSF10C	FC>2, D35 Only	H9 Only	H9 Only	H9 Only
ENSG00000067182	7132	TNFRSF1A	FC>2, D35 Only	H9 Only	H9 Only	H9 Only
ENSG00000146072	27242	TNFRSF21	FC>2, D35 Only	H9 Only	H9 Only	H9 Only
ENSG00000120337	8995	TNFSF18	FC>2, D35 Only	H9 Only	H9 Only	H9 Only
ENSG00000079308	7145	TNS1	FC>2, D35 Only	H9 Only	H9 Only	H9 Only
ENSG00000146242	7162	TPBG	FC>2, D35 Only	H9 Only	H9 Only	H9 Only
ENSG00000111907	7164	TPD52L1	FC>2, D35 Only	H9 Only	H9 Only	H9 Only
ENSG00000196511	27010	TPK1	FC>2, D35 Only	H9 Only	H9 Only	H9 Only
ENSG00000166340	1200	TPP1	FC>2, D35 Only	H9 Only	H9 Only	H9 Only
ENSG00000131323	7187	TRAF3	FC>2, D35 Only	H9 Only	H9 Only	H9 Only
ENSG00000225791	401264	TRAM2-AS1	FC>2, D35 Only	H9 Only	H9 Only	H9 Only
ENSG00000167632	83696	TRAPPC9	FC>2, D35 Only	Both	Both	Both
ENSG00000101255	57761	TRIB3	FC>2, D35 Only	Both	Both	Both
ENSG00000132274	10346	TRIM22	FC>2, D35 Only	H9 Only	H9 Only	H9 Only
ENSG00000112343	10475	TRIM38	FC>2, D35 Only	H9 Only	H9 Only	H9 Only
ENSG00000146833	89122	TRIM4	FC>2, D35 Only	H9 Only	H9 Only	H9 Only
ENSG00000169871	81844	TRIM56	FC>2, D35 Only	H9 Only	H9 Only	H9 Only
ENSG00000166436	9866	TRIM66	FC>2, D35 Only	Both	Both	Both
ENSG00000174353	378108	TRIM74	FC>2, D35 Only	H9 Only	H9 Only	H9 Only
ENSG00000104321	8989	TRPA1	FC>2, D35 Only	H9 Only	H9 Only	H9 Only
ENSG00000083067	80036	TRPM3	FC>2, D35 Only	H9 Only	H9 Only	H9 Only
ENSG00000165125	55503	TRPV6	FC>2, D35 Only	H9 Only	H9 Only	H9 Only
ENSG00000135951	80705	TSGA10	FC>2, D35 Only	H9 Only	H9 Only	H9 Only
ENSG00000099282	23555	TSPAN15	FC>2, D35 Only	H9 Only	H9 Only	H9 Only
ENSG00000149292	54970	TTC12	FC>2, D35 Only	H9 Only	H9 Only	H9 Only
ENSG00000163728	151613	TTC14	FC>2, D35 Only	H9 Only	H9 Only	H9 Only
ENSG00000168026	199223	TTC21A	FC>2, D35 Only	H9 Only	H9 Only	H9 Only
ENSG00000105948	79989	TTC26	FC>2, D35 Only	H9 Only	H9 Only	H9 Only
ENSG00000165533	123016	TTC8	FC>2, D35 Only	H9 Only	H9 Only	H9 Only
ENSG00000155657	7273	TTN	FC>2, D35 Only	H9 Only	H9 Only	H9 Only
ENSG00000237298	100506866	TTN-AS1	FC>2, D35 Only	H9 Only	H9 Only	H9 Only
ENSG00000037042	27175	TUBG2	FC>2, D35 Only	H9 Only	H9 Only	H9 Only
ENSG00000171928	51030	TVP23B	FC>2, D35 Only	H9 Only	H9 Only	H9 Only
ENSG00000233608	117581	TWIST2	FC>2, D35 Only	H9 Only	H9 Only	H9 Only
ENSG00000153066	51061	TXNDC11	FC>2, D35 Only	H9 Only	H9 Only	H9 Only
ENSG00000265972	10628	TXNIP	FC>2, D35 Only	H9 Only	H9 Only	H9 Only
ENSG00000197763	114112	TXNRD3	FC>2, D35 Only	H9 Only	H9 Only	H9 Only
ENSG00000105397	7297	TYK2	FC>2, D35 Only	H9 Only	H9 Only	H9 Only
ENSG00000077498	7299	TYR	FC>2, D35 Only	H9 Only	H9 Only	H9 Only
ENSG00000107165	7306	TYRP1	FC>2, D35 Only	H9 Only	H9 Only	H9 Only
ENSG00000182179	7318	UBA7	FC>2, D35 Only	H9 Only	H9 Only	H9 Only
ENSG00000246922	390595	UBAP1L	FC>2, D35 Only	H9 Only	H9 Only	H9 Only
ENSG00000259429	100134869	UBE2Q2P2	FC>2, D35 Only	H9 Only	H9 Only	H9 Only
ENSG00000244687	7335	UBE2V1	FC>2, D35 Only	H9 Only	H9 Only	H9 Only
ENSG00000014123	23376	UFL1	FC>2, D35 Only	H9 Only	H9 Only	H9 Only
ENSG00000148154	7357	UGCG	FC>2, D35 Only	H9 Only	H9 Only	H9 Only
ENSG00000102595	55757	UGGT2	FC>2, D35 Only	H9 Only	H9 Only	H9 Only
ENSG00000114638	7348	UPK1B	FC>2, D35 Only	H9 Only	H9 Only	H9 Only
ENSG00000006611	10083	USH1C	FC>2, D35 Only	H9 Only	H9 Only	H9 Only
ENSG00000145390	54532	USP53	FC>2, D35 Only	H9 Only	H9 Only	H9 Only
ENSG00000163945	57654	UVSSA	FC>2, D35 Only	H9 Only	H9 Only	H9 Only
ENSG00000162692	7412	VCAM1	FC>2, D35 Only	Both	Both	Both
ENSG00000038427	1462	VCAN	FC>2, D35 Only	H9 Only	H9 Only	H9 Only
ENSG00000112715	7422	VEGFA	FC>2, D35 Only	H9 Only	H9 Only	H9 Only
ENSG00000173511	7423	VEGFB	FC>2, D35 Only	Both	Both	Both
ENSG00000165197	2277	VEGFD	FC>2, D35 Only	H9 Only	H9 Only	H9 Only
ENSG00000144560	9686	VGLL4	FC>2, D35 Only	H9 Only	H9 Only	H9 Only
ENSG00000127831	7429	VIL1	FC>2, D35 Only	H9 Only	H9 Only	H9 Only
ENSG00000062716	81671	VMP1	FC>2, D35 Only	H9 Only	H9 Only	H9 Only
ENSG00000132549	157680	VPS13B	FC>2, D35 Only	H9 Only	H9 Only	H9 Only
ENSG00000143952	51542	VPS54	FC>2, D35 Only	H9 Only	H9 Only	H9 Only
ENSG00000134258	79679	VTCN1	FC>2, D35 Only	H9 Only	H9 Only	H9 Only
ENSG00000282458	375690	WASH5P	FC>2, D35 Only	H9 Only	H9 Only	H9 Only
ENSG00000239779	23559	WBP1	FC>2, D35 Only	H9 Only	H9 Only	H9 Only
ENSG00000173714	124857	WFIKKN2	FC>2, D35 Only	H9 Only	H9 Only	H9 Only
ENSG00000156232	123720	WHAMM	FC>2, D35 Only	H9 Only	H9 Only	H9 Only
ENSG00000156076	11197	WIF1	FC>2, D35 Only	Both	Both	Both
ENSG00000115935	7456	WIPF1	FC>2, D35 Only	H9 Only	H9 Only	H9 Only
ENSG00000070540	55062	WIPI1	FC>2, D35 Only	H9 Only	H9 Only	H9 Only
ENSG00000109046	26118	WSB1	FC>2, D35 Only	H9 Only	H9 Only	H9 Only
ENSG00000018408	25937	WWTR1	FC>2, D35 Only	H9 Only	H9 Only	H9 Only
ENSG00000114127	54464	XRN1	FC>2, D35 Only	H9 Only	H9 Only	H9 Only
ENSG00000166435	143570	XRRA1	FC>2, D35 Only	H9 Only	H9 Only	H9 Only
ENSG00000185278	84614	ZBTB37	FC>2, D35 Only	H9 Only	H9 Only	H9 Only
ENSG00000177311	253461	ZBTB38	FC>2, D35 Only	H9 Only	H9 Only	H9 Only
ENSG00000174282	57659	ZBTB4	FC>2, D35 Only	H9 Only	H9 Only	H9 Only
ENSG00000058673	9877	ZC3H11A	FC>2, D35 Only	H9 Only	H9 Only	H9 Only
ENSG00000102053	340554	ZC3H12B	FC>2, D35 Only	H9 Only	H9 Only	H9 Only
ENSG00000165424	219654	ZCCHC24	FC>2, D35 Only	H9 Only	H9 Only	H9 Only
ENSG00000204186	57683	ZDBF2	FC>2, D35 Only	H9 Only	H9 Only	H9 Only
ENSG00000133858	196441	ZFC3H1	FC>2, D35 Only	H9 Only	H9 Only	H9 Only
ENSG00000128016	7538	ZFP36	FC>2, D35 Only	H9 Only	H9 Only	H9 Only
ENSG00000185650	677	ZFP36L1	FC>2, D35 Only	H9 Only	H9 Only	H9 Only
ENSG00000152518	678	ZFP36L2	FC>2, D35 Only	H9 Only	H9 Only	H9 Only
ENSG00000275111	7549	ZNF2	FC>2, D35 Only	H9 Only	H9 Only	H9 Only
ENSG00000267680	7767	ZNF224	FC>2, D35 Only	H9 Only	H9 Only	H9 Only
ENSG00000159917	9310	ZNF235	FC>2, D35 Only	H9 Only	H9 Only	H9 Only
ENSG00000063587	10838	ZNF275	FC>2, D35 Only	H9 Only	H9 Only	H9 Only
ENSG00000144331	151126	ZNF385B	FC>2, D35 Only	H9 Only	H9 Only	H9 Only
ENSG00000176222	342908	ZNF404	FC>2, D35 Only	H9 Only	H9 Only	H9 Only
ENSG00000183621	220929	ZNF438	FC>2, D35 Only	H9 Only	H9 Only	H9 Only
ENSG00000198795	25925	ZNF521	FC>2, D35 Only	H9 Only	H9 Only	H9 Only
ENSG00000233527	101927599	ZNF529-AS1	FC>2, D35 Only	H9 Only	H9 Only	H9 Only
ENSG00000187792	7621	ZNF70	FC>2, D35 Only	Both	Both	Both
ENSG00000133624	79970	ZNF767P	FC>2, D35 Only	H9 Only	H9 Only	H9 Only
ENSG00000196605	162993	ZNF846	FC>2, D35 Only	H9 Only	H9 Only	H9 Only
ENSG00000106479	643641	ZNF862	FC>2, D35 Only	H9 Only	H9 Only	H9 Only
ENSG00000204623	80862	ZNRD1ASP	FC>2, D35 Only	H9 Only	H9 Only	H9 Only
ENSG00000187987	222696	ZSCAN23	FC>2, D35 Only	H9 Only	H9 Only	H9 Only

## Sheet: B. Common UR D35 only
Ensembl ID	EntrezGene	Symbol	FC Comparison
ENSG00000130234	59272	ACE2	FC>2, D35 Only
ENSG00000154734	9510	ADAMTS1	FC>2, D35 Only
ENSG00000166106	170689	ADAMTS15	FC>2, D35 Only
ENSG00000140470	170691	ADAMTS17	FC>2, D35 Only
ENSG00000135744	183	AGT	FC>2, D35 Only
ENSG00000063438	57491	AHRR	FC>2, D35 Only
ENSG00000198074	57016	AKR1B10	FC>2, D35 Only
ENSG00000180318	8092	ALX1	FC>2, D35 Only
ENSG00000136938	10541	ANP32B	FC>2, D35 Only
ENSG00000166825	290	ANPEP	FC>2, D35 Only
ENSG00000196975	307	ANXA4	FC>2, D35 Only
ENSG00000134817	187	APLNR	FC>2, D35 Only
ENSG00000221963	80830	APOL6	FC>2, D35 Only
ENSG00000110237	9828	ARHGEF17	FC>2, D35 Only
ENSG00000240771	115557	ARHGEF25	FC>2, D35 Only
ENSG00000157399	415	ARSE	FC>2, D35 Only
ENSG00000168874	84913	ATOH8	FC>2, D35 Only
ENSG00000095739	25805	BAMBI	FC>2, D35 Only
ENSG00000168398	624	BDKRB2	FC>2, D35 Only
ENSG00000095585	29760	BLNK	FC>2, D35 Only
ENSG00000168487	649	BMP1	FC>2, D35 Only
ENSG00000144857	91653	BOC	FC>2, D35 Only
ENSG00000137691	85016	C11orf70	FC>2, D35 Only
ENSG00000172375	9854	C2CD2L	FC>2, D35 Only
ENSG00000104267	760	CA2	FC>2, D35 Only
ENSG00000196954	837	CASP4	FC>2, D35 Only
ENSG00000141519	55036	CCDC40	FC>2, D35 Only
ENSG00000176155	284001	CCDC57	FC>2, D35 Only
ENSG00000101542	28316	CDH20	FC>2, D35 Only
ENSG00000103888	57214	CEMIP	FC>2, D35 Only
ENSG00000167123	51148	CERCAM	FC>2, D35 Only
ENSG00000119946	26507	CNNM1	FC>2, D35 Only
ENSG00000187955	7373	COL14A1	FC>2, D35 Only
ENSG00000204291	1306	COL15A1	FC>2, D35 Only
ENSG00000124749	81578	COL21A1	FC>2, D35 Only
ENSG00000109846	1410	CRYAB	FC>2, D35 Only
ENSG00000101439	1471	CST3	FC>2, D35 Only
ENSG00000081041	2920	CXCL2	FC>2, D35 Only
ENSG00000077044	8527	DGKD	FC>2, D35 Only
ENSG00000140279	50506	DUOX2	FC>2, D35 Only
ENSG00000088881	57593	EBF4	FC>2, D35 Only
ENSG00000136160	1910	EDNRB	FC>2, D35 Only
ENSG00000102034	2000	ELF4	FC>2, D35 Only
ENSG00000116016	2034	EPAS1	FC>2, D35 Only
ENSG00000145384	2169	FABP2	FC>2, D35 Only
ENSG00000156860	64319	FBRS	FC>2, D35 Only
ENSG00000170345	2353	FOS	FC>2, D35 Only
ENSG00000129654	2302	FOXJ1	FC>2, D35 Only
ENSG00000114861	27086	FOXP1	FC>2, D35 Only
ENSG00000137166	116113	FOXP4	FC>2, D35 Only
ENSG00000164946	158326	FREM1	FC>2, D35 Only
ENSG00000007237	8522	GAS7	FC>2, D35 Only
ENSG00000162645	2634	GBP2	FC>2, D35 Only
ENSG00000117226	2635	GBP3	FC>2, D35 Only
ENSG00000138678	84803	GPAT3	FC>2, D35 Only
ENSG00000183671	2825	GPR1	FC>2, D35 Only
ENSG00000283050	101926918	GTF2IP12	FC>2, D35 Only
ENSG00000170961	3037	HAS2	FC>2, D35 Only
ENSG00000234745	3106	HLA-B	FC>2, D35 Only
ENSG00000115738	3398	ID2	FC>2, D35 Only
ENSG00000117318	3399	ID3	FC>2, D35 Only
ENSG00000115604	8809	IL18R1	FC>2, D35 Only
ENSG00000106012	23288	IQCE	FC>2, D35 Only
ENSG00000125347	3659	IRF1	FC>2, D35 Only
ENSG00000140968	3394	IRF8	FC>2, D35 Only
ENSG00000164171	3673	ITGA2	FC>2, D35 Only
ENSG00000105855	3696	ITGB8	FC>2, D35 Only
ENSG00000177606	3725	JUN	FC>2, D35 Only
ENSG00000182255	3739	KCNA4	FC>2, D35 Only
ENSG00000121361	3764	KCNJ8	FC>2, D35 Only
ENSG00000149633	85449	KIAA1755	FC>2, D35 Only
ENSG00000183762	83999	KREMEN1	FC>2, D35 Only
ENSG00000167768	3848	KRT1	FC>2, D35 Only
ENSG00000171431	54474	KRT20	FC>2, D35 Only
ENSG00000138795	51176	LEF1	FC>2, D35 Only
ENSG00000163898	200879	LIPH	FC>2, D35 Only
ENSG00000188906	120892	LRRK2	FC>2, D35 Only
ENSG00000170382	10446	LRRN2	FC>2, D35 Only
ENSG00000074416	11343	MGLL	FC>2, D35 Only
ENSG00000132613	92154	MTSS1L	FC>2, D35 Only
ENSG00000169894	4584	MUC3A	FC>2, D35 Only
ENSG00000198888	4535	ND1	FC>2, D35 Only
ENSG00000008441	4784	NFIX	FC>2, D35 Only
ENSG00000109320	4790	NFKB1	FC>2, D35 Only
ENSG00000140807	85407	NKD1	FC>2, D35 Only
ENSG00000185652	4908	NTF3	FC>2, D35 Only
ENSG00000116117	117583	PARD3B	FC>2, D35 Only
ENSG00000073417	5151	PDE8A	FC>2, D35 Only
ENSG00000187800	375033	PEAR1	FC>2, D35 Only
ENSG00000119630	5228	PGF	FC>2, D35 Only
ENSG00000165495	63876	PKNOX2	FC>2, D35 Only
ENSG00000161381	57125	PLXDC1	FC>2, D35 Only
ENSG00000143847	8497	PPFIA4	FC>2, D35 Only
ENSG00000221817	101929145	PPP3CB-AS1	FC>2, D35 Only
ENSG00000167595	148137	PROSER3	FC>2, D35 Only
ENSG00000156858	78994	PRR14	FC>2, D35 Only
ENSG00000122420	5737	PTGFR	FC>2, D35 Only
ENSG00000105894	5764	PTN	FC>2, D35 Only
ENSG00000133321	5920	RARRES3	FC>2, D35 Only
ENSG00000087903	5990	RFX2	FC>2, D35 Only
ENSG00000245149	101927612	RNF139-AS1	FC>2, D35 Only
ENSG00000169218	284654	RSPO1	FC>2, D35 Only
ENSG00000189334	57402	S100A14	FC>2, D35 Only
ENSG00000163220	6280	S100A9	FC>2, D35 Only
ENSG00000170989	1901	S1PR1	FC>2, D35 Only
ENSG00000106483	6424	SFRP4	FC>2, D35 Only
ENSG00000170145	23235	SIK2	FC>2, D35 Only
ENSG00000079215	6507	SLC1A3	FC>2, D35 Only
ENSG00000157765	10568	SLC34A2	FC>2, D35 Only
ENSG00000082014	6604	SMARCD3	FC>2, D35 Only
ENSG00000166311	6609	SMPD1	FC>2, D35 Only
ENSG00000242808	347689	SOX2-OT	FC>2, D35 Only
ENSG00000067066	6672	SP100	FC>2, D35 Only
ENSG00000134548	80763	SPX	FC>2, D35 Only
ENSG00000144681	6769	STAC	FC>2, D35 Only
ENSG00000137868	64220	STRA6	FC>2, D35 Only
ENSG00000078269	8871	SYNJ2	FC>2, D35 Only
ENSG00000172403	171024	SYNPO2	FC>2, D35 Only
ENSG00000102362	94121	SYTL4	FC>2, D35 Only
ENSG00000089225	6910	TBX5	FC>2, D35 Only
ENSG00000198959	7052	TGM2	FC>2, D35 Only
ENSG00000163659	25976	TIPARP	FC>2, D35 Only
ENSG00000007350	8277	TKTL1	FC>2, D35 Only
ENSG00000183160	338773	TMEM119	FC>2, D35 Only
ENSG00000184012	7113	TMPRSS2	FC>2, D35 Only
ENSG00000118503	7128	TNFAIP3	FC>2, D35 Only
ENSG00000167632	83696	TRAPPC9	FC>2, D35 Only
ENSG00000101255	57761	TRIB3	FC>2, D35 Only
ENSG00000166436	9866	TRIM66	FC>2, D35 Only
ENSG00000162692	7412	VCAM1	FC>2, D35 Only
ENSG00000173511	7423	VEGFB	FC>2, D35 Only
ENSG00000156076	11197	WIF1	FC>2, D35 Only
ENSG00000187792	7621	ZNF70	FC>2, D35 Only

## Sheet: (hESC) Comparing FC > 2
D0vD20							D0vD35
Ensembl ID	EntrezGene	Symbol	FC	Comparing Ensembl ID	Comparing EntrezGene	Comparing Symbol	Ensembl ID	EntrezGene	Symbol	FC	Comparing Ensembl ID	Comparing EntrezGene	Comparing Symbol
ENSG00000148584	29974	A1CF	197.333	Both	Both	Both	ENSG00000148584	29974	A1CF	1290.42	Both	Both	Both
ENSG00000245105	144571	A2M-AS1	9.6642	Both	Both	Both	ENSG00000175899	2	A2M	111.808	D35 Only	D35 Only	D35 Only
ENSG00000250420	729522	AACSP1	2.30029	D20 Only	D20 Only	D20 Only	ENSG00000245105	144571	A2M-AS1	4.18259	Both	Both	Both
ENSG00000109576	51166	AADAT	3.54148	D20 Only	D20 Only	D20 Only	ENSG00000114771	13	AADAC	477.085	D35 Only	D35 Only	D35 Only
ENSG00000149313	60496	AASDHPPT	7.42304	D20 Only	D20 Only	D20 Only	ENSG00000115977	22848	AAK1	2.28408	D35 Only	D35 Only	D35 Only
ENSG00000183044	18	ABAT	5.56094	Both	Both	Both	ENSG00000183044	18	ABAT	2.52958	Both	Both	Both
ENSG00000154263	10349	ABCA10	461.984	Both	Both	Both	ENSG00000154263	10349	ABCA10	1574.26	Both	Both	Both
ENSG00000251595	79963	ABCA11P	5.24449	Both	Both	Both	ENSG00000251595	79963	ABCA11P	3.64522	Both	Both	Both
ENSG00000144452	26154	ABCA12	14.0621	Both	Both	Both	ENSG00000144452	26154	ABCA12	97.6378	Both	Both	Both
ENSG00000179869	154664	ABCA13	22.075	Both	Both	Both	ENSG00000179869	154664	ABCA13	72.1993	Both	Both	Both
ENSG00000154265	23461	ABCA5	3.99942	Both	Both	Both	ENSG00000198691	24	ABCA4	47.4034	D35 Only	D35 Only	D35 Only
ENSG00000154262	23460	ABCA6	124.01	Both	Both	Both	ENSG00000154265	23461	ABCA5	8.77785	Both	Both	Both
ENSG00000141338	10351	ABCA8	26.6807	Both	Both	Both	ENSG00000154262	23460	ABCA6	835.009	Both	Both	Both
ENSG00000154258	10350	ABCA9	29.7501	Both	Both	Both	ENSG00000141338	10351	ABCA8	286.014	Both	Both	Both
ENSG00000005471	5244	ABCB4	3.53818	Both	Both	Both	ENSG00000154258	10350	ABCA9	273.051	Both	Both	Both
ENSG00000023839	1244	ABCC2	3.5424	Both	Both	Both	ENSG00000085563	5243	ABCB1	67.8599	D35 Only	D35 Only	D35 Only
ENSG00000069431	10060	ABCC9	7.27733	Both	Both	Both	ENSG00000005471	5244	ABCB4	5.78642	Both	Both	Both
ENSG00000160179	9619	ABCG1	3.44475	D20 Only	D20 Only	D20 Only	ENSG00000023839	1244	ABCC2	28.0064	Both	Both	Both
ENSG00000118777	9429	ABCG2	8.76757	Both	Both	Both	ENSG00000125257	10257	ABCC4	3.84388	D35 Only	D35 Only	D35 Only
ENSG00000144827	55347	ABHD10	2.85673	D20 Only	D20 Only	D20 Only	ENSG00000006071	6833	ABCC8	22.9801	D35 Only	D35 Only	D35 Only
ENSG00000139826	84945	ABHD13	2.39188	Both	Both	Both	ENSG00000069431	10060	ABCC9	904.373	Both	Both	Both
ENSG00000163995	84448	ABLIM2	3.99997	D20 Only	D20 Only	D20 Only	ENSG00000173208	225	ABCD2	54.9962	D35 Only	D35 Only	D35 Only
ENSG00000173210	22885	ABLIM3	4.72409	Both	Both	Both	ENSG00000118777	9429	ABCG2	38.8572	Both	Both	Both
ENSG00000166016	25841	ABTB2	2.16628	D20 Only	D20 Only	D20 Only	ENSG00000139826	84945	ABHD13	2.17095	Both	Both	Both
ENSG00000120437	39	ACAT2	2.0236	D20 Only	D20 Only	D20 Only	ENSG00000168792	116236	ABHD15	10.6664	D35 Only	D35 Only	D35 Only
ENSG00000107897	91452	ACBD5	3.58556	D20 Only	D20 Only	D20 Only	ENSG00000140526	11057	ABHD2	4.03092	D35 Only	D35 Only	D35 Only
ENSG00000144476	57007	ACKR3	5.23818	Both	Both	Both	ENSG00000158201	171586	ABHD3	2.23951	D35 Only	D35 Only	D35 Only
ENSG00000151726	2180	ACSL1	8.74827	Both	Both	Both	ENSG00000163686	57406	ABHD6	2.29419	D35 Only	D35 Only	D35 Only
ENSG00000068366	2182	ACSL4	5.00011	D20 Only	D20 Only	D20 Only	ENSG00000154175	25890	ABI3BP	138.413	D35 Only	D35 Only	D35 Only
ENSG00000164398	23305	ACSL6	21.4008	Both	Both	Both	ENSG00000173210	22885	ABLIM3	6.20686	Both	Both	Both
ENSG00000077080	51412	ACTL6B	11.9817	D20 Only	D20 Only	D20 Only	ENSG00000157766	176	ACAN	4.2703	D35 Only	D35 Only	D35 Only
ENSG00000131966	55860	ACTR10	4.49238	D20 Only	D20 Only	D20 Only	ENSG00000110455	84680	ACCS	2.05043	D35 Only	D35 Only	D35 Only
ENSG00000113812	93973	ACTR8	2.43518	D20 Only	D20 Only	D20 Only	ENSG00000130234	59272	ACE2	60.7292	D35 Only	D35 Only	D35 Only
ENSG00000135503	91	ACVR1B	2.46737	D20 Only	D20 Only	D20 Only	ENSG00000144476	57007	ACKR3	7.85188	Both	Both	Both
ENSG00000123612	130399	ACVR1C	2.10196	Both	Both	Both	ENSG00000168306	8309	ACOX2	4.49567	D35 Only	D35 Only	D35 Only
ENSG00000121989	92	ACVR2A	4.43017	D20 Only	D20 Only	D20 Only	ENSG00000162836	51205	ACP6	2.25057	D35 Only	D35 Only	D35 Only
ENSG00000170634	98	ACYP2	3.84564	Both	Both	Both	ENSG00000014257	55	ACPP	2.27551	D35 Only	D35 Only	D35 Only
ENSG00000168803	161823	ADAL	2.55553	D20 Only	D20 Only	D20 Only	ENSG00000151726	2180	ACSL1	11.5572	Both	Both	Both
ENSG00000073670	4185	ADAM11	2.5857	D20 Only	D20 Only	D20 Only	ENSG00000197142	51703	ACSL5	381.594	D35 Only	D35 Only	D35 Only
ENSG00000148848	8038	ADAM12	14.5934	Both	Both	Both	ENSG00000164398	23305	ACSL6	5.53276	Both	Both	Both
ENSG00000008277	53616	ADAM22	3.77783	D20 Only	D20 Only	D20 Only	ENSG00000107796	59	ACTA2	211.2	D35 Only	D35 Only	D35 Only
ENSG00000168594	11086	ADAM29	19.4893	D20 Only	D20 Only	D20 Only	ENSG00000163017	72	ACTG2	7.80379	D35 Only	D35 Only	D35 Only
ENSG00000197140	203102	ADAM32	8.56568	Both	Both	Both	ENSG00000123612	130399	ACVR1C	15.6631	Both	Both	Both
ENSG00000140873	170692	ADAMTS18	5.84901	Both	Both	Both	ENSG00000170634	98	ACYP2	4.37696	Both	Both	Both
ENSG00000154736	11096	ADAMTS5	17.1649	Both	Both	Both	ENSG00000148848	8038	ADAM12	226.409	Both	Both	Both
ENSG00000049192	11174	ADAMTS6	2.48469	Both	Both	Both	ENSG00000042980	10863	ADAM28	8.75004	D35 Only	D35 Only	D35 Only
ENSG00000163638	56999	ADAMTS9	6.88524	Both	Both	Both	ENSG00000197140	203102	ADAM32	13.8903	Both	Both	Both
ENSG00000178031	92949	ADAMTSL1	7.39539	Both	Both	Both	ENSG00000168615	8754	ADAM9	7.06023	D35 Only	D35 Only	D35 Only
ENSG00000185736	105	ADARB2	7.25164	Both	Both	Both	ENSG00000154734	9510	ADAMTS1	21.5804	D35 Only	D35 Only	D35 Only
ENSG00000155897	114	ADCY8	5.04314	Both	Both	Both	ENSG00000151388	81792	ADAMTS12	3.66709	D35 Only	D35 Only	D35 Only
ENSG00000141433	116	ADCYAP1	279.367	Both	Both	Both	ENSG00000166106	170689	ADAMTS15	11.1302	D35 Only	D35 Only	D35 Only
ENSG00000118492	79747	ADGB	11.9425	Both	Both	Both	ENSG00000140470	170691	ADAMTS17	3.61936	D35 Only	D35 Only	D35 Only
ENSG00000020181	25960	ADGRA2	3.91995	Both	Both	Both	ENSG00000140873	170692	ADAMTS18	17.2891	Both	Both	Both
ENSG00000135298	577	ADGRB3	40.9977	Both	Both	Both	ENSG00000087116	9509	ADAMTS2	11.4437	D35 Only	D35 Only	D35 Only
ENSG00000205336	9289	ADGRG1	8.768	Both	Both	Both	ENSG00000154736	11096	ADAMTS5	35.9901	Both	Both	Both
ENSG00000156920	139378	ADGRG4	30.3417	Both	Both	Both	ENSG00000049192	11174	ADAMTS6	2.84094	Both	Both	Both
ENSG00000112414	57211	ADGRG6	2.3893	Both	Both	Both	ENSG00000163638	56999	ADAMTS9	43.0891	Both	Both	Both
ENSG00000144820	84873	ADGRG7	59.6808	Both	Both	Both	ENSG00000241684	100507098	ADAMTS9-AS2	28.8611	D35 Only	D35 Only	D35 Only
ENSG00000150471	23284	ADGRL3	21.8751	Both	Both	Both	ENSG00000178031	92949	ADAMTSL1	42.7767	Both	Both	Both
ENSG00000196616	125	ADH1B	8.77826	Both	Both	Both	ENSG00000156218	57188	ADAMTSL3	25.673	D35 Only	D35 Only	D35 Only
ENSG00000248144	126	ADH1C	50.917	Both	Both	Both	ENSG00000185736	105	ADARB2	8.21734	Both	Both	Both
ENSG00000259456	101927631	ADNP-AS1	3.19353	D20 Only	D20 Only	D20 Only	ENSG00000155897	114	ADCY8	3.18011	Both	Both	Both
ENSG00000153531	113622	ADPRHL1	10.4905	D20 Only	D20 Only	D20 Only	ENSG00000141433	116	ADCYAP1	115.45	Both	Both	Both
ENSG00000120907	148	ADRA1A	19.6928	Both	Both	Both	ENSG00000148700	120	ADD3	2.9439	D35 Only	D35 Only	D35 Only
ENSG00000196526	60312	AFAP1	4.96186	Both	Both	Both	ENSG00000118492	79747	ADGB	85.5514	Both	Both	Both
ENSG00000169129	84632	AFAP1L2	2.76289	Both	Both	Both	ENSG00000020181	25960	ADGRA2	66.6063	Both	Both	Both
ENSG00000198221	653483	AFDN-DT	2.45897	D20 Only	D20 Only	D20 Only	ENSG00000135298	577	ADGRB3	14.0197	Both	Both	Both
ENSG00000155966	2334	AFF2	3.01648	Both	Both	Both	ENSG00000069122	221395	ADGRF5	128.6	D35 Only	D35 Only	D35 Only
ENSG00000144218	3899	AFF3	21.9522	Both	Both	Both	ENSG00000205336	9289	ADGRG1	2.3236	Both	Both	Both
ENSG00000081051	174	AFP	43.4346	Both	Both	Both	ENSG00000156920	139378	ADGRG4	254.269	Both	Both	Both
ENSG00000119844	54812	AFTPH	3.80819	D20 Only	D20 Only	D20 Only	ENSG00000112414	57211	ADGRG6	13.032	Both	Both	Both
ENSG00000135439	116986	AGAP2	3.18174	D20 Only	D20 Only	D20 Only	ENSG00000144820	84873	ADGRG7	227.373	Both	Both	Both
ENSG00000273540	123624	AGBL1	171.19	Both	Both	Both	ENSG00000150471	23284	ADGRL3	5.28493	Both	Both	Both
ENSG00000146856	340351	AGBL3	2.88233	Both	Both	Both	ENSG00000196616	125	ADH1B	80.0295	Both	Both	Both
ENSG00000186094	84871	AGBL4	104.915	Both	Both	Both	ENSG00000248144	126	ADH1C	49.2971	Both	Both	Both
ENSG00000126070	192669	AGO3	2.24256	Both	Both	Both	ENSG00000196344	131	ADH7	77.3911	D35 Only	D35 Only	D35 Only
ENSG00000134698	192670	AGO4	3.42339	D20 Only	D20 Only	D20 Only	ENSG00000170425	136	ADORA2B	3.03117	D35 Only	D35 Only	D35 Only
ENSG00000160216	56894	AGPAT3	2.90083	Both	Both	Both	ENSG00000120907	148	ADRA1A	33.0012	Both	Both	Both
ENSG00000018510	8540	AGPS	2.21009	D20 Only	D20 Only	D20 Only	ENSG00000150594	150	ADRA2A	2.61494	D35 Only	D35 Only	D35 Only
ENSG00000106541	10551	AGR2	1161.14	Both	Both	Both	ENSG00000196526	60312	AFAP1	3.25264	Both	Both	Both
ENSG00000173467	155465	AGR3	322.741	Both	Both	Both	ENSG00000169129	84632	AFAP1L2	7.35003	Both	Both	Both
ENSG00000135049	23287	AGTPBP1	2.79838	D20 Only	D20 Only	D20 Only	ENSG00000155966	2334	AFF2	2.09459	Both	Both	Both
ENSG00000144891	185	AGTR1	195.159	Both	Both	Both	ENSG00000144218	3899	AFF3	12.3374	Both	Both	Both
ENSG00000106546	196	AHR	3.15195	Both	Both	Both	ENSG00000072364	27125	AFF4	2.05539	D35 Only	D35 Only	D35 Only
ENSG00000163568	9447	AIM2	4.26656	Both	Both	Both	ENSG00000081051	174	AFP	41.454	Both	Both	Both
ENSG00000196581	55966	AJAP1	42.4044	Both	Both	Both	ENSG00000204149	414189	AGAP6	2.17066	D35 Only	D35 Only	D35 Only
ENSG00000106992	203	AK1	3.39328	D20 Only	D20 Only	D20 Only	ENSG00000273540	123624	AGBL1	161.89	Both	Both	Both
ENSG00000155085	221264	AK9	7.23644	Both	Both	Both	ENSG00000165923	79841	AGBL2	2.8584	D35 Only	D35 Only	D35 Only
ENSG00000023516	11215	AKAP11	4.24529	Both	Both	Both	ENSG00000146856	340351	AGBL3	3.79855	Both	Both	Both
ENSG00000151320	9472	AKAP6	439.393	Both	Both	Both	ENSG00000186094	84871	AGBL4	9.0268	Both	Both	Both
ENSG00000127914	10142	AKAP9	5.29008	Both	Both	Both	ENSG00000126070	192669	AGO3	4.05589	Both	Both	Both
ENSG00000135334	55122	AKIRIN2	2.91509	D20 Only	D20 Only	D20 Only	ENSG00000160216	56894	AGPAT3	4.79964	Both	Both	Both
ENSG00000187134	1645	AKR1C1	112.615	Both	Both	Both	ENSG00000106541	10551	AGR2	2681.95	Both	Both	Both
ENSG00000151632	1646	AKR1C2	202.009	Both	Both	Both	ENSG00000173467	155465	AGR3	1021.79	Both	Both	Both
ENSG00000117020	10000	AKT3	4.21813	Both	Both	Both	ENSG00000135744	183	AGT	464.364	D35 Only	D35 Only	D35 Only
ENSG00000166971	64400	AKTIP	2.14197	D20 Only	D20 Only	D20 Only	ENSG00000144891	185	AGTR1	480.817	Both	Both	Both
ENSG00000163631	213	ALB	27.7265	Both	Both	Both	ENSG00000135541	54806	AHI1	3.3849	D35 Only	D35 Only	D35 Only
ENSG00000170017	214	ALCAM	3.18141	Both	Both	Both	ENSG00000124942	79026	AHNAK	6.06615	D35 Only	D35 Only	D35 Only
ENSG00000165092	216	ALDH1A1	6.63537	Both	Both	Both	ENSG00000106546	196	AHR	19.351	Both	Both	Both
ENSG00000128918	8854	ALDH1A2	8.01708	Both	Both	Both	ENSG00000063438	57491	AHRR	19.742	D35 Only	D35 Only	D35 Only
ENSG00000136010	160428	ALDH1L2	7.73887	Both	Both	Both	ENSG00000173209	130872	AHSA2	5.37437	D35 Only	D35 Only	D35 Only
ENSG00000111275	217	ALDH2	2.93078	D20 Only	D20 Only	D20 Only	ENSG00000163568	9447	AIM2	3.17511	Both	Both	Both
ENSG00000112294	7915	ALDH5A1	4.63474	Both	Both	Both	ENSG00000196581	55966	AJAP1	5.28262	Both	Both	Both
ENSG00000175548	144245	ALG10B	4.24401	Both	Both	Both	ENSG00000140057	122481	AK7	3.9619	D35 Only	D35 Only	D35 Only
ENSG00000172339	199857	ALG14	2.46197	D20 Only	D20 Only	D20 Only	ENSG00000155085	221264	AK9	5.67189	Both	Both	Both
ENSG00000086848	79796	ALG9	7.82963	Both	Both	Both	ENSG00000023516	11215	AKAP11	2.34021	Both	Both	Both
ENSG00000171094	238	ALK	25.8867	Both	Both	Both	ENSG00000151320	9472	AKAP6	44.4604	Both	Both	Both
ENSG00000215067	100506713	ALOX12-AS1	2.80684	Both	Both	Both	ENSG00000127914	10142	AKAP9	2.39026	Both	Both	Both
ENSG00000073331	80216	ALPK1	13.0799	Both	Both	Both	ENSG00000198074	57016	AKR1B10	38.2772	D35 Only	D35 Only	D35 Only
ENSG00000052850	60529	ALX4	35.1079	Both	Both	Both	ENSG00000187134	1645	AKR1C1	60.2867	Both	Both	Both
ENSG00000106927	259	AMBP	8.5183	D20 Only	D20 Only	D20 Only	ENSG00000151632	1646	AKR1C2	256.92	Both	Both	Both
ENSG00000165566	219287	AMER2	147.144	Both	Both	Both	ENSG00000196139	8644	AKR1C3	6.4096	D35 Only	D35 Only	D35 Only
ENSG00000178171	205147	AMER3	63.4498	Both	Both	Both	ENSG00000117020	10000	AKT3	3.63151	Both	Both	Both
ENSG00000181754	57463	AMIGO1	3.75495	D20 Only	D20 Only	D20 Only	ENSG00000163631	213	ALB	107.103	Both	Both	Both
ENSG00000139211	347902	AMIGO2	9.52247	Both	Both	Both	ENSG00000170017	214	ALCAM	2.28143	Both	Both	Both
ENSG00000151743	196394	AMN1	6.1338	Both	Both	Both	ENSG00000165092	216	ALDH1A1	94.6089	Both	Both	Both
ENSG00000126016	154796	AMOT	5.97143	Both	Both	Both	ENSG00000128918	8854	ALDH1A2	138.474	Both	Both	Both
ENSG00000114019	51421	AMOTL2	2.88683	D20 Only	D20 Only	D20 Only	ENSG00000184254	220	ALDH1A3	26.7657	D35 Only	D35 Only	D35 Only
ENSG00000078053	273	AMPH	2.33885	Both	Both	Both	ENSG00000136010	160428	ALDH1L2	4.61678	Both	Both	Both
ENSG00000240038	280	AMY2B	11.7309	Both	Both	Both	ENSG00000112294	7915	ALDH5A1	2.83188	Both	Both	Both
ENSG00000214174	201283	AMZ2P1	2.5626	Both	Both	Both	ENSG00000175548	144245	ALG10B	2.8451	Both	Both	Both
ENSG00000129055	25847	ANAPC13	2.82763	D20 Only	D20 Only	D20 Only	ENSG00000120697	29880	ALG5	2.1038	D35 Only	D35 Only	D35 Only
ENSG00000091879	285	ANGPT2	91.0009	Both	Both	Both	ENSG00000086848	79796	ALG9	3.62032	Both	Both	Both
ENSG00000116194	9068	ANGPTL1	39.1006	Both	Both	Both	ENSG00000171094	238	ALK	14.9663	Both	Both	Both
ENSG00000029534	286	ANK1	2.89637	D20 Only	D20 Only	D20 Only	ENSG00000189292	285016	ALKAL2	7.86311	D35 Only	D35 Only	D35 Only
ENSG00000145362	287	ANK2	4.991	D20 Only	D20 Only	D20 Only	ENSG00000215067	100506713	ALOX12-AS1	7.4515	Both	Both	Both
ENSG00000151150	288	ANK3	5.44143	Both	Both	Both	ENSG00000073331	80216	ALPK1	27.0165	Both	Both	Both
ENSG00000151687	150709	ANKAR	3.7072	Both	Both	Both	ENSG00000198796	115701	ALPK2	5.83129	D35 Only	D35 Only	D35 Only
ENSG00000189045	728780	ANKDD1B	3.06674	Both	Both	Both	ENSG00000180318	8092	ALX1	4.18843	D35 Only	D35 Only	D35 Only
ENSG00000154122	56172	ANKH	5.11417	Both	Both	Both	ENSG00000052850	60529	ALX4	371.042	Both	Both	Both
ENSG00000106524	57037	ANKMY2	4.79698	Both	Both	Both	ENSG00000165566	219287	AMER2	11.2935	Both	Both	Both
ENSG00000164331	57763	ANKRA2	2.56809	Both	Both	Both	ENSG00000178171	205147	AMER3	23.3215	Both	Both	Both
ENSG00000148677	27063	ANKRD1	8.57634	Both	Both	Both	ENSG00000139211	347902	AMIGO2	4.21115	Both	Both	Both
ENSG00000101745	23253	ANKRD12	3.87928	D20 Only	D20 Only	D20 Only	ENSG00000151743	196394	AMN1	2.14337	Both	Both	Both
ENSG00000076513	88455	ANKRD13A	2.70334	D20 Only	D20 Only	D20 Only	ENSG00000126016	154796	AMOT	5.87372	Both	Both	Both
ENSG00000118454	81573	ANKRD13C	2.32643	D20 Only	D20 Only	D20 Only	ENSG00000166025	154810	AMOTL1	3.18932	D35 Only	D35 Only	D35 Only
ENSG00000107890	22852	ANKRD26	2.67846	Both	Both	Both	ENSG00000133805	272	AMPD3	2.85633	D35 Only	D35 Only	D35 Only
ENSG00000145700	256006	ANKRD31	24.3696	Both	Both	Both	ENSG00000078053	273	AMPH	2.05758	Both	Both	Both
ENSG00000135976	375248	ANKRD36	4.57902	Both	Both	Both	ENSG00000187689	401138	AMTN	192.798	D35 Only	D35 Only	D35 Only
ENSG00000196912	57730	ANKRD36B	4.46984	Both	Both	Both	ENSG00000240038	280	AMY2B	7.1459	Both	Both	Both
ENSG00000174501	400986	ANKRD36C	7.36118	Both	Both	Both	ENSG00000214174	201283	AMZ2P1	3.2829	Both	Both	Both
ENSG00000186352	353322	ANKRD37	2.32533	Both	Both	Both	ENSG00000154188	284	ANGPT1	44.8472	D35 Only	D35 Only	D35 Only
ENSG00000213337	51239	ANKRD39	2.07982	D20 Only	D20 Only	D20 Only	ENSG00000091879	285	ANGPT2	199.306	Both	Both	Both
ENSG00000065413	91526	ANKRD44	6.03685	Both	Both	Both	ENSG00000116194	9068	ANGPTL1	745.468	Both	Both	Both
ENSG00000183831	339416	ANKRD45	2.7453	D20 Only	D20 Only	D20 Only	ENSG00000136859	23452	ANGPTL2	6.10335	D35 Only	D35 Only	D35 Only
ENSG00000186106	157567	ANKRD46	6.87083	D20 Only	D20 Only	D20 Only	ENSG00000151150	288	ANK3	2.67542	Both	Both	Both
ENSG00000151458	57182	ANKRD50	2.8326	Both	Both	Both	ENSG00000151687	150709	ANKAR	4.6841	Both	Both	Both
ENSG00000135299	22881	ANKRD6	4.90218	Both	Both	Both	ENSG00000189045	728780	ANKDD1B	3.85814	Both	Both	Both
ENSG00000185046	56899	ANKS1B	7.30107	Both	Both	Both	ENSG00000154122	56172	ANKH	3.50291	Both	Both	Both
ENSG00000134343	63982	ANO3	5.05294	Both	Both	Both	ENSG00000254996	404734	ANKHD1-EIF4EBP3	7.12182	D35 Only	D35 Only	D35 Only
ENSG00000171714	203859	ANO5	4.24733	D20 Only	D20 Only	D20 Only	ENSG00000106524	57037	ANKMY2	2.22733	Both	Both	Both
ENSG00000074855	57719	ANO8	2.71237	D20 Only	D20 Only	D20 Only	ENSG00000164331	57763	ANKRA2	2.63994	Both	Both	Both
ENSG00000163297	118429	ANTXR2	2.69973	Both	Both	Both	ENSG00000148677	27063	ANKRD1	222.875	Both	Both	Both
ENSG00000135046	301	ANXA1	8.68174	Both	Both	Both	ENSG00000107890	22852	ANKRD26	2.31882	Both	Both	Both
ENSG00000002726	26	AOC1	23.5369	Both	Both	Both	ENSG00000154065	147463	ANKRD29	2.15526	D35 Only	D35 Only	D35 Only
ENSG00000138660	55435	AP1AR	2.48455	D20 Only	D20 Only	D20 Only	ENSG00000145700	256006	ANKRD31	7.40543	Both	Both	Both
ENSG00000072958	8907	AP1M1	2.35819	D20 Only	D20 Only	D20 Only	ENSG00000135976	375248	ANKRD36	7.83314	Both	Both	Both
ENSG00000103723	8120	AP3B2	3.87545	D20 Only	D20 Only	D20 Only	ENSG00000196912	57730	ANKRD36B	6.34327	Both	Both	Both
ENSG00000125843	55317	AP5S1	2.09356	Both	Both	Both	ENSG00000174501	400986	ANKRD36C	10.9541	Both	Both	Both
ENSG00000120868	317	APAF1	2.05061	D20 Only	D20 Only	D20 Only	ENSG00000186352	353322	ANKRD37	5.4354	Both	Both	Both
ENSG00000107282	320	APBA1	17.0836	Both	Both	Both	ENSG00000137494	338699	ANKRD42	4.42349	D35 Only	D35 Only	D35 Only
ENSG00000034053	321	APBA2	3.09402	D20 Only	D20 Only	D20 Only	ENSG00000065413	91526	ANKRD44	5.01104	Both	Both	Both
ENSG00000163697	323	APBB2	4.26053	D20 Only	D20 Only	D20 Only	ENSG00000151458	57182	ANKRD50	2.09306	Both	Both	Both
ENSG00000113108	10307	APBB3	3.38426	Both	Both	Both	ENSG00000135299	22881	ANKRD6	2.46307	Both	Both	Both
ENSG00000134982	324	APC	8.57683	D20 Only	D20 Only	D20 Only	ENSG00000185046	56899	ANKS1B	2.80244	Both	Both	Both
ENSG00000115266	10297	APC2	22.8761	D20 Only	D20 Only	D20 Only	ENSG00000175311	257629	ANKS4B	7.97711	D35 Only	D35 Only	D35 Only
ENSG00000154856	147495	APCDD1	4.33466	Both	Both	Both	ENSG00000134343	63982	ANO3	8.56391	Both	Both	Both
ENSG00000105290	333	APLP1	14.5162	D20 Only	D20 Only	D20 Only	ENSG00000151572	121601	ANO4	5.04538	D35 Only	D35 Only	D35 Only
ENSG00000158874	336	APOA2	3.1381	Both	Both	Both	ENSG00000136938	10541	ANP32B	2.03114	D35 Only	D35 Only	D35 Only
ENSG00000084674	338	APOB	9.94002	Both	Both	Both	ENSG00000166825	290	ANPEP	15.7624	D35 Only	D35 Only	D35 Only
ENSG00000178878	81575	APOLD1	4.42554	Both	Both	Both	ENSG00000169604	84168	ANTXR1	2.40791	D35 Only	D35 Only	D35 Only
ENSG00000155008	139322	APOOL	4.03399	Both	Both	Both	ENSG00000163297	118429	ANTXR2	5.45507	Both	Both	Both
ENSG00000062725	10513	APPBP2	5.22364	Both	Both	Both	ENSG00000135046	301	ANXA1	294.422	Both	Both	Both
ENSG00000240583	358	AQP1	12.738	Both	Both	Both	ENSG00000182718	302	ANXA2	4.92471	D35 Only	D35 Only	D35 Only
ENSG00000178301	282679	AQP11	2.56463	D20 Only	D20 Only	D20 Only	ENSG00000138772	306	ANXA3	2.4909	D35 Only	D35 Only	D35 Only
ENSG00000109321	374	AREG	30.3292	Both	Both	Both	ENSG00000196975	307	ANXA4	8.2749	D35 Only	D35 Only	D35 Only
ENSG00000137727	57569	ARHGAP20	9.85124	Both	Both	Both	ENSG00000197043	309	ANXA6	2.18013	D35 Only	D35 Only	D35 Only
ENSG00000107863	57584	ARHGAP21	4.35546	Both	Both	Both	ENSG00000136250	313	AOAH	10.7951	D35 Only	D35 Only	D35 Only
ENSG00000138639	83478	ARHGAP24	2.3375	Both	Both	Both	ENSG00000002726	26	AOC1	48.8477	Both	Both	Both
ENSG00000147256	158763	ARHGAP36	6.68084	D20 Only	D20 Only	D20 Only	ENSG00000070718	10947	AP3M2	2.35577	D35 Only	D35 Only	D35 Only
ENSG00000100852	394	ARHGAP5	2.50474	Both	Both	Both	ENSG00000125843	55317	AP5S1	2.6097	Both	Both	Both
ENSG00000047648	395	ARHGAP6	8.1155	Both	Both	Both	ENSG00000107282	320	APBA1	3.48658	Both	Both	Both
ENSG00000196914	23365	ARHGEF12	2.19573	Both	Both	Both	ENSG00000113108	10307	APBB3	4.00394	Both	Both	Both
ENSG00000243069	100507524	ARHGEF26-AS1	27.7867	Both	Both	Both	ENSG00000154856	147495	APCDD1	8.79218	Both	Both	Both
ENSG00000214944	64283	ARHGEF28	2.67879	Both	Both	Both	ENSG00000134817	187	APLNR	46.825	D35 Only	D35 Only	D35 Only
ENSG00000163947	50650	ARHGEF3	3.59972	Both	Both	Both	ENSG00000158874	336	APOA2	7.4572	Both	Both	Both
ENSG00000102606	8874	ARHGEF7	3.22609	D20 Only	D20 Only	D20 Only	ENSG00000084674	338	APOB	12.1372	Both	Both	Both
ENSG00000235875	100874238	ARHGEF7-AS2	24.599	Both	Both	Both	ENSG00000100336	80832	APOL4	60.0445	D35 Only	D35 Only	D35 Only
ENSG00000131089	23229	ARHGEF9	2.16732	D20 Only	D20 Only	D20 Only	ENSG00000221963	80830	APOL6	73.0977	D35 Only	D35 Only	D35 Only
ENSG00000032219	5926	ARID4A	2.60314	Both	Both	Both	ENSG00000178878	81575	APOLD1	4.14963	Both	Both	Both
ENSG00000054267	51742	ARID4B	2.33043	D20 Only	D20 Only	D20 Only	ENSG00000155008	139322	APOOL	4.75645	Both	Both	Both
ENSG00000150347	84159	ARID5B	24.7314	Both	Both	Both	ENSG00000062725	10513	APPBP2	3.78851	Both	Both	Both
ENSG00000175414	285598	ARL10	4.71446	Both	Both	Both	ENSG00000214293	100505854	APTR	2.04954	D35 Only	D35 Only	D35 Only
ENSG00000102931	23568	ARL2BP	3.65025	Both	Both	Both	ENSG00000240583	358	AQP1	1365.81	Both	Both	Both
ENSG00000138175	403	ARL3	2.23613	D20 Only	D20 Only	D20 Only	ENSG00000171885	361	AQP4	2.05621	D35 Only	D35 Only	D35 Only
ENSG00000188042	10123	ARL4C	5.66199	Both	Both	Both	ENSG00000047365	116984	ARAP2	2.78426	D35 Only	D35 Only	D35 Only
ENSG00000113966	84100	ARL6	3.83015	D20 Only	D20 Only	D20 Only	ENSG00000109321	374	AREG	2830.2	Both	Both	Both
ENSG00000144746	10550	ARL6IP5	2.91226	D20 Only	D20 Only	D20 Only	ENSG00000242247	26286	ARFGAP3	2.73229	D35 Only	D35 Only	D35 Only
ENSG00000134108	55207	ARL8B	2.11251	D20 Only	D20 Only	D20 Only	ENSG00000112379	57221	ARFGEF3	2.53259	D35 Only	D35 Only	D35 Only
ENSG00000196503	132946	ARL9	15.8884	Both	Both	Both	ENSG00000071205	79658	ARHGAP10	4.91042	D35 Only	D35 Only	D35 Only
ENSG00000118690	84071	ARMC2	3.57367	Both	Both	Both	ENSG00000137727	57569	ARHGAP20	93.2443	Both	Both	Both
ENSG00000165309	219681	ARMC3	18.309	Both	Both	Both	ENSG00000107863	57584	ARHGAP21	2.20943	Both	Both	Both
ENSG00000126947	51309	ARMCX1	3.19624	D20 Only	D20 Only	D20 Only	ENSG00000138639	83478	ARHGAP24	23.0382	Both	Both	Both
ENSG00000102401	51566	ARMCX3	4.59316	Both	Both	Both	ENSG00000088756	79822	ARHGAP28	5.83043	D35 Only	D35 Only	D35 Only
ENSG00000172379	9915	ARNT2	3.25393	D20 Only	D20 Only	D20 Only	ENSG00000137962	9411	ARHGAP29	19.7565	D35 Only	D35 Only	D35 Only
ENSG00000162704	10092	ARPC5	2.51804	D20 Only	D20 Only	D20 Only	ENSG00000031081	57514	ARHGAP31	10.1411	D35 Only	D35 Only	D35 Only
ENSG00000172995	10777	ARPP21	396.592	Both	Both	Both	ENSG00000100852	394	ARHGAP5	2.2357	Both	Both	Both
ENSG00000137486	408	ARRB1	3.74093	Both	Both	Both	ENSG00000047648	395	ARHGAP6	61.8759	Both	Both	Both
ENSG00000113369	57561	ARRDC3	5.7305	Both	Both	Both	ENSG00000111348	397	ARHGDIB	46.1988	D35 Only	D35 Only	D35 Only
ENSG00000140450	91947	ARRDC4	3.26438	Both	Both	Both	ENSG00000196914	23365	ARHGEF12	2.55533	Both	Both	Both
ENSG00000006756	414	ARSD	3.4667	Both	Both	Both	ENSG00000110237	9828	ARHGEF17	5.20964	D35 Only	D35 Only	D35 Only
ENSG00000173409	64801	ARV1	2.19237	D20 Only	D20 Only	D20 Only	ENSG00000240771	115557	ARHGEF25	2.29095	D35 Only	D35 Only	D35 Only
ENSG00000004848	170302	ARX	10.3685	Both	Both	Both	ENSG00000243069	100507524	ARHGEF26-AS1	16.0865	Both	Both	Both
ENSG00000104763	427	ASAH1	3.48498	Both	Both	Both	ENSG00000214944	64283	ARHGEF28	9.40458	Both	Both	Both
ENSG00000188611	56624	ASAH2	3.32869	D20 Only	D20 Only	D20 Only	ENSG00000163947	50650	ARHGEF3	5.96634	Both	Both	Both
ENSG00000204147	653308	ASAH2B	3.8842	D20 Only	D20 Only	D20 Only	ENSG00000235875	100874238	ARHGEF7-AS2	21.1191	Both	Both	Both
ENSG00000153317	50807	ASAP1	2.40575	Both	Both	Both	ENSG00000032219	5926	ARID4A	2.23598	Both	Both	Both
ENSG00000151693	8853	ASAP2	2.22329	D20 Only	D20 Only	D20 Only	ENSG00000150347	84159	ARID5B	91.2382	Both	Both	Both
ENSG00000177981	140461	ASB8	3.38578	Both	Both	Both	ENSG00000120805	400	ARL1	2.09814	D35 Only	D35 Only	D35 Only
ENSG00000139352	429	ASCL1	142.342	Both	Both	Both	ENSG00000175414	285598	ARL10	3.65116	Both	Both	Both
ENSG00000110881	41	ASIC1	28.8111	Both	Both	Both	ENSG00000169379	200894	ARL13B	2.48622	D35 Only	D35 Only	D35 Only
ENSG00000108684	40	ASIC2	17.3757	Both	Both	Both	ENSG00000102931	23568	ARL2BP	2.44789	Both	Both	Both
ENSG00000152092	460	ASTN1	6.71925	D20 Only	D20 Only	D20 Only	ENSG00000188042	10123	ARL4C	3.62285	Both	Both	Both
ENSG00000171456	171023	ASXL1	2.09107	Both	Both	Both	ENSG00000196503	132946	ARL9	4.74511	Both	Both	Both
ENSG00000141431	80816	ASXL3	247.408	Both	Both	Both	ENSG00000118690	84071	ARMC2	4.703	Both	Both	Both
ENSG00000138138	84896	ATAD1	3.47667	D20 Only	D20 Only	D20 Only	ENSG00000165309	219681	ARMC3	60.4475	Both	Both	Both
ENSG00000119778	54454	ATAD2B	2.8786	D20 Only	D20 Only	D20 Only	ENSG00000102401	51566	ARMCX3	2.79285	Both	Both	Both
ENSG00000137343	79969	ATAT1	18.5294	Both	Both	Both	ENSG00000242498	348110	ARPIN	2.40333	D35 Only	D35 Only	D35 Only
ENSG00000226864	100130887	ATE1-AS1	21.4316	Both	Both	Both	ENSG00000172995	10777	ARPP21	131.497	Both	Both	Both
ENSG00000115966	1386	ATF2	2.50782	D20 Only	D20 Only	D20 Only	ENSG00000137486	408	ARRB1	2.12974	Both	Both	Both
ENSG00000145782	9140	ATG12	2.42854	D20 Only	D20 Only	D20 Only	ENSG00000113369	57561	ARRDC3	4.70059	Both	Both	Both
ENSG00000101844	115201	ATG4A	2.22772	Both	Both	Both	ENSG00000281357	100129716	ARRDC3-AS1	3.53925	D35 Only	D35 Only	D35 Only
ENSG00000198513	51062	ATL1	18.6923	D20 Only	D20 Only	D20 Only	ENSG00000140450	91947	ARRDC4	4.51181	Both	Both	Both
ENSG00000127249	84239	ATP13A4	10.4619	Both	Both	Both	ENSG00000006756	414	ARSD	3.35923	Both	Both	Both
ENSG00000105409	478	ATP1A3	2.4083	D20 Only	D20 Only	D20 Only	ENSG00000157399	415	ARSE	2.23943	D35 Only	D35 Only	D35 Only
ENSG00000143153	481	ATP1B1	3.236	Both	Both	Both	ENSG00000180801	79642	ARSJ	4.8435	D35 Only	D35 Only	D35 Only
ENSG00000070961	490	ATP2B1	3.53192	D20 Only	D20 Only	D20 Only	ENSG00000004848	170302	ARX	35.7525	Both	Both	Both
ENSG00000271614	338758	ATP2B1-AS1	18.1674	Both	Both	Both	ENSG00000104763	427	ASAH1	6.73159	Both	Both	Both
ENSG00000157087	491	ATP2B2	4.64649	Both	Both	Both	ENSG00000153317	50807	ASAP1	2.29922	Both	Both	Both
ENSG00000124172	514	ATP5E	2.84975	D20 Only	D20 Only	D20 Only	ENSG00000177981	140461	ASB8	2.35933	Both	Both	Both
ENSG00000125375	27109	ATP5S	2.33079	D20 Only	D20 Only	D20 Only	ENSG00000139352	429	ASCL1	71.3773	Both	Both	Both
ENSG00000205464	92270	ATP6AP1L	5.06036	Both	Both	Both	ENSG00000116539	55870	ASH1L	2.56823	D35 Only	D35 Only	D35 Only
ENSG00000033627	535	ATP6V0A1	2.69427	D20 Only	D20 Only	D20 Only	ENSG00000110881	41	ASIC1	3.44585	Both	Both	Both
ENSG00000171130	155066	ATP6V0E2	3.6574	D20 Only	D20 Only	D20 Only	ENSG00000108684	40	ASIC2	5.00296	Both	Both	Both
ENSG00000204934	401431	ATP6V0E2-AS1	2.95791	D20 Only	D20 Only	D20 Only	ENSG00000198363	444	ASPH	2.80458	D35 Only	D35 Only	D35 Only
ENSG00000114573	523	ATP6V1A	2.37734	D20 Only	D20 Only	D20 Only	ENSG00000171456	171023	ASXL1	2.91695	Both	Both	Both
ENSG00000213760	534	ATP6V1G2	17.504	D20 Only	D20 Only	D20 Only	ENSG00000141431	80816	ASXL3	39.8223	Both	Both	Both
ENSG00000047249	51606	ATP6V1H	2.04391	D20 Only	D20 Only	D20 Only	ENSG00000137343	79969	ATAT1	2.22191	Both	Both	Both
ENSG00000165240	538	ATP7A	5.61392	Both	Both	Both	ENSG00000107669	11101	ATE1	2.00341	D35 Only	D35 Only	D35 Only
ENSG00000124406	10396	ATP8A1	6.50304	D20 Only	D20 Only	D20 Only	ENSG00000226864	100130887	ATE1-AS1	19.4029	Both	Both	Both
ENSG00000132932	51761	ATP8A2	6.25828	D20 Only	D20 Only	D20 Only	ENSG00000118217	22926	ATF6	2.35437	D35 Only	D35 Only	D35 Only
ENSG00000054793	10079	ATP9A	12.3404	Both	Both	Both	ENSG00000170653	11016	ATF7	2.24949	D35 Only	D35 Only	D35 Only
ENSG00000107518	26033	ATRNL1	15.4748	Both	Both	Both	ENSG00000168010	89849	ATG16L2	2.03539	D35 Only	D35 Only	D35 Only
ENSG00000085224	546	ATRX	2.16982	D20 Only	D20 Only	D20 Only	ENSG00000101844	115201	ATG4A	7.96927	Both	Both	Both
ENSG00000124788	6310	ATXN1	3.42523	Both	Both	Both	ENSG00000168874	84913	ATOH8	18.4326	D35 Only	D35 Only	D35 Only
ENSG00000066427	4287	ATXN3	2.52675	D20 Only	D20 Only	D20 Only	ENSG00000118322	23120	ATP10B	14.1076	D35 Only	D35 Only	D35 Only
ENSG00000253719	552889	ATXN7L3B	2.37684	D20 Only	D20 Only	D20 Only	ENSG00000145246	57205	ATP10D	7.01692	D35 Only	D35 Only	D35 Only
ENSG00000166148	552	AVPR1A	14.0097	Both	Both	Both	ENSG00000058063	23200	ATP11B	2.36047	D35 Only	D35 Only	D35 Only
ENSG00000163512	64343	AZI2	3.15354	Both	Both	Both	ENSG00000075673	479	ATP12A	8.35109	D35 Only	D35 Only	D35 Only
ENSG00000169255	8706	B3GALNT1	12.5504	D20 Only	D20 Only	D20 Only	ENSG00000133657	79572	ATP13A3	2.0285	D35 Only	D35 Only	D35 Only
ENSG00000162630	8707	B3GALT2	360.997	Both	Both	Both	ENSG00000127249	84239	ATP13A4	23.5799	Both	Both	Both
ENSG00000112309	135152	B3GAT2	46.631	D20 Only	D20 Only	D20 Only	ENSG00000143153	481	ATP1B1	3.77841	Both	Both	Both
ENSG00000176597	84002	B3GNT5	3.37312	Both	Both	Both	ENSG00000271614	338758	ATP2B1-AS1	6.11123	Both	Both	Both
ENSG00000135454	2583	B4GALNT1	86.5697	Both	Both	Both	ENSG00000157087	491	ATP2B2	27.1513	Both	Both	Both
ENSG00000174684	11041	B4GAT1	2.05497	Both	Both	Both	ENSG00000198899	4508	ATP6	5.46377	D35 Only	D35 Only	D35 Only
ENSG00000164929	79870	BAALC	12.8192	Both	Both	Both	ENSG00000205464	92270	ATP6AP1L	7.60836	Both	Both	Both
ENSG00000136881	570	BAAT	5.05225	D20 Only	D20 Only	D20 Only	ENSG00000165240	538	ATP7A	7.8734	Both	Both	Both
ENSG00000186318	23621	BACE1	6.62546	Both	Both	Both	ENSG00000123191	540	ATP7B	2.20012	D35 Only	D35 Only	D35 Only
ENSG00000156273	571	BACH1	2.86359	Both	Both	Both	ENSG00000228253	4509	ATP8	2.75086	D35 Only	D35 Only	D35 Only
ENSG00000112182	60468	BACH2	22.9976	Both	Both	Both	ENSG00000081923	5205	ATP8B1	5.1945	D35 Only	D35 Only	D35 Only
ENSG00000107262	573	BAG1	2.08393	D20 Only	D20 Only	D20 Only	ENSG00000104043	79895	ATP8B4	26.3721	D35 Only	D35 Only	D35 Only
ENSG00000266074	57597	BAHCC1	24.6503	Both	Both	Both	ENSG00000054793	10079	ATP9A	2.75703	Both	Both	Both
ENSG00000176788	10409	BASP1	2.59338	D20 Only	D20 Only	D20 Only	ENSG00000166377	374868	ATP9B	2.04376	D35 Only	D35 Only	D35 Only
ENSG00000198604	11177	BAZ1A	3.65448	D20 Only	D20 Only	D20 Only	ENSG00000107518	26033	ATRNL1	9.08779	Both	Both	Both
ENSG00000214413	92482	BBIP1	2.85284	D20 Only	D20 Only	D20 Only	ENSG00000124788	6310	ATXN1	21.6454	Both	Both	Both
ENSG00000119636	80127	BBOF1	15.8469	Both	Both	Both	ENSG00000166148	552	AVPR1A	151.704	Both	Both	Both
ENSG00000179941	79738	BBS10	2.39954	D20 Only	D20 Only	D20 Only	ENSG00000163512	64343	AZI2	2.12072	Both	Both	Both
ENSG00000181004	166379	BBS12	2.00619	D20 Only	D20 Only	D20 Only	ENSG00000166710	567	B2M	5.67055	D35 Only	D35 Only	D35 Only
ENSG00000125124	583	BBS2	2.12206	Both	Both	Both	ENSG00000162630	8707	B3GALT2	99.0364	Both	Both	Both
ENSG00000163093	129880	BBS5	3.13172	Both	Both	Both	ENSG00000187676	145173	B3GLCT	3.34103	D35 Only	D35 Only	D35 Only
ENSG00000138686	55212	BBS7	2.38318	D20 Only	D20 Only	D20 Only	ENSG00000176597	84002	B3GNT5	2.56521	Both	Both	Both
ENSG00000122507	27241	BBS9	2.11753	Both	Both	Both	ENSG00000135454	2583	B4GALNT1	22.524	Both	Both	Both
ENSG00000186666	144233	BCDIN3D	3.36468	Both	Both	Both	ENSG00000086062	2683	B4GALT1	4.6713	D35 Only	D35 Only	D35 Only
ENSG00000258057	100286844	BCDIN3D-AS1	9.38496	Both	Both	Both	ENSG00000118276	9331	B4GALT6	2.29479	D35 Only	D35 Only	D35 Only
ENSG00000171791	596	BCL2	3.6304	Both	Both	Both	ENSG00000174684	11041	B4GAT1	2.48126	Both	Both	Both
ENSG00000110987	605	BCL7A	3.91998	D20 Only	D20 Only	D20 Only	ENSG00000164929	79870	BAALC	16.2853	Both	Both	Both
ENSG00000099385	9274	BCL7C	3.23349	D20 Only	D20 Only	D20 Only	ENSG00000247081	100499183	BAALC-AS1	2.4423	D35 Only	D35 Only	D35 Only
ENSG00000173681	256643	BCLAF3	3.31417	D20 Only	D20 Only	D20 Only	ENSG00000186318	23621	BACE1	6.30195	Both	Both	Both
ENSG00000197580	83875	BCO2	8.37007	Both	Both	Both	ENSG00000182240	25825	BACE2	2.29744	D35 Only	D35 Only	D35 Only
ENSG00000085185	63035	BCORL1	2.82564	D20 Only	D20 Only	D20 Only	ENSG00000156273	571	BACH1	2.18203	Both	Both	Both
ENSG00000176697	627	BDNF	4.39538	Both	Both	Both	ENSG00000112182	60468	BACH2	3.99239	Both	Both	Both
ENSG00000162373	79656	BEND5	7.44122	D20 Only	D20 Only	D20 Only	ENSG00000266074	57597	BAHCC1	10.0357	Both	Both	Both
ENSG00000165626	222389	BEND7	2.6623	D20 Only	D20 Only	D20 Only	ENSG00000095739	25805	BAMBI	6.71884	D35 Only	D35 Only	D35 Only
ENSG00000167995	7439	BEST1	6.10613	Both	Both	Both	ENSG00000119636	80127	BBOF1	25.0432	Both	Both	Both
ENSG00000133169	55859	BEX1	3.55753	D20 Only	D20 Only	D20 Only	ENSG00000174483	582	BBS1	3.62745	D35 Only	D35 Only	D35 Only
ENSG00000102409	56271	BEX4	3.4448	D20 Only	D20 Only	D20 Only	ENSG00000125124	583	BBS2	3.2316	Both	Both	Both
ENSG00000198908	80823	BHLHB9	4.5732	Both	Both	Both	ENSG00000163093	129880	BBS5	12.6829	Both	Both	Both
ENSG00000122870	80114	BICC1	6.21838	Both	Both	Both	ENSG00000122507	27241	BBS9	2.42078	Both	Both	Both
ENSG00000110330	329	BIRC2	2.29385	D20 Only	D20 Only	D20 Only	ENSG00000137936	8412	BCAR3	2.71332	D35 Only	D35 Only	D35 Only
ENSG00000023445	330	BIRC3	15.6544	Both	Both	Both	ENSG00000186666	144233	BCDIN3D	2.41414	Both	Both	Both
ENSG00000134897	54841	BIVM	7.14193	Both	Both	Both	ENSG00000258057	100286844	BCDIN3D-AS1	3.84381	Both	Both	Both
ENSG00000166619	10904	BLCAP	2.49116	D20 Only	D20 Only	D20 Only	ENSG00000114200	590	BCHE	5.14379	D35 Only	D35 Only	D35 Only
ENSG00000196072	282991	BLOC1S2	2.12734	D20 Only	D20 Only	D20 Only	ENSG00000171791	596	BCL2	11.7294	Both	Both	Both
ENSG00000104164	26258	BLOC1S6	2.30897	D20 Only	D20 Only	D20 Only	ENSG00000113916	604	BCL6	3.45282	D35 Only	D35 Only	D35 Only
ENSG00000168283	648	BMI1	11.728	Both	Both	Both	ENSG00000197580	83875	BCO2	12.2631	Both	Both	Both
ENSG00000152785	651	BMP3	37.6806	Both	Both	Both	ENSG00000168398	624	BDKRB2	39.9857	D35 Only	D35 Only	D35 Only
ENSG00000112175	653	BMP5	6.25326	Both	Both	Both	ENSG00000176697	627	BDNF	2.86944	Both	Both	Both
ENSG00000164619	168667	BMPER	12.7438	Both	Both	Both	ENSG00000167995	7439	BEST1	4.63524	Both	Both	Both
ENSG00000138696	658	BMPR1B	13.858	Both	Both	Both	ENSG00000182492	633	BGN	10.4782	D35 Only	D35 Only	D35 Only
ENSG00000204217	659	BMPR2	7.08715	Both	Both	Both	ENSG00000198908	80823	BHLHB9	2.0112	Both	Both	Both
ENSG00000204177	399761	BMS1P1	3.17845	Both	Both	Both	ENSG00000134107	8553	BHLHE40	13.9485	D35 Only	D35 Only	D35 Only
ENSG00000164603	154743	BMT2	4.82779	Both	Both	Both	ENSG00000123095	79365	BHLHE41	9.56714	D35 Only	D35 Only	D35 Only
ENSG00000169594	646	BNC1	3.09396	Both	Both	Both	ENSG00000122870	80114	BICC1	29.267	Both	Both	Both
ENSG00000104765	665	BNIP3L	4.88721	D20 Only	D20 Only	D20 Only	ENSG00000023445	330	BIRC3	649.361	Both	Both	Both
ENSG00000225439	100507171	BOLA3-AS1	2.11826	D20 Only	D20 Only	D20 Only	ENSG00000134897	54841	BIVM	4.8523	Both	Both	Both
ENSG00000166275	119032	BORCS7	5.15712	Both	Both	Both	ENSG00000095585	29760	BLNK	52.3992	D35 Only	D35 Only	D35 Only
ENSG00000172331	669	BPGM	3.03938	D20 Only	D20 Only	D20 Only	ENSG00000168283	648	BMI1	4.43665	Both	Both	Both
ENSG00000078725	1620	BRINP1	2.21276	D20 Only	D20 Only	D20 Only	ENSG00000168487	649	BMP1	2.53356	D35 Only	D35 Only	D35 Only
ENSG00000198797	57795	BRINP2	17.0808	Both	Both	Both	ENSG00000138756	55589	BMP2K	3.1857	D35 Only	D35 Only	D35 Only
ENSG00000162670	339479	BRINP3	76.1563	Both	Both	Both	ENSG00000152785	651	BMP3	24.5499	Both	Both	Both
ENSG00000100916	84312	BRMS1L	2.35357	D20 Only	D20 Only	D20 Only	ENSG00000112175	653	BMP5	113.315	Both	Both	Both
ENSG00000164061	8927	BSN	3.16491	D20 Only	D20 Only	D20 Only	ENSG00000101144	655	BMP7	2.412	D35 Only	D35 Only	D35 Only
ENSG00000148925	84280	BTBD10	3.82673	D20 Only	D20 Only	D20 Only	ENSG00000164619	168667	BMPER	102.148	Both	Both	Both
ENSG00000132640	22903	BTBD3	2.07956	D20 Only	D20 Only	D20 Only	ENSG00000138696	658	BMPR1B	6.59448	Both	Both	Both
ENSG00000183826	114781	BTBD9	3.05762	D20 Only	D20 Only	D20 Only	ENSG00000204217	659	BMPR2	6.22312	Both	Both	Both
ENSG00000134717	91408	BTF3L4	2.03035	D20 Only	D20 Only	D20 Only	ENSG00000204177	399761	BMS1P1	4.60624	Both	Both	Both
ENSG00000159388	7832	BTG2	6.81691	Both	Both	Both	ENSG00000164603	154743	BMT2	3.37107	Both	Both	Both
ENSG00000166167	8945	BTRC	2.14491	D20 Only	D20 Only	D20 Only	ENSG00000169594	646	BNC1	6.70809	Both	Both	Both
ENSG00000112276	11149	BVES	3.99892	Both	Both	Both	ENSG00000144857	91653	BOC	11.6391	D35 Only	D35 Only	D35 Only
ENSG00000136261	28969	BZW2	2.3378	D20 Only	D20 Only	D20 Only	ENSG00000166275	119032	BORCS7	4.55318	Both	Both	Both
ENSG00000180425	54494	C11orf71	6.27802	Both	Both	Both	ENSG00000198797	57795	BRINP2	2.33825	Both	Both	Both
ENSG00000166352	119710	C11orf74	2.15748	D20 Only	D20 Only	D20 Only	ENSG00000162670	339479	BRINP3	41.581	Both	Both	Both
ENSG00000185742	399947	C11orf87	64.3441	Both	Both	Both	ENSG00000133639	694	BTG1	2.27607	D35 Only	D35 Only	D35 Only
ENSG00000183644	399949	C11orf88	29.8739	Both	Both	Both	ENSG00000159388	7832	BTG2	15.1911	Both	Both	Both
ENSG00000188070	65998	C11orf95	3.80529	D20 Only	D20 Only	D20 Only	ENSG00000154640	10950	BTG3	3.90009	D35 Only	D35 Only	D35 Only
ENSG00000047621	57102	C12orf4	2.87525	D20 Only	D20 Only	D20 Only	ENSG00000124549	54718	BTN2A3P	2.24315	D35 Only	D35 Only	D35 Only
ENSG00000204954	728568	C12orf73	2.25392	D20 Only	D20 Only	D20 Only	ENSG00000026950	11119	BTN3A1	3.76124	D35 Only	D35 Only	D35 Only
ENSG00000174456	400073	C12orf76	4.22246	Both	Both	Both	ENSG00000186470	11118	BTN3A2	6.54956	D35 Only	D35 Only	D35 Only
ENSG00000227051	56967	C14orf132	5.44429	D20 Only	D20 Only	D20 Only	ENSG00000111801	10384	BTN3A3	6.56083	D35 Only	D35 Only	D35 Only
ENSG00000139971	145407	C14orf37	2.63954	D20 Only	D20 Only	D20 Only	ENSG00000112276	11149	BVES	3.42399	Both	Both	Both
ENSG00000186073	84529	C15orf41	2.27177	D20 Only	D20 Only	D20 Only	ENSG00000182919	28970	C11orf54	2.04097	D35 Only	D35 Only	D35 Only
ENSG00000205363	388135	C15orf59	6.38562	D20 Only	D20 Only	D20 Only	ENSG00000137691	85016	C11orf70	5.50512	D35 Only	D35 Only	D35 Only
ENSG00000189227	145853	C15orf61	9.66635	Both	Both	Both	ENSG00000180425	54494	C11orf71	2.08721	Both	Both	Both
ENSG00000261652	145788	C15orf65	5.25781	D20 Only	D20 Only	D20 Only	ENSG00000185742	399947	C11orf87	9.68838	Both	Both	Both
ENSG00000256806	388327	C17orf100	13.3655	Both	Both	Both	ENSG00000183644	399949	C11orf88	86.9942	Both	Both	Both
ENSG00000212719	339263	C17orf51	2.70903	D20 Only	D20 Only	D20 Only	ENSG00000235162	387882	C12orf75	3.20536	D35 Only	D35 Only	D35 Only
ENSG00000108666	64149	C17orf75	2.85133	D20 Only	D20 Only	D20 Only	ENSG00000174456	400073	C12orf76	2.21124	Both	Both	Both
ENSG00000187624	400566	C17orf97	3.75294	Both	Both	Both	ENSG00000179008	317761	C14orf39	5.57802	D35 Only	D35 Only	D35 Only
ENSG00000177576	497661	C18orf32	7.11206	Both	Both	Both	ENSG00000169609	123207	C15orf40	2.23053	D35 Only	D35 Only	D35 Only
ENSG00000131943	83636	C19orf12	4.17562	D20 Only	D20 Only	D20 Only	ENSG00000189227	145853	C15orf61	4.65523	Both	Both	Both
ENSG00000171155	29071	C1GALT1C1	2.21672	D20 Only	D20 Only	D20 Only	ENSG00000256806	388327	C17orf100	3.11083	Both	Both	Both
ENSG00000119280	84886	C1orf198	2.04615	D20 Only	D20 Only	D20 Only	ENSG00000187624	400566	C17orf97	4.96563	Both	Both	Both
ENSG00000116667	81563	C1orf21	2.34372	D20 Only	D20 Only	D20 Only	ENSG00000177576	497661	C18orf32	3.36286	Both	Both	Both
ENSG00000142686	127703	C1orf216	4.45655	D20 Only	D20 Only	D20 Only	ENSG00000182795	79098	C1orf116	4.10422	D35 Only	D35 Only	D35 Only
ENSG00000164008	79078	C1orf50	6.58439	D20 Only	D20 Only	D20 Only	ENSG00000118292	79630	C1orf54	2.02784	D35 Only	D35 Only	D35 Only
ENSG00000165985	389941	C1QL3	5.23711	Both	Both	Both	ENSG00000165985	389941	C1QL3	3.02362	Both	Both	Both
ENSG00000186897	338761	C1QL4	62.5947	D20 Only	D20 Only	D20 Only	ENSG00000082196	114899	C1QTNF3	8.2721	Both	Both	Both
ENSG00000082196	114899	C1QTNF3	7.88255	Both	Both	Both	ENSG00000133466	114904	C1QTNF6	3.48335	D35 Only	D35 Only	D35 Only
ENSG00000088854	25943	C20orf194	6.35127	Both	Both	Both	ENSG00000159403	715	C1R	5.94357	D35 Only	D35 Only	D35 Only
ENSG00000198535	145741	C2CD4A	15.6544	Both	Both	Both	ENSG00000205885	283314	C1RL-AS1	3.84602	D35 Only	D35 Only	D35 Only
ENSG00000172478	79919	C2orf54	27.4069	Both	Both	Both	ENSG00000182326	716	C1S	7.16174	D35 Only	D35 Only	D35 Only
ENSG00000188674	389073	C2orf80	17.2948	D20 Only	D20 Only	D20 Only	ENSG00000088854	25943	C20orf194	2.38128	Both	Both	Both
ENSG00000187699	84281	C2orf88	5.44027	Both	Both	Both	ENSG00000172375	9854	C2CD2L	3.82995	D35 Only	D35 Only	D35 Only
ENSG00000114405	57415	C3orf14	4.32014	D20 Only	D20 Only	D20 Only	ENSG00000198535	145741	C2CD4A	963.246	Both	Both	Both
ENSG00000198590	339883	C3orf35	2.40174	Both	Both	Both	ENSG00000205502	388125	C2CD4B	235.357	D35 Only	D35 Only	D35 Only
ENSG00000188315	375341	C3orf62	2.0409	Both	Both	Both	ENSG00000172478	79919	C2orf54	159.99	Both	Both	Both
ENSG00000187068	285382	C3orf70	6.00488	D20 Only	D20 Only	D20 Only	ENSG00000204128	257407	C2orf72	5.22645	D35 Only	D35 Only	D35 Only
ENSG00000180044	401097	C3orf80	4.10321	Both	Both	Both	ENSG00000187699	84281	C2orf88	9.19851	Both	Both	Both
ENSG00000154274	55286	C4orf19	6.88556	Both	Both	Both	ENSG00000125730	718	C3	3.58043	D35 Only	D35 Only	D35 Only
ENSG00000164096	401152	C4orf3	2.59578	D20 Only	D20 Only	D20 Only	ENSG00000198590	339883	C3orf35	6.35722	Both	Both	Both
ENSG00000151470	132321	C4orf33	2.92613	D20 Only	D20 Only	D20 Only	ENSG00000188315	375341	C3orf62	2.54736	Both	Both	Both
ENSG00000181215	389197	C4orf50	6.1574	Both	Both	Both	ENSG00000180044	401097	C3orf80	6.40259	Both	Both	Both
ENSG00000106804	727	C5	10.6869	Both	Both	Both	ENSG00000154274	55286	C4orf19	22.0293	Both	Both	Both
ENSG00000181904	134553	C5orf24	5.60772	Both	Both	Both	ENSG00000205129	441054	C4orf47	4.85301	D35 Only	D35 Only	D35 Only
ENSG00000181751	90355	C5orf30	2.02365	D20 Only	D20 Only	D20 Only	ENSG00000181215	389197	C4orf50	3.27411	Both	Both	Both
ENSG00000197603	65250	C5orf42	3.95501	Both	Both	Both	ENSG00000106804	727	C5	9.37384	Both	Both	Both
ENSG00000215217	134121	C5orf49	16.8098	Both	Both	Both	ENSG00000181904	134553	C5orf24	5.83225	Both	Both	Both
ENSG00000234511	133874	C5orf58	673.056	Both	Both	Both	ENSG00000197603	65250	C5orf42	3.62334	Both	Both	Both
ENSG00000164241	401207	C5orf63	2.54881	D20 Only	D20 Only	D20 Only	ENSG00000215217	134121	C5orf49	38.7986	Both	Both	Both
ENSG00000039537	729	C6	21.5154	Both	Both	Both	ENSG00000234511	133874	C5orf58	15.3526	Both	Both	Both
ENSG00000112539	168090	C6orf118	77.159	Both	Both	Both	ENSG00000039537	729	C6	416.183	Both	Both	Both
ENSG00000137434	347744	C6orf52	2.61889	D20 Only	D20 Only	D20 Only	ENSG00000112539	168090	C6orf118	161.015	Both	Both	Both
ENSG00000198663	221477	C6orf89	2.44766	Both	Both	Both	ENSG00000203872	206412	C6orf163	5.57821	D35 Only	D35 Only	D35 Only
ENSG00000112936	730	C7	29.4578	Both	Both	Both	ENSG00000204387	50854	C6orf48	2.48621	D35 Only	D35 Only	D35 Only
ENSG00000182648	129790	C7orf13	2.36806	D20 Only	D20 Only	D20 Only	ENSG00000198663	221477	C6orf89	3.63502	Both	Both	Both
ENSG00000153790	136895	C7orf31	4.62639	Both	Both	Both	ENSG00000112936	730	C7	1934.46	Both	Both	Both
ENSG00000165084	116328	C8orf34	5.26675	Both	Both	Both	ENSG00000153790	136895	C7orf31	7.32453	Both	Both	Both
ENSG00000248801	286189	C8orf34-AS1	5.29143	D20 Only	D20 Only	D20 Only	ENSG00000164746	136288	C7orf57	4.67282	D35 Only	D35 Only	D35 Only
ENSG00000156172	157657	C8orf37	2.35908	Both	Both	Both	ENSG00000165084	116328	C8orf34	4.41773	Both	Both	Both
ENSG00000213865	56260	C8orf44	2.76407	Both	Both	Both	ENSG00000156172	157657	C8orf37	2.82926	Both	Both	Both
ENSG00000169085	254778	C8orf46	7.2828	Both	Both	Both	ENSG00000213865	56260	C8orf44	2.37047	Both	Both	Both
ENSG00000164743	157773	C8orf48	4.97023	Both	Both	Both	ENSG00000169085	254778	C8orf46	8.7328	Both	Both	Both
ENSG00000147894	203228	C9orf72	2.00021	D20 Only	D20 Only	D20 Only	ENSG00000164743	157773	C8orf48	3.79017	Both	Both	Both
ENSG00000154975	56934	CA10	209.17	Both	Both	Both	ENSG00000148120	84909	C9orf3	3.04514	D35 Only	D35 Only	D35 Only
ENSG00000164879	761	CA3	5.03204	D20 Only	D20 Only	D20 Only	ENSG00000186354	286223	C9orf47	5.24876	D35 Only	D35 Only	D35 Only
ENSG00000102547	81617	CAB39L	4.52874	Both	Both	Both	ENSG00000154975	56934	CA10	22.8471	Both	Both	Both
ENSG00000183346	219621	CABCOCO1	14.0515	Both	Both	Both	ENSG00000074410	771	CA12	7.43968	D35 Only	D35 Only	D35 Only
ENSG00000149679	81928	CABLES2	2.05729	D20 Only	D20 Only	D20 Only	ENSG00000185015	377677	CA13	5.18335	D35 Only	D35 Only	D35 Only
ENSG00000154040	26256	CABYR	3.42021	D20 Only	D20 Only	D20 Only	ENSG00000104267	760	CA2	4.72335	D35 Only	D35 Only	D35 Only
ENSG00000141837	773	CACNA1A	2.29291	D20 Only	D20 Only	D20 Only	ENSG00000167434	762	CA4	2.66118	D35 Only	D35 Only	D35 Only
ENSG00000148408	774	CACNA1B	4.45411	D20 Only	D20 Only	D20 Only	ENSG00000178538	767	CA8	2.18911	D35 Only	D35 Only	D35 Only
ENSG00000151067	775	CACNA1C	8.09295	Both	Both	Both	ENSG00000102547	81617	CAB39L	2.04972	Both	Both	Both
ENSG00000157388	776	CACNA1D	2.9132	Both	Both	Both	ENSG00000183346	219621	CABCOCO1	38.3941	Both	Both	Both
ENSG00000198216	777	CACNA1E	2.00277	D20 Only	D20 Only	D20 Only	ENSG00000151067	775	CACNA1C	11.7443	Both	Both	Both
ENSG00000153956	781	CACNA2D1	3.55927	D20 Only	D20 Only	D20 Only	ENSG00000157388	776	CACNA1D	15.8713	Both	Both	Both
ENSG00000157445	55799	CACNA2D3	7.11845	Both	Both	Both	ENSG00000157445	55799	CACNA2D3	3.68161	Both	Both	Both
ENSG00000067191	782	CACNB1	3.25295	D20 Only	D20 Only	D20 Only	ENSG00000182389	785	CACNB4	2.69333	Both	Both	Both
ENSG00000182389	785	CACNB4	4.02436	Both	Both	Both	ENSG00000075461	27092	CACNG4	2.40848	Both	Both	Both
ENSG00000075461	27092	CACNG4	12.9437	Both	Both	Both	ENSG00000182985	23705	CADM1	5.13915	Both	Both	Both
ENSG00000182985	23705	CADM1	16.9157	Both	Both	Both	ENSG00000163618	8618	CADPS	2.90629	Both	Both	Both
ENSG00000175161	253559	CADM2	9.78179	D20 Only	D20 Only	D20 Only	ENSG00000104327	793	CALB1	2.22718	Both	Both	Both
ENSG00000162706	57863	CADM3	10.4406	D20 Only	D20 Only	D20 Only	ENSG00000172137	794	CALB2	6.72236	Both	Both	Both
ENSG00000105767	199731	CADM4	3.43088	D20 Only	D20 Only	D20 Only	ENSG00000012822	57658	CALCOCO1	3.14357	D35 Only	D35 Only	D35 Only
ENSG00000163618	8618	CADPS	12.2109	Both	Both	Both	ENSG00000136436	10241	CALCOCO2	3.13722	D35 Only	D35 Only	D35 Only
ENSG00000104327	793	CALB1	4.57372	Both	Both	Both	ENSG00000122786	800	CALD1	2.94438	D35 Only	D35 Only	D35 Only
ENSG00000172137	794	CALB2	3.16497	Both	Both	Both	ENSG00000164451	221301	CALHM4	10.6268	Both	Both	Both
ENSG00000164451	221301	CALHM4	177.185	Both	Both	Both	ENSG00000178033	254228	CALHM5	20.3743	Both	Both	Both
ENSG00000178033	254228	CALHM5	19.4996	Both	Both	Both	ENSG00000058404	816	CAMK2B	6.25445	Both	Both	Both
ENSG00000143933	805	CALM2	4.3061	D20 Only	D20 Only	D20 Only	ENSG00000145349	817	CAMK2D	9.82547	Both	Both	Both
ENSG00000058404	816	CAMK2B	8.93556	Both	Both	Both	ENSG00000162545	55450	CAMK2N1	11.7771	Both	Both	Both
ENSG00000145349	817	CAMK2D	2.32943	Both	Both	Both	ENSG00000152495	814	CAMK4	3.07293	Both	Both	Both
ENSG00000162545	55450	CAMK2N1	27.7091	Both	Both	Both	ENSG00000162909	824	CAPN2	3.51236	D35 Only	D35 Only	D35 Only
ENSG00000152495	814	CAMK4	7.73555	Both	Both	Both	ENSG00000077274	827	CAPN6	2.34558	D35 Only	D35 Only	D35 Only
ENSG00000164615	819	CAMLG	2.39313	D20 Only	D20 Only	D20 Only	ENSG00000131375	23473	CAPN7	2.83589	Both	Both	Both
ENSG00000130559	157922	CAMSAP1	2.67135	D20 Only	D20 Only	D20 Only	ENSG00000110888	65981	CAPRIN2	2.20427	D35 Only	D35 Only	D35 Only
ENSG00000118200	23271	CAMSAP2	4.69981	D20 Only	D20 Only	D20 Only	ENSG00000180881	84698	CAPS2	8.35742	Both	Both	Both
ENSG00000171735	23261	CAMTA1	2.15065	D20 Only	D20 Only	D20 Only	ENSG00000152611	133690	CAPSL	126.67	Both	Both	Both
ENSG00000112186	10486	CAP2	3.98306	D20 Only	D20 Only	D20 Only	ENSG00000105483	22900	CARD8	2.20563	Both	Both	Both
ENSG00000131375	23473	CAPN7	2.27134	Both	Both	Both	ENSG00000138380	79800	CARF	4.54187	Both	Both	Both
ENSG00000180881	84698	CAPS2	2.37911	Both	Both	Both	ENSG00000164326	9607	CARTPT	904.816	Both	Both	Both
ENSG00000152611	133690	CAPSL	53.7751	Both	Both	Both	ENSG00000118307	55259	CASC1	37.4144	Both	Both	Both
ENSG00000105483	22900	CARD8	2.18802	Both	Both	Both	ENSG00000272168	401237	CASC15	3.12708	Both	Both	Both
ENSG00000138380	79800	CARF	7.39181	Both	Both	Both	ENSG00000177640	255082	CASC2	25.1753	Both	Both	Both
ENSG00000164326	9607	CARTPT	39.0973	Both	Both	Both	ENSG00000166734	113201	CASC4	2.82062	Both	Both	Both
ENSG00000118307	55259	CASC1	12.7165	Both	Both	Both	ENSG00000137752	834	CASP1	131.548	D35 Only	D35 Only	D35 Only
ENSG00000272168	401237	CASC15	4.87139	Both	Both	Both	ENSG00000196954	837	CASP4	88.7055	D35 Only	D35 Only	D35 Only
ENSG00000177640	255082	CASC2	18.9771	Both	Both	Both	ENSG00000165806	840	CASP7	3.95952	D35 Only	D35 Only	D35 Only
ENSG00000166734	113201	CASC4	2.53386	Both	Both	Both	ENSG00000153113	831	CAST	3.43823	D35 Only	D35 Only	D35 Only
ENSG00000127995	64921	CASD1	5.41038	D20 Only	D20 Only	D20 Only	ENSG00000121691	847	CAT	3.48281	D35 Only	D35 Only	D35 Only
ENSG00000147044	8573	CASK	2.48967	D20 Only	D20 Only	D20 Only	ENSG00000166762	117155	CATSPER2	5.46267	Both	Both	Both
ENSG00000130940	54897	CASZ1	7.91565	D20 Only	D20 Only	D20 Only	ENSG00000179397	257044	CATSPERE	6.70949	Both	Both	Both
ENSG00000166762	117155	CATSPER2	2.58888	Both	Both	Both	ENSG00000105974	857	CAV1	12.2303	D35 Only	D35 Only	D35 Only
ENSG00000179397	257044	CATSPERE	14.1374	Both	Both	Both	ENSG00000105971	858	CAV2	20.2776	Both	Both	Both
ENSG00000105971	858	CAV2	6.30833	Both	Both	Both	ENSG00000168497	8436	CAVIN2	60.8755	Both	Both	Both
ENSG00000168497	8436	CAVIN2	10.8962	Both	Both	Both	ENSG00000078699	9139	CBFA2T2	2.41257	D35 Only	D35 Only	D35 Only
ENSG00000170681	347273	CAVIN4	3.5275	D20 Only	D20 Only	D20 Only	ENSG00000067955	865	CBFB	2.12627	Both	Both	Both
ENSG00000067955	865	CBFB	2.43166	Both	Both	Both	ENSG00000114423	868	CBLB	2.00606	Both	Both	Both
ENSG00000114423	868	CBLB	3.33139	Both	Both	Both	ENSG00000102924	869	CBLN1	3.37838	Both	Both	Both
ENSG00000102924	869	CBLN1	18.2757	Both	Both	Both	ENSG00000141668	147381	CBLN2	75.2593	Both	Both	Both
ENSG00000141668	147381	CBLN2	344.258	Both	Both	Both	ENSG00000215126	150472	CBWD2	4.35288	Both	Both	Both
ENSG00000136682	150472	CBWD2	2.06052	D20 Only	Both	Both	ENSG00000196873	445571	CBWD3	4.54084	D35 Only	D35 Only	D35 Only
ENSG00000215126	150472	CBWD2	2.73958	Both	Both	Both	ENSG00000147996	220869	CBWD5	3.84634	D35 Only	D35 Only	D35 Only
ENSG00000266405	645158	CBX3P2	6.03089	Both	Both	Both	ENSG00000266405	645158	CBX3P2	3.99491	Both	Both	Both
ENSG00000141582	8535	CBX4	5.45093	Both	Both	Both	ENSG00000141582	8535	CBX4	5.5201	Both	Both	Both
ENSG00000141570	57332	CBX8	9.37092	Both	Both	Both	ENSG00000141570	57332	CBX8	3.9976	Both	Both	Both
ENSG00000183287	147372	CCBE1	31.3005	Both	Both	Both	ENSG00000183287	147372	CCBE1	6.84318	Both	Both	Both
ENSG00000150636	79839	CCDC102B	4.31453	Both	Both	Both	ENSG00000150636	79839	CCDC102B	20.6055	Both	Both	Both
ENSG00000164221	153733	CCDC112	4.28604	D20 Only	D20 Only	D20 Only	ENSG00000176714	79635	CCDC121	4.04508	Both	Both	Both
ENSG00000176714	79635	CCDC121	3.11269	Both	Both	Both	ENSG00000169193	90693	CCDC126	4.94826	Both	Both	Both
ENSG00000151773	160857	CCDC122	3.76424	D20 Only	D20 Only	D20 Only	ENSG00000163081	151278	CCDC140	64.0428	Both	Both	Both
ENSG00000183323	202243	CCDC125	2.11222	D20 Only	D20 Only	D20 Only	ENSG00000163492	285025	CCDC141	2.49264	D35 Only	D35 Only	D35 Only
ENSG00000169193	90693	CCDC126	6.8876	Both	Both	Both	ENSG00000135205	57639	CCDC146	27.9092	Both	Both	Both
ENSG00000163081	151278	CCDC140	24.4471	Both	Both	Both	ENSG00000153237	130940	CCDC148	5.56719	Both	Both	Both
ENSG00000135205	57639	CCDC146	18.449	Both	Both	Both	ENSG00000120262	80129	CCDC170	34.4488	Both	Both	Both
ENSG00000153237	130940	CCDC148	3.04019	Both	Both	Both	ENSG00000164989	203238	CCDC171	2.71632	D35 Only	D35 Only	D35 Only
ENSG00000120262	80129	CCDC170	7.89674	Both	Both	Both	ENSG00000154479	129881	CCDC173	3.82579	Both	Both	Both
ENSG00000154479	129881	CCDC173	5.01486	Both	Both	Both	ENSG00000151838	729665	CCDC175	22.7857	Both	Both	Both
ENSG00000151838	729665	CCDC175	39.3945	Both	Both	Both	ENSG00000166960	374864	CCDC178	52.339	Both	Both	Both
ENSG00000166960	374864	CCDC178	17.5891	Both	Both	Both	ENSG00000197816	100499483	CCDC180	4.13637	D35 Only	D35 Only	D35 Only
ENSG00000117477	57821	CCDC181	3.08884	D20 Only	D20 Only	D20 Only	ENSG00000177875	387856	CCDC184	3.54575	Both	Both	Both
ENSG00000177875	387856	CCDC184	58.2042	Both	Both	Both	ENSG00000185860	339512	CCDC190	146.019	D35 Only	D35 Only	D35 Only
ENSG00000163617	57577	CCDC191	6.01337	Both	Both	Both	ENSG00000163617	57577	CCDC191	8.54282	Both	Both	Both
ENSG00000100557	55195	CCDC198	841.481	Both	Both	Both	ENSG00000100557	55195	CCDC198	341.002	Both	Both	Both
ENSG00000151468	83643	CCDC3	6.58757	Both	Both	Both	ENSG00000151468	83643	CCDC3	5.24932	Both	Both	Both
ENSG00000186409	728621	CCDC30	21.8634	Both	Both	Both	ENSG00000186409	728621	CCDC30	17.5172	Both	Both	Both
ENSG00000152492	152137	CCDC50	5.1061	Both	Both	Both	ENSG00000145075	339829	CCDC39	3.18367	D35 Only	D35 Only	D35 Only
ENSG00000183273	160777	CCDC60	40.3989	Both	Both	Both	ENSG00000141519	55036	CCDC40	2.97709	D35 Only	D35 Only	D35 Only
ENSG00000130783	84660	CCDC62	26.4674	Both	Both	Both	ENSG00000152492	152137	CCDC50	2.52752	Both	Both	Both
ENSG00000139537	85478	CCDC65	41.4113	Both	Both	Both	ENSG00000176155	284001	CCDC57	3.71036	D35 Only	D35 Only	D35 Only
ENSG00000216937	79741	CCDC7	20.4795	Both	Both	Both	ENSG00000183273	160777	CCDC60	50.2847	Both	Both	Both
ENSG00000253276	168455	CCDC71L	4.05825	Both	Both	Both	ENSG00000130783	84660	CCDC62	9.36713	Both	Both	Both
ENSG00000091986	151887	CCDC80	4.63602	Both	Both	Both	ENSG00000139537	85478	CCDC65	34.949	Both	Both	Both
ENSG00000149231	79780	CCDC82	2.88535	Both	Both	Both	ENSG00000216937	79741	CCDC7	16.041	Both	Both	Both
ENSG00000115355	55704	CCDC88A	2.02938	D20 Only	D20 Only	D20 Only	ENSG00000253276	168455	CCDC71L	2.8447	Both	Both	Both
ENSG00000137500	60492	CCDC90B	2.40927	D20 Only	D20 Only	D20 Only	ENSG00000091986	151887	CCDC80	47.6673	Both	Both	Both
ENSG00000123106	55297	CCDC91	3.37301	D20 Only	D20 Only	D20 Only	ENSG00000149201	60494	CCDC81	3.83567	D35 Only	D35 Only	D35 Only
ENSG00000119242	80212	CCDC92	29.3023	Both	Both	Both	ENSG00000149231	79780	CCDC82	2.32681	Both	Both	Both
ENSG00000125633	54520	CCDC93	2.07167	D20 Only	D20 Only	D20 Only	ENSG00000119242	80212	CCDC92	21.8845	Both	Both	Both
ENSG00000187094	885	CCK	54.2917	D20 Only	D20 Only	D20 Only	ENSG00000275385	6362	CCL18	231.707	D35 Only	D35 Only	D35 Only
ENSG00000133101	8900	CCNA1	10.7769	Both	Both	Both	ENSG00000108691	6347	CCL2	54.4115	D35 Only	D35 Only	D35 Only
ENSG00000166946	23582	CCNDBP1	2.74508	D20 Only	D20 Only	D20 Only	ENSG00000108700	6355	CCL8	197.45	D35 Only	D35 Only	D35 Only
ENSG00000138764	901	CCNG2	8.16369	Both	Both	Both	ENSG00000133101	8900	CCNA1	6.81933	Both	Both	Both
ENSG00000118816	10983	CCNI	3.62281	D20 Only	D20 Only	D20 Only	ENSG00000118971	894	CCND2	2.06866	D35 Only	D35 Only	D35 Only
ENSG00000107443	54619	CCNJ	2.07188	D20 Only	D20 Only	D20 Only	ENSG00000138764	901	CCNG2	3.34066	Both	Both	Both
ENSG00000103540	9738	CCP110	5.24451	Both	Both	Both	ENSG00000163660	57018	CCNL1	2.6393	D35 Only	D35 Only	D35 Only
ENSG00000260916	9236	CCPG1	2.2259	Both	Both	Both	ENSG00000221978	81669	CCNL2	2.26116	D35 Only	D35 Only	D35 Only
ENSG00000154429	126731	CCSAP	2.24565	D20 Only	D20 Only	D20 Only	ENSG00000152669	10309	CCNO	19.4088	D35 Only	D35 Only	D35 Only
[truncated: 3,006 more rows]

## Sheet: (hESC) UR Genes (D20 only)
UR Genes (D20 only)
[truncated: 1,296 more rows]

## Sheet: (hESC) UR Genes (D35 only)
UR Genes (D35 only)
[truncated: 1,258 more rows]

## Sheet: (hiPSC) Comparing FC > 2
D0vD20							D0vD35
[truncated: 3,176 more rows]

[truncated: 4 more sheets: (hiPSC) UR Genes (D20 only), (hiPSC) UR Genes (D35 only), A. (GO BP) UR D20 only, B. (GO BP) UR D35 only]
