# Supplementary material for: RNA-seq at different stages of human pancreatic β cell differentiation reveals proliferation dynamics and SMAD9 in directing β cell fate
Source: Cell Death Dis. 2026 Mar 10;17(1):302. doi: 10.1038/s41419-026-08529-z (PMC13039864; doi:10.1038/s41419-026-08529-z)
Supplement: Supplementary file 5 — Table S3 [file 41419_2026_8529_MOESM5_ESM.xlsx]

## Sheet: A.D0v20+D0v35 (UR) (no change)
Comparisons (D0v20+D0v35 (UR) (no change))
H9								IPSC
Ensembl ID	EntrezGene	Symbol	FC Comparison	Change in FC	Comparing Ensembl ID	Comparing EntrezGene	Comparing Symbol	Ensembl ID	EntrezGene	Symbol	FC Comparison	Change in FC	Comparing Ensembl ID	Comparing EntrezGene	Comparing Symbol
ENSG00000251595	79963	ABCA11P	D0v20+D0v35 (UR) (no change)	0.695056	H9 Only	H9 Only	H9 Only	ENSG00000183044	18	ABAT	D0v20+D0v35 (UR) (no change)	1.11952	IPSC Only	IPSC Only	IPSC Only
ENSG00000139826	84945	ABHD13	D0v20+D0v35 (UR) (no change)	0.907633	H9 Only	H9 Only	H9 Only	ENSG00000144452	26154	ABCA12	D0v20+D0v35 (UR) (no change)	0.969253	IPSC Only	IPSC Only	IPSC Only
ENSG00000173210	22885	ABLIM3	D0v20+D0v35 (UR) (no change)	1.31387	H9 Only	H9 Only	H9 Only	ENSG00000179869	154664	ABCA13	D0v20+D0v35 (UR) (no change)	0.866495	IPSC Only	IPSC Only	IPSC Only
ENSG00000144476	57007	ACKR3	D0v20+D0v35 (UR) (no change)	1.49897	H9 Only	H9 Only	H9 Only	ENSG00000154262	23460	ABCA6	D0v20+D0v35 (UR) (no change)	0.657388	IPSC Only	IPSC Only	IPSC Only
ENSG00000151726	2180	ACSL1	D0v20+D0v35 (UR) (no change)	1.32108	H9 Only	H9 Only	H9 Only	ENSG00000118777	9429	ABCG2	D0v20+D0v35 (UR) (no change)	1.39851	IPSC Only	IPSC Only	IPSC Only
ENSG00000170634	98	ACYP2	D0v20+D0v35 (UR) (no change)	1.13816	H9 Only	H9 Only	H9 Only	ENSG00000213088	2532	ACKR1	D0v20+D0v35 (UR) (no change)	1.15132	IPSC Only	IPSC Only	IPSC Only
ENSG00000049192	11174	ADAMTS6	D0v20+D0v35 (UR) (no change)	1.14338	H9 Only	H9 Only	H9 Only	ENSG00000164398	23305	ACSL6	D0v20+D0v35 (UR) (no change)	1.24705	IPSC Only	IPSC Only	IPSC Only
ENSG00000185736	105	ADARB2	D0v20+D0v35 (UR) (no change)	1.13317	Both	Both	Both	ENSG00000148848	8038	ADAM12	D0v20+D0v35 (UR) (no change)	0.674953	IPSC Only	IPSC Only	IPSC Only
ENSG00000155897	114	ADCY8	D0v20+D0v35 (UR) (no change)	0.630581	H9 Only	H9 Only	H9 Only	ENSG00000140873	170692	ADAMTS18	D0v20+D0v35 (UR) (no change)	1.44632	IPSC Only	IPSC Only	IPSC Only
ENSG00000248144	126	ADH1C	D0v20+D0v35 (UR) (no change)	0.968187	H9 Only	H9 Only	H9 Only	ENSG00000154736	11096	ADAMTS5	D0v20+D0v35 (UR) (no change)	0.778314	IPSC Only	IPSC Only	IPSC Only
ENSG00000196526	60312	AFAP1	D0v20+D0v35 (UR) (no change)	0.65553	Both	Both	Both	ENSG00000178031	92949	ADAMTSL1	D0v20+D0v35 (UR) (no change)	1.22582	IPSC Only	IPSC Only	IPSC Only
ENSG00000155966	2334	AFF2	D0v20+D0v35 (UR) (no change)	0.694381	H9 Only	H9 Only	H9 Only	ENSG00000185736	105	ADARB2	D0v20+D0v35 (UR) (no change)	1.49635	Both	Both	Both
ENSG00000144218	3899	AFF3	D0v20+D0v35 (UR) (no change)	0.562012	H9 Only	H9 Only	H9 Only	ENSG00000133597	90956	ADCK2	D0v20+D0v35 (UR) (no change)	1.0885	IPSC Only	IPSC Only	IPSC Only
ENSG00000081051	174	AFP	D0v20+D0v35 (UR) (no change)	0.9544	H9 Only	H9 Only	H9 Only	ENSG00000164742	107	ADCY1	D0v20+D0v35 (UR) (no change)	1.07004	IPSC Only	IPSC Only	IPSC Only
ENSG00000273540	123624	AGBL1	D0v20+D0v35 (UR) (no change)	0.945677	H9 Only	H9 Only	H9 Only	ENSG00000135298	577	ADGRB3	D0v20+D0v35 (UR) (no change)	0.672223	IPSC Only	IPSC Only	IPSC Only
ENSG00000146856	340351	AGBL3	D0v20+D0v35 (UR) (no change)	1.31787	H9 Only	H9 Only	H9 Only	ENSG00000150471	23284	ADGRL3	D0v20+D0v35 (UR) (no change)	0.531709	IPSC Only	IPSC Only	IPSC Only
ENSG00000163568	9447	AIM2	D0v20+D0v35 (UR) (no change)	0.744184	H9 Only	H9 Only	H9 Only	ENSG00000153531	113622	ADPRHL1	D0v20+D0v35 (UR) (no change)	1.04162	IPSC Only	IPSC Only	IPSC Only
ENSG00000155085	221264	AK9	D0v20+D0v35 (UR) (no change)	0.783795	H9 Only	H9 Only	H9 Only	ENSG00000120907	148	ADRA1A	D0v20+D0v35 (UR) (no change)	0.778942	IPSC Only	IPSC Only	IPSC Only
ENSG00000023516	11215	AKAP11	D0v20+D0v35 (UR) (no change)	0.551249	Both	Both	Both	ENSG00000150594	150	ADRA2A	D0v20+D0v35 (UR) (no change)	0.674058	IPSC Only	IPSC Only	IPSC Only
ENSG00000187134	1645	AKR1C1	D0v20+D0v35 (UR) (no change)	0.535333	Both	Both	Both	ENSG00000196526	60312	AFAP1	D0v20+D0v35 (UR) (no change)	1.01237	Both	Both	Both
ENSG00000151632	1646	AKR1C2	D0v20+D0v35 (UR) (no change)	1.27183	Both	Both	Both	ENSG00000106541	10551	AGR2	D0v20+D0v35 (UR) (no change)	1.02703	IPSC Only	IPSC Only	IPSC Only
ENSG00000117020	10000	AKT3	D0v20+D0v35 (UR) (no change)	0.860928	H9 Only	H9 Only	H9 Only	ENSG00000196581	55966	AJAP1	D0v20+D0v35 (UR) (no change)	0.538639	IPSC Only	IPSC Only	IPSC Only
ENSG00000170017	214	ALCAM	D0v20+D0v35 (UR) (no change)	0.717114	H9 Only	H9 Only	H9 Only	ENSG00000023516	11215	AKAP11	D0v20+D0v35 (UR) (no change)	0.594175	Both	Both	Both
ENSG00000136010	160428	ALDH1L2	D0v20+D0v35 (UR) (no change)	0.59657	Both	Both	Both	ENSG00000187134	1645	AKR1C1	D0v20+D0v35 (UR) (no change)	0.578487	Both	Both	Both
ENSG00000112294	7915	ALDH5A1	D0v20+D0v35 (UR) (no change)	0.611012	Both	Both	Both	ENSG00000151632	1646	AKR1C2	D0v20+D0v35 (UR) (no change)	0.853511	Both	Both	Both
ENSG00000175548	144245	ALG10B	D0v20+D0v35 (UR) (no change)	0.670381	H9 Only	H9 Only	H9 Only	ENSG00000136010	160428	ALDH1L2	D0v20+D0v35 (UR) (no change)	0.948036	Both	Both	Both
ENSG00000171094	238	ALK	D0v20+D0v35 (UR) (no change)	0.578146	H9 Only	H9 Only	H9 Only	ENSG00000112294	7915	ALDH5A1	D0v20+D0v35 (UR) (no change)	0.978483	Both	Both	Both
ENSG00000126016	154796	AMOT	D0v20+D0v35 (UR) (no change)	0.983637	Both	Both	Both	ENSG00000086848	79796	ALG9	D0v20+D0v35 (UR) (no change)	0.913952	IPSC Only	IPSC Only	IPSC Only
ENSG00000078053	273	AMPH	D0v20+D0v35 (UR) (no change)	0.879742	H9 Only	H9 Only	H9 Only	ENSG00000163016	200420	ALMS1P1	D0v20+D0v35 (UR) (no change)	0.944794	IPSC Only	IPSC Only	IPSC Only
ENSG00000240038	280	AMY2B	D0v20+D0v35 (UR) (no change)	0.609154	Both	Both	Both	ENSG00000178171	205147	AMER3	D0v20+D0v35 (UR) (no change)	1.0381	IPSC Only	IPSC Only	IPSC Only
ENSG00000214174	201283	AMZ2P1	D0v20+D0v35 (UR) (no change)	1.28108	H9 Only	H9 Only	H9 Only	ENSG00000181754	57463	AMIGO1	D0v20+D0v35 (UR) (no change)	0.535881	IPSC Only	IPSC Only	IPSC Only
ENSG00000151687	150709	ANKAR	D0v20+D0v35 (UR) (no change)	1.26351	H9 Only	H9 Only	H9 Only	ENSG00000126016	154796	AMOT	D0v20+D0v35 (UR) (no change)	0.791727	Both	Both	Both
ENSG00000189045	728780	ANKDD1B	D0v20+D0v35 (UR) (no change)	1.25806	H9 Only	H9 Only	H9 Only	ENSG00000240038	280	AMY2B	D0v20+D0v35 (UR) (no change)	0.50659	Both	Both	Both
ENSG00000154122	56172	ANKH	D0v20+D0v35 (UR) (no change)	0.684941	Both	Both	Both	ENSG00000145362	287	ANK2	D0v20+D0v35 (UR) (no change)	0.656147	IPSC Only	IPSC Only	IPSC Only
ENSG00000164331	57763	ANKRA2	D0v20+D0v35 (UR) (no change)	1.02798	H9 Only	H9 Only	H9 Only	ENSG00000151150	288	ANK3	D0v20+D0v35 (UR) (no change)	0.534349	IPSC Only	IPSC Only	IPSC Only
ENSG00000107890	22852	ANKRD26	D0v20+D0v35 (UR) (no change)	0.865729	H9 Only	H9 Only	H9 Only	ENSG00000154122	56172	ANKH	D0v20+D0v35 (UR) (no change)	0.76539	Both	Both	Both
ENSG00000196912	57730	ANKRD36B	D0v20+D0v35 (UR) (no change)	1.41913	H9 Only	H9 Only	H9 Only	ENSG00000276203	441425	ANKRD20A3	D0v20+D0v35 (UR) (no change)	1.26541	IPSC Only	IPSC Only	IPSC Only
ENSG00000174501	400986	ANKRD36C	D0v20+D0v35 (UR) (no change)	1.48809	H9 Only	H9 Only	H9 Only	ENSG00000172014	728747	ANKRD20A4	D0v20+D0v35 (UR) (no change)	1.06787	IPSC Only	IPSC Only	IPSC Only
ENSG00000065413	91526	ANKRD44	D0v20+D0v35 (UR) (no change)	0.830076	Both	Both	Both	ENSG00000180777	374860	ANKRD30B	D0v20+D0v35 (UR) (no change)	0.843077	IPSC Only	IPSC Only	IPSC Only
ENSG00000151458	57182	ANKRD50	D0v20+D0v35 (UR) (no change)	0.738921	H9 Only	H9 Only	H9 Only	ENSG00000272031	284615	ANKRD34A	D0v20+D0v35 (UR) (no change)	0.514384	IPSC Only	IPSC Only	IPSC Only
ENSG00000135299	22881	ANKRD6	D0v20+D0v35 (UR) (no change)	0.502444	H9 Only	H9 Only	H9 Only	ENSG00000065413	91526	ANKRD44	D0v20+D0v35 (UR) (no change)	1.2248	Both	Both	Both
ENSG00000125843	55317	AP5S1	D0v20+D0v35 (UR) (no change)	1.24653	H9 Only	H9 Only	H9 Only	ENSG00000183831	339416	ANKRD45	D0v20+D0v35 (UR) (no change)	1.01003	IPSC Only	IPSC Only	IPSC Only
ENSG00000113108	10307	APBB3	D0v20+D0v35 (UR) (no change)	1.18311	H9 Only	H9 Only	H9 Only	ENSG00000185046	56899	ANKS1B	D0v20+D0v35 (UR) (no change)	0.695897	IPSC Only	IPSC Only	IPSC Only
ENSG00000084674	338	APOB	D0v20+D0v35 (UR) (no change)	1.22105	H9 Only	H9 Only	H9 Only	ENSG00000136250	313	AOAH	D0v20+D0v35 (UR) (no change)	0.690668	IPSC Only	IPSC Only	IPSC Only
ENSG00000178878	81575	APOLD1	D0v20+D0v35 (UR) (no change)	0.937655	H9 Only	H9 Only	H9 Only	ENSG00000002726	26	AOC1	D0v20+D0v35 (UR) (no change)	1.49021	IPSC Only	IPSC Only	IPSC Only
ENSG00000155008	139322	APOOL	D0v20+D0v35 (UR) (no change)	1.17909	H9 Only	H9 Only	H9 Only	ENSG00000103723	8120	AP3B2	D0v20+D0v35 (UR) (no change)	1.22325	IPSC Only	IPSC Only	IPSC Only
ENSG00000062725	10513	APPBP2	D0v20+D0v35 (UR) (no change)	0.725262	H9 Only	H9 Only	H9 Only	ENSG00000134982	324	APC	D0v20+D0v35 (UR) (no change)	0.521145	IPSC Only	IPSC Only	IPSC Only
ENSG00000107863	57584	ARHGAP21	D0v20+D0v35 (UR) (no change)	0.507278	Both	Both	Both	ENSG00000178301	282679	AQP11	D0v20+D0v35 (UR) (no change)	0.927598	IPSC Only	IPSC Only	IPSC Only
ENSG00000100852	394	ARHGAP5	D0v20+D0v35 (UR) (no change)	0.892586	H9 Only	H9 Only	H9 Only	ENSG00000269891	100533184	ARHGAP19-SLIT1	D0v20+D0v35 (UR) (no change)	1.33332	IPSC Only	IPSC Only	IPSC Only
ENSG00000196914	23365	ARHGEF12	D0v20+D0v35 (UR) (no change)	1.16377	H9 Only	H9 Only	H9 Only	ENSG00000137727	57569	ARHGAP20	D0v20+D0v35 (UR) (no change)	0.956484	IPSC Only	IPSC Only	IPSC Only
ENSG00000243069	100507524	ARHGEF26-AS1	D0v20+D0v35 (UR) (no change)	0.578929	H9 Only	H9 Only	H9 Only	ENSG00000107863	57584	ARHGAP21	D0v20+D0v35 (UR) (no change)	0.786041	Both	Both	Both
ENSG00000235875	100874238	ARHGEF7-AS2	D0v20+D0v35 (UR) (no change)	0.858536	H9 Only	H9 Only	H9 Only	ENSG00000214694	100271715	ARHGEF33	D0v20+D0v35 (UR) (no change)	0.842783	IPSC Only	IPSC Only	IPSC Only
ENSG00000032219	5926	ARID4A	D0v20+D0v35 (UR) (no change)	0.858952	H9 Only	H9 Only	H9 Only	ENSG00000205143	138715	ARID3C	D0v20+D0v35 (UR) (no change)	0.525975	IPSC Only	IPSC Only	IPSC Only
ENSG00000175414	285598	ARL10	D0v20+D0v35 (UR) (no change)	0.77446	Both	Both	Both	ENSG00000175414	285598	ARL10	D0v20+D0v35 (UR) (no change)	0.769221	Both	Both	Both
ENSG00000102931	23568	ARL2BP	D0v20+D0v35 (UR) (no change)	0.670611	H9 Only	H9 Only	H9 Only	ENSG00000122644	10124	ARL4A	D0v20+D0v35 (UR) (no change)	1.31439	IPSC Only	IPSC Only	IPSC Only
ENSG00000188042	10123	ARL4C	D0v20+D0v35 (UR) (no change)	0.639855	H9 Only	H9 Only	H9 Only	ENSG00000196503	132946	ARL9	D0v20+D0v35 (UR) (no change)	0.759346	IPSC Only	IPSC Only	IPSC Only
ENSG00000118690	84071	ARMC2	D0v20+D0v35 (UR) (no change)	1.31602	Both	Both	Both	ENSG00000118690	84071	ARMC2	D0v20+D0v35 (UR) (no change)	0.72656	Both	Both	Both
ENSG00000102401	51566	ARMCX3	D0v20+D0v35 (UR) (no change)	0.608045	H9 Only	H9 Only	H9 Only	ENSG00000172995	10777	ARPP21	D0v20+D0v35 (UR) (no change)	1.45066	IPSC Only	IPSC Only	IPSC Only
ENSG00000137486	408	ARRB1	D0v20+D0v35 (UR) (no change)	0.569307	H9 Only	H9 Only	H9 Only	ENSG00000004848	170302	ARX	D0v20+D0v35 (UR) (no change)	0.554211	IPSC Only	IPSC Only	IPSC Only
ENSG00000113369	57561	ARRDC3	D0v20+D0v35 (UR) (no change)	0.820276	H9 Only	H9 Only	H9 Only	ENSG00000177981	140461	ASB8	D0v20+D0v35 (UR) (no change)	0.740587	Both	Both	Both
ENSG00000140450	91947	ARRDC4	D0v20+D0v35 (UR) (no change)	1.38213	H9 Only	H9 Only	H9 Only	ENSG00000139352	429	ASCL1	D0v20+D0v35 (UR) (no change)	0.631793	Both	Both	Both
ENSG00000006756	414	ARSD	D0v20+D0v35 (UR) (no change)	0.968999	H9 Only	H9 Only	H9 Only	ENSG00000110881	41	ASIC1	D0v20+D0v35 (UR) (no change)	1.26825	IPSC Only	IPSC Only	IPSC Only
ENSG00000153317	50807	ASAP1	D0v20+D0v35 (UR) (no change)	0.955718	H9 Only	H9 Only	H9 Only	ENSG00000108684	40	ASIC2	D0v20+D0v35 (UR) (no change)	0.816218	IPSC Only	IPSC Only	IPSC Only
ENSG00000177981	140461	ASB8	D0v20+D0v35 (UR) (no change)	0.696833	Both	Both	Both	ENSG00000174939	253982	ASPHD1	D0v20+D0v35 (UR) (no change)	0.828027	IPSC Only	IPSC Only	IPSC Only
ENSG00000139352	429	ASCL1	D0v20+D0v35 (UR) (no change)	0.501451	Both	Both	Both	ENSG00000152092	460	ASTN1	D0v20+D0v35 (UR) (no change)	1.18075	IPSC Only	IPSC Only	IPSC Only
ENSG00000171456	171023	ASXL1	D0v20+D0v35 (UR) (no change)	1.39496	H9 Only	H9 Only	H9 Only	ENSG00000141431	80816	ASXL3	D0v20+D0v35 (UR) (no change)	0.691234	IPSC Only	IPSC Only	IPSC Only
ENSG00000226864	100130887	ATE1-AS1	D0v20+D0v35 (UR) (no change)	0.905338	H9 Only	H9 Only	H9 Only	ENSG00000137343	79969	ATAT1	D0v20+D0v35 (UR) (no change)	0.802184	IPSC Only	IPSC Only	IPSC Only
ENSG00000143153	481	ATP1B1	D0v20+D0v35 (UR) (no change)	1.16762	Both	Both	Both	ENSG00000198513	51062	ATL1	D0v20+D0v35 (UR) (no change)	0.507402	IPSC Only	IPSC Only	IPSC Only
ENSG00000165240	538	ATP7A	D0v20+D0v35 (UR) (no change)	1.40248	H9 Only	H9 Only	H9 Only	ENSG00000143153	481	ATP1B1	D0v20+D0v35 (UR) (no change)	0.849925	Both	Both	Both
ENSG00000107518	26033	ATRNL1	D0v20+D0v35 (UR) (no change)	0.587264	H9 Only	H9 Only	H9 Only	ENSG00000271614	338758	ATP2B1-AS1	D0v20+D0v35 (UR) (no change)	0.777759	IPSC Only	IPSC Only	IPSC Only
ENSG00000163512	64343	AZI2	D0v20+D0v35 (UR) (no change)	0.67249	H9 Only	H9 Only	H9 Only	ENSG00000033627	535	ATP6V0A1	D0v20+D0v35 (UR) (no change)	1.07021	IPSC Only	IPSC Only	IPSC Only
ENSG00000176597	84002	B3GNT5	D0v20+D0v35 (UR) (no change)	0.760485	H9 Only	H9 Only	H9 Only	ENSG00000213760	534	ATP6V1G2	D0v20+D0v35 (UR) (no change)	0.536857	IPSC Only	IPSC Only	IPSC Only
ENSG00000174684	11041	B4GAT1	D0v20+D0v35 (UR) (no change)	1.20744	H9 Only	H9 Only	H9 Only	ENSG00000132932	51761	ATP8A2	D0v20+D0v35 (UR) (no change)	0.878192	IPSC Only	IPSC Only	IPSC Only
ENSG00000164929	79870	BAALC	D0v20+D0v35 (UR) (no change)	1.27038	Both	Both	Both	ENSG00000054793	10079	ATP9A	D0v20+D0v35 (UR) (no change)	0.97423	IPSC Only	IPSC Only	IPSC Only
ENSG00000186318	23621	BACE1	D0v20+D0v35 (UR) (no change)	0.951173	Both	Both	Both	ENSG00000124788	6310	ATXN1	D0v20+D0v35 (UR) (no change)	1.06988	IPSC Only	IPSC Only	IPSC Only
ENSG00000156273	571	BACH1	D0v20+D0v35 (UR) (no change)	0.761993	H9 Only	H9 Only	H9 Only	ENSG00000162630	8707	B3GALT2	D0v20+D0v35 (UR) (no change)	0.651583	IPSC Only	IPSC Only	IPSC Only
ENSG00000122507	27241	BBS9	D0v20+D0v35 (UR) (no change)	1.14321	H9 Only	H9 Only	H9 Only	ENSG00000135454	2583	B4GALNT1	D0v20+D0v35 (UR) (no change)	1.19911	IPSC Only	IPSC Only	IPSC Only
ENSG00000186666	144233	BCDIN3D	D0v20+D0v35 (UR) (no change)	0.717495	H9 Only	H9 Only	H9 Only	ENSG00000164929	79870	BAALC	D0v20+D0v35 (UR) (no change)	1.12505	Both	Both	Both
ENSG00000197580	83875	BCO2	D0v20+D0v35 (UR) (no change)	1.46511	Both	Both	Both	ENSG00000247081	100499183	BAALC-AS1	D0v20+D0v35 (UR) (no change)	0.931849	IPSC Only	IPSC Only	IPSC Only
ENSG00000176697	627	BDNF	D0v20+D0v35 (UR) (no change)	0.652831	H9 Only	H9 Only	H9 Only	ENSG00000186318	23621	BACE1	D0v20+D0v35 (UR) (no change)	0.5476	Both	Both	Both
ENSG00000167995	7439	BEST1	D0v20+D0v35 (UR) (no change)	0.759111	Both	Both	Both	ENSG00000112182	60468	BACH2	D0v20+D0v35 (UR) (no change)	0.585432	IPSC Only	IPSC Only	IPSC Only
ENSG00000134897	54841	BIVM	D0v20+D0v35 (UR) (no change)	0.67941	H9 Only	H9 Only	H9 Only	ENSG00000107262	573	BAG1	D0v20+D0v35 (UR) (no change)	0.956755	IPSC Only	IPSC Only	IPSC Only
ENSG00000152785	651	BMP3	D0v20+D0v35 (UR) (no change)	0.651527	Both	Both	Both	ENSG00000143032	343472	BARHL2	D0v20+D0v35 (UR) (no change)	1.37013	IPSC Only	IPSC Only	IPSC Only
ENSG00000204217	659	BMPR2	D0v20+D0v35 (UR) (no change)	0.878084	H9 Only	H9 Only	H9 Only	ENSG00000043039	8538	BARX2	D0v20+D0v35 (UR) (no change)	1.18739	IPSC Only	IPSC Only	IPSC Only
ENSG00000204177	399761	BMS1P1	D0v20+D0v35 (UR) (no change)	1.44921	H9 Only	H9 Only	H9 Only	ENSG00000198604	11177	BAZ1A	D0v20+D0v35 (UR) (no change)	0.866779	IPSC Only	IPSC Only	IPSC Only
ENSG00000164603	154743	BMT2	D0v20+D0v35 (UR) (no change)	0.698264	H9 Only	H9 Only	H9 Only	ENSG00000188761	440603	BCL2L15	D0v20+D0v35 (UR) (no change)	0.849476	IPSC Only	IPSC Only	IPSC Only
ENSG00000166275	119032	BORCS7	D0v20+D0v35 (UR) (no change)	0.882892	Both	Both	Both	ENSG00000197580	83875	BCO2	D0v20+D0v35 (UR) (no change)	0.802804	Both	Both	Both
ENSG00000162670	339479	BRINP3	D0v20+D0v35 (UR) (no change)	0.545995	Both	Both	Both	ENSG00000167995	7439	BEST1	D0v20+D0v35 (UR) (no change)	0.638924	Both	Both	Both
ENSG00000112276	11149	BVES	D0v20+D0v35 (UR) (no change)	0.856229	Both	Both	Both	ENSG00000133169	55859	BEX1	D0v20+D0v35 (UR) (no change)	0.738476	IPSC Only	IPSC Only	IPSC Only
ENSG00000174456	400073	C12orf76	D0v20+D0v35 (UR) (no change)	0.523685	H9 Only	H9 Only	H9 Only	ENSG00000133134	84707	BEX2	D0v20+D0v35 (UR) (no change)	0.540072	IPSC Only	IPSC Only	IPSC Only
ENSG00000187624	400566	C17orf97	D0v20+D0v35 (UR) (no change)	1.32313	H9 Only	H9 Only	H9 Only	ENSG00000184515	340542	BEX5	D0v20+D0v35 (UR) (no change)	1.18516	IPSC Only	IPSC Only	IPSC Only
ENSG00000165985	389941	C1QL3	D0v20+D0v35 (UR) (no change)	0.577346	H9 Only	H9 Only	H9 Only	ENSG00000152785	651	BMP3	D0v20+D0v35 (UR) (no change)	1.01152	Both	Both	Both
ENSG00000082196	114899	C1QTNF3	D0v20+D0v35 (UR) (no change)	1.04942	H9 Only	H9 Only	H9 Only	ENSG00000138696	658	BMPR1B	D0v20+D0v35 (UR) (no change)	0.831905	IPSC Only	IPSC Only	IPSC Only
ENSG00000188315	375341	C3orf62	D0v20+D0v35 (UR) (no change)	1.24816	H9 Only	H9 Only	H9 Only	ENSG00000169594	646	BNC1	D0v20+D0v35 (UR) (no change)	0.650056	IPSC Only	IPSC Only	IPSC Only
ENSG00000181215	389197	C4orf50	D0v20+D0v35 (UR) (no change)	0.531736	Both	Both	Both	ENSG00000196544	54785	BORCS6	D0v20+D0v35 (UR) (no change)	0.961706	IPSC Only	IPSC Only	IPSC Only
ENSG00000106804	727	C5	D0v20+D0v35 (UR) (no change)	0.877132	H9 Only	H9 Only	H9 Only	ENSG00000166275	119032	BORCS7	D0v20+D0v35 (UR) (no change)	0.747594	Both	Both	Both
ENSG00000181904	134553	C5orf24	D0v20+D0v35 (UR) (no change)	1.04004	H9 Only	H9 Only	H9 Only	ENSG00000078725	1620	BRINP1	D0v20+D0v35 (UR) (no change)	0.830449	IPSC Only	IPSC Only	IPSC Only
ENSG00000197603	65250	C5orf42	D0v20+D0v35 (UR) (no change)	0.916137	H9 Only	H9 Only	H9 Only	ENSG00000198797	57795	BRINP2	D0v20+D0v35 (UR) (no change)	0.907474	IPSC Only	IPSC Only	IPSC Only
ENSG00000198663	221477	C6orf89	D0v20+D0v35 (UR) (no change)	1.4851	H9 Only	H9 Only	H9 Only	ENSG00000162670	339479	BRINP3	D0v20+D0v35 (UR) (no change)	1.22308	Both	Both	Both
ENSG00000165084	116328	C8orf34	D0v20+D0v35 (UR) (no change)	0.838796	Both	Both	Both	ENSG00000183826	114781	BTBD9	D0v20+D0v35 (UR) (no change)	1.2716	IPSC Only	IPSC Only	IPSC Only
ENSG00000156172	157657	C8orf37	D0v20+D0v35 (UR) (no change)	1.19931	H9 Only	H9 Only	H9 Only	ENSG00000133639	694	BTG1	D0v20+D0v35 (UR) (no change)	0.905369	IPSC Only	IPSC Only	IPSC Only
ENSG00000213865	56260	C8orf44	D0v20+D0v35 (UR) (no change)	0.857601	H9 Only	H9 Only	H9 Only	ENSG00000112276	11149	BVES	D0v20+D0v35 (UR) (no change)	0.754573	Both	Both	Both
ENSG00000169085	254778	C8orf46	D0v20+D0v35 (UR) (no change)	1.1991	Both	Both	Both	ENSG00000203808	154442	BVES-AS1	D0v20+D0v35 (UR) (no change)	0.773911	IPSC Only	IPSC Only	IPSC Only
ENSG00000164743	157773	C8orf48	D0v20+D0v35 (UR) (no change)	0.762573	H9 Only	H9 Only	H9 Only	ENSG00000227051	56967	C14orf132	D0v20+D0v35 (UR) (no change)	0.979239	IPSC Only	IPSC Only	IPSC Only
ENSG00000151067	775	CACNA1C	D0v20+D0v35 (UR) (no change)	1.45117	H9 Only	H9 Only	H9 Only	ENSG00000205363	388135	C15orf59	D0v20+D0v35 (UR) (no change)	0.754367	IPSC Only	IPSC Only	IPSC Only
ENSG00000157445	55799	CACNA2D3	D0v20+D0v35 (UR) (no change)	0.517193	Both	Both	Both	ENSG00000189227	145853	C15orf61	D0v20+D0v35 (UR) (no change)	0.639103	IPSC Only	IPSC Only	IPSC Only
ENSG00000182389	785	CACNB4	D0v20+D0v35 (UR) (no change)	0.669256	H9 Only	H9 Only	H9 Only	ENSG00000166780	89927	C16orf45	D0v20+D0v35 (UR) (no change)	1.09581	IPSC Only	IPSC Only	IPSC Only
ENSG00000178033	254228	CALHM5	D0v20+D0v35 (UR) (no change)	1.04486	Both	Both	Both	ENSG00000182795	79098	C1orf116	D0v20+D0v35 (UR) (no change)	0.502682	IPSC Only	IPSC Only	IPSC Only
ENSG00000058404	816	CAMK2B	D0v20+D0v35 (UR) (no change)	0.69995	H9 Only	H9 Only	H9 Only	ENSG00000142686	127703	C1orf216	D0v20+D0v35 (UR) (no change)	0.758037	IPSC Only	IPSC Only	IPSC Only
ENSG00000131375	23473	CAPN7	D0v20+D0v35 (UR) (no change)	1.24855	H9 Only	H9 Only	H9 Only	ENSG00000198520	339541	C1orf228	D0v20+D0v35 (UR) (no change)	1.01432	IPSC Only	IPSC Only	IPSC Only
ENSG00000105483	22900	CARD8	D0v20+D0v35 (UR) (no change)	1.00805	H9 Only	H9 Only	H9 Only	ENSG00000088854	25943	C20orf194	D0v20+D0v35 (UR) (no change)	0.60586	IPSC Only	IPSC Only	IPSC Only
ENSG00000138380	79800	CARF	D0v20+D0v35 (UR) (no change)	0.614446	H9 Only	H9 Only	H9 Only	ENSG00000128254	25775	C22orf24	D0v20+D0v35 (UR) (no change)	1.27983	IPSC Only	IPSC Only	IPSC Only
ENSG00000272168	401237	CASC15	D0v20+D0v35 (UR) (no change)	0.641927	H9 Only	H9 Only	H9 Only	ENSG00000150873	130813	C2orf50	D0v20+D0v35 (UR) (no change)	1.37382	IPSC Only	IPSC Only	IPSC Only
ENSG00000177640	255082	CASC2	D0v20+D0v35 (UR) (no change)	1.32662	H9 Only	H9 Only	H9 Only	ENSG00000188674	389073	C2orf80	D0v20+D0v35 (UR) (no change)	0.606335	IPSC Only	IPSC Only	IPSC Only
ENSG00000166734	113201	CASC4	D0v20+D0v35 (UR) (no change)	1.11317	H9 Only	H9 Only	H9 Only	ENSG00000154274	55286	C4orf19	D0v20+D0v35 (UR) (no change)	1.21397	IPSC Only	IPSC Only	IPSC Only
ENSG00000067955	865	CBFB	D0v20+D0v35 (UR) (no change)	0.87441	H9 Only	H9 Only	H9 Only	ENSG00000181215	389197	C4orf50	D0v20+D0v35 (UR) (no change)	0.921208	Both	Both	Both
ENSG00000114423	868	CBLB	D0v20+D0v35 (UR) (no change)	0.60217	H9 Only	H9 Only	H9 Only	ENSG00000215217	134121	C5orf49	D0v20+D0v35 (UR) (no change)	0.676973	IPSC Only	IPSC Only	IPSC Only
ENSG00000266405	645158	CBX3P2	D0v20+D0v35 (UR) (no change)	0.662409	H9 Only	H9 Only	H9 Only	ENSG00000039537	729	C6	D0v20+D0v35 (UR) (no change)	0.918263	IPSC Only	IPSC Only	IPSC Only
ENSG00000141582	8535	CBX4	D0v20+D0v35 (UR) (no change)	1.01269	H9 Only	H9 Only	H9 Only	ENSG00000112539	168090	C6orf118	D0v20+D0v35 (UR) (no change)	1.48066	IPSC Only	IPSC Only	IPSC Only
ENSG00000176714	79635	CCDC121	D0v20+D0v35 (UR) (no change)	1.29955	H9 Only	H9 Only	H9 Only	ENSG00000137434	347744	C6orf52	D0v20+D0v35 (UR) (no change)	0.617102	IPSC Only	IPSC Only	IPSC Only
ENSG00000169193	90693	CCDC126	D0v20+D0v35 (UR) (no change)	0.71843	H9 Only	H9 Only	H9 Only	ENSG00000153790	136895	C7orf31	D0v20+D0v35 (UR) (no change)	0.800507	IPSC Only	IPSC Only	IPSC Only
ENSG00000154479	129881	CCDC173	D0v20+D0v35 (UR) (no change)	0.762891	Both	Both	Both	ENSG00000165084	116328	C8orf34	D0v20+D0v35 (UR) (no change)	0.926105	Both	Both	Both
ENSG00000151838	729665	CCDC175	D0v20+D0v35 (UR) (no change)	0.578397	H9 Only	H9 Only	H9 Only	ENSG00000169085	254778	C8orf46	D0v20+D0v35 (UR) (no change)	0.669798	Both	Both	Both
ENSG00000163617	57577	CCDC191	D0v20+D0v35 (UR) (no change)	1.42064	H9 Only	H9 Only	H9 Only	ENSG00000154975	56934	CA10	D0v20+D0v35 (UR) (no change)	0.632333	IPSC Only	IPSC Only	IPSC Only
ENSG00000151468	83643	CCDC3	D0v20+D0v35 (UR) (no change)	0.796852	Both	Both	Both	ENSG00000164879	761	CA3	D0v20+D0v35 (UR) (no change)	1.04398	IPSC Only	IPSC Only	IPSC Only
ENSG00000186409	728621	CCDC30	D0v20+D0v35 (UR) (no change)	0.80121	Both	Both	Both	ENSG00000148408	774	CACNA1B	D0v20+D0v35 (UR) (no change)	1.12807	IPSC Only	IPSC Only	IPSC Only
ENSG00000183273	160777	CCDC60	D0v20+D0v35 (UR) (no change)	1.24471	H9 Only	H9 Only	H9 Only	ENSG00000153956	781	CACNA2D1	D0v20+D0v35 (UR) (no change)	0.584936	IPSC Only	IPSC Only	IPSC Only
ENSG00000139537	85478	CCDC65	D0v20+D0v35 (UR) (no change)	0.843949	Both	Both	Both	ENSG00000157445	55799	CACNA2D3	D0v20+D0v35 (UR) (no change)	0.606326	Both	Both	Both
ENSG00000216937	79741	CCDC7	D0v20+D0v35 (UR) (no change)	0.783271	H9 Only	H9 Only	H9 Only	ENSG00000166862	10369	CACNG2	D0v20+D0v35 (UR) (no change)	1.45212	IPSC Only	IPSC Only	IPSC Only
ENSG00000253276	168455	CCDC71L	D0v20+D0v35 (UR) (no change)	0.700967	H9 Only	H9 Only	H9 Only	ENSG00000175161	253559	CADM2	D0v20+D0v35 (UR) (no change)	0.633723	IPSC Only	IPSC Only	IPSC Only
ENSG00000149231	79780	CCDC82	D0v20+D0v35 (UR) (no change)	0.806424	H9 Only	H9 Only	H9 Only	ENSG00000162706	57863	CADM3	D0v20+D0v35 (UR) (no change)	1.19987	IPSC Only	IPSC Only	IPSC Only
ENSG00000119242	80212	CCDC92	D0v20+D0v35 (UR) (no change)	0.746853	Both	Both	Both	ENSG00000172137	794	CALB2	D0v20+D0v35 (UR) (no change)	0.670156	IPSC Only	IPSC Only	IPSC Only
ENSG00000133101	8900	CCNA1	D0v20+D0v35 (UR) (no change)	0.632774	H9 Only	H9 Only	H9 Only	ENSG00000178033	254228	CALHM5	D0v20+D0v35 (UR) (no change)	1.04002	Both	Both	Both
ENSG00000107771	54462	CCSER2	D0v20+D0v35 (UR) (no change)	0.539327	H9 Only	H9 Only	H9 Only	ENSG00000152495	814	CAMK4	D0v20+D0v35 (UR) (no change)	0.972354	IPSC Only	IPSC Only	IPSC Only
ENSG00000132141	10693	CCT6B	D0v20+D0v35 (UR) (no change)	0.966805	H9 Only	H9 Only	H9 Only	ENSG00000130559	157922	CAMSAP1	D0v20+D0v35 (UR) (no change)	1.10982	IPSC Only	IPSC Only	IPSC Only
ENSG00000234585	643180	CCT6P3	D0v20+D0v35 (UR) (no change)	0.500309	H9 Only	H9 Only	H9 Only	ENSG00000130940	54897	CASZ1	D0v20+D0v35 (UR) (no change)	0.750927	IPSC Only	IPSC Only	IPSC Only
ENSG00000150637	10666	CD226	D0v20+D0v35 (UR) (no change)	1.33187	Both	Both	Both	ENSG00000102924	869	CBLN1	D0v20+D0v35 (UR) (no change)	0.52634	IPSC Only	IPSC Only	IPSC Only
ENSG00000215039	678655	CD27-AS1	D0v20+D0v35 (UR) (no change)	0.69897	H9 Only	H9 Only	H9 Only	ENSG00000054803	140689	CBLN4	D0v20+D0v35 (UR) (no change)	1.16817	IPSC Only	IPSC Only	IPSC Only
ENSG00000196776	961	CD47	D0v20+D0v35 (UR) (no change)	1.07323	H9 Only	H9 Only	H9 Only	ENSG00000244607	152206	CCDC13	D0v20+D0v35 (UR) (no change)	0.720036	IPSC Only	IPSC Only	IPSC Only
ENSG00000085063	966	CD59	D0v20+D0v35 (UR) (no change)	1.07017	H9 Only	H9 Only	H9 Only	ENSG00000154479	129881	CCDC173	D0v20+D0v35 (UR) (no change)	0.993782	Both	Both	Both
ENSG00000102181	83692	CD99L2	D0v20+D0v35 (UR) (no change)	0.750434	H9 Only	H9 Only	H9 Only	ENSG00000117477	57821	CCDC181	D0v20+D0v35 (UR) (no change)	0.714365	IPSC Only	IPSC Only	IPSC Only
ENSG00000102543	81602	CDADC1	D0v20+D0v35 (UR) (no change)	0.60434	Both	Both	Both	ENSG00000177875	387856	CCDC184	D0v20+D0v35 (UR) (no change)	1.07311	IPSC Only	IPSC Only	IPSC Only
ENSG00000163171	10602	CDC42EP3	D0v20+D0v35 (UR) (no change)	1.10512	H9 Only	H9 Only	H9 Only	ENSG00000151468	83643	CCDC3	D0v20+D0v35 (UR) (no change)	1.18293	Both	Both	Both
ENSG00000140945	1012	CDH13	D0v20+D0v35 (UR) (no change)	0.891491	H9 Only	H9 Only	H9 Only	ENSG00000186409	728621	CCDC30	D0v20+D0v35 (UR) (no change)	0.543366	Both	Both	Both
ENSG00000145526	1016	CDH18	D0v20+D0v35 (UR) (no change)	1.36891	Both	Both	Both	ENSG00000130783	84660	CCDC62	D0v20+D0v35 (UR) (no change)	0.559115	IPSC Only	IPSC Only	IPSC Only
ENSG00000124215	60437	CDH26	D0v20+D0v35 (UR) (no change)	0.864873	Both	Both	Both	ENSG00000139537	85478	CCDC65	D0v20+D0v35 (UR) (no change)	0.746589	Both	Both	Both
ENSG00000058091	5218	CDK14	D0v20+D0v35 (UR) (no change)	1.04084	H9 Only	H9 Only	H9 Only	ENSG00000166510	80323	CCDC68	D0v20+D0v35 (UR) (no change)	0.728872	IPSC Only	IPSC Only	IPSC Only
ENSG00000155111	23097	CDK19	D0v20+D0v35 (UR) (no change)	1.44705	H9 Only	H9 Only	H9 Only	ENSG00000119242	80212	CCDC92	D0v20+D0v35 (UR) (no change)	1.2266	Both	Both	Both
ENSG00000100490	8814	CDKL1	D0v20+D0v35 (UR) (no change)	1.09523	H9 Only	H9 Only	H9 Only	ENSG00000150637	10666	CD226	D0v20+D0v35 (UR) (no change)	1.37879	Both	Both	Both
ENSG00000006837	51265	CDKL3	D0v20+D0v35 (UR) (no change)	0.890653	H9 Only	H9 Only	H9 Only	ENSG00000102543	81602	CDADC1	D0v20+D0v35 (UR) (no change)	0.649589	Both	Both	Both
ENSG00000205111	344387	CDKL4	D0v20+D0v35 (UR) (no change)	0.504746	H9 Only	H9 Only	H9 Only	ENSG00000154162	1010	CDH12	D0v20+D0v35 (UR) (no change)	0.840841	IPSC Only	IPSC Only	IPSC Only
ENSG00000129757	1028	CDKN1C	D0v20+D0v35 (UR) (no change)	0.982609	H9 Only	H9 Only	H9 Only	ENSG00000145526	1016	CDH18	D0v20+D0v35 (UR) (no change)	1.38852	Both	Both	Both
ENSG00000174007	84984	CEP19	D0v20+D0v35 (UR) (no change)	0.548595	H9 Only	H9 Only	H9 Only	ENSG00000149654	64405	CDH22	D0v20+D0v35 (UR) (no change)	0.733875	IPSC Only	IPSC Only	IPSC Only
ENSG00000198707	80184	CEP290	D0v20+D0v35 (UR) (no change)	0.920886	H9 Only	H9 Only	H9 Only	ENSG00000124215	60437	CDH26	D0v20+D0v35 (UR) (no change)	0.561389	Both	Both	Both
ENSG00000182923	80254	CEP63	D0v20+D0v35 (UR) (no change)	0.960451	H9 Only	H9 Only	H9 Only	ENSG00000081138	1005	CDH7	D0v20+D0v35 (UR) (no change)	1.24634	IPSC Only	IPSC Only	IPSC Only
ENSG00000111860	387119	CEP85L	D0v20+D0v35 (UR) (no change)	0.982663	H9 Only	H9 Only	H9 Only	ENSG00000150394	1006	CDH8	D0v20+D0v35 (UR) (no change)	1.09098	IPSC Only	IPSC Only	IPSC Only
ENSG00000147400	1069	CETN2	D0v20+D0v35 (UR) (no change)	0.689765	H9 Only	H9 Only	H9 Only	ENSG00000176749	8851	CDK5R1	D0v20+D0v35 (UR) (no change)	0.75848	IPSC Only	IPSC Only	IPSC Only
ENSG00000163001	112942	CFAP36	D0v20+D0v35 (UR) (no change)	0.541672	H9 Only	H9 Only	H9 Only	ENSG00000138769	8999	CDKL2	D0v20+D0v35 (UR) (no change)	0.563311	IPSC Only	IPSC Only	IPSC Only
ENSG00000165410	1073	CFL2	D0v20+D0v35 (UR) (no change)	0.844268	H9 Only	H9 Only	H9 Only	ENSG00000129355	1032	CDKN2D	D0v20+D0v35 (UR) (no change)	1.13262	IPSC Only	IPSC Only	IPSC Only
ENSG00000177200	80205	CHD9	D0v20+D0v35 (UR) (no change)	0.725866	H9 Only	H9 Only	H9 Only	ENSG00000165556	1045	CDX2	D0v20+D0v35 (UR) (no change)	1.02547	IPSC Only	IPSC Only	IPSC Only
ENSG00000258289	91612	CHURC1	D0v20+D0v35 (UR) (no change)	0.691345	H9 Only	H9 Only	H9 Only	ENSG00000086548	4680	CEACAM6	D0v20+D0v35 (UR) (no change)	0.690272	IPSC Only	IPSC Only	IPSC Only
ENSG00000066405	51208	CLDN18	D0v20+D0v35 (UR) (no change)	0.785164	H9 Only	H9 Only	H9 Only	ENSG00000101489	56853	CELF4	D0v20+D0v35 (UR) (no change)	0.541458	IPSC Only	IPSC Only	IPSC Only
ENSG00000113240	57396	CLK4	D0v20+D0v35 (UR) (no change)	1.28102	H9 Only	H9 Only	H9 Only	ENSG00000161082	60680	CELF5	D0v20+D0v35 (UR) (no change)	0.921729	IPSC Only	IPSC Only	IPSC Only
ENSG00000158258	64084	CLSTN2	D0v20+D0v35 (UR) (no change)	0.656976	Both	Both	Both	ENSG00000156206	161502	CFAP161	D0v20+D0v35 (UR) (no change)	0.575507	IPSC Only	IPSC Only	IPSC Only
ENSG00000103351	23059	CLUAP1	D0v20+D0v35 (UR) (no change)	1.22503	H9 Only	H9 Only	H9 Only	ENSG00000243710	149465	CFAP57	D0v20+D0v35 (UR) (no change)	0.732911	IPSC Only	IPSC Only	IPSC Only
ENSG00000134326	129607	CMPK2	D0v20+D0v35 (UR) (no change)	1.0391	H9 Only	H9 Only	H9 Only	ENSG00000089101	26074	CFAP61	D0v20+D0v35 (UR) (no change)	0.761829	IPSC Only	IPSC Only	IPSC Only
ENSG00000122756	1271	CNTFR	D0v20+D0v35 (UR) (no change)	0.919221	H9 Only	H9 Only	H9 Only	ENSG00000105792	79846	CFAP69	D0v20+D0v35 (UR) (no change)	0.905972	IPSC Only	IPSC Only	IPSC Only
ENSG00000144619	152330	CNTN4	D0v20+D0v35 (UR) (no change)	0.840314	H9 Only	H9 Only	H9 Only	ENSG00000188523	389799	CFAP77	D0v20+D0v35 (UR) (no change)	0.594919	IPSC Only	IPSC Only	IPSC Only
ENSG00000188517	84570	COL25A1	D0v20+D0v35 (UR) (no change)	1.08734	H9 Only	H9 Only	H9 Only	ENSG00000001626	1080	CFTR	D0v20+D0v35 (UR) (no change)	1.11869	IPSC Only	IPSC Only	IPSC Only
ENSG00000198756	23127	COLGALT2	D0v20+D0v35 (UR) (no change)	1.11854	H9 Only	H9 Only	H9 Only	ENSG00000070748	1103	CHAT	D0v20+D0v35 (UR) (no change)	1.34292	IPSC Only	IPSC Only	IPSC Only
ENSG00000169019	54951	COMMD8	D0v20+D0v35 (UR) (no change)	1.16944	H9 Only	H9 Only	H9 Only	ENSG00000089199	1114	CHGB	D0v20+D0v35 (UR) (no change)	1.35896	IPSC Only	IPSC Only	IPSC Only
ENSG00000235903	100509894	CPB2-AS1	D0v20+D0v35 (UR) (no change)	0.511645	Both	Both	Both	ENSG00000109220	26511	CHIC2	D0v20+D0v35 (UR) (no change)	0.818134	IPSC Only	IPSC Only	IPSC Only
ENSG00000109472	1363	CPE	D0v20+D0v35 (UR) (no change)	0.958114	H9 Only	H9 Only	H9 Only	ENSG00000134121	10752	CHL1	D0v20+D0v35 (UR) (no change)	0.577633	IPSC Only	IPSC Only	IPSC Only
ENSG00000113742	80315	CPEB4	D0v20+D0v35 (UR) (no change)	0.973574	H9 Only	H9 Only	H9 Only	ENSG00000115561	51652	CHMP3	D0v20+D0v35 (UR) (no change)	0.664423	IPSC Only	IPSC Only	IPSC Only
ENSG00000164463	153222	CREBRF	D0v20+D0v35 (UR) (no change)	1.0343	H9 Only	H9 Only	H9 Only	ENSG00000181072	1129	CHRM2	D0v20+D0v35 (UR) (no change)	0.571829	IPSC Only	IPSC Only	IPSC Only
ENSG00000175874	200407	CREG2	D0v20+D0v35 (UR) (no change)	0.779575	H9 Only	H9 Only	H9 Only	ENSG00000147434	8973	CHRNA6	D0v20+D0v35 (UR) (no change)	0.824161	IPSC Only	IPSC Only	IPSC Only
ENSG00000150938	51232	CRIM1	D0v20+D0v35 (UR) (no change)	0.905036	Both	Both	Both	ENSG00000160716	1141	CHRNB2	D0v20+D0v35 (UR) (no change)	1.16757	IPSC Only	IPSC Only	IPSC Only
ENSG00000205758	9946	CRYZL1	D0v20+D0v35 (UR) (no change)	0.912386	H9 Only	H9 Only	H9 Only	ENSG00000182022	51363	CHST15	D0v20+D0v35 (UR) (no change)	0.941109	IPSC Only	IPSC Only	IPSC Only
ENSG00000169826	55454	CSGALNACT2	D0v20+D0v35 (UR) (no change)	0.828741	H9 Only	H9 Only	H9 Only	ENSG00000140104	122616	CLBA1	D0v20+D0v35 (UR) (no change)	0.965955	IPSC Only	IPSC Only	IPSC Only
ENSG00000183117	64478	CSMD1	D0v20+D0v35 (UR) (no change)	1.419	H9 Only	H9 Only	H9 Only	ENSG00000105270	25999	CLIP3	D0v20+D0v35 (UR) (no change)	0.935654	IPSC Only	IPSC Only	IPSC Only
ENSG00000164932	115908	CTHRC1	D0v20+D0v35 (UR) (no change)	0.952525	H9 Only	H9 Only	H9 Only	ENSG00000158258	64084	CLSTN2	D0v20+D0v35 (UR) (no change)	0.598004	Both	Both	Both
ENSG00000183230	29119	CTNNA3	D0v20+D0v35 (UR) (no change)	0.815476	H9 Only	H9 Only	H9 Only	ENSG00000079101	27098	CLUL1	D0v20+D0v35 (UR) (no change)	0.540491	IPSC Only	IPSC Only	IPSC Only
ENSG00000180891	404093	CUEDC1	D0v20+D0v35 (UR) (no change)	0.751737	H9 Only	H9 Only	H9 Only	ENSG00000146352	134829	CLVS2	D0v20+D0v35 (UR) (no change)	0.537921	IPSC Only	IPSC Only	IPSC Only
ENSG00000121966	7852	CXCR4	D0v20+D0v35 (UR) (no change)	1.01292	Both	Both	Both	ENSG00000070729	1258	CNGB1	D0v20+D0v35 (UR) (no change)	0.69093	IPSC Only	IPSC Only	IPSC Only
ENSG00000138115	1558	CYP2C8	D0v20+D0v35 (UR) (no change)	0.524077	Both	Both	Both	ENSG00000119865	25927	CNRIP1	D0v20+D0v35 (UR) (no change)	0.737736	IPSC Only	IPSC Only	IPSC Only
ENSG00000186104	120227	CYP2R1	D0v20+D0v35 (UR) (no change)	0.863554	H9 Only	H9 Only	H9 Only	ENSG00000018236	1272	CNTN1	D0v20+D0v35 (UR) (no change)	0.659624	IPSC Only	IPSC Only	IPSC Only
ENSG00000106258	1577	CYP3A5	D0v20+D0v35 (UR) (no change)	1.39527	Both	Both	Both	ENSG00000184144	6900	CNTN2	D0v20+D0v35 (UR) (no change)	0.582667	IPSC Only	IPSC Only	IPSC Only
ENSG00000036530	10858	CYP46A1	D0v20+D0v35 (UR) (no change)	1.19489	H9 Only	H9 Only	H9 Only	ENSG00000113805	5067	CNTN3	D0v20+D0v35 (UR) (no change)	0.707355	IPSC Only	IPSC Only	IPSC Only
ENSG00000145476	285440	CYP4V2	D0v20+D0v35 (UR) (no change)	1.10831	H9 Only	H9 Only	H9 Only	ENSG00000152910	85445	CNTNAP4	D0v20+D0v35 (UR) (no change)	0.862858	IPSC Only	IPSC Only	IPSC Only
ENSG00000276644	1602	DACH1	D0v20+D0v35 (UR) (no change)	0.839378	H9 Only	H9 Only	H9 Only	ENSG00000155052	129684	CNTNAP5	D0v20+D0v35 (UR) (no change)	0.638034	IPSC Only	IPSC Only	IPSC Only
ENSG00000165617	51339	DACT1	D0v20+D0v35 (UR) (no change)	0.865011	H9 Only	H9 Only	H9 Only	ENSG00000110442	29099	COMMD9	D0v20+D0v35 (UR) (no change)	1.39693	IPSC Only	IPSC Only	IPSC Only
ENSG00000197380	147906	DACT3	D0v20+D0v35 (UR) (no change)	0.944726	Both	Both	Both	ENSG00000145244	10699	CORIN	D0v20+D0v35 (UR) (no change)	1.38045	IPSC Only	IPSC Only	IPSC Only
ENSG00000183283	9802	DAZAP2	D0v20+D0v35 (UR) (no change)	1.242	H9 Only	H9 Only	H9 Only	ENSG00000103647	10391	CORO2B	D0v20+D0v35 (UR) (no change)	1.30903	IPSC Only	IPSC Only	IPSC Only
ENSG00000143164	55827	DCAF6	D0v20+D0v35 (UR) (no change)	1.08985	H9 Only	H9 Only	H9 Only	ENSG00000203667	116228	COX20	D0v20+D0v35 (UR) (no change)	0.516596	IPSC Only	IPSC Only	IPSC Only
ENSG00000197410	54798	DCHS2	D0v20+D0v35 (UR) (no change)	0.697426	H9 Only	H9 Only	H9 Only	ENSG00000235903	100509894	CPB2-AS1	D0v20+D0v35 (UR) (no change)	0.607505	Both	Both	Both
ENSG00000132437	1644	DDC	D0v20+D0v35 (UR) (no change)	1.48172	H9 Only	H9 Only	H9 Only	ENSG00000145920	10814	CPLX2	D0v20+D0v35 (UR) (no change)	0.947844	IPSC Only	IPSC Only	IPSC Only
ENSG00000085788	23259	DDHD2	D0v20+D0v35 (UR) (no change)	0.86305	H9 Only	H9 Only	H9 Only	ENSG00000146592	9586	CREB5	D0v20+D0v35 (UR) (no change)	0.62949	IPSC Only	IPSC Only	IPSC Only
ENSG00000174485	10260	DENND4A	D0v20+D0v35 (UR) (no change)	1.21465	H9 Only	H9 Only	H9 Only	ENSG00000150938	51232	CRIM1	D0v20+D0v35 (UR) (no change)	1.02216	Both	Both	Both
ENSG00000170456	160518	DENND5B	D0v20+D0v35 (UR) (no change)	0.529748	Both	Both	Both	ENSG00000072832	1400	CRMP1	D0v20+D0v35 (UR) (no change)	0.926438	IPSC Only	IPSC Only	IPSC Only
ENSG00000155792	64798	DEPTOR	D0v20+D0v35 (UR) (no change)	1.3488	H9 Only	H9 Only	H9 Only	ENSG00000095713	55118	CRTAC1	D0v20+D0v35 (UR) (no change)	1.13137	IPSC Only	IPSC Only	IPSC Only
ENSG00000136267	1607	DGKB	D0v20+D0v35 (UR) (no change)	0.621386	H9 Only	H9 Only	H9 Only	ENSG00000259736	101926895	CRTC3-AS1	D0v20+D0v35 (UR) (no change)	0.628958	IPSC Only	IPSC Only	IPSC Only
ENSG00000178700	200895	DHFR2	D0v20+D0v35 (UR) (no change)	0.894246	H9 Only	H9 Only	H9 Only	ENSG00000108255	1411	CRYBA1	D0v20+D0v35 (UR) (no change)	1.05848	IPSC Only	IPSC Only	IPSC Only
ENSG00000235706	400242	DICER1-AS1	D0v20+D0v35 (UR) (no change)	1.23239	H9 Only	H9 Only	H9 Only	ENSG00000164796	114788	CSMD3	D0v20+D0v35 (UR) (no change)	0.82877	IPSC Only	IPSC Only	IPSC Only
ENSG00000211452	1733	DIO1	D0v20+D0v35 (UR) (no change)	1.37443	H9 Only	H9 Only	H9 Only	ENSG00000104218	79848	CSPP1	D0v20+D0v35 (UR) (no change)	0.610575	IPSC Only	IPSC Only	IPSC Only
ENSG00000151240	22982	DIP2C	D0v20+D0v35 (UR) (no change)	0.959727	H9 Only	H9 Only	H9 Only	ENSG00000178662	80034	CSRNP3	D0v20+D0v35 (UR) (no change)	0.633619	IPSC Only	IPSC Only	IPSC Only
ENSG00000150764	85458	DIXDC1	D0v20+D0v35 (UR) (no change)	0.542156	Both	Both	Both	ENSG00000066032	1496	CTNNA2	D0v20+D0v35 (UR) (no change)	0.95447	IPSC Only	IPSC Only	IPSC Only
ENSG00000150672	1740	DLG2	D0v20+D0v35 (UR) (no change)	0.789065	H9 Only	H9 Only	H9 Only	ENSG00000145824	9547	CXCL14	D0v20+D0v35 (UR) (no change)	0.559928	IPSC Only	IPSC Only	IPSC Only
ENSG00000128917	54567	DLL4	D0v20+D0v35 (UR) (no change)	0.52958	Both	Both	Both	ENSG00000121966	7852	CXCR4	D0v20+D0v35 (UR) (no change)	0.620886	Both	Both	Both
ENSG00000104093	23312	DMXL2	D0v20+D0v35 (UR) (no change)	1.08278	H9 Only	H9 Only	H9 Only	ENSG00000197620	91966	CXorf40A	D0v20+D0v35 (UR) (no change)	0.797604	IPSC Only	IPSC Only	IPSC Only
ENSG00000185842	127602	DNAH14	D0v20+D0v35 (UR) (no change)	0.831383	H9 Only	H9 Only	H9 Only	ENSG00000147231	55086	CXorf57	D0v20+D0v35 (UR) (no change)	0.713334	IPSC Only	IPSC Only	IPSC Only
ENSG00000128590	4189	DNAJB9	D0v20+D0v35 (UR) (no change)	0.661981	H9 Only	H9 Only	H9 Only	ENSG00000167740	124936	CYB5D2	D0v20+D0v35 (UR) (no change)	0.61847	IPSC Only	IPSC Only	IPSC Only
ENSG00000115137	51277	DNAJC27	D0v20+D0v35 (UR) (no change)	0.652061	H9 Only	H9 Only	H9 Only	ENSG00000055163	26999	CYFIP2	D0v20+D0v35 (UR) (no change)	1.36457	IPSC Only	IPSC Only	IPSC Only
ENSG00000163879	7802	DNALI1	D0v20+D0v35 (UR) (no change)	1.35414	H9 Only	H9 Only	H9 Only	ENSG00000138061	1545	CYP1B1	D0v20+D0v35 (UR) (no change)	1.38907	IPSC Only	IPSC Only	IPSC Only
ENSG00000188641	1806	DPYD	D0v20+D0v35 (UR) (no change)	0.885218	Both	Both	Both	ENSG00000003137	56603	CYP26B1	D0v20+D0v35 (UR) (no change)	0.741217	IPSC Only	IPSC Only	IPSC Only
ENSG00000243701	344595	DUBR	D0v20+D0v35 (UR) (no change)	0.639717	Both	Both	Both	ENSG00000138115	1558	CYP2C8	D0v20+D0v35 (UR) (no change)	0.555854	Both	Both	Both
ENSG00000143507	11221	DUSP10	D0v20+D0v35 (UR) (no change)	0.775233	Both	Both	Both	ENSG00000106258	1577	CYP3A5	D0v20+D0v35 (UR) (no change)	0.79181	Both	Both	Both
ENSG00000167065	150290	DUSP18	D0v20+D0v35 (UR) (no change)	0.819468	Both	Both	Both	ENSG00000173406	1600	DAB1	D0v20+D0v35 (UR) (no change)	0.62269	IPSC Only	IPSC Only	IPSC Only
ENSG00000162999	142679	DUSP19	D0v20+D0v35 (UR) (no change)	1.48842	H9 Only	H9 Only	H9 Only	ENSG00000197380	147906	DACT3	D0v20+D0v35 (UR) (no change)	0.62541	Both	Both	Both
ENSG00000165169	6990	DYNLT3	D0v20+D0v35 (UR) (no change)	0.969426	H9 Only	H9 Only	H9 Only	ENSG00000245598	100506068	DACT3-AS1	D0v20+D0v35 (UR) (no change)	0.530513	IPSC Only	IPSC Only	IPSC Only
ENSG00000127334	8445	DYRK2	D0v20+D0v35 (UR) (no change)	0.810054	H9 Only	H9 Only	H9 Only	ENSG00000070190	27071	DAPP1	D0v20+D0v35 (UR) (no change)	0.994934	IPSC Only	IPSC Only	IPSC Only
ENSG00000134874	22873	DZIP1	D0v20+D0v35 (UR) (no change)	1.15728	H9 Only	H9 Only	H9 Only	ENSG00000231890	101928243	DARS-AS1	D0v20+D0v35 (UR) (no change)	0.633735	IPSC Only	IPSC Only	IPSC Only
ENSG00000116406	80267	EDEM3	D0v20+D0v35 (UR) (no change)	0.921838	H9 Only	H9 Only	H9 Only	ENSG00000152457	64421	DCLRE1C	D0v20+D0v35 (UR) (no change)	1.20603	IPSC Only	IPSC Only	IPSC Only
ENSG00000176927	374786	EFCAB5	D0v20+D0v35 (UR) (no change)	0.60314	H9 Only	H9 Only	H9 Only	ENSG00000080166	1638	DCT	D0v20+D0v35 (UR) (no change)	1.39939	IPSC Only	IPSC Only	IPSC Only
ENSG00000163576	151651	EFHB	D0v20+D0v35 (UR) (no change)	1.29223	H9 Only	H9 Only	H9 Only	ENSG00000137100	11258	DCTN3	D0v20+D0v35 (UR) (no change)	1.19728	IPSC Only	IPSC Only	IPSC Only
ENSG00000125266	1948	EFNB2	D0v20+D0v35 (UR) (no change)	0.743556	H9 Only	H9 Only	H9 Only	ENSG00000170456	160518	DENND5B	D0v20+D0v35 (UR) (no change)	0.754227	Both	Both	Both
ENSG00000135766	54583	EGLN1	D0v20+D0v35 (UR) (no change)	0.659904	Both	Both	Both	ENSG00000157680	9162	DGKI	D0v20+D0v35 (UR) (no change)	0.8555	IPSC Only	IPSC Only	IPSC Only
ENSG00000115504	23301	EHBP1	D0v20+D0v35 (UR) (no change)	0.758974	H9 Only	H9 Only	H9 Only	ENSG00000176490	148252	DIRAS1	D0v20+D0v35 (UR) (no change)	0.942643	IPSC Only	IPSC Only	IPSC Only
ENSG00000197977	54898	ELOVL2	D0v20+D0v35 (UR) (no change)	0.93671	Both	Both	Both	ENSG00000162595	9077	DIRAS3	D0v20+D0v35 (UR) (no change)	0.972058	IPSC Only	IPSC Only	IPSC Only
ENSG00000173818	284131	ENDOV	D0v20+D0v35 (UR) (no change)	0.939098	H9 Only	H9 Only	H9 Only	ENSG00000140323	85455	DISP2	D0v20+D0v35 (UR) (no change)	1.21417	IPSC Only	IPSC Only	IPSC Only
ENSG00000151023	219670	ENKUR	D0v20+D0v35 (UR) (no change)	1.05967	Both	Both	Both	ENSG00000150764	85458	DIXDC1	D0v20+D0v35 (UR) (no change)	0.806429	Both	Both	Both
ENSG00000135333	2045	EPHA7	D0v20+D0v35 (UR) (no change)	0.573679	H9 Only	H9 Only	H9 Only	ENSG00000050165	27122	DKK3	D0v20+D0v35 (UR) (no change)	0.807284	IPSC Only	IPSC Only	IPSC Only
ENSG00000182580	2049	EPHB3	D0v20+D0v35 (UR) (no change)	0.994837	H9 Only	H9 Only	H9 Only	ENSG00000164741	10395	DLC1	D0v20+D0v35 (UR) (no change)	1.28562	IPSC Only	IPSC Only	IPSC Only
ENSG00000178567	9852	EPM2AIP1	D0v20+D0v35 (UR) (no change)	0.544526	H9 Only	H9 Only	H9 Only	ENSG00000186047	220107	DLEU7	D0v20+D0v35 (UR) (no change)	1.35567	IPSC Only	IPSC Only	IPSC Only
ENSG00000175595	2072	ERCC4	D0v20+D0v35 (UR) (no change)	1.01586	H9 Only	H9 Only	H9 Only	ENSG00000198010	9228	DLGAP2	D0v20+D0v35 (UR) (no change)	0.663405	IPSC Only	IPSC Only	IPSC Only
ENSG00000130023	55780	ERMARD	D0v20+D0v35 (UR) (no change)	1.13933	H9 Only	H9 Only	H9 Only	ENSG00000198719	28514	DLL1	D0v20+D0v35 (UR) (no change)	1.21538	IPSC Only	IPSC Only	IPSC Only
ENSG00000197930	30001	ERO1A	D0v20+D0v35 (UR) (no change)	1.28732	H9 Only	H9 Only	H9 Only	ENSG00000090932	10683	DLL3	D0v20+D0v35 (UR) (no change)	0.709678	IPSC Only	IPSC Only	IPSC Only
ENSG00000142396	105372481	ERVK3-1	D0v20+D0v35 (UR) (no change)	0.992606	H9 Only	H9 Only	H9 Only	ENSG00000128917	54567	DLL4	D0v20+D0v35 (UR) (no change)	0.864829	Both	Both	Both
ENSG00000196482	2104	ESRRG	D0v20+D0v35 (UR) (no change)	0.600688	H9 Only	H9 Only	H9 Only	ENSG00000197653	196385	DNAH10	D0v20+D0v35 (UR) (no change)	0.642662	IPSC Only	IPSC Only	IPSC Only
ENSG00000166979	59271	EVA1C	D0v20+D0v35 (UR) (no change)	0.955646	Both	Both	Both	ENSG00000115423	1768	DNAH6	D0v20+D0v35 (UR) (no change)	0.624915	IPSC Only	IPSC Only	IPSC Only
ENSG00000181104	2149	F2R	D0v20+D0v35 (UR) (no change)	1.03209	H9 Only	H9 Only	H9 Only	ENSG00000086061	3301	DNAJA1	D0v20+D0v35 (UR) (no change)	0.719796	IPSC Only	IPSC Only	IPSC Only
ENSG00000065809	83641	FAM107B	D0v20+D0v35 (UR) (no change)	0.572008	H9 Only	H9 Only	H9 Only	ENSG00000137094	25822	DNAJB5	D0v20+D0v35 (UR) (no change)	0.634	IPSC Only	IPSC Only	IPSC Only
ENSG00000169122	90362	FAM110B	D0v20+D0v35 (UR) (no change)	0.605747	H9 Only	H9 Only	H9 Only	ENSG00000178401	79962	DNAJC22	D0v20+D0v35 (UR) (no change)	1.0902	IPSC Only	IPSC Only	IPSC Only
ENSG00000055147	10827	FAM114A2	D0v20+D0v35 (UR) (no change)	0.93307	H9 Only	H9 Only	H9 Only	ENSG00000116675	9829	DNAJC6	D0v20+D0v35 (UR) (no change)	0.882692	IPSC Only	IPSC Only	IPSC Only
ENSG00000155744	285172	FAM126B	D0v20+D0v35 (UR) (no change)	0.808732	H9 Only	H9 Only	H9 Only	ENSG00000187957	92737	DNER	D0v20+D0v35 (UR) (no change)	0.702174	IPSC Only	IPSC Only	IPSC Only
ENSG00000148541	220965	FAM13C	D0v20+D0v35 (UR) (no change)	0.568057	Both	Both	Both	ENSG00000197959	26052	DNM3	D0v20+D0v35 (UR) (no change)	0.511946	IPSC Only	IPSC Only	IPSC Only
ENSG00000154319	83648	FAM167A	D0v20+D0v35 (UR) (no change)	1.14921	H9 Only	H9 Only	H9 Only	ENSG00000135905	55619	DOCK10	D0v20+D0v35 (UR) (no change)	0.994979	IPSC Only	IPSC Only	IPSC Only
ENSG00000113391	83989	FAM172A	D0v20+D0v35 (UR) (no change)	0.659756	H9 Only	H9 Only	H9 Only	ENSG00000206052	220164	DOK6	D0v20+D0v35 (UR) (no change)	0.598633	IPSC Only	IPSC Only	IPSC Only
ENSG00000124098	116151	FAM210B	D0v20+D0v35 (UR) (no change)	0.828514	H9 Only	H9 Only	H9 Only	ENSG00000142197	9980	DOPEY2	D0v20+D0v35 (UR) (no change)	0.759805	IPSC Only	IPSC Only	IPSC Only
ENSG00000047346	56204	FAM214A	D0v20+D0v35 (UR) (no change)	1.111	H9 Only	H9 Only	H9 Only	ENSG00000205683	8110	DPF3	D0v20+D0v35 (UR) (no change)	0.781138	IPSC Only	IPSC Only	IPSC Only
ENSG00000184949	646851	FAM227A	D0v20+D0v35 (UR) (no change)	1.40884	H9 Only	H9 Only	H9 Only	ENSG00000130226	1804	DPP6	D0v20+D0v35 (UR) (no change)	0.690995	IPSC Only	IPSC Only	IPSC Only
ENSG00000157470	145773	FAM81A	D0v20+D0v35 (UR) (no change)	1.21534	H9 Only	H9 Only	H9 Only	ENSG00000170629	349152	DPY19L2P2	D0v20+D0v35 (UR) (no change)	0.794228	IPSC Only	IPSC Only	IPSC Only
ENSG00000137414	51439	FAM8A1	D0v20+D0v35 (UR) (no change)	0.908599	H9 Only	H9 Only	H9 Only	ENSG00000188641	1806	DPYD	D0v20+D0v35 (UR) (no change)	0.737931	Both	Both	Both
ENSG00000188343	137392	FAM92A	D0v20+D0v35 (UR) (no change)	0.792417	H9 Only	H9 Only	H9 Only	ENSG00000092964	1808	DPYSL2	D0v20+D0v35 (UR) (no change)	0.812969	IPSC Only	IPSC Only	IPSC Only
ENSG00000161040	222235	FBXL13	D0v20+D0v35 (UR) (no change)	0.592165	H9 Only	H9 Only	H9 Only	ENSG00000162490	374946	DRAXIN	D0v20+D0v35 (UR) (no change)	1.43794	IPSC Only	IPSC Only	IPSC Only
ENSG00000145743	64839	FBXL17	D0v20+D0v35 (UR) (no change)	0.855072	H9 Only	H9 Only	H9 Only	ENSG00000159625	84229	DRC7	D0v20+D0v35 (UR) (no change)	0.626797	IPSC Only	IPSC Only	IPSC Only
ENSG00000153558	25827	FBXL2	D0v20+D0v35 (UR) (no change)	0.722009	H9 Only	H9 Only	H9 Only	ENSG00000171587	1826	DSCAM	D0v20+D0v35 (UR) (no change)	1.15946	IPSC Only	IPSC Only	IPSC Only
ENSG00000108306	84961	FBXL20	D0v20+D0v35 (UR) (no change)	0.969705	H9 Only	H9 Only	H9 Only	ENSG00000233756	100874326	DSCAM-IT1	D0v20+D0v35 (UR) (no change)	0.819006	IPSC Only	IPSC Only	IPSC Only
ENSG00000141665	201456	FBXO15	D0v20+D0v35 (UR) (no change)	1.42417	H9 Only	H9 Only	H9 Only	ENSG00000243701	344595	DUBR	D0v20+D0v35 (UR) (no change)	0.674647	Both	Both	Both
ENSG00000109670	55294	FBXW7	D0v20+D0v35 (UR) (no change)	0.862068	H9 Only	H9 Only	H9 Only	ENSG00000143507	11221	DUSP10	D0v20+D0v35 (UR) (no change)	0.510133	Both	Both	Both
ENSG00000137478	9873	FCHSD2	D0v20+D0v35 (UR) (no change)	0.707933	H9 Only	H9 Only	H9 Only	ENSG00000149599	128853	DUSP15	D0v20+D0v35 (UR) (no change)	0.892566	IPSC Only	IPSC Only	IPSC Only
ENSG00000151422	2241	FER	D0v20+D0v35 (UR) (no change)	0.669082	H9 Only	H9 Only	H9 Only	ENSG00000167065	150290	DUSP18	D0v20+D0v35 (UR) (no change)	1.24077	Both	Both	Both
ENSG00000171557	2266	FGG	D0v20+D0v35 (UR) (no change)	1.33844	Both	Both	Both	ENSG00000120875	1846	DUSP4	D0v20+D0v35 (UR) (no change)	1.02905	IPSC Only	IPSC Only	IPSC Only
ENSG00000197296	128486	FITM2	D0v20+D0v35 (UR) (no change)	1.23242	H9 Only	H9 Only	H9 Only	ENSG00000135960	10913	EDAR	D0v20+D0v35 (UR) (no change)	1.47909	IPSC Only	IPSC Only	IPSC Only
ENSG00000179431	24147	FJX1	D0v20+D0v35 (UR) (no change)	0.548455	H9 Only	H9 Only	H9 Only	ENSG00000186197	128178	EDARADD	D0v20+D0v35 (UR) (no change)	1.07071	IPSC Only	IPSC Only	IPSC Only
ENSG00000079150	51661	FKBP7	D0v20+D0v35 (UR) (no change)	0.720769	H9 Only	H9 Only	H9 Only	ENSG00000186976	64800	EFCAB6	D0v20+D0v35 (UR) (no change)	0.736843	IPSC Only	IPSC Only	IPSC Only
ENSG00000248858	441369	FLJ46284	D0v20+D0v35 (UR) (no change)	0.925633	H9 Only	H9 Only	H9 Only	ENSG00000108947	1949	EFNB3	D0v20+D0v35 (UR) (no change)	0.991173	IPSC Only	IPSC Only	IPSC Only
ENSG00000131781	2330	FMO5	D0v20+D0v35 (UR) (no change)	0.900644	Both	Both	Both	ENSG00000135766	54583	EGLN1	D0v20+D0v35 (UR) (no change)	0.567273	Both	Both	Both
ENSG00000102531	22862	FNDC3A	D0v20+D0v35 (UR) (no change)	1.25725	H9 Only	H9 Only	H9 Only	ENSG00000135373	26298	EHF	D0v20+D0v35 (UR) (no change)	0.51753	IPSC Only	IPSC Only	IPSC Only
ENSG00000052795	57600	FNIP2	D0v20+D0v35 (UR) (no change)	0.540215	Both	Both	Both	ENSG00000100664	1983	EIF5	D0v20+D0v35 (UR) (no change)	0.846386	IPSC Only	IPSC Only	IPSC Only
ENSG00000129514	3169	FOXA1	D0v20+D0v35 (UR) (no change)	0.619542	H9 Only	H9 Only	H9 Only	ENSG00000141642	55520	ELAC1	D0v20+D0v35 (UR) (no change)	0.82122	IPSC Only	IPSC Only	IPSC Only
ENSG00000125798	3170	FOXA2	D0v20+D0v35 (UR) (no change)	0.799761	H9 Only	H9 Only	H9 Only	ENSG00000196361	1995	ELAVL3	D0v20+D0v35 (UR) (no change)	0.797651	IPSC Only	IPSC Only	IPSC Only
ENSG00000151474	55691	FRMD4A	D0v20+D0v35 (UR) (no change)	0.654927	H9 Only	H9 Only	H9 Only	ENSG00000155849	9844	ELMO1	D0v20+D0v35 (UR) (no change)	0.911742	IPSC Only	IPSC Only	IPSC Only
ENSG00000114541	23150	FRMD4B	D0v20+D0v35 (UR) (no change)	0.631564	Both	Both	Both	ENSG00000110675	55531	ELMOD1	D0v20+D0v35 (UR) (no change)	1.25419	IPSC Only	IPSC Only	IPSC Only
ENSG00000260230	23732	FRRS1L	D0v20+D0v35 (UR) (no change)	0.883899	H9 Only	H9 Only	H9 Only	ENSG00000197977	54898	ELOVL2	D0v20+D0v35 (UR) (no change)	1.32323	Both	Both	Both
ENSG00000188738	401024	FSIP2	D0v20+D0v35 (UR) (no change)	0.527359	H9 Only	H9 Only	H9 Only	ENSG00000165521	161436	EML5	D0v20+D0v35 (UR) (no change)	0.600786	IPSC Only	IPSC Only	IPSC Only
ENSG00000196968	170384	FUT11	D0v20+D0v35 (UR) (no change)	1.0063	H9 Only	H9 Only	H9 Only	ENSG00000151023	219670	ENKUR	D0v20+D0v35 (UR) (no change)	0.519077	Both	Both	Both
ENSG00000122068	84248	FYTTD1	D0v20+D0v35 (UR) (no change)	0.533873	H9 Only	H9 Only	H9 Only	ENSG00000111674	2026	ENO2	D0v20+D0v35 (UR) (no change)	0.768544	IPSC Only	IPSC Only	IPSC Only
ENSG00000250208	440119	FZD10-AS1	D0v20+D0v35 (UR) (no change)	0.52842	H9 Only	H9 Only	H9 Only	ENSG00000082397	23136	EPB41L3	D0v20+D0v35 (UR) (no change)	0.855326	IPSC Only	IPSC Only	IPSC Only
ENSG00000136928	9568	GABBR2	D0v20+D0v35 (UR) (no change)	0.816489	H9 Only	H9 Only	H9 Only	ENSG00000120616	80314	EPC1	D0v20+D0v35 (UR) (no change)	0.910288	IPSC Only	IPSC Only	IPSC Only
ENSG00000144644	339896	GADL1	D0v20+D0v35 (UR) (no change)	0.872708	Both	Both	Both	ENSG00000183317	284656	EPHA10	D0v20+D0v35 (UR) (no change)	0.987479	IPSC Only	IPSC Only	IPSC Only
ENSG00000054983	2581	GALC	D0v20+D0v35 (UR) (no change)	1.16148	H9 Only	H9 Only	H9 Only	ENSG00000044524	2042	EPHA3	D0v20+D0v35 (UR) (no change)	0.597255	IPSC Only	IPSC Only	IPSC Only
ENSG00000144278	114805	GALNT13	D0v20+D0v35 (UR) (no change)	0.598055	Both	Both	Both	ENSG00000145242	2044	EPHA5	D0v20+D0v35 (UR) (no change)	0.540368	IPSC Only	IPSC Only	IPSC Only
ENSG00000136895	84253	GARNL3	D0v20+D0v35 (UR) (no change)	1.05219	H9 Only	H9 Only	H9 Only	ENSG00000250846	100144602	EPHA5-AS1	D0v20+D0v35 (UR) (no change)	0.617775	IPSC Only	IPSC Only	IPSC Only
ENSG00000136574	2626	GATA4	D0v20+D0v35 (UR) (no change)	0.794362	Both	Both	Both	ENSG00000080224	285220	EPHA6	D0v20+D0v35 (UR) (no change)	0.5059	IPSC Only	IPSC Only	IPSC Only
ENSG00000164404	2661	GDF9	D0v20+D0v35 (UR) (no change)	0.776435	H9 Only	H9 Only	H9 Only	ENSG00000154928	2047	EPHB1	D0v20+D0v35 (UR) (no change)	0.654271	IPSC Only	IPSC Only	IPSC Only
ENSG00000168546	2675	GFRA2	D0v20+D0v35 (UR) (no change)	0.766289	H9 Only	H9 Only	H9 Only	ENSG00000133216	2048	EPHB2	D0v20+D0v35 (UR) (no change)	1.17691	IPSC Only	IPSC Only	IPSC Only
ENSG00000134864	87769	GGACT	D0v20+D0v35 (UR) (no change)	1.24058	H9 Only	H9 Only	H9 Only	ENSG00000112425	7957	EPM2A	D0v20+D0v35 (UR) (no change)	0.734988	IPSC Only	IPSC Only	IPSC Only
ENSG00000112164	2740	GLP1R	D0v20+D0v35 (UR) (no change)	1.05204	Both	Both	Both	ENSG00000178568	2066	ERBB4	D0v20+D0v35 (UR) (no change)	0.824191	IPSC Only	IPSC Only	IPSC Only
ENSG00000109738	2743	GLRB	D0v20+D0v35 (UR) (no change)	0.525207	Both	Both	Both	ENSG00000187672	26059	ERC2	D0v20+D0v35 (UR) (no change)	0.675764	IPSC Only	IPSC Only	IPSC Only
ENSG00000127955	2770	GNAI1	D0v20+D0v35 (UR) (no change)	0.652081	H9 Only	H9 Only	H9 Only	ENSG00000166979	59271	EVA1C	D0v20+D0v35 (UR) (no change)	1.07785	Both	Both	Both
ENSG00000136935	2800	GOLGA1	D0v20+D0v35 (UR) (no change)	0.98942	Both	Both	Both	ENSG00000064655	2139	EYA2	D0v20+D0v35 (UR) (no change)	0.953568	IPSC Only	IPSC Only	IPSC Only
ENSG00000047932	57120	GOPC	D0v20+D0v35 (UR) (no change)	0.733537	H9 Only	H9 Only	H9 Only	ENSG00000180210	2147	F2	D0v20+D0v35 (UR) (no change)	0.680212	IPSC Only	IPSC Only	IPSC Only
ENSG00000152133	253635	GPATCH11	D0v20+D0v35 (UR) (no change)	0.50228	H9 Only	H9 Only	H9 Only	ENSG00000158234	55179	FAIM	D0v20+D0v35 (UR) (no change)	0.586136	IPSC Only	IPSC Only	IPSC Only
ENSG00000125772	56261	GPCPD1	D0v20+D0v35 (UR) (no change)	0.891795	Both	Both	Both	ENSG00000031003	51306	FAM13B	D0v20+D0v35 (UR) (no change)	0.678489	IPSC Only	IPSC Only	IPSC Only
ENSG00000152642	23171	GPD1L	D0v20+D0v35 (UR) (no change)	0.888561	H9 Only	H9 Only	H9 Only	ENSG00000148541	220965	FAM13C	D0v20+D0v35 (UR) (no change)	0.557882	Both	Both	Both
ENSG00000163328	151556	GPR155	D0v20+D0v35 (UR) (no change)	0.824742	Both	Both	Both	ENSG00000204442	728215	FAM155A	D0v20+D0v35 (UR) (no change)	0.566742	IPSC Only	IPSC Only	IPSC Only
ENSG00000198932	9737	GPRASP1	D0v20+D0v35 (UR) (no change)	1.30927	Both	Both	Both	ENSG00000156050	145483	FAM161B	D0v20+D0v35 (UR) (no change)	0.753937	IPSC Only	IPSC Only	IPSC Only
ENSG00000198873	2869	GRK5	D0v20+D0v35 (UR) (no change)	1.47195	Both	Both	Both	ENSG00000143340	148753	FAM163A	D0v20+D0v35 (UR) (no change)	1.4579	IPSC Only	IPSC Only	IPSC Only
ENSG00000168959	2915	GRM5	D0v20+D0v35 (UR) (no change)	1.22178	H9 Only	H9 Only	H9 Only	ENSG00000182103	220382	FAM181B	D0v20+D0v35 (UR) (no change)	1.47816	IPSC Only	IPSC Only	IPSC Only
ENSG00000134202	2947	GSTM3	D0v20+D0v35 (UR) (no change)	1.44423	Both	Both	Both	ENSG00000175170	728882	FAM182B	D0v20+D0v35 (UR) (no change)	0.552754	IPSC Only	IPSC Only	IPSC Only
ENSG00000152402	2977	GUCY1A2	D0v20+D0v35 (UR) (no change)	0.677191	Both	Both	Both	ENSG00000188916	642938	FAM196A	D0v20+D0v35 (UR) (no change)	0.641226	IPSC Only	IPSC Only	IPSC Only
ENSG00000183666	728411	GUSBP1	D0v20+D0v35 (UR) (no change)	0.826761	Both	Both	Both	ENSG00000164125	51313	FAM198B	D0v20+D0v35 (UR) (no change)	1.27186	IPSC Only	IPSC Only	IPSC Only
ENSG00000246705	55766	H2AFJ	D0v20+D0v35 (UR) (no change)	1.02496	H9 Only	H9 Only	H9 Only	ENSG00000248429	285505	FAM198B-AS1	D0v20+D0v35 (UR) (no change)	0.571106	IPSC Only	IPSC Only	IPSC Only
ENSG00000130956	22927	HABP4	D0v20+D0v35 (UR) (no change)	0.762854	H9 Only	H9 Only	H9 Only	ENSG00000183662	407738	FAM19A1	D0v20+D0v35 (UR) (no change)	0.914141	IPSC Only	IPSC Only	IPSC Only
ENSG00000111727	29915	HCFC2	D0v20+D0v35 (UR) (no change)	0.816608	H9 Only	H9 Only	H9 Only	ENSG00000198673	338811	FAM19A2	D0v20+D0v35 (UR) (no change)	1.45156	IPSC Only	IPSC Only	IPSC Only
ENSG00000270604	414778	HCG17	D0v20+D0v35 (UR) (no change)	0.607383	H9 Only	H9 Only	H9 Only	ENSG00000164970	203259	FAM219A	D0v20+D0v35 (UR) (no change)	1.0128	IPSC Only	IPSC Only	IPSC Only
ENSG00000112406	51696	HECA	D0v20+D0v35 (UR) (no change)	0.585993	H9 Only	H9 Only	H9 Only	ENSG00000219626	375190	FAM228B	D0v20+D0v35 (UR) (no change)	0.600619	IPSC Only	IPSC Only	IPSC Only
ENSG00000165338	143279	HECTD2	D0v20+D0v35 (UR) (no change)	0.864577	H9 Only	H9 Only	H9 Only	ENSG00000174749	132720	FAM241A	D0v20+D0v35 (UR) (no change)	1.32243	IPSC Only	IPSC Only	IPSC Only
ENSG00000173064	283450	HECTD4	D0v20+D0v35 (UR) (no change)	0.779501	Both	Both	Both	ENSG00000274026	100131997	FAM27E3	D0v20+D0v35 (UR) (no change)	1.41382	IPSC Only	IPSC Only	IPSC Only
ENSG00000138411	57520	HECW2	D0v20+D0v35 (UR) (no change)	1.11627	H9 Only	H9 Only	H9 Only	ENSG00000112773	55603	FAM46A	D0v20+D0v35 (UR) (no change)	1.4442	IPSC Only	IPSC Only	IPSC Only
ENSG00000180229	283755	HERC2P3	D0v20+D0v35 (UR) (no change)	0.930573	H9 Only	H9 Only	H9 Only	ENSG00000226711	440078	FAM66C	D0v20+D0v35 (UR) (no change)	0.79445	IPSC Only	IPSC Only	IPSC Only
ENSG00000138641	8916	HERC3	D0v20+D0v35 (UR) (no change)	0.910236	H9 Only	H9 Only	H9 Only	ENSG00000188859	149297	FAM78B	D0v20+D0v35 (UR) (no change)	0.871565	IPSC Only	IPSC Only	IPSC Only
ENSG00000051108	9709	HERPUD1	D0v20+D0v35 (UR) (no change)	0.804089	H9 Only	H9 Only	H9 Only	ENSG00000182118	375061	FAM89A	D0v20+D0v35 (UR) (no change)	0.811505	IPSC Only	IPSC Only	IPSC Only
ENSG00000164683	23462	HEY1	D0v20+D0v35 (UR) (no change)	0.970017	H9 Only	H9 Only	H9 Only	ENSG00000165323	120114	FAT3	D0v20+D0v35 (UR) (no change)	0.578172	IPSC Only	IPSC Only	IPSC Only
ENSG00000165102	138050	HGSNAT	D0v20+D0v35 (UR) (no change)	0.93438	Both	Both	Both	ENSG00000196159	79633	FAT4	D0v20+D0v35 (UR) (no change)	1.37943	IPSC Only	IPSC Only	IPSC Only
ENSG00000054392	55733	HHAT	D0v20+D0v35 (UR) (no change)	1.3212	H9 Only	H9 Only	H9 Only	ENSG00000127585	146330	FBXL16	D0v20+D0v35 (UR) (no change)	0.828215	IPSC Only	IPSC Only	IPSC Only
ENSG00000064393	28996	HIPK2	D0v20+D0v35 (UR) (no change)	0.757447	Both	Both	Both	ENSG00000156804	114907	FBXO32	D0v20+D0v35 (UR) (no change)	1.14528	IPSC Only	IPSC Only	IPSC Only
ENSG00000110422	10114	HIPK3	D0v20+D0v35 (UR) (no change)	1.16422	H9 Only	H9 Only	H9 Only	ENSG00000102466	2259	FGF14	D0v20+D0v35 (UR) (no change)	0.806973	IPSC Only	IPSC Only	IPSC Only
ENSG00000010818	3097	HIVEP2	D0v20+D0v35 (UR) (no change)	0.934898	H9 Only	H9 Only	H9 Only	ENSG00000102678	2254	FGF9	D0v20+D0v35 (UR) (no change)	0.54403	IPSC Only	IPSC Only	IPSC Only
ENSG00000127124	59269	HIVEP3	D0v20+D0v35 (UR) (no change)	0.731932	H9 Only	H9 Only	H9 Only	ENSG00000171557	2266	FGG	D0v20+D0v35 (UR) (no change)	1.27733	Both	Both	Both
ENSG00000275410	6928	HNF1B	D0v20+D0v35 (UR) (no change)	0.739829	H9 Only	H9 Only	H9 Only	ENSG00000022267	2273	FHL1	D0v20+D0v35 (UR) (no change)	1.34778	IPSC Only	IPSC Only	IPSC Only
ENSG00000215271	57594	HOMEZ	D0v20+D0v35 (UR) (no change)	1.02831	H9 Only	H9 Only	H9 Only	ENSG00000185070	23768	FLRT2	D0v20+D0v35 (UR) (no change)	1.00067	IPSC Only	IPSC Only	IPSC Only
ENSG00000168172	84376	HOOK3	D0v20+D0v35 (UR) (no change)	1.35339	H9 Only	H9 Only	H9 Only	ENSG00000131781	2330	FMO5	D0v20+D0v35 (UR) (no change)	1.31781	Both	Both	Both
ENSG00000116983	51440	HPCAL4	D0v20+D0v35 (UR) (no change)	0.561439	Both	Both	Both	ENSG00000052795	57600	FNIP2	D0v20+D0v35 (UR) (no change)	0.972879	Both	Both	Both
ENSG00000173083	10855	HPSE	D0v20+D0v35 (UR) (no change)	1.03178	H9 Only	H9 Only	H9 Only	ENSG00000075426	2355	FOSL2	D0v20+D0v35 (UR) (no change)	0.678791	IPSC Only	IPSC Only	IPSC Only
ENSG00000164070	22824	HSPA4L	D0v20+D0v35 (UR) (no change)	0.640426	Both	Both	Both	ENSG00000178919	2304	FOXE1	D0v20+D0v35 (UR) (no change)	0.533566	IPSC Only	IPSC Only	IPSC Only
ENSG00000102468	3356	HTR2A	D0v20+D0v35 (UR) (no change)	1.3384	Both	Both	Both	ENSG00000128573	93986	FOXP2	D0v20+D0v35 (UR) (no change)	0.545348	IPSC Only	IPSC Only	IPSC Only
ENSG00000163596	130026	ICA1L	D0v20+D0v35 (UR) (no change)	0.678631	Both	Both	Both	ENSG00000164379	94234	FOXQ1	D0v20+D0v35 (UR) (no change)	1.42818	IPSC Only	IPSC Only	IPSC Only
ENSG00000148057	414328	IDNK	D0v20+D0v35 (UR) (no change)	0.560061	H9 Only	H9 Only	H9 Only	ENSG00000172159	257019	FRMD3	D0v20+D0v35 (UR) (no change)	1.44538	IPSC Only	IPSC Only	IPSC Only
ENSG00000010404	3423	IDS	D0v20+D0v35 (UR) (no change)	0.708992	H9 Only	H9 Only	H9 Only	ENSG00000114541	23150	FRMD4B	D0v20+D0v35 (UR) (no change)	0.879729	Both	Both	Both
ENSG00000134049	51124	IER3IP1	D0v20+D0v35 (UR) (no change)	1.10735	H9 Only	H9 Only	H9 Only	ENSG00000070601	22844	FRMPD1	D0v20+D0v35 (UR) (no change)	0.77141	IPSC Only	IPSC Only	IPSC Only
ENSG00000188483	389792	IER5L	D0v20+D0v35 (UR) (no change)	0.949397	H9 Only	H9 Only	H9 Only	ENSG00000169933	9758	FRMPD4	D0v20+D0v35 (UR) (no change)	0.912868	IPSC Only	IPSC Only	IPSC Only
ENSG00000142166	3454	IFNAR1	D0v20+D0v35 (UR) (no change)	0.946684	H9 Only	H9 Only	H9 Only	ENSG00000073910	10129	FRY	D0v20+D0v35 (UR) (no change)	0.791909	IPSC Only	IPSC Only	IPSC Only
ENSG00000006652	3475	IFRD1	D0v20+D0v35 (UR) (no change)	0.585867	H9 Only	H9 Only	H9 Only	ENSG00000150667	161835	FSIP1	D0v20+D0v35 (UR) (no change)	0.907265	IPSC Only	IPSC Only	IPSC Only
ENSG00000122970	28981	IFT81	D0v20+D0v35 (UR) (no change)	0.622127	H9 Only	H9 Only	H9 Only	ENSG00000053108	23105	FSTL4	D0v20+D0v35 (UR) (no change)	1.11836	IPSC Only	IPSC Only	IPSC Only
ENSG00000032742	8100	IFT88	D0v20+D0v35 (UR) (no change)	0.974034	H9 Only	H9 Only	H9 Only	ENSG00000033327	9846	GAB2	D0v20+D0v35 (UR) (no change)	0.932048	IPSC Only	IPSC Only	IPSC Only
ENSG00000104331	54928	IMPAD1	D0v20+D0v35 (UR) (no change)	1.12168	H9 Only	H9 Only	H9 Only	ENSG00000204681	2550	GABBR1	D0v20+D0v35 (UR) (no change)	1.18185	IPSC Only	IPSC Only	IPSC Only
ENSG00000125629	51141	INSIG2	D0v20+D0v35 (UR) (no change)	1.28274	H9 Only	H9 Only	H9 Only	ENSG00000022355	2554	GABRA1	D0v20+D0v35 (UR) (no change)	1.49138	IPSC Only	IPSC Only	IPSC Only
ENSG00000173404	3642	INSM1	D0v20+D0v35 (UR) (no change)	0.697989	H9 Only	H9 Only	H9 Only	ENSG00000163288	2560	GABRB1	D0v20+D0v35 (UR) (no change)	1.33282	IPSC Only	IPSC Only	IPSC Only
ENSG00000114473	84223	IQCG	D0v20+D0v35 (UR) (no change)	0.792186	H9 Only	H9 Only	H9 Only	ENSG00000145864	2561	GABRB2	D0v20+D0v35 (UR) (no change)	0.832433	IPSC Only	IPSC Only	IPSC Only
ENSG00000174628	124152	IQCK	D0v20+D0v35 (UR) (no change)	0.897102	Both	Both	Both	ENSG00000163285	2565	GABRG1	D0v20+D0v35 (UR) (no change)	0.774209	IPSC Only	IPSC Only	IPSC Only
ENSG00000016082	3670	ISL1	D0v20+D0v35 (UR) (no change)	0.975657	H9 Only	H9 Only	H9 Only	ENSG00000113327	2566	GABRG2	D0v20+D0v35 (UR) (no change)	0.820749	IPSC Only	IPSC Only	IPSC Only
ENSG00000214960	729920	ISPD	D0v20+D0v35 (UR) (no change)	0.548097	Both	Both	Both	ENSG00000236289	104797537	GACAT3	D0v20+D0v35 (UR) (no change)	0.590668	IPSC Only	IPSC Only	IPSC Only
ENSG00000175329	91464	ISX	D0v20+D0v35 (UR) (no change)	1.40895	H9 Only	H9 Only	H9 Only	ENSG00000144644	339896	GADL1	D0v20+D0v35 (UR) (no change)	0.634718	Both	Both	Both
ENSG00000129636	81533	ITFG1	D0v20+D0v35 (UR) (no change)	0.608604	H9 Only	H9 Only	H9 Only	ENSG00000144278	114805	GALNT13	D0v20+D0v35 (UR) (no change)	0.852044	Both	Both	Both
ENSG00000151655	3698	ITIH2	D0v20+D0v35 (UR) (no change)	1.45396	H9 Only	H9 Only	H9 Only	ENSG00000158089	79623	GALNT14	D0v20+D0v35 (UR) (no change)	0.694725	IPSC Only	IPSC Only	IPSC Only
ENSG00000096968	3717	JAK2	D0v20+D0v35 (UR) (no change)	1.28242	H9 Only	H9 Only	H9 Only	ENSG00000174473	442117	GALNTL6	D0v20+D0v35 (UR) (no change)	0.766304	IPSC Only	IPSC Only	IPSC Only
ENSG00000109944	79864	JHY	D0v20+D0v35 (UR) (no change)	0.650634	H9 Only	H9 Only	H9 Only	ENSG00000148935	2620	GAS2	D0v20+D0v35 (UR) (no change)	0.713533	IPSC Only	IPSC Only	IPSC Only
ENSG00000183340	8690	JRKL	D0v20+D0v35 (UR) (no change)	0.987696	H9 Only	H9 Only	H9 Only	ENSG00000136574	2626	GATA4	D0v20+D0v35 (UR) (no change)	0.952482	Both	Both	Both
ENSG00000160145	8997	KALRN	D0v20+D0v35 (UR) (no change)	0.591339	Both	Both	Both	ENSG00000141448	2627	GATA6	D0v20+D0v35 (UR) (no change)	0.521654	IPSC Only	IPSC Only	IPSC Only
ENSG00000114166	8850	KAT2B	D0v20+D0v35 (UR) (no change)	0.638319	H9 Only	H9 Only	H9 Only	ENSG00000266010	100128893	GATA6-AS1	D0v20+D0v35 (UR) (no change)	0.677011	IPSC Only	IPSC Only	IPSC Only
ENSG00000189337	23254	KAZN	D0v20+D0v35 (UR) (no change)	1.49313	H9 Only	H9 Only	H9 Only	ENSG00000239521	352954	GATS	D0v20+D0v35 (UR) (no change)	0.794983	IPSC Only	IPSC Only	IPSC Only
ENSG00000158445	3745	KCNB1	D0v20+D0v35 (UR) (no change)	1.33004	Both	Both	Both	ENSG00000117228	2633	GBP1	D0v20+D0v35 (UR) (no change)	1.18925	IPSC Only	IPSC Only	IPSC Only
ENSG00000182674	9312	KCNB2	D0v20+D0v35 (UR) (no change)	0.679641	Both	Both	Both	ENSG00000168505	2637	GBX2	D0v20+D0v35 (UR) (no change)	0.902377	IPSC Only	IPSC Only	IPSC Only
ENSG00000143473	3756	KCNH1	D0v20+D0v35 (UR) (no change)	0.531208	Both	Both	Both	ENSG00000145321	2638	GC	D0v20+D0v35 (UR) (no change)	0.525408	IPSC Only	IPSC Only	IPSC Only
ENSG00000124780	89822	KCNK17	D0v20+D0v35 (UR) (no change)	1.42781	H9 Only	H9 Only	H9 Only	ENSG00000124194	78997	GDAP1L1	D0v20+D0v35 (UR) (no change)	1.13044	IPSC Only	IPSC Only	IPSC Only
ENSG00000082482	3776	KCNK2	D0v20+D0v35 (UR) (no change)	0.818001	Both	Both	Both	ENSG00000203879	2664	GDI1	D0v20+D0v35 (UR) (no change)	1.28866	IPSC Only	IPSC Only	IPSC Only
ENSG00000183775	57528	KCTD16	D0v20+D0v35 (UR) (no change)	1.22088	H9 Only	H9 Only	H9 Only	ENSG00000151892	2674	GFRA1	D0v20+D0v35 (UR) (no change)	0.622546	IPSC Only	IPSC Only	IPSC Only
ENSG00000165097	221656	KDM1B	D0v20+D0v35 (UR) (no change)	0.592051	H9 Only	H9 Only	H9 Only	ENSG00000159248	57369	GJD2	D0v20+D0v35 (UR) (no change)	1.1361	IPSC Only	IPSC Only	IPSC Only
ENSG00000115548	55818	KDM3A	D0v20+D0v35 (UR) (no change)	1.14718	Both	Both	Both	ENSG00000112164	2740	GLP1R	D0v20+D0v35 (UR) (no change)	0.807066	Both	Both	Both
ENSG00000185261	285600	KIAA0825	D0v20+D0v35 (UR) (no change)	1.19779	Both	Both	Both	ENSG00000109738	2743	GLRB	D0v20+D0v35 (UR) (no change)	1.00206	Both	Both	Both
ENSG00000164542	23366	KIAA0895	D0v20+D0v35 (UR) (no change)	0.530489	Both	Both	Both	ENSG00000156689	219970	GLYATL2	D0v20+D0v35 (UR) (no change)	1.12013	IPSC Only	IPSC Only	IPSC Only
ENSG00000150477	57536	KIAA1328	D0v20+D0v35 (UR) (no change)	1.0257	H9 Only	H9 Only	H9 Only	ENSG00000128266	2781	GNAZ	D0v20+D0v35 (UR) (no change)	1.31042	IPSC Only	IPSC Only	IPSC Only
ENSG00000183354	158358	KIAA2026	D0v20+D0v35 (UR) (no change)	0.65163	H9 Only	H9 Only	H9 Only	ENSG00000162188	2785	GNG3	D0v20+D0v35 (UR) (no change)	0.698086	IPSC Only	IPSC Only	IPSC Only
ENSG00000165115	55582	KIF27	D0v20+D0v35 (UR) (no change)	1.15666	H9 Only	H9 Only	H9 Only	ENSG00000168243	2786	GNG4	D0v20+D0v35 (UR) (no change)	0.8476	IPSC Only	IPSC Only	IPSC Only
ENSG00000164627	221458	KIF6	D0v20+D0v35 (UR) (no change)	0.767619	Both	Both	Both	ENSG00000136935	2800	GOLGA1	D0v20+D0v35 (UR) (no change)	1.10223	Both	Both	Both
ENSG00000109787	51274	KLF3	D0v20+D0v35 (UR) (no change)	1.49024	H9 Only	H9 Only	H9 Only	ENSG00000175265	23015	GOLGA8A	D0v20+D0v35 (UR) (no change)	0.977431	IPSC Only	IPSC Only	IPSC Only
ENSG00000231160	79667	KLF3-AS1	D0v20+D0v35 (UR) (no change)	1.11746	H9 Only	H9 Only	H9 Only	ENSG00000179399	2262	GPC5	D0v20+D0v35 (UR) (no change)	0.640968	IPSC Only	IPSC Only	IPSC Only
ENSG00000128607	23008	KLHDC10	D0v20+D0v35 (UR) (no change)	0.765748	H9 Only	H9 Only	H9 Only	ENSG00000125772	56261	GPCPD1	D0v20+D0v35 (UR) (no change)	1.19977	Both	Both	Both
ENSG00000109466	11275	KLHL2	D0v20+D0v35 (UR) (no change)	0.759127	H9 Only	H9 Only	H9 Only	ENSG00000171723	10243	GPHN	D0v20+D0v35 (UR) (no change)	1.03013	IPSC Only	IPSC Only	IPSC Only
ENSG00000076321	27252	KLHL20	D0v20+D0v35 (UR) (no change)	0.777874	H9 Only	H9 Only	H9 Only	ENSG00000150625	2823	GPM6A	D0v20+D0v35 (UR) (no change)	0.806963	IPSC Only	IPSC Only	IPSC Only
ENSG00000114796	54800	KLHL24	D0v20+D0v35 (UR) (no change)	0.529955	H9 Only	H9 Only	H9 Only	ENSG00000147262	139760	GPR119	D0v20+D0v35 (UR) (no change)	0.969156	IPSC Only	IPSC Only	IPSC Only
ENSG00000179454	54813	KLHL28	D0v20+D0v35 (UR) (no change)	0.606588	H9 Only	H9 Only	H9 Only	ENSG00000180269	124274	GPR139	D0v20+D0v35 (UR) (no change)	1.0187	IPSC Only	IPSC Only	IPSC Only
ENSG00000109790	51088	KLHL5	D0v20+D0v35 (UR) (no change)	0.684486	H9 Only	H9 Only	H9 Only	ENSG00000163328	151556	GPR155	D0v20+D0v35 (UR) (no change)	0.526362	Both	Both	Both
ENSG00000145332	57563	KLHL8	D0v20+D0v35 (UR) (no change)	0.588549	H9 Only	H9 Only	H9 Only	ENSG00000151025	57512	GPR158	D0v20+D0v35 (UR) (no change)	1.05308	IPSC Only	IPSC Only	IPSC Only
ENSG00000005483	55904	KMT2E	D0v20+D0v35 (UR) (no change)	0.679027	H9 Only	H9 Only	H9 Only	ENSG00000143147	23432	GPR161	D0v20+D0v35 (UR) (no change)	0.902435	IPSC Only	IPSC Only	IPSC Only
ENSG00000179630	144811	LACC1	D0v20+D0v35 (UR) (no change)	1.37807	H9 Only	H9 Only	H9 Only	ENSG00000184194	54328	GPR173	D0v20+D0v35 (UR) (no change)	1.03765	IPSC Only	IPSC Only	IPSC Only
ENSG00000135338	167691	LCA5	D0v20+D0v35 (UR) (no change)	1.36259	H9 Only	H9 Only	H9 Only	ENSG00000172209	2845	GPR22	D0v20+D0v35 (UR) (no change)	1.03203	IPSC Only	IPSC Only	IPSC Only
ENSG00000178177	254251	LCORL	D0v20+D0v35 (UR) (no change)	0.689449	H9 Only	H9 Only	H9 Only	ENSG00000154478	2849	GPR26	D0v20+D0v35 (UR) (no change)	1.14917	IPSC Only	IPSC Only	IPSC Only
ENSG00000165046	137994	LETM2	D0v20+D0v35 (UR) (no change)	0.614588	Both	Both	Both	ENSG00000198932	9737	GPRASP1	D0v20+D0v35 (UR) (no change)	0.941301	Both	Both	Both
ENSG00000116977	3964	LGALS8	D0v20+D0v35 (UR) (no change)	0.61734	H9 Only	H9 Only	H9 Only	ENSG00000185477	285513	GPRIN3	D0v20+D0v35 (UR) (no change)	0.594398	IPSC Only	IPSC Only	IPSC Only
ENSG00000143355	56956	LHX9	D0v20+D0v35 (UR) (no change)	0.61251	H9 Only	H9 Only	H9 Only	ENSG00000155511	2890	GRIA1	D0v20+D0v35 (UR) (no change)	0.674995	IPSC Only	IPSC Only	IPSC Only
ENSG00000174405	3981	LIG4	D0v20+D0v35 (UR) (no change)	0.587658	H9 Only	H9 Only	H9 Only	ENSG00000120251	2891	GRIA2	D0v20+D0v35 (UR) (no change)	0.702842	IPSC Only	IPSC Only	IPSC Only
ENSG00000064042	22998	LIMCH1	D0v20+D0v35 (UR) (no change)	0.603373	Both	Both	Both	ENSG00000125675	2892	GRIA3	D0v20+D0v35 (UR) (no change)	1.01529	IPSC Only	IPSC Only	IPSC Only
ENSG00000185621	89782	LMLN	D0v20+D0v35 (UR) (no change)	1.27068	Both	Both	Both	ENSG00000152578	2893	GRIA4	D0v20+D0v35 (UR) (no change)	0.794258	IPSC Only	IPSC Only	IPSC Only
ENSG00000135363	4005	LMO2	D0v20+D0v35 (UR) (no change)	0.884986	H9 Only	H9 Only	H9 Only	ENSG00000163873	2899	GRIK3	D0v20+D0v35 (UR) (no change)	1.40636	IPSC Only	IPSC Only	IPSC Only
ENSG00000144320	80856	LNPK	D0v20+D0v35 (UR) (no change)	0.809188	H9 Only	H9 Only	H9 Only	ENSG00000183454	2903	GRIN2A	D0v20+D0v35 (UR) (no change)	0.735604	IPSC Only	IPSC Only	IPSC Only
ENSG00000123684	9926	LPGAT1	D0v20+D0v35 (UR) (no change)	0.912518	H9 Only	H9 Only	H9 Only	ENSG00000198873	2869	GRK5	D0v20+D0v35 (UR) (no change)	0.92754	Both	Both	Both
ENSG00000165379	145581	LRFN5	D0v20+D0v35 (UR) (no change)	0.612059	Both	Both	Both	ENSG00000179603	2918	GRM8	D0v20+D0v35 (UR) (no change)	0.599578	IPSC Only	IPSC Only	IPSC Only
ENSG00000168702	53353	LRP1B	D0v20+D0v35 (UR) (no change)	0.610013	Both	Both	Both	ENSG00000243955	2938	GSTA1	D0v20+D0v35 (UR) (no change)	1.49258	IPSC Only	IPSC Only	IPSC Only
ENSG00000081479	4036	LRP2	D0v20+D0v35 (UR) (no change)	1.24795	H9 Only	H9 Only	H9 Only	ENSG00000244067	2939	GSTA2	D0v20+D0v35 (UR) (no change)	1.47232	IPSC Only	IPSC Only	IPSC Only
ENSG00000148814	80313	LRRC27	D0v20+D0v35 (UR) (no change)	0.717656	H9 Only	H9 Only	H9 Only	ENSG00000134202	2947	GSTM3	D0v20+D0v35 (UR) (no change)	0.934059	Both	Both	Both
ENSG00000168904	123355	LRRC28	D0v20+D0v35 (UR) (no change)	0.824997	H9 Only	H9 Only	H9 Only	ENSG00000196275	84163	GTF2IRD2	D0v20+D0v35 (UR) (no change)	1.06975	IPSC Only	IPSC Only	IPSC Only
ENSG00000114248	79782	LRRC31	D0v20+D0v35 (UR) (no change)	0.975356	H9 Only	H9 Only	H9 Only	ENSG00000174428	389524	GTF2IRD2B	D0v20+D0v35 (UR) (no change)	1.3194	IPSC Only	IPSC Only	IPSC Only
ENSG00000176681	9884	LRRC37A	D0v20+D0v35 (UR) (no change)	0.868104	H9 Only	H9 Only	H9 Only	ENSG00000152402	2977	GUCY1A2	D0v20+D0v35 (UR) (no change)	0.736122	Both	Both	Both
ENSG00000176809	374819	LRRC37A3	D0v20+D0v35 (UR) (no change)	0.667315	Both	Both	Both	ENSG00000164116	2982	GUCY1A3	D0v20+D0v35 (UR) (no change)	1.34205	IPSC Only	IPSC Only	IPSC Only
ENSG00000122477	127495	LRRC39	D0v20+D0v35 (UR) (no change)	0.536325	Both	Both	Both	ENSG00000183666	728411	GUSBP1	D0v20+D0v35 (UR) (no change)	1.49333	Both	Both	Both
ENSG00000180979	255252	LRRC57	D0v20+D0v35 (UR) (no change)	0.8308	H9 Only	H9 Only	H9 Only	ENSG00000215190	728411	GUSBP1	D0v20+D0v35 (UR) (no change)	1.21025	IPSC Only	Both	Both
ENSG00000185565	4045	LSAMP	D0v20+D0v35 (UR) (no change)	1.03492	Both	Both	Both	ENSG00000113249	26762	HAVCR1	D0v20+D0v35 (UR) (no change)	1.37883	IPSC Only	IPSC Only	IPSC Only
ENSG00000102897	57149	LYRM1	D0v20+D0v35 (UR) (no change)	0.550039	H9 Only	H9 Only	H9 Only	ENSG00000143630	57657	HCN3	D0v20+D0v35 (UR) (no change)	1.24374	IPSC Only	IPSC Only	IPSC Only
ENSG00000083099	57226	LYRM2	D0v20+D0v35 (UR) (no change)	0.591219	H9 Only	H9 Only	H9 Only	ENSG00000068024	9759	HDAC4	D0v20+D0v35 (UR) (no change)	1.11591	IPSC Only	IPSC Only	IPSC Only
ENSG00000140280	256586	LYSMD2	D0v20+D0v35 (UR) (no change)	0.897661	Both	Both	Both	ENSG00000173064	283450	HECTD4	D0v20+D0v35 (UR) (no change)	0.878015	Both	Both	Both
ENSG00000143669	1130	LYST	D0v20+D0v35 (UR) (no change)	1.21813	Both	Both	Both	ENSG00000002746	23072	HECW1	D0v20+D0v35 (UR) (no change)	0.718123	IPSC Only	IPSC Only	IPSC Only
ENSG00000162441	84328	LZIC	D0v20+D0v35 (UR) (no change)	0.650789	H9 Only	H9 Only	H9 Only	ENSG00000181211	100127950	HECW1-IT1	D0v20+D0v35 (UR) (no change)	1.21521	IPSC Only	IPSC Only	IPSC Only
ENSG00000163818	54585	LZTFL1	D0v20+D0v35 (UR) (no change)	0.931279	H9 Only	H9 Only	H9 Only	ENSG00000103657	8925	HERC1	D0v20+D0v35 (UR) (no change)	0.756474	IPSC Only	IPSC Only	IPSC Only
ENSG00000183833	89876	MAATS1	D0v20+D0v35 (UR) (no change)	1.29444	Both	Both	Both	ENSG00000144485	55502	HES6	D0v20+D0v35 (UR) (no change)	0.839828	IPSC Only	IPSC Only	IPSC Only
ENSG00000172264	140733	MACROD2	D0v20+D0v35 (UR) (no change)	1.22909	Both	Both	Both	ENSG00000165102	138050	HGSNAT	D0v20+D0v35 (UR) (no change)	1.02861	Both	Both	Both
ENSG00000204103	9935	MAFB	D0v20+D0v35 (UR) (no change)	1.24901	Both	Both	Both	ENSG00000064393	28996	HIPK2	D0v20+D0v35 (UR) (no change)	1.23948	Both	Both	Both
ENSG00000185022	23764	MAFF	D0v20+D0v35 (UR) (no change)	1.34148	H9 Only	H9 Only	H9 Only	ENSG00000181218	92815	HIST3H2A	D0v20+D0v35 (UR) (no change)	1.03413	IPSC Only	IPSC Only	IPSC Only
ENSG00000187601	28986	MAGEH1	D0v20+D0v35 (UR) (no change)	0.773361	H9 Only	H9 Only	H9 Only	ENSG00000108924	3131	HLF	D0v20+D0v35 (UR) (no change)	0.893509	IPSC Only	IPSC Only	IPSC Only
ENSG00000254585	54551	MAGEL2	D0v20+D0v35 (UR) (no change)	0.722139	Both	Both	Both	ENSG00000101076	3172	HNF4A	D0v20+D0v35 (UR) (no change)	1.11098	IPSC Only	IPSC Only	IPSC Only
ENSG00000234456	100505881	MAGI2-AS3	D0v20+D0v35 (UR) (no change)	1.36025	H9 Only	H9 Only	H9 Only	ENSG00000233429	100506311	HOTAIRM1	D0v20+D0v35 (UR) (no change)	1.11413	IPSC Only	IPSC Only	IPSC Only
ENSG00000111837	4117	MAK	D0v20+D0v35 (UR) (no change)	1.20696	Both	Both	Both	ENSG00000197576	3201	HOXA4	D0v20+D0v35 (UR) (no change)	0.678052	IPSC Only	IPSC Only	IPSC Only
ENSG00000196782	55534	MAML3	D0v20+D0v35 (UR) (no change)	0.526967	Both	Both	Both	ENSG00000106004	3202	HOXA5	D0v20+D0v35 (UR) (no change)	0.581342	IPSC Only	IPSC Only	IPSC Only
ENSG00000013619	10046	MAMLD1	D0v20+D0v35 (UR) (no change)	0.677007	H9 Only	H9 Only	H9 Only	ENSG00000122592	3204	HOXA7	D0v20+D0v35 (UR) (no change)	0.571999	IPSC Only	IPSC Only	IPSC Only
ENSG00000198162	10905	MAN1A2	D0v20+D0v35 (UR) (no change)	1.01346	H9 Only	H9 Only	H9 Only	ENSG00000173917	3212	HOXB2	D0v20+D0v35 (UR) (no change)	0.742959	IPSC Only	IPSC Only	IPSC Only
ENSG00000166963	4130	MAP1A	D0v20+D0v35 (UR) (no change)	1.35959	H9 Only	H9 Only	H9 Only	ENSG00000120093	3213	HOXB3	D0v20+D0v35 (UR) (no change)	0.699984	IPSC Only	IPSC Only	IPSC Only
ENSG00000140941	81631	MAP1LC3B	D0v20+D0v35 (UR) (no change)	0.733347	H9 Only	H9 Only	H9 Only	ENSG00000182742	3214	HOXB4	D0v20+D0v35 (UR) (no change)	0.819527	IPSC Only	IPSC Only	IPSC Only
ENSG00000169967	10746	MAP3K2	D0v20+D0v35 (UR) (no change)	0.991982	H9 Only	H9 Only	H9 Only	ENSG00000120075	3215	HOXB5	D0v20+D0v35 (UR) (no change)	0.663972	IPSC Only	IPSC Only	IPSC Only
ENSG00000164114	79884	MAP9	D0v20+D0v35 (UR) (no change)	1.19473	H9 Only	H9 Only	H9 Only	ENSG00000198353	3221	HOXC4	D0v20+D0v35 (UR) (no change)	0.512528	IPSC Only	IPSC Only	IPSC Only
ENSG00000084764	22924	MAPRE3	D0v20+D0v35 (UR) (no change)	0.613869	H9 Only	H9 Only	H9 Only	ENSG00000197757	3223	HOXC6	D0v20+D0v35 (UR) (no change)	1.05072	IPSC Only	IPSC Only	IPSC Only
ENSG00000183654	441061	MARCH11	D0v20+D0v35 (UR) (no change)	0.595023	H9 Only	H9 Only	H9 Only	ENSG00000128645	3231	HOXD1	D0v20+D0v35 (UR) (no change)	0.787417	IPSC Only	IPSC Only	IPSC Only
ENSG00000144583	57574	MARCH4	D0v20+D0v35 (UR) (no change)	0.611786	Both	Both	Both	ENSG00000128652	3232	HOXD3	D0v20+D0v35 (UR) (no change)	1.19706	IPSC Only	IPSC Only	IPSC Only
ENSG00000198060	54708	MARCH5	D0v20+D0v35 (UR) (no change)	0.679559	H9 Only	H9 Only	H9 Only	ENSG00000170166	3233	HOXD4	D0v20+D0v35 (UR) (no change)	1.1802	IPSC Only	IPSC Only	IPSC Only
ENSG00000145495	10299	MARCH6	D0v20+D0v35 (UR) (no change)	0.803354	H9 Only	H9 Only	H9 Only	ENSG00000175879	3234	HOXD8	D0v20+D0v35 (UR) (no change)	0.715481	IPSC Only	IPSC Only	IPSC Only
ENSG00000139266	92979	MARCH9	D0v20+D0v35 (UR) (no change)	0.664718	H9 Only	H9 Only	H9 Only	ENSG00000116983	51440	HPCAL4	D0v20+D0v35 (UR) (no change)	1.29352	Both	Both	Both
ENSG00000116141	4139	MARK1	D0v20+D0v35 (UR) (no change)	0.810629	H9 Only	H9 Only	H9 Only	ENSG00000122254	9956	HS3ST2	D0v20+D0v35 (UR) (no change)	1.2511	IPSC Only	IPSC Only	IPSC Only
ENSG00000204406	55777	MBD5	D0v20+D0v35 (UR) (no change)	1.00693	H9 Only	H9 Only	H9 Only	ENSG00000125430	9953	HS3ST3B1	D0v20+D0v35 (UR) (no change)	1.16306	IPSC Only	IPSC Only	IPSC Only
ENSG00000143797	129642	MBOAT2	D0v20+D0v35 (UR) (no change)	0.602816	H9 Only	H9 Only	H9 Only	ENSG00000153976	9953	HS3ST3B1	D0v20+D0v35 (UR) (no change)	1.47503	IPSC Only	IPSC Only	IPSC Only
ENSG00000151376	10873	ME3	D0v20+D0v35 (UR) (no change)	1.34038	H9 Only	H9 Only	H9 Only	ENSG00000249853	222537	HS3ST5	D0v20+D0v35 (UR) (no change)	0.653116	IPSC Only	IPSC Only	IPSC Only
ENSG00000169057	4204	MECP2	D0v20+D0v35 (UR) (no change)	0.873178	H9 Only	H9 Only	H9 Only	ENSG00000185352	266722	HS6ST3	D0v20+D0v35 (UR) (no change)	0.679951	IPSC Only	IPSC Only	IPSC Only
ENSG00000081189	4208	MEF2C	D0v20+D0v35 (UR) (no change)	0.835161	H9 Only	H9 Only	H9 Only	ENSG00000165868	259217	HSPA12A	D0v20+D0v35 (UR) (no change)	0.526058	IPSC Only	IPSC Only	IPSC Only
ENSG00000106511	4223	MEOX2	D0v20+D0v35 (UR) (no change)	1.19338	H9 Only	H9 Only	H9 Only	ENSG00000204390	3305	HSPA1L	D0v20+D0v35 (UR) (no change)	0.735527	IPSC Only	IPSC Only	IPSC Only
ENSG00000118855	64747	MFSD1	D0v20+D0v35 (UR) (no change)	0.90708	H9 Only	H9 Only	H9 Only	ENSG00000164070	22824	HSPA4L	D0v20+D0v35 (UR) (no change)	0.744524	Both	Both	Both
ENSG00000151690	54842	MFSD6	D0v20+D0v35 (UR) (no change)	0.520913	Both	Both	Both	ENSG00000102468	3356	HTR2A	D0v20+D0v35 (UR) (no change)	0.663068	Both	Both	Both
ENSG00000071073	11320	MGAT4A	D0v20+D0v35 (UR) (no change)	0.861223	Both	Both	Both	ENSG00000157423	54768	HYDIN	D0v20+D0v35 (UR) (no change)	0.736883	IPSC Only	IPSC Only	IPSC Only
ENSG00000080561	11043	MID2	D0v20+D0v35 (UR) (no change)	1.3179	H9 Only	H9 Only	H9 Only	ENSG00000163596	130026	ICA1L	D0v20+D0v35 (UR) (no change)	0.893168	Both	Both	Both
ENSG00000180488	374986	MIGA1	D0v20+D0v35 (UR) (no change)	1.33242	H9 Only	H9 Only	H9 Only	ENSG00000152778	24138	IFIT5	D0v20+D0v35 (UR) (no change)	0.533045	IPSC Only	IPSC Only	IPSC Only
ENSG00000151611	166785	MMAA	D0v20+D0v35 (UR) (no change)	0.961826	H9 Only	H9 Only	H9 Only	ENSG00000114446	55081	IFT57	D0v20+D0v35 (UR) (no change)	0.73504	IPSC Only	IPSC Only	IPSC Only
ENSG00000138722	22915	MMRN1	D0v20+D0v35 (UR) (no change)	1.09523	H9 Only	H9 Only	H9 Only	ENSG00000163395	91156	IGFN1	D0v20+D0v35 (UR) (no change)	1.04554	IPSC Only	IPSC Only	IPSC Only
ENSG00000130675	3110	MNX1	D0v20+D0v35 (UR) (no change)	1.41565	H9 Only	H9 Only	H9 Only	ENSG00000117154	84966	IGSF21	D0v20+D0v35 (UR) (no change)	1.21819	IPSC Only	IPSC Only	IPSC Only
ENSG00000173542	92597	MOB1B	D0v20+D0v35 (UR) (no change)	1.3109	H9 Only	H9 Only	H9 Only	ENSG00000172458	53342	IL17D	D0v20+D0v35 (UR) (no change)	1.13274	IPSC Only	IPSC Only	IPSC Only
ENSG00000188010	729967	MORN2	D0v20+D0v35 (UR) (no change)	0.849835	H9 Only	H9 Only	H9 Only	ENSG00000169306	11141	IL1RAPL1	D0v20+D0v35 (UR) (no change)	0.79228	IPSC Only	IPSC Only	IPSC Only
ENSG00000149573	10205	MPZL2	D0v20+D0v35 (UR) (no change)	1.07179	H9 Only	H9 Only	H9 Only	ENSG00000122641	3624	INHBA	D0v20+D0v35 (UR) (no change)	0.819806	IPSC Only	IPSC Only	IPSC Only
ENSG00000158186	22808	MRAS	D0v20+D0v35 (UR) (no change)	0.606944	Both	Both	Both	ENSG00000224116	285954	INHBA-AS1	D0v20+D0v35 (UR) (no change)	1.07418	IPSC Only	IPSC Only	IPSC Only
ENSG00000101353	140699	MROH8	D0v20+D0v35 (UR) (no change)	0.981915	Both	Both	Both	ENSG00000151689	3628	INPP1	D0v20+D0v35 (UR) (no change)	1.45939	IPSC Only	IPSC Only	IPSC Only
ENSG00000103248	64779	MTHFSD	D0v20+D0v35 (UR) (no change)	0.947634	H9 Only	H9 Only	H9 Only	ENSG00000188487	387755	INSC	D0v20+D0v35 (UR) (no change)	1.17658	IPSC Only	IPSC Only	IPSC Only
ENSG00000139505	9107	MTMR6	D0v20+D0v35 (UR) (no change)	0.66755	H9 Only	H9 Only	H9 Only	ENSG00000214216	654502	IQCJ	D0v20+D0v35 (UR) (no change)	0.563851	IPSC Only	IPSC Only	IPSC Only
ENSG00000138823	4547	MTTP	D0v20+D0v35 (UR) (no change)	0.618372	Both	Both	Both	ENSG00000174628	124152	IQCK	D0v20+D0v35 (UR) (no change)	0.953853	Both	Both	Both
ENSG00000169550	143662	MUC15	D0v20+D0v35 (UR) (no change)	0.610928	H9 Only	H9 Only	H9 Only	ENSG00000214960	729920	ISPD	D0v20+D0v35 (UR) (no change)	0.539928	Both	Both	Both
ENSG00000144821	22989	MYH15	D0v20+D0v35 (UR) (no change)	1.09251	H9 Only	H9 Only	H9 Only	ENSG00000077943	8516	ITGA8	D0v20+D0v35 (UR) (no change)	0.958678	IPSC Only	IPSC Only	IPSC Only
ENSG00000066933	4649	MYO9A	D0v20+D0v35 (UR) (no change)	0.682331	H9 Only	H9 Only	H9 Only	ENSG00000115221	3694	ITGB6	D0v20+D0v35 (UR) (no change)	1.3065	IPSC Only	IPSC Only	IPSC Only
ENSG00000244754	10443	N4BP2L2	D0v20+D0v35 (UR) (no change)	1.11354	H9 Only	H9 Only	H9 Only	ENSG00000152969	152789	JAKMIP1	D0v20+D0v35 (UR) (no change)	0.711468	IPSC Only	IPSC Only	IPSC Only
ENSG00000077616	10003	NAALAD2	D0v20+D0v35 (UR) (no change)	0.854938	H9 Only	H9 Only	H9 Only	ENSG00000153814	221895	JAZF1	D0v20+D0v35 (UR) (no change)	0.56551	IPSC Only	IPSC Only	IPSC Only
ENSG00000249437	4671	NAIP	D0v20+D0v35 (UR) (no change)	0.857131	Both	Both	Both	ENSG00000070495	23210	JMJD6	D0v20+D0v35 (UR) (no change)	1.11643	IPSC Only	IPSC Only	IPSC Only
ENSG00000188613	340719	NANOS1	D0v20+D0v35 (UR) (no change)	0.697355	H9 Only	H9 Only	H9 Only	ENSG00000160145	8997	KALRN	D0v20+D0v35 (UR) (no change)	0.97402	Both	Both	Both
ENSG00000134369	89796	NAV1	D0v20+D0v35 (UR) (no change)	0.92235	H9 Only	H9 Only	H9 Only	ENSG00000156650	23522	KAT6B	D0v20+D0v35 (UR) (no change)	1.02799	IPSC Only	IPSC Only	IPSC Only
ENSG00000067798	89795	NAV3	D0v20+D0v35 (UR) (no change)	0.619509	H9 Only	H9 Only	H9 Only	ENSG00000176595	9920	KBTBD11	D0v20+D0v35 (UR) (no change)	0.807892	IPSC Only	IPSC Only	IPSC Only
ENSG00000219481	55672	NBPF1	D0v20+D0v35 (UR) (no change)	0.758156	H9 Only	H9 Only	H9 Only	ENSG00000130035	3742	KCNA6	D0v20+D0v35 (UR) (no change)	1.13777	IPSC Only	IPSC Only	IPSC Only
ENSG00000266338	284565	NBPF15	D0v20+D0v35 (UR) (no change)	1.17092	H9 Only	H9 Only	H9 Only	ENSG00000158445	3745	KCNB1	D0v20+D0v35 (UR) (no change)	1.1153	Both	Both	Both
ENSG00000162825	100288142	NBPF20	D0v20+D0v35 (UR) (no change)	0.933556	Both	Both	Both	ENSG00000182674	9312	KCNB2	D0v20+D0v35 (UR) (no change)	0.575077	Both	Both	Both
ENSG00000272150	101929780	NBPF25P	D0v20+D0v35 (UR) (no change)	0.651142	H9 Only	H9 Only	H9 Only	ENSG00000143473	3756	KCNH1	D0v20+D0v35 (UR) (no change)	1.18437	Both	Both	Both
ENSG00000269713	400818	NBPF9	D0v20+D0v35 (UR) (no change)	1.4447	H9 Only	H9 Only	H9 Only	ENSG00000140015	27133	KCNH5	D0v20+D0v35 (UR) (no change)	0.631031	IPSC Only	IPSC Only	IPSC Only
ENSG00000198646	23054	NCOA6	D0v20+D0v35 (UR) (no change)	0.590458	Both	Both	Both	ENSG00000185774	80333	KCNIP4	D0v20+D0v35 (UR) (no change)	1.20831	IPSC Only	IPSC Only	IPSC Only
ENSG00000188211	374383	NCR3LG1	D0v20+D0v35 (UR) (no change)	0.831561	H9 Only	H9 Only	H9 Only	ENSG00000184185	3768	KCNJ12	D0v20+D0v35 (UR) (no change)	0.931134	IPSC Only	IPSC Only	IPSC Only
ENSG00000131507	80762	NDFIP1	D0v20+D0v35 (UR) (no change)	0.525896	H9 Only	H9 Only	H9 Only	ENSG00000120457	3762	KCNJ5	D0v20+D0v35 (UR) (no change)	0.663003	IPSC Only	IPSC Only	IPSC Only
ENSG00000102471	54602	NDFIP2	D0v20+D0v35 (UR) (no change)	0.93845	H9 Only	H9 Only	H9 Only	ENSG00000082482	3776	KCNK2	D0v20+D0v35 (UR) (no change)	0.722272	Both	Both	Both
ENSG00000182636	4692	NDN	D0v20+D0v35 (UR) (no change)	0.530819	H9 Only	H9 Only	H9 Only	ENSG00000156113	3778	KCNMA1	D0v20+D0v35 (UR) (no change)	1.33578	IPSC Only	IPSC Only	IPSC Only
ENSG00000124479	4693	NDP	D0v20+D0v35 (UR) (no change)	1.23397	H9 Only	H9 Only	H9 Only	ENSG00000197584	10242	KCNMB2	D0v20+D0v35 (UR) (no change)	0.683774	IPSC Only	IPSC Only	IPSC Only
ENSG00000104419	10397	NDRG1	D0v20+D0v35 (UR) (no change)	1.33952	Both	Both	Both	ENSG00000105642	3780	KCNN1	D0v20+D0v35 (UR) (no change)	0.623626	IPSC Only	IPSC Only	IPSC Only
ENSG00000137601	4750	NEK1	D0v20+D0v35 (UR) (no change)	0.794188	H9 Only	H9 Only	H9 Only	ENSG00000184156	3786	KCNQ3	D0v20+D0v35 (UR) (no change)	0.864291	IPSC Only	IPSC Only	IPSC Only
ENSG00000114670	79858	NEK11	D0v20+D0v35 (UR) (no change)	1.41391	H9 Only	H9 Only	H9 Only	ENSG00000178695	115207	KCTD12	D0v20+D0v35 (UR) (no change)	0.986814	IPSC Only	IPSC Only	IPSC Only
ENSG00000181965	4762	NEUROG1	D0v20+D0v35 (UR) (no change)	1.1674	H9 Only	H9 Only	H9 Only	ENSG00000180332	386618	KCTD4	D0v20+D0v35 (UR) (no change)	0.712871	IPSC Only	IPSC Only	IPSC Only
ENSG00000196712	4763	NF1	D0v20+D0v35 (UR) (no change)	1.08625	H9 Only	H9 Only	H9 Only	ENSG00000183783	386617	KCTD8	D0v20+D0v35 (UR) (no change)	0.967011	IPSC Only	IPSC Only	IPSC Only
ENSG00000163531	23114	NFASC	D0v20+D0v35 (UR) (no change)	0.575525	Both	Both	Both	ENSG00000115548	55818	KDM3A	D0v20+D0v35 (UR) (no change)	0.838988	Both	Both	Both
ENSG00000165030	4783	NFIL3	D0v20+D0v35 (UR) (no change)	0.69321	Both	Both	Both	ENSG00000137261	9856	KIAA0319	D0v20+D0v35 (UR) (no change)	1.19924	IPSC Only	IPSC Only	IPSC Only
ENSG00000197885	28512	NKIRAS1	D0v20+D0v35 (UR) (no change)	0.736449	H9 Only	H9 Only	H9 Only	ENSG00000135709	9764	KIAA0513	D0v20+D0v35 (UR) (no change)	1.23939	IPSC Only	IPSC Only	IPSC Only
ENSG00000112981	8382	NME5	D0v20+D0v35 (UR) (no change)	1.06419	H9 Only	H9 Only	H9 Only	ENSG00000185261	285600	KIAA0825	D0v20+D0v35 (UR) (no change)	0.679693	Both	Both	Both
ENSG00000112992	23530	NNT	D0v20+D0v35 (UR) (no change)	1.04203	H9 Only	H9 Only	H9 Only	ENSG00000164542	23366	KIAA0895	D0v20+D0v35 (UR) (no change)	0.73161	Both	Both	Both
ENSG00000197183	140688	NOL4L	D0v20+D0v35 (UR) (no change)	0.549068	H9 Only	H9 Only	H9 Only	ENSG00000196123	653319	KIAA0895L	D0v20+D0v35 (UR) (no change)	1.49719	IPSC Only	IPSC Only	IPSC Only
ENSG00000151322	64067	NPAS3	D0v20+D0v35 (UR) (no change)	1.26559	H9 Only	H9 Only	H9 Only	ENSG00000169330	23251	KIAA1024	D0v20+D0v35 (UR) (no change)	0.705597	IPSC Only	IPSC Only	IPSC Only
ENSG00000175745	7025	NR2F1	D0v20+D0v35 (UR) (no change)	1.07164	Both	Both	Both	ENSG00000109265	57482	KIAA1211	D0v20+D0v35 (UR) (no change)	0.992804	IPSC Only	IPSC Only	IPSC Only
ENSG00000237187	441094	NR2F1-AS1	D0v20+D0v35 (UR) (no change)	0.678324	Both	Both	Both	ENSG00000196872	343990	KIAA1211L	D0v20+D0v35 (UR) (no change)	0.634832	IPSC Only	IPSC Only	IPSC Only
ENSG00000151623	4306	NR3C2	D0v20+D0v35 (UR) (no change)	1.46157	H9 Only	H9 Only	H9 Only	ENSG00000116299	57535	KIAA1324	D0v20+D0v35 (UR) (no change)	1.01067	IPSC Only	IPSC Only	IPSC Only
ENSG00000021645	9369	NRXN3	D0v20+D0v35 (UR) (no change)	1.26773	Both	Both	Both	ENSG00000122778	57670	KIAA1549	D0v20+D0v35 (UR) (no change)	1.09946	IPSC Only	IPSC Only	IPSC Only
ENSG00000135318	4907	NT5E	D0v20+D0v35 (UR) (no change)	1.42567	H9 Only	H9 Only	H9 Only	ENSG00000110427	25758	KIAA1549L	D0v20+D0v35 (UR) (no change)	0.652945	IPSC Only	IPSC Only	IPSC Only
ENSG00000148053	4915	NTRK2	D0v20+D0v35 (UR) (no change)	0.649989	H9 Only	H9 Only	H9 Only	ENSG00000134313	57498	KIDINS220	D0v20+D0v35 (UR) (no change)	0.616677	IPSC Only	IPSC Only	IPSC Only
ENSG00000140538	4916	NTRK3	D0v20+D0v35 (UR) (no change)	0.988579	H9 Only	H9 Only	H9 Only	ENSG00000054523	23095	KIF1B	D0v20+D0v35 (UR) (no change)	1.11145	IPSC Only	IPSC Only	IPSC Only
ENSG00000213965	390916	NUDT19	D0v20+D0v35 (UR) (no change)	1.19308	H9 Only	H9 Only	H9 Only	ENSG00000139116	55605	KIF21A	D0v20+D0v35 (UR) (no change)	1.19679	IPSC Only	IPSC Only	IPSC Only
ENSG00000225484	101060691	NUTM2B-AS1	D0v20+D0v35 (UR) (no change)	1.3669	H9 Only	H9 Only	H9 Only	ENSG00000162849	55083	KIF26B	D0v20+D0v35 (UR) (no change)	0.815447	IPSC Only	IPSC Only	IPSC Only
ENSG00000214562	728130	NUTM2D	D0v20+D0v35 (UR) (no change)	0.539723	H9 Only	H9 Only	H9 Only	ENSG00000084731	3797	KIF3C	D0v20+D0v35 (UR) (no change)	0.935603	IPSC Only	IPSC Only	IPSC Only
ENSG00000104044	4948	OCA2	D0v20+D0v35 (UR) (no change)	1.17257	H9 Only	H9 Only	H9 Only	ENSG00000155980	3798	KIF5A	D0v20+D0v35 (UR) (no change)	0.865423	IPSC Only	IPSC Only	IPSC Only
ENSG00000122417	57489	ODF2L	D0v20+D0v35 (UR) (no change)	0.648341	H9 Only	H9 Only	H9 Only	ENSG00000164627	221458	KIF6	D0v20+D0v35 (UR) (no change)	0.72621	Both	Both	Both
ENSG00000119900	79627	OGFRL1	D0v20+D0v35 (UR) (no change)	0.836255	H9 Only	H9 Only	H9 Only	ENSG00000088727	64147	KIF9	D0v20+D0v35 (UR) (no change)	0.932429	IPSC Only	IPSC Only	IPSC Only
ENSG00000082556	4986	OPRK1	D0v20+D0v35 (UR) (no change)	0.720966	Both	Both	Both	ENSG00000133116	9365	KL	D0v20+D0v35 (UR) (no change)	1.08235	IPSC Only	IPSC Only	IPSC Only
ENSG00000123240	10133	OPTN	D0v20+D0v35 (UR) (no change)	0.794152	H9 Only	H9 Only	H9 Only	ENSG00000102554	688	KLF5	D0v20+D0v35 (UR) (no change)	0.538237	IPSC Only	IPSC Only	IPSC Only
ENSG00000188000	162998	OR7D2	D0v20+D0v35 (UR) (no change)	0.930605	H9 Only	H9 Only	H9 Only	ENSG00000118263	8609	KLF7	D0v20+D0v35 (UR) (no change)	0.532448	IPSC Only	IPSC Only	IPSC Only
ENSG00000116885	127700	OSCP1	D0v20+D0v35 (UR) (no change)	1.39316	Both	Both	Both	ENSG00000119138	687	KLF9	D0v20+D0v35 (UR) (no change)	0.984669	IPSC Only	IPSC Only	IPSC Only
ENSG00000188729	344901	OSTN	D0v20+D0v35 (UR) (no change)	0.890735	H9 Only	H9 Only	H9 Only	ENSG00000162873	55220	KLHDC8A	D0v20+D0v35 (UR) (no change)	0.786863	IPSC Only	IPSC Only	IPSC Only
ENSG00000165312	220213	OTUD1	D0v20+D0v35 (UR) (no change)	1.18907	H9 Only	H9 Only	H9 Only	ENSG00000197705	57565	KLHL14	D0v20+D0v35 (UR) (no change)	0.697001	IPSC Only	IPSC Only	IPSC Only
ENSG00000151093	54995	OXSM	D0v20+D0v35 (UR) (no change)	1.0359	H9 Only	H9 Only	H9 Only	ENSG00000119771	114818	KLHL29	D0v20+D0v35 (UR) (no change)	1.1427	IPSC Only	IPSC Only	IPSC Only
ENSG00000174740	140886	PABPC5	D0v20+D0v35 (UR) (no change)	1.3707	H9 Only	H9 Only	H9 Only	ENSG00000149243	283212	KLHL35	D0v20+D0v35 (UR) (no change)	0.685317	IPSC Only	IPSC Only	IPSC Only
ENSG00000112530	135138	PACRG	D0v20+D0v35 (UR) (no change)	0.79425	Both	Both	Both	ENSG00000233930	338651	KRTAP5-AS1	D0v20+D0v35 (UR) (no change)	0.877581	IPSC Only	IPSC Only	IPSC Only
ENSG00000163138	133015	PACRGL	D0v20+D0v35 (UR) (no change)	0.833485	H9 Only	H9 Only	H9 Only	ENSG00000196878	3914	LAMB3	D0v20+D0v35 (UR) (no change)	1.12402	IPSC Only	IPSC Only	IPSC Only
ENSG00000145730	5066	PAM	D0v20+D0v35 (UR) (no change)	1.45903	H9 Only	H9 Only	H9 Only	ENSG00000147036	347404	LANCL3	D0v20+D0v35 (UR) (no change)	0.858961	IPSC Only	IPSC Only	IPSC Only
ENSG00000182752	5069	PAPPA	D0v20+D0v35 (UR) (no change)	1.05141	Both	Both	Both	ENSG00000213626	81606	LBH	D0v20+D0v35 (UR) (no change)	1.41	IPSC Only	IPSC Only	IPSC Only
ENSG00000116183	60676	PAPPA2	D0v20+D0v35 (UR) (no change)	0.756395	Both	Both	Both	ENSG00000168806	9836	LCMT2	D0v20+D0v35 (UR) (no change)	0.772553	IPSC Only	IPSC Only	IPSC Only
ENSG00000108187	64081	PBLD	D0v20+D0v35 (UR) (no change)	0.913786	H9 Only	H9 Only	H9 Only	ENSG00000122367	11155	LDB3	D0v20+D0v35 (UR) (no change)	0.631241	IPSC Only	IPSC Only	IPSC Only
ENSG00000138650	57575	PCDH10	D0v20+D0v35 (UR) (no change)	1.08183	Both	Both	Both	ENSG00000165046	137994	LETM2	D0v20+D0v35 (UR) (no change)	0.771143	Both	Both	Both
ENSG00000150275	65217	PCDH15	D0v20+D0v35 (UR) (no change)	0.94569	Both	Both	Both	ENSG00000131981	3958	LGALS3	D0v20+D0v35 (UR) (no change)	1.00621	IPSC Only	IPSC Only	IPSC Only
ENSG00000165194	57526	PCDH19	D0v20+D0v35 (UR) (no change)	0.665466	Both	Both	Both	ENSG00000153012	55203	LGI2	D0v20+D0v35 (UR) (no change)	1.41043	IPSC Only	IPSC Only	IPSC Only
ENSG00000169851	5099	PCDH7	D0v20+D0v35 (UR) (no change)	1.05751	H9 Only	H9 Only	H9 Only	ENSG00000138039	3973	LHCGR	D0v20+D0v35 (UR) (no change)	0.596117	IPSC Only	IPSC Only	IPSC Only
ENSG00000204965	56143	PCDHA5	D0v20+D0v35 (UR) (no change)	0.573782	H9 Only	H9 Only	H9 Only	ENSG00000121454	89884	LHX4	D0v20+D0v35 (UR) (no change)	0.750362	IPSC Only	IPSC Only	IPSC Only
ENSG00000081842	56142	PCDHA6	D0v20+D0v35 (UR) (no change)	0.656688	H9 Only	H9 Only	H9 Only	ENSG00000064042	22998	LIMCH1	D0v20+D0v35 (UR) (no change)	1.25115	Both	Both	Both
ENSG00000204961	9752	PCDHA9	D0v20+D0v35 (UR) (no change)	1.21661	H9 Only	H9 Only	H9 Only	ENSG00000169783	84894	LINGO1	D0v20+D0v35 (UR) (no change)	1.12163	IPSC Only	IPSC Only	IPSC Only
ENSG00000197479	56125	PCDHB11	D0v20+D0v35 (UR) (no change)	0.638152	H9 Only	H9 Only	H9 Only	ENSG00000204022	142910	LIPJ	D0v20+D0v35 (UR) (no change)	0.536298	IPSC Only	IPSC Only	IPSC Only
ENSG00000187372	56123	PCDHB13	D0v20+D0v35 (UR) (no change)	0.855849	H9 Only	H9 Only	H9 Only	ENSG00000173239	340654	LIPM	D0v20+D0v35 (UR) (no change)	0.578494	IPSC Only	IPSC Only	IPSC Only
ENSG00000113205	56132	PCDHB3	D0v20+D0v35 (UR) (no change)	0.754361	H9 Only	H9 Only	H9 Only	ENSG00000185621	89782	LMLN	D0v20+D0v35 (UR) (no change)	1.06318	Both	Both	Both
ENSG00000081818	56131	PCDHB4	D0v20+D0v35 (UR) (no change)	0.624969	H9 Only	H9 Only	H9 Only	ENSG00000156564	57497	LRFN2	D0v20+D0v35 (UR) (no change)	0.62535	IPSC Only	IPSC Only	IPSC Only
ENSG00000177839	56127	PCDHB9	D0v20+D0v35 (UR) (no change)	0.56623	H9 Only	H9 Only	H9 Only	ENSG00000165379	145581	LRFN5	D0v20+D0v35 (UR) (no change)	0.766438	Both	Both	Both
ENSG00000253305	56100	PCDHGB6	D0v20+D0v35 (UR) (no change)	0.745727	H9 Only	H9 Only	H9 Only	ENSG00000168702	53353	LRP1B	D0v20+D0v35 (UR) (no change)	0.63826	Both	Both	Both
ENSG00000168300	115294	PCMTD1	D0v20+D0v35 (UR) (no change)	0.964121	H9 Only	H9 Only	H9 Only	ENSG00000109771	55805	LRP2BP	D0v20+D0v35 (UR) (no change)	0.714628	IPSC Only	IPSC Only	IPSC Only
ENSG00000126773	64430	PCNX4	D0v20+D0v35 (UR) (no change)	0.633527	H9 Only	H9 Only	H9 Only	ENSG00000176809	374819	LRRC37A3	D0v20+D0v35 (UR) (no change)	1.16829	Both	Both	Both
ENSG00000183036	5121	PCP4	D0v20+D0v35 (UR) (no change)	0.823068	H9 Only	H9 Only	H9 Only	ENSG00000122477	127495	LRRC39	D0v20+D0v35 (UR) (no change)	0.697309	Both	Both	Both
ENSG00000125851	5126	PCSK2	D0v20+D0v35 (UR) (no change)	1.08652	Both	Both	Both	ENSG00000148948	57689	LRRC4C	D0v20+D0v35 (UR) (no change)	0.632674	IPSC Only	IPSC Only	IPSC Only
ENSG00000116005	51449	PCYOX1	D0v20+D0v35 (UR) (no change)	1.28365	H9 Only	H9 Only	H9 Only	ENSG00000129295	23639	LRRC6	D0v20+D0v35 (UR) (no change)	0.56884	IPSC Only	IPSC Only	IPSC Only
ENSG00000150593	27250	PDCD4	D0v20+D0v35 (UR) (no change)	1.35489	H9 Only	H9 Only	H9 Only	ENSG00000033122	57554	LRRC7	D0v20+D0v35 (UR) (no change)	1.01785	IPSC Only	IPSC Only	IPSC Only
ENSG00000128655	50940	PDE11A	D0v20+D0v35 (UR) (no change)	1.10343	H9 Only	H9 Only	H9 Only	ENSG00000244227	646168	LRRC77P	D0v20+D0v35 (UR) (no change)	0.823901	IPSC Only	IPSC Only	IPSC Only
ENSG00000123360	5153	PDE1B	D0v20+D0v35 (UR) (no change)	0.726793	Both	Both	Both	ENSG00000146006	26045	LRRTM2	D0v20+D0v35 (UR) (no change)	0.708491	IPSC Only	IPSC Only	IPSC Only
ENSG00000178104	9659	PDE4DIP	D0v20+D0v35 (UR) (no change)	0.57002	H9 Only	H9 Only	H9 Only	ENSG00000185565	4045	LSAMP	D0v20+D0v35 (UR) (no change)	0.803947	Both	Both	Both
ENSG00000170962	80310	PDGFD	D0v20+D0v35 (UR) (no change)	0.758815	H9 Only	H9 Only	H9 Only	ENSG00000155858	134353	LSM11	D0v20+D0v35 (UR) (no change)	0.563042	IPSC Only	IPSC Only	IPSC Only
ENSG00000242265	23089	PEG10	D0v20+D0v35 (UR) (no change)	0.569171	Both	Both	Both	ENSG00000187398	338645	LUZP2	D0v20+D0v35 (UR) (no change)	0.530214	IPSC Only	IPSC Only	IPSC Only
ENSG00000114757	51555	PEX5L	D0v20+D0v35 (UR) (no change)	1.40748	H9 Only	H9 Only	H9 Only	ENSG00000144214	129530	LYG1	D0v20+D0v35 (UR) (no change)	1.44164	IPSC Only	IPSC Only	IPSC Only
ENSG00000182405	161779	PGBD4	D0v20+D0v35 (UR) (no change)	1.19018	H9 Only	H9 Only	H9 Only	ENSG00000150551	116372	LYPD1	D0v20+D0v35 (UR) (no change)	0.791742	IPSC Only	IPSC Only	IPSC Only
ENSG00000102174	5251	PHEX	D0v20+D0v35 (UR) (no change)	1.34939	Both	Both	Both	ENSG00000140280	256586	LYSMD2	D0v20+D0v35 (UR) (no change)	0.572824	Both	Both	Both
ENSG00000197724	5253	PHF2	D0v20+D0v35 (UR) (no change)	0.692437	H9 Only	H9 Only	H9 Only	ENSG00000143669	1130	LYST	D0v20+D0v35 (UR) (no change)	0.535054	Both	Both	Both
ENSG00000129292	51105	PHF20L1	D0v20+D0v35 (UR) (no change)	1.11172	H9 Only	H9 Only	H9 Only	ENSG00000090382	4069	LYZ	D0v20+D0v35 (UR) (no change)	1.40057	IPSC Only	IPSC Only	IPSC Only
ENSG00000083535	10464	PIBF1	D0v20+D0v35 (UR) (no change)	0.931271	H9 Only	H9 Only	H9 Only	ENSG00000183833	89876	MAATS1	D0v20+D0v35 (UR) (no change)	1.16079	Both	Both	Both
ENSG00000100564	5283	PIGH	D0v20+D0v35 (UR) (no change)	0.505584	H9 Only	H9 Only	H9 Only	ENSG00000180660	4081	MAB21L1	D0v20+D0v35 (UR) (no change)	0.7574	IPSC Only	IPSC Only	IPSC Only
ENSG00000185808	51227	PIGP	D0v20+D0v35 (UR) (no change)	0.650654	H9 Only	H9 Only	H9 Only	ENSG00000204178	55219	MACO1	D0v20+D0v35 (UR) (no change)	0.570801	IPSC Only	IPSC Only	IPSC Only
ENSG00000150773	120379	PIH1D2	D0v20+D0v35 (UR) (no change)	0.895835	Both	Both	Both	ENSG00000172264	140733	MACROD2	D0v20+D0v35 (UR) (no change)	0.892824	Both	Both	Both
ENSG00000121879	5290	PIK3CA	D0v20+D0v35 (UR) (no change)	0.606309	H9 Only	H9 Only	H9 Only	ENSG00000182759	389692	MAFA	D0v20+D0v35 (UR) (no change)	0.767687	IPSC Only	IPSC Only	IPSC Only
ENSG00000100100	113791	PIK3IP1	D0v20+D0v35 (UR) (no change)	0.556622	H9 Only	H9 Only	H9 Only	ENSG00000204103	9935	MAFB	D0v20+D0v35 (UR) (no change)	0.584767	Both	Both	Both
ENSG00000145675	5295	PIK3R1	D0v20+D0v35 (UR) (no change)	0.879688	Both	Both	Both	ENSG00000254585	54551	MAGEL2	D0v20+D0v35 (UR) (no change)	1.21226	Both	Both	Both
ENSG00000198961	9867	PJA2	D0v20+D0v35 (UR) (no change)	0.610582	H9 Only	H9 Only	H9 Only	ENSG00000187391	9863	MAGI2	D0v20+D0v35 (UR) (no change)	0.558204	IPSC Only	IPSC Only	IPSC Only
ENSG00000182621	23236	PLCB1	D0v20+D0v35 (UR) (no change)	0.913129	H9 Only	H9 Only	H9 Only	ENSG00000111837	4117	MAK	D0v20+D0v35 (UR) (no change)	1.18735	Both	Both	Both
ENSG00000115556	84812	PLCD4	D0v20+D0v35 (UR) (no change)	1.2153	H9 Only	H9 Only	H9 Only	ENSG00000172005	4118	MAL	D0v20+D0v35 (UR) (no change)	0.506306	IPSC Only	IPSC Only	IPSC Only
ENSG00000115896	5334	PLCL1	D0v20+D0v35 (UR) (no change)	0.740161	H9 Only	H9 Only	H9 Only	ENSG00000204740	340895	MALRD1	D0v20+D0v35 (UR) (no change)	1.09698	IPSC Only	IPSC Only	IPSC Only
ENSG00000180287	200150	PLD5	D0v20+D0v35 (UR) (no change)	0.542524	Both	Both	Both	ENSG00000196782	55534	MAML3	D0v20+D0v35 (UR) (no change)	1.01412	Both	Both	Both
ENSG00000183281	5343	PLGLB1	D0v20+D0v35 (UR) (no change)	0.593879	Both	Both	Both	ENSG00000078018	4133	MAP2	D0v20+D0v35 (UR) (no change)	0.57937	IPSC Only	IPSC Only	IPSC Only
ENSG00000221866	91584	PLXNA4	D0v20+D0v35 (UR) (no change)	1.25985	Both	Both	Both	ENSG00000171533	4135	MAP6	D0v20+D0v35 (UR) (no change)	0.753046	IPSC Only	IPSC Only	IPSC Only
ENSG00000146278	10957	PNRC1	D0v20+D0v35 (UR) (no change)	0.998873	H9 Only	H9 Only	H9 Only	ENSG00000184368	256714	MAP7D2	D0v20+D0v35 (UR) (no change)	0.581887	IPSC Only	IPSC Only	IPSC Only
ENSG00000122008	51426	POLK	D0v20+D0v35 (UR) (no change)	1.09773	H9 Only	H9 Only	H9 Only	ENSG00000141639	5596	MAPK4	D0v20+D0v35 (UR) (no change)	0.965303	IPSC Only	IPSC Only	IPSC Only
ENSG00000130997	353497	POLN	D0v20+D0v35 (UR) (no change)	0.744715	Both	Both	Both	ENSG00000166974	10982	MAPRE2	D0v20+D0v35 (UR) (no change)	0.657486	IPSC Only	IPSC Only	IPSC Only
ENSG00000121851	84265	POLR3GL	D0v20+D0v35 (UR) (no change)	0.726274	H9 Only	H9 Only	H9 Only	ENSG00000264589	100128977	MAPT-AS1	D0v20+D0v35 (UR) (no change)	1.39946	IPSC Only	IPSC Only	IPSC Only
ENSG00000224897	401398	POT1-AS1	D0v20+D0v35 (UR) (no change)	0.565549	Both	Both	Both	ENSG00000279685	100130148	MAPT-IT1	D0v20+D0v35 (UR) (no change)	1.1768	IPSC Only	IPSC Only	IPSC Only
ENSG00000086717	5475	PPEF1	D0v20+D0v35 (UR) (no change)	0.776452	H9 Only	H9 Only	H9 Only	ENSG00000144583	57574	MARCH4	D0v20+D0v35 (UR) (no change)	1.19888	Both	Both	Both
ENSG00000198729	81706	PPP1R14C	D0v20+D0v35 (UR) (no change)	0.849862	H9 Only	H9 Only	H9 Only	ENSG00000112139	266727	MDGA1	D0v20+D0v35 (UR) (no change)	1.39094	IPSC Only	IPSC Only	IPSC Only
ENSG00000087074	23645	PPP1R15A	D0v20+D0v35 (UR) (no change)	1.03869	H9 Only	H9 Only	H9 Only	ENSG00000139915	161357	MDGA2	D0v20+D0v35 (UR) (no change)	0.743947	IPSC Only	IPSC Only	IPSC Only
ENSG00000106341	10842	PPP1R17	D0v20+D0v35 (UR) (no change)	0.756746	H9 Only	H9 Only	H9 Only	ENSG00000138400	130752	MDH1B	D0v20+D0v35 (UR) (no change)	0.557986	IPSC Only	IPSC Only	IPSC Only
ENSG00000132825	5509	PPP1R3D	D0v20+D0v35 (UR) (no change)	0.948239	H9 Only	H9 Only	H9 Only	ENSG00000106780	1955	MEGF9	D0v20+D0v35 (UR) (no change)	0.593912	IPSC Only	IPSC Only	IPSC Only
ENSG00000120910	5533	PPP3CC	D0v20+D0v35 (UR) (no change)	0.725757	Both	Both	Both	ENSG00000143995	4211	MEIS1	D0v20+D0v35 (UR) (no change)	0.807957	IPSC Only	IPSC Only	IPSC Only
ENSG00000116731	7799	PRDM2	D0v20+D0v35 (UR) (no change)	0.557427	Both	Both	Both	ENSG00000134138	4212	MEIS2	D0v20+D0v35 (UR) (no change)	0.602833	IPSC Only	IPSC Only	IPSC Only
ENSG00000163637	166336	PRICKLE2	D0v20+D0v35 (UR) (no change)	0.761314	H9 Only	H9 Only	H9 Only	ENSG00000105976	4233	MET	D0v20+D0v35 (UR) (no change)	0.502821	IPSC Only	IPSC Only	IPSC Only
ENSG00000164306	201973	PRIMPOL	D0v20+D0v35 (UR) (no change)	1.00528	H9 Only	H9 Only	H9 Only	ENSG00000183496	84206	MEX3B	D0v20+D0v35 (UR) (no change)	0.722151	IPSC Only	IPSC Only	IPSC Only
ENSG00000132356	5562	PRKAA1	D0v20+D0v35 (UR) (no change)	0.944263	H9 Only	H9 Only	H9 Only	ENSG00000174514	148808	MFSD4A	D0v20+D0v35 (UR) (no change)	1.15771	IPSC Only	IPSC Only	IPSC Only
ENSG00000142875	5567	PRKACB	D0v20+D0v35 (UR) (no change)	0.542153	Both	Both	Both	ENSG00000151690	54842	MFSD6	D0v20+D0v35 (UR) (no change)	0.630943	Both	Both	Both
ENSG00000108946	5573	PRKAR1A	D0v20+D0v35 (UR) (no change)	0.97942	H9 Only	H9 Only	H9 Only	ENSG00000257335	8972	MGAM	D0v20+D0v35 (UR) (no change)	1.45018	IPSC Only	IPSC Only	IPSC Only
ENSG00000184304	5587	PRKD1	D0v20+D0v35 (UR) (no change)	0.512004	Both	Both	Both	ENSG00000071073	11320	MGAT4A	D0v20+D0v35 (UR) (no change)	0.646131	Both	Both	Both
ENSG00000138669	5593	PRKG2	D0v20+D0v35 (UR) (no change)	1.35164	H9 Only	H9 Only	H9 Only	ENSG00000111341	4256	MGP	D0v20+D0v35 (UR) (no change)	1.13911	IPSC Only	IPSC Only	IPSC Only
ENSG00000169621	10887	PROKR1	D0v20+D0v35 (UR) (no change)	1.10123	H9 Only	H9 Only	H9 Only	ENSG00000225783	440823	MIAT	D0v20+D0v35 (UR) (no change)	0.899543	IPSC Only	IPSC Only	IPSC Only
ENSG00000117707	5629	PROX1	D0v20+D0v35 (UR) (no change)	0.514799	H9 Only	H9 Only	H9 Only	ENSG00000173436	440574	MINOS1	D0v20+D0v35 (UR) (no change)	0.883961	IPSC Only	IPSC Only	IPSC Only
ENSG00000204576	80742	PRR3	D0v20+D0v35 (UR) (no change)	0.941696	H9 Only	H9 Only	H9 Only	ENSG00000187098	4286	MITF	D0v20+D0v35 (UR) (no change)	0.738876	IPSC Only	IPSC Only	IPSC Only
ENSG00000164099	8492	PRSS12	D0v20+D0v35 (UR) (no change)	1.03835	H9 Only	H9 Only	H9 Only	ENSG00000179455	7681	MKRN3	D0v20+D0v35 (UR) (no change)	0.656677	IPSC Only	IPSC Only	IPSC Only
ENSG00000257621	379025	PSMA3-AS1	D0v20+D0v35 (UR) (no change)	0.663323	H9 Only	H9 Only	H9 Only	ENSG00000225849	7686	MKRN7P	D0v20+D0v35 (UR) (no change)	0.809604	IPSC Only	IPSC Only	IPSC Only
ENSG00000244694	442213	PTCHD4	D0v20+D0v35 (UR) (no change)	0.74342	Both	Both	Both	ENSG00000146147	90523	MLIP	D0v20+D0v35 (UR) (no change)	1.35063	IPSC Only	IPSC Only	IPSC Only
ENSG00000171862	5728	PTEN	D0v20+D0v35 (UR) (no change)	1.08122	H9 Only	H9 Only	H9 Only	ENSG00000173269	79812	MMRN2	D0v20+D0v35 (UR) (no change)	0.750069	IPSC Only	IPSC Only	IPSC Only
ENSG00000153707	5789	PTPRD	D0v20+D0v35 (UR) (no change)	1.12672	H9 Only	H9 Only	H9 Only	ENSG00000161647	4356	MPP3	D0v20+D0v35 (UR) (no change)	0.731204	IPSC Only	IPSC Only	IPSC Only
ENSG00000132334	5791	PTPRE	D0v20+D0v35 (UR) (no change)	1.49047	Both	Both	Both	ENSG00000066382	744	MPPED2	D0v20+D0v35 (UR) (no change)	0.667198	IPSC Only	IPSC Only	IPSC Only
ENSG00000080031	5794	PTPRH	D0v20+D0v35 (UR) (no change)	0.874282	H9 Only	H9 Only	H9 Only	ENSG00000158186	22808	MRAS	D0v20+D0v35 (UR) (no change)	0.886576	Both	Both	Both
ENSG00000054356	5798	PTPRN	D0v20+D0v35 (UR) (no change)	0.883802	H9 Only	H9 Only	H9 Only	ENSG00000101353	140699	MROH8	D0v20+D0v35 (UR) (no change)	0.918246	Both	Both	Both
ENSG00000139304	374462	PTPRQ	D0v20+D0v35 (UR) (no change)	1.09313	H9 Only	H9 Only	H9 Only	ENSG00000108389	9110	MTMR4	D0v20+D0v35 (UR) (no change)	1.25102	IPSC Only	IPSC Only	IPSC Only
ENSG00000153233	5801	PTPRR	D0v20+D0v35 (UR) (no change)	0.5183	Both	Both	Both	ENSG00000170873	9788	MTSS1	D0v20+D0v35 (UR) (no change)	0.594602	IPSC Only	IPSC Only	IPSC Only
ENSG00000147485	137902	PXDNL	D0v20+D0v35 (UR) (no change)	0.787144	H9 Only	H9 Only	H9 Only	ENSG00000138823	4547	MTTP	D0v20+D0v35 (UR) (no change)	1.18428	Both	Both	Both
ENSG00000168297	54899	PXK	D0v20+D0v35 (UR) (no change)	1.18511	H9 Only	H9 Only	H9 Only	ENSG00000129422	57509	MTUS1	D0v20+D0v35 (UR) (no change)	1.15284	IPSC Only	IPSC Only	IPSC Only
ENSG00000171016	26108	PYGO1	D0v20+D0v35 (UR) (no change)	1.31172	H9 Only	H9 Only	H9 Only	ENSG00000181143	94025	MUC16	D0v20+D0v35 (UR) (no change)	0.596951	IPSC Only	IPSC Only	IPSC Only
ENSG00000179912	22864	R3HDM2	D0v20+D0v35 (UR) (no change)	1.02511	H9 Only	H9 Only	H9 Only	ENSG00000145113	4585	MUC4	D0v20+D0v35 (UR) (no change)	0.786131	IPSC Only	IPSC Only	IPSC Only
ENSG00000107560	22841	RAB11FIP2	D0v20+D0v35 (UR) (no change)	0.817686	H9 Only	H9 Only	H9 Only	ENSG00000196814	89853	MVB12B	D0v20+D0v35 (UR) (no change)	1.4732	IPSC Only	IPSC Only	IPSC Only
ENSG00000119396	51552	RAB14	D0v20+D0v35 (UR) (no change)	0.761638	H9 Only	H9 Only	H9 Only	ENSG00000059728	4084	MXD1	D0v20+D0v35 (UR) (no change)	0.992819	IPSC Only	IPSC Only	IPSC Only
ENSG00000124209	57403	RAB22A	D0v20+D0v35 (UR) (no change)	0.982653	H9 Only	H9 Only	H9 Only	ENSG00000005810	23077	MYCBP2	D0v20+D0v35 (UR) (no change)	0.794608	IPSC Only	IPSC Only	IPSC Only
ENSG00000104388	5862	RAB2A	D0v20+D0v35 (UR) (no change)	0.715903	H9 Only	H9 Only	H9 Only	ENSG00000092841	4637	MYL6	D0v20+D0v35 (UR) (no change)	0.748308	IPSC Only	IPSC Only	IPSC Only
ENSG00000137502	27314	RAB30	D0v20+D0v35 (UR) (no change)	0.502265	Both	Both	Both	ENSG00000197535	4644	MYO5A	D0v20+D0v35 (UR) (no change)	0.730125	IPSC Only	IPSC Only	IPSC Only
ENSG00000079974	11158	RABL2B	D0v20+D0v35 (UR) (no change)	0.991224	H9 Only	H9 Only	H9 Only	ENSG00000170011	25924	MYRIP	D0v20+D0v35 (UR) (no change)	0.505277	IPSC Only	IPSC Only	IPSC Only
ENSG00000108557	10743	RAI1	D0v20+D0v35 (UR) (no change)	1.00327	H9 Only	H9 Only	H9 Only	ENSG00000196132	4661	MYT1	D0v20+D0v35 (UR) (no change)	0.607296	IPSC Only	IPSC Only	IPSC Only
ENSG00000174373	253959	RALGAPA1	D0v20+D0v35 (UR) (no change)	0.580746	H9 Only	H9 Only	H9 Only	ENSG00000186487	23040	MYT1L	D0v20+D0v35 (UR) (no change)	0.712078	IPSC Only	IPSC Only	IPSC Only
ENSG00000229419	26134	RALGAPA1P1	D0v20+D0v35 (UR) (no change)	0.687315	H9 Only	H9 Only	H9 Only	ENSG00000249437	4671	NAIP	D0v20+D0v35 (UR) (no change)	0.62691	Both	Both	Both
ENSG00000116473	5906	RAP1A	D0v20+D0v35 (UR) (no change)	1.24543	H9 Only	H9 Only	H9 Only	ENSG00000186310	4675	NAP1L3	D0v20+D0v35 (UR) (no change)	0.870909	IPSC Only	IPSC Only	IPSC Only
ENSG00000232160	101928578	RAP2C-AS1	D0v20+D0v35 (UR) (no change)	1.04568	H9 Only	H9 Only	H9 Only	ENSG00000177432	266812	NAP1L5	D0v20+D0v35 (UR) (no change)	0.647281	IPSC Only	IPSC Only	IPSC Only
ENSG00000091428	11069	RAPGEF4	D0v20+D0v35 (UR) (no change)	0.587355	Both	Both	Both	ENSG00000162825	100288142	NBPF20	D0v20+D0v35 (UR) (no change)	0.708918	Both	Both	Both
ENSG00000077092	5915	RARB	D0v20+D0v35 (UR) (no change)	0.96152	Both	Both	Both	ENSG00000104490	83988	NCALD	D0v20+D0v35 (UR) (no change)	1.14577	IPSC Only	IPSC Only	IPSC Only
ENSG00000189431	644943	RASSF10	D0v20+D0v35 (UR) (no change)	0.660755	H9 Only	H9 Only	H9 Only	ENSG00000149294	4684	NCAM1	D0v20+D0v35 (UR) (no change)	0.699843	IPSC Only	IPSC Only	IPSC Only
ENSG00000266094	83593	RASSF5	D0v20+D0v35 (UR) (no change)	0.638871	Both	Both	Both	ENSG00000154654	4685	NCAM2	D0v20+D0v35 (UR) (no change)	0.602597	IPSC Only	IPSC Only	IPSC Only
ENSG00000139687	5925	RB1	D0v20+D0v35 (UR) (no change)	0.946871	H9 Only	H9 Only	H9 Only	ENSG00000130287	1463	NCAN	D0v20+D0v35 (UR) (no change)	0.510897	IPSC Only	IPSC Only	IPSC Only
ENSG00000227354	100505538	RBM26-AS1	D0v20+D0v35 (UR) (no change)	0.617921	H9 Only	H9 Only	H9 Only	ENSG00000176771	344148	NCKAP5	D0v20+D0v35 (UR) (no change)	1.29875	IPSC Only	IPSC Only	IPSC Only
ENSG00000177483	375316	RBM44	D0v20+D0v35 (UR) (no change)	0.856757	Both	Both	Both	ENSG00000184454	400746	NCMAP	D0v20+D0v35 (UR) (no change)	0.521181	IPSC Only	IPSC Only	IPSC Only
ENSG00000144642	27303	RBMS3	D0v20+D0v35 (UR) (no change)	1.47753	Both	Both	Both	ENSG00000198646	23054	NCOA6	D0v20+D0v35 (UR) (no change)	1.24086	Both	Both	Both
ENSG00000117625	55758	RCOR3	D0v20+D0v35 (UR) (no change)	0.705003	H9 Only	H9 Only	H9 Only	ENSG00000104419	10397	NDRG1	D0v20+D0v35 (UR) (no change)	1.07394	Both	Both	Both
ENSG00000142599	473	RERE	D0v20+D0v35 (UR) (no change)	0.798832	H9 Only	H9 Only	H9 Only	ENSG00000103034	65009	NDRG4	D0v20+D0v35 (UR) (no change)	0.976408	IPSC Only	IPSC Only	IPSC Only
ENSG00000135002	55312	RFK	D0v20+D0v35 (UR) (no change)	0.777876	H9 Only	H9 Only	H9 Only	ENSG00000138653	64579	NDST4	D0v20+D0v35 (UR) (no change)	0.628494	IPSC Only	IPSC Only	IPSC Only
ENSG00000080298	5991	RFX3	D0v20+D0v35 (UR) (no change)	0.953208	H9 Only	H9 Only	H9 Only	ENSG00000185633	56901	NDUFA4L2	D0v20+D0v35 (UR) (no change)	0.603714	IPSC Only	IPSC Only	IPSC Only
ENSG00000130988	9104	RGN	D0v20+D0v35 (UR) (no change)	0.975911	H9 Only	H9 Only	H9 Only	ENSG00000089818	25977	NECAP1	D0v20+D0v35 (UR) (no change)	0.760317	IPSC Only	IPSC Only	IPSC Only
ENSG00000147509	8601	RGS20	D0v20+D0v35 (UR) (no change)	0.664773	Both	Both	Both	ENSG00000177707	25945	NECTIN3	D0v20+D0v35 (UR) (no change)	1.09466	IPSC Only	IPSC Only	IPSC Only
ENSG00000186479	401190	RGS7BP	D0v20+D0v35 (UR) (no change)	0.55714	Both	Both	Both	ENSG00000172260	257194	NEGR1	D0v20+D0v35 (UR) (no change)	0.55982	IPSC Only	IPSC Only	IPSC Only
ENSG00000072422	9886	RHOBTB1	D0v20+D0v35 (UR) (no change)	0.887497	H9 Only	H9 Only	H9 Only	ENSG00000163491	152110	NEK10	D0v20+D0v35 (UR) (no change)	0.760668	IPSC Only	IPSC Only	IPSC Only
ENSG00000164292	22836	RHOBTB3	D0v20+D0v35 (UR) (no change)	1.32361	H9 Only	H9 Only	H9 Only	ENSG00000165973	4745	NELL1	D0v20+D0v35 (UR) (no change)	0.552249	IPSC Only	IPSC Only	IPSC Only
ENSG00000119729	23433	RHOQ	D0v20+D0v35 (UR) (no change)	0.989572	H9 Only	H9 Only	H9 Only	ENSG00000171208	81831	NETO2	D0v20+D0v35 (UR) (no change)	1.19234	IPSC Only	IPSC Only	IPSC Only
ENSG00000116574	58480	RHOU	D0v20+D0v35 (UR) (no change)	1.38941	H9 Only	H9 Only	H9 Only	ENSG00000122859	50674	NEUROG3	D0v20+D0v35 (UR) (no change)	0.557551	IPSC Only	IPSC Only	IPSC Only
ENSG00000178796	284485	RIIAD1	D0v20+D0v35 (UR) (no change)	0.555119	Both	Both	Both	ENSG00000050030	340533	NEXMIF	D0v20+D0v35 (UR) (no change)	0.817226	IPSC Only	IPSC Only	IPSC Only
ENSG00000060709	23504	RIMBP2	D0v20+D0v35 (UR) (no change)	0.556465	Both	Both	Both	ENSG00000163531	23114	NFASC	D0v20+D0v35 (UR) (no change)	1.04532	Both	Both	Both
ENSG00000132669	54453	RIN2	D0v20+D0v35 (UR) (no change)	1.42102	Both	Both	Both	ENSG00000101096	4773	NFATC2	D0v20+D0v35 (UR) (no change)	0.823061	IPSC Only	IPSC Only	IPSC Only
ENSG00000115841	151393	RMDN2	D0v20+D0v35 (UR) (no change)	1.16596	H9 Only	H9 Only	H9 Only	ENSG00000165030	4783	NFIL3	D0v20+D0v35 (UR) (no change)	0.833609	Both	Both	Both
ENSG00000115963	390	RND3	D0v20+D0v35 (UR) (no change)	0.599297	H9 Only	H9 Only	H9 Only	ENSG00000188158	4810	NHS	D0v20+D0v35 (UR) (no change)	0.928812	IPSC Only	IPSC Only	IPSC Only
ENSG00000239305	7844	RNF103	D0v20+D0v35 (UR) (no change)	0.876296	H9 Only	H9 Only	H9 Only	ENSG00000177453	167359	NIM1K	D0v20+D0v35 (UR) (no change)	0.880903	IPSC Only	IPSC Only	IPSC Only
ENSG00000013561	9604	RNF14	D0v20+D0v35 (UR) (no change)	0.76058	H9 Only	H9 Only	H9 Only	ENSG00000104361	79815	NIPAL2	D0v20+D0v35 (UR) (no change)	1.46503	IPSC Only	IPSC Only	IPSC Only
ENSG00000170153	57484	RNF150	D0v20+D0v35 (UR) (no change)	0.52091	Both	Both	Both	ENSG00000165028	55335	NIPSNAP3B	D0v20+D0v35 (UR) (no change)	0.651586	IPSC Only	IPSC Only	IPSC Only
ENSG00000120925	81790	RNF170	D0v20+D0v35 (UR) (no change)	0.775399	H9 Only	H9 Only	H9 Only	ENSG00000084628	79570	NKAIN1	D0v20+D0v35 (UR) (no change)	1.12097	IPSC Only	IPSC Only	IPSC Only
ENSG00000034677	25897	RNF19A	D0v20+D0v35 (UR) (no change)	0.821465	H9 Only	H9 Only	H9 Only	ENSG00000188580	154215	NKAIN2	D0v20+D0v35 (UR) (no change)	0.727596	IPSC Only	IPSC Only	IPSC Only
ENSG00000101236	11237	RNF24	D0v20+D0v35 (UR) (no change)	0.758883	Both	Both	Both	ENSG00000125820	4821	NKX2-2	D0v20+D0v35 (UR) (no change)	1.43191	IPSC Only	IPSC Only	IPSC Only
ENSG00000105982	140545	RNF32	D0v20+D0v35 (UR) (no change)	1.24327	H9 Only	H9 Only	H9 Only	ENSG00000091592	22861	NLRP1	D0v20+D0v35 (UR) (no change)	0.924918	IPSC Only	IPSC Only	IPSC Only
ENSG00000205763	441212	RP9P	D0v20+D0v35 (UR) (no change)	0.670351	Both	Both	Both	ENSG00000181322	347736	NME9	D0v20+D0v35 (UR) (no change)	0.565266	IPSC Only	IPSC Only	IPSC Only
ENSG00000089169	22895	RPH3A	D0v20+D0v35 (UR) (no change)	0.913629	H9 Only	H9 Only	H9 Only	ENSG00000157064	23057	NMNAT2	D0v20+D0v35 (UR) (no change)	0.688162	IPSC Only	IPSC Only	IPSC Only
ENSG00000177189	6197	RPS6KA3	D0v20+D0v35 (UR) (no change)	1.08523	H9 Only	H9 Only	H9 Only	ENSG00000163864	349565	NMNAT3	D0v20+D0v35 (UR) (no change)	0.73515	IPSC Only	IPSC Only	IPSC Only
ENSG00000100784	9252	RPS6KA5	D0v20+D0v35 (UR) (no change)	1.02118	H9 Only	H9 Only	H9 Only	ENSG00000089250	4842	NOS1	D0v20+D0v35 (UR) (no change)	1.20641	IPSC Only	IPSC Only	IPSC Only
ENSG00000083750	10325	RRAGB	D0v20+D0v35 (UR) (no change)	0.540556	Both	Both	Both	ENSG00000163072	115677	NOSTRIN	D0v20+D0v35 (UR) (no change)	0.736	IPSC Only	IPSC Only	IPSC Only
ENSG00000130363	83861	RSPH3	D0v20+D0v35 (UR) (no change)	1.49272	H9 Only	H9 Only	H9 Only	ENSG00000204301	4855	NOTCH4	D0v20+D0v35 (UR) (no change)	0.599738	IPSC Only	IPSC Only	IPSC Only
ENSG00000111834	345895	RSPH4A	D0v20+D0v35 (UR) (no change)	1.12241	Both	Both	Both	ENSG00000136999	4856	NOV	D0v20+D0v35 (UR) (no change)	1.29155	IPSC Only	IPSC Only	IPSC Only
ENSG00000242732	340526	RTL5	D0v20+D0v35 (UR) (no change)	1.33674	H9 Only	H9 Only	H9 Only	ENSG00000158806	10361	NPM2	D0v20+D0v35 (UR) (no change)	1.30891	IPSC Only	IPSC Only	IPSC Only
ENSG00000204130	55680	RUFY2	D0v20+D0v35 (UR) (no change)	0.52218	H9 Only	H9 Only	H9 Only	ENSG00000168743	255743	NPNT	D0v20+D0v35 (UR) (no change)	0.996585	IPSC Only	IPSC Only	IPSC Only
ENSG00000160307	6285	S100B	D0v20+D0v35 (UR) (no change)	0.620504	Both	Both	Both	ENSG00000175206	4878	NPPA	D0v20+D0v35 (UR) (no change)	0.884931	IPSC Only	IPSC Only	IPSC Only
ENSG00000203727	389432	SAMD5	D0v20+D0v35 (UR) (no change)	0.783806	H9 Only	H9 Only	H9 Only	ENSG00000113389	4883	NPR3	D0v20+D0v35 (UR) (no change)	1.03394	IPSC Only	IPSC Only	IPSC Only
ENSG00000152700	51128	SAR1B	D0v20+D0v35 (UR) (no change)	0.946571	H9 Only	H9 Only	H9 Only	ENSG00000169297	190	NR0B1	D0v20+D0v35 (UR) (no change)	0.60497	IPSC Only	IPSC Only	IPSC Only
ENSG00000188659	283726	SAXO2	D0v20+D0v35 (UR) (no change)	0.879132	Both	Both	Both	ENSG00000112333	7101	NR2E1	D0v20+D0v35 (UR) (no change)	1.39401	IPSC Only	IPSC Only	IPSC Only
ENSG00000138760	950	SCARB2	D0v20+D0v35 (UR) (no change)	1.34644	H9 Only	H9 Only	H9 Only	ENSG00000175745	7025	NR2F1	D0v20+D0v35 (UR) (no change)	1.04645	Both	Both	Both
ENSG00000238741	677767	SCARNA7	D0v20+D0v35 (UR) (no change)	0.842238	H9 Only	H9 Only	H9 Only	ENSG00000237187	441094	NR2F1-AS1	D0v20+D0v35 (UR) (no change)	0.644598	Both	Both	Both
ENSG00000047634	6322	SCML1	D0v20+D0v35 (UR) (no change)	1.47355	Both	Both	Both	ENSG00000185551	7026	NR2F2	D0v20+D0v35 (UR) (no change)	1.35133	IPSC Only	IPSC Only	IPSC Only
ENSG00000168356	11280	SCN11A	D0v20+D0v35 (UR) (no change)	1.02327	H9 Only	H9 Only	H9 Only	ENSG00000153234	4929	NR4A2	D0v20+D0v35 (UR) (no change)	0.787447	IPSC Only	IPSC Only	IPSC Only
ENSG00000196951	100129858	SCOC-AS1	D0v20+D0v35 (UR) (no change)	0.700974	H9 Only	H9 Only	H9 Only	ENSG00000091129	4897	NRCAM	D0v20+D0v35 (UR) (no change)	0.965191	IPSC Only	IPSC Only	IPSC Only
ENSG00000164106	11341	SCRG1	D0v20+D0v35 (UR) (no change)	1.17341	H9 Only	H9 Only	H9 Only	ENSG00000134986	9315	NREP	D0v20+D0v35 (UR) (no change)	0.53555	IPSC Only	IPSC Only	IPSC Only
ENSG00000144306	79634	SCRN3	D0v20+D0v35 (UR) (no change)	0.607987	H9 Only	H9 Only	H9 Only	ENSG00000157168	3084	NRG1	D0v20+D0v35 (UR) (no change)	0.796016	IPSC Only	IPSC Only	IPSC Only
ENSG00000228451	157489	SDAD1P1	D0v20+D0v35 (UR) (no change)	1.14913	H9 Only	H9 Only	H9 Only	ENSG00000185737	10718	NRG3	D0v20+D0v35 (UR) (no change)	0.673483	IPSC Only	IPSC Only	IPSC Only
ENSG00000234684	100507495	SDCBP2-AS1	D0v20+D0v35 (UR) (no change)	1.04948	H9 Only	H9 Only	H9 Only	ENSG00000180530	8204	NRIP1	D0v20+D0v35 (UR) (no change)	0.68838	IPSC Only	IPSC Only	IPSC Only
ENSG00000054282	10806	SDCCAG8	D0v20+D0v35 (UR) (no change)	0.905148	H9 Only	H9 Only	H9 Only	ENSG00000099250	8829	NRP1	D0v20+D0v35 (UR) (no change)	0.636572	IPSC Only	IPSC Only	IPSC Only
ENSG00000121542	26984	SEC22A	D0v20+D0v35 (UR) (no change)	0.742649	H9 Only	H9 Only	H9 Only	ENSG00000118257	8828	NRP2	D0v20+D0v35 (UR) (no change)	0.778291	IPSC Only	IPSC Only	IPSC Only
ENSG00000008952	7095	SEC62	D0v20+D0v35 (UR) (no change)	0.863334	H9 Only	H9 Only	H9 Only	ENSG00000179915	9378	NRXN1	D0v20+D0v35 (UR) (no change)	0.710506	IPSC Only	IPSC Only	IPSC Only
ENSG00000138593	9728	SECISBP2L	D0v20+D0v35 (UR) (no change)	0.649889	H9 Only	H9 Only	H9 Only	ENSG00000021645	9369	NRXN3	D0v20+D0v35 (UR) (no change)	0.612744	Both	Both	Both
ENSG00000071537	6400	SEL1L	D0v20+D0v35 (UR) (no change)	1.09997	H9 Only	H9 Only	H9 Only	ENSG00000073969	4905	NSF	D0v20+D0v35 (UR) (no change)	0.91024	IPSC Only	IPSC Only	IPSC Only
ENSG00000075213	10371	SEMA3A	D0v20+D0v35 (UR) (no change)	0.832946	H9 Only	H9 Only	H9 Only	ENSG00000170091	51617	NSG2	D0v20+D0v35 (UR) (no change)	1.03707	IPSC Only	IPSC Only	IPSC Only
ENSG00000075223	10512	SEMA3C	D0v20+D0v35 (UR) (no change)	1.39682	Both	Both	Both	ENSG00000141698	115024	NT5C3B	D0v20+D0v35 (UR) (no change)	0.662848	IPSC Only	IPSC Only	IPSC Only
ENSG00000153993	223117	SEMA3D	D0v20+D0v35 (UR) (no change)	1.20674	Both	Both	Both	ENSG00000182667	50863	NTM	D0v20+D0v35 (UR) (no change)	1.1699	IPSC Only	IPSC Only	IPSC Only
ENSG00000135622	10505	SEMA4F	D0v20+D0v35 (UR) (no change)	0.972546	H9 Only	H9 Only	H9 Only	ENSG00000074527	59277	NTN4	D0v20+D0v35 (UR) (no change)	0.985392	IPSC Only	IPSC Only	IPSC Only
ENSG00000095539	57715	SEMA4G	D0v20+D0v35 (UR) (no change)	0.896499	Both	Both	Both	ENSG00000162631	22854	NTNG1	D0v20+D0v35 (UR) (no change)	0.785881	IPSC Only	IPSC Only	IPSC Only
ENSG00000214765	641977	SEPT7P2	D0v20+D0v35 (UR) (no change)	0.864843	H9 Only	H9 Only	H9 Only	ENSG00000196358	84628	NTNG2	D0v20+D0v35 (UR) (no change)	0.750499	IPSC Only	IPSC Only	IPSC Only
ENSG00000166401	5271	SERPINB8	D0v20+D0v35 (UR) (no change)	0.983144	H9 Only	H9 Only	H9 Only	ENSG00000198400	4914	NTRK1	D0v20+D0v35 (UR) (no change)	0.560033	IPSC Only	IPSC Only	IPSC Only
ENSG00000163536	5274	SERPINI1	D0v20+D0v35 (UR) (no change)	0.545389	H9 Only	H9 Only	H9 Only	ENSG00000122584	30010	NXPH1	D0v20+D0v35 (UR) (no change)	0.526933	IPSC Only	IPSC Only	IPSC Only
ENSG00000082497	56256	SERTAD4	D0v20+D0v35 (UR) (no change)	1.22798	H9 Only	H9 Only	H9 Only	ENSG00000182379	11247	NXPH4	D0v20+D0v35 (UR) (no change)	1.39746	IPSC Only	IPSC Only	IPSC Only
ENSG00000187231	91404	SESTD1	D0v20+D0v35 (UR) (no change)	0.735426	Both	Both	Both	ENSG00000144460	57624	NYAP2	D0v20+D0v35 (UR) (no change)	0.875867	IPSC Only	IPSC Only	IPSC Only
ENSG00000152217	26040	SETBP1	D0v20+D0v35 (UR) (no change)	0.869336	Both	Both	Both	ENSG00000130558	10439	OLFM1	D0v20+D0v35 (UR) (no change)	1.35511	IPSC Only	IPSC Only	IPSC Only
ENSG00000136169	83852	SETDB2	D0v20+D0v35 (UR) (no change)	0.658586	H9 Only	H9 Only	H9 Only	ENSG00000118733	118427	OLFM3	D0v20+D0v35 (UR) (no change)	0.901963	IPSC Only	IPSC Only	IPSC Only
ENSG00000107819	81855	SFXN3	D0v20+D0v35 (UR) (no change)	1.0052	Both	Both	Both	ENSG00000169856	3175	ONECUT1	D0v20+D0v35 (UR) (no change)	0.502112	IPSC Only	IPSC Only	IPSC Only
ENSG00000170624	6444	SGCD	D0v20+D0v35 (UR) (no change)	0.643101	Both	Both	Both	ENSG00000205922	390874	ONECUT3	D0v20+D0v35 (UR) (no change)	0.776115	IPSC Only	IPSC Only	IPSC Only
ENSG00000131370	9467	SH3BP5	D0v20+D0v35 (UR) (no change)	0.686793	Both	Both	Both	ENSG00000183715	4978	OPCML	D0v20+D0v35 (UR) (no change)	0.601128	IPSC Only	IPSC Only	IPSC Only
ENSG00000097033	51100	SH3GLB1	D0v20+D0v35 (UR) (no change)	0.713189	H9 Only	H9 Only	H9 Only	ENSG00000082556	4986	OPRK1	D0v20+D0v35 (UR) (no change)	0.569372	Both	Both	Both
ENSG00000156463	153769	SH3RF2	D0v20+D0v35 (UR) (no change)	1.34971	H9 Only	H9 Only	H9 Only	ENSG00000112038	4988	OPRM1	D0v20+D0v35 (UR) (no change)	0.963011	IPSC Only	IPSC Only	IPSC Only
ENSG00000172985	344558	SH3RF3	D0v20+D0v35 (UR) (no change)	0.666425	Both	Both	Both	ENSG00000079156	114880	OSBPL6	D0v20+D0v35 (UR) (no change)	0.915671	IPSC Only	IPSC Only	IPSC Only
ENSG00000148082	53358	SHC3	D0v20+D0v35 (UR) (no change)	1.34037	H9 Only	H9 Only	H9 Only	ENSG00000116885	127700	OSCP1	D0v20+D0v35 (UR) (no change)	0.967954	Both	Both	Both
ENSG00000164690	6469	SHH	D0v20+D0v35 (UR) (no change)	1.22117	Both	Both	Both	ENSG00000143867	130497	OSR1	D0v20+D0v35 (UR) (no change)	0.728069	IPSC Only	IPSC Only	IPSC Only
ENSG00000116991	57568	SIPA1L2	D0v20+D0v35 (UR) (no change)	1.02111	H9 Only	H9 Only	H9 Only	ENSG00000169918	161725	OTUD7A	D0v20+D0v35 (UR) (no change)	1.28973	IPSC Only	IPSC Only	IPSC Only
ENSG00000068903	22933	SIRT2	D0v20+D0v35 (UR) (no change)	1.23556	H9 Only	H9 Only	H9 Only	ENSG00000187950	341350	OVCH1	D0v20+D0v35 (UR) (no change)	1.4654	IPSC Only	IPSC Only	IPSC Only
ENSG00000120519	84068	SLC10A7	D0v20+D0v35 (UR) (no change)	0.994125	H9 Only	H9 Only	H9 Only	ENSG00000109991	5024	P2RX3	D0v20+D0v35 (UR) (no change)	0.553351	IPSC Only	IPSC Only	IPSC Only
ENSG00000122912	8034	SLC25A16	D0v20+D0v35 (UR) (no change)	1.11346	H9 Only	H9 Only	H9 Only	ENSG00000112530	135138	PACRG	D0v20+D0v35 (UR) (no change)	0.893106	Both	Both	Both
ENSG00000258708	100129794	SLC25A21-AS1	D0v20+D0v35 (UR) (no change)	0.760312	H9 Only	H9 Only	H9 Only	ENSG00000076641	55824	PAG1	D0v20+D0v35 (UR) (no change)	1.45174	IPSC Only	IPSC Only	IPSC Only
ENSG00000153291	9481	SLC25A27	D0v20+D0v35 (UR) (no change)	0.7314	H9 Only	H9 Only	H9 Only	ENSG00000077264	5063	PAK3	D0v20+D0v35 (UR) (no change)	0.641778	IPSC Only	IPSC Only	IPSC Only
ENSG00000114120	55186	SLC25A36	D0v20+D0v35 (UR) (no change)	0.907175	H9 Only	H9 Only	H9 Only	ENSG00000101349	57144	PAK5	D0v20+D0v35 (UR) (no change)	0.605889	IPSC Only	IPSC Only	IPSC Only
ENSG00000164209	91137	SLC25A46	D0v20+D0v35 (UR) (no change)	0.521909	H9 Only	H9 Only	H9 Only	ENSG00000182752	5069	PAPPA	D0v20+D0v35 (UR) (no change)	0.940919	Both	Both	Both
ENSG00000122696	92014	SLC25A51	D0v20+D0v35 (UR) (no change)	0.953842	H9 Only	H9 Only	H9 Only	ENSG00000116183	60676	PAPPA2	D0v20+D0v35 (UR) (no change)	0.91012	Both	Both	Both
ENSG00000133460	66035	SLC2A11	D0v20+D0v35 (UR) (no change)	0.754498	Both	Both	Both	ENSG00000169116	25849	PARM1	D0v20+D0v35 (UR) (no change)	0.940675	IPSC Only	IPSC Only	IPSC Only
ENSG00000196660	55532	SLC30A10	D0v20+D0v35 (UR) (no change)	0.85578	H9 Only	H9 Only	H9 Only	ENSG00000041880	10039	PARP3	D0v20+D0v35 (UR) (no change)	1.07194	IPSC Only	IPSC Only	IPSC Only
ENSG00000104154	7782	SLC30A4	D0v20+D0v35 (UR) (no change)	1.11851	Both	Both	Both	ENSG00000137817	56965	PARP6	D0v20+D0v35 (UR) (no change)	0.992737	IPSC Only	IPSC Only	IPSC Only
ENSG00000164414	10559	SLC35A1	D0v20+D0v35 (UR) (no change)	0.757343	H9 Only	H9 Only	H9 Only	ENSG00000075891	5076	PAX2	D0v20+D0v35 (UR) (no change)	1.23194	IPSC Only	IPSC Only	IPSC Only
ENSG00000116704	23169	SLC35D1	D0v20+D0v35 (UR) (no change)	1.33079	H9 Only	H9 Only	H9 Only	ENSG00000106331	5078	PAX4	D0v20+D0v35 (UR) (no change)	1.05057	IPSC Only	IPSC Only	IPSC Only
ENSG00000168917	80723	SLC35G2	D0v20+D0v35 (UR) (no change)	0.792366	H9 Only	H9 Only	H9 Only	ENSG00000196092	5079	PAX5	D0v20+D0v35 (UR) (no change)	1.0392	IPSC Only	IPSC Only	IPSC Only
ENSG00000148482	221074	SLC39A12	D0v20+D0v35 (UR) (no change)	0.920303	H9 Only	H9 Only	H9 Only	ENSG00000198807	5083	PAX9	D0v20+D0v35 (UR) (no change)	0.51486	IPSC Only	IPSC Only	IPSC Only
ENSG00000029364	55334	SLC39A9	D0v20+D0v35 (UR) (no change)	0.945217	H9 Only	H9 Only	H9 Only	ENSG00000185630	5087	PBX1	D0v20+D0v35 (UR) (no change)	0.822533	IPSC Only	IPSC Only	IPSC Only
ENSG00000136052	84102	SLC41A2	D0v20+D0v35 (UR) (no change)	0.781941	Both	Both	Both	ENSG00000167081	5090	PBX3	D0v20+D0v35 (UR) (no change)	0.541742	IPSC Only	IPSC Only	IPSC Only
ENSG00000076351	113235	SLC46A1	D0v20+D0v35 (UR) (no change)	1.14076	H9 Only	H9 Only	H9 Only	ENSG00000254166	103164619	PCAT2	D0v20+D0v35 (UR) (no change)	1.1053	IPSC Only	IPSC Only	IPSC Only
ENSG00000183023	6546	SLC8A1	D0v20+D0v35 (UR) (no change)	1.10543	Both	Both	Both	ENSG00000138650	57575	PCDH10	D0v20+D0v35 (UR) (no change)	0.687714	Both	Both	Both
ENSG00000100678	6547	SLC8A3	D0v20+D0v35 (UR) (no change)	1.25194	Both	Both	Both	ENSG00000099715	83259	PCDH11Y	D0v20+D0v35 (UR) (no change)	0.941349	IPSC Only	IPSC Only	IPSC Only
ENSG00000164038	133308	SLC9B2	D0v20+D0v35 (UR) (no change)	0.76273	Both	Both	Both	ENSG00000150275	65217	PCDH15	D0v20+D0v35 (UR) (no change)	1.49347	Both	Both	Both
ENSG00000176463	28232	SLCO3A1	D0v20+D0v35 (UR) (no change)	0.857666	Both	Both	Both	ENSG00000118946	27253	PCDH17	D0v20+D0v35 (UR) (no change)	0.998053	IPSC Only	IPSC Only	IPSC Only
ENSG00000205359	133482	SLCO6A1	D0v20+D0v35 (UR) (no change)	0.938203	H9 Only	H9 Only	H9 Only	ENSG00000165194	57526	PCDH19	D0v20+D0v35 (UR) (no change)	0.795755	Both	Both	Both
ENSG00000145147	9353	SLIT2	D0v20+D0v35 (UR) (no change)	1.07465	Both	Both	Both	ENSG00000184226	5101	PCDH9	D0v20+D0v35 (UR) (no change)	0.585589	IPSC Only	IPSC Only	IPSC Only
ENSG00000185985	84631	SLITRK2	D0v20+D0v35 (UR) (no change)	0.857985	H9 Only	H9 Only	H9 Only	ENSG00000204967	56144	PCDHA4	D0v20+D0v35 (UR) (no change)	0.807319	IPSC Only	IPSC Only	IPSC Only
ENSG00000084070	64744	SMAP2	D0v20+D0v35 (UR) (no change)	0.578365	Both	Both	Both	ENSG00000204963	56141	PCDHA7	D0v20+D0v35 (UR) (no change)	1.04198	IPSC Only	IPSC Only	IPSC Only
ENSG00000224531	221710	SMIM13	D0v20+D0v35 (UR) (no change)	0.545306	H9 Only	H9 Only	H9 Only	ENSG00000204962	56140	PCDHA8	D0v20+D0v35 (UR) (no change)	1.09851	IPSC Only	IPSC Only	IPSC Only
ENSG00000111850	57150	SMIM8	D0v20+D0v35 (UR) (no change)	0.870332	H9 Only	H9 Only	H9 Only	ENSG00000186472	27445	PCLO	D0v20+D0v35 (UR) (no change)	0.831497	IPSC Only	IPSC Only	IPSC Only
ENSG00000172594	10924	SMPDL3A	D0v20+D0v35 (UR) (no change)	1.06395	H9 Only	H9 Only	H9 Only	ENSG00000248485	654790	PCP4L1	D0v20+D0v35 (UR) (no change)	0.814125	IPSC Only	IPSC Only	IPSC Only
ENSG00000143499	56950	SMYD2	D0v20+D0v35 (UR) (no change)	0.537769	Both	Both	Both	ENSG00000175426	5122	PCSK1	D0v20+D0v35 (UR) (no change)	0.638954	IPSC Only	IPSC Only	IPSC Only
ENSG00000164975	6619	SNAPC3	D0v20+D0v35 (UR) (no change)	0.821993	H9 Only	H9 Only	H9 Only	ENSG00000125851	5126	PCSK2	D0v20+D0v35 (UR) (no change)	0.680718	Both	Both	Both
ENSG00000135317	57231	SNX14	D0v20+D0v35 (UR) (no change)	0.936418	H9 Only	H9 Only	H9 Only	ENSG00000112541	10846	PDE10A	D0v20+D0v35 (UR) (no change)	0.839747	IPSC Only	IPSC Only	IPSC Only
ENSG00000112320	55084	SOBP	D0v20+D0v35 (UR) (no change)	0.663785	Both	Both	Both	ENSG00000123360	5153	PDE1B	D0v20+D0v35 (UR) (no change)	1.43636	Both	Both	Both
ENSG00000112096	6648	SOD2	D0v20+D0v35 (UR) (no change)	1.18266	H9 Only	H9 Only	H9 Only	ENSG00000154678	5137	PDE1C	D0v20+D0v35 (UR) (no change)	0.577132	IPSC Only	IPSC Only	IPSC Only
ENSG00000108018	114815	SORCS1	D0v20+D0v35 (UR) (no change)	0.762088	Both	Both	Both	ENSG00000184588	5142	PDE4B	D0v20+D0v35 (UR) (no change)	1.02107	IPSC Only	IPSC Only	IPSC Only
ENSG00000115904	6654	SOS1	D0v20+D0v35 (UR) (no change)	1.15708	H9 Only	H9 Only	H9 Only	ENSG00000113231	8622	PDE8B	D0v20+D0v35 (UR) (no change)	1.24822	IPSC Only	IPSC Only	IPSC Only
ENSG00000100485	6655	SOS2	D0v20+D0v35 (UR) (no change)	0.649208	H9 Only	H9 Only	H9 Only	ENSG00000134853	5156	PDGFRA	D0v20+D0v35 (UR) (no change)	0.854963	IPSC Only	IPSC Only	IPSC Only
ENSG00000164736	64321	SOX17	D0v20+D0v35 (UR) (no change)	0.788563	H9 Only	H9 Only	H9 Only	ENSG00000175087	149420	PDIK1L	D0v20+D0v35 (UR) (no change)	0.708124	IPSC Only	IPSC Only	IPSC Only
ENSG00000134532	6660	SOX5	D0v20+D0v35 (UR) (no change)	0.744439	H9 Only	H9 Only	H9 Only	ENSG00000101327	5173	PDYN	D0v20+D0v35 (UR) (no change)	0.632435	IPSC Only	IPSC Only	IPSC Only
ENSG00000234494	100506325	SP2-AS1	D0v20+D0v35 (UR) (no change)	0.948161	H9 Only	H9 Only	H9 Only	ENSG00000186862	79955	PDZD7	D0v20+D0v35 (UR) (no change)	0.848192	IPSC Only	IPSC Only	IPSC Only
ENSG00000165698	11092	SPACA9	D0v20+D0v35 (UR) (no change)	1.35276	H9 Only	H9 Only	H9 Only	ENSG00000174827	5174	PDZK1	D0v20+D0v35 (UR) (no change)	1.00678	IPSC Only	IPSC Only	IPSC Only
ENSG00000104450	6674	SPAG1	D0v20+D0v35 (UR) (no change)	1.2794	Both	Both	Both	ENSG00000242265	23089	PEG10	D0v20+D0v35 (UR) (no change)	1.25899	Both	Both	Both
ENSG00000144451	79582	SPAG16	D0v20+D0v35 (UR) (no change)	1.11109	H9 Only	H9 Only	H9 Only	ENSG00000170525	5209	PFKFB3	D0v20+D0v35 (UR) (no change)	1.19452	IPSC Only	IPSC Only	IPSC Only
ENSG00000008294	9043	SPAG9	D0v20+D0v35 (UR) (no change)	0.505671	H9 Only	H9 Only	H9 Only	ENSG00000114268	5210	PFKFB4	D0v20+D0v35 (UR) (no change)	0.652743	IPSC Only	IPSC Only	IPSC Only
ENSG00000042317	55812	SPATA7	D0v20+D0v35 (UR) (no change)	0.659457	H9 Only	H9 Only	H9 Only	ENSG00000154330	5239	PGM5	D0v20+D0v35 (UR) (no change)	1.13228	IPSC Only	IPSC Only	IPSC Only
ENSG00000196104	50859	SPOCK3	D0v20+D0v35 (UR) (no change)	0.618428	H9 Only	H9 Only	H9 Only	ENSG00000277778	595135	PGM5P2	D0v20+D0v35 (UR) (no change)	0.700372	IPSC Only	IPSC Only	IPSC Only
ENSG00000198369	200734	SPRED2	D0v20+D0v35 (UR) (no change)	1.25241	H9 Only	H9 Only	H9 Only	ENSG00000112137	221692	PHACTR1	D0v20+D0v35 (UR) (no change)	0.974728	IPSC Only	IPSC Only	IPSC Only
ENSG00000172296	55304	SPTLC3	D0v20+D0v35 (UR) (no change)	1.29388	H9 Only	H9 Only	H9 Only	ENSG00000087495	116154	PHACTR3	D0v20+D0v35 (UR) (no change)	0.611346	IPSC Only	IPSC Only	IPSC Only
ENSG00000196935	57522	SRGAP1	D0v20+D0v35 (UR) (no change)	0.790001	H9 Only	H9 Only	H9 Only	ENSG00000102174	5251	PHEX	D0v20+D0v35 (UR) (no change)	0.984922	Both	Both	Both
ENSG00000167720	63826	SRR	D0v20+D0v35 (UR) (no change)	0.670036	H9 Only	H9 Only	H9 Only	ENSG00000056487	112885	PHF21B	D0v20+D0v35 (UR) (no change)	0.589809	IPSC Only	IPSC Only	IPSC Only
ENSG00000154548	135295	SRSF12	D0v20+D0v35 (UR) (no change)	0.597461	H9 Only	H9 Only	H9 Only	ENSG00000165462	401	PHOX2A	D0v20+D0v35 (UR) (no change)	0.646258	IPSC Only	IPSC Only	IPSC Only
ENSG00000263465	10929	SRSF8	D0v20+D0v35 (UR) (no change)	0.566655	Both	Both	Both	ENSG00000109132	8929	PHOX2B	D0v20+D0v35 (UR) (no change)	0.68577	IPSC Only	IPSC Only	IPSC Only
ENSG00000147488	9705	ST18	D0v20+D0v35 (UR) (no change)	1.33255	H9 Only	H9 Only	H9 Only	ENSG00000165443	84457	PHYHIPL	D0v20+D0v35 (UR) (no change)	0.87632	IPSC Only	IPSC Only	IPSC Only
ENSG00000008513	6482	ST3GAL1	D0v20+D0v35 (UR) (no change)	0.990956	Both	Both	Both	ENSG00000153823	55022	PID1	D0v20+D0v35 (UR) (no change)	0.659891	IPSC Only	IPSC Only	IPSC Only
ENSG00000115525	8869	ST3GAL5	D0v20+D0v35 (UR) (no change)	0.749205	H9 Only	H9 Only	H9 Only	ENSG00000150773	120379	PIH1D2	D0v20+D0v35 (UR) (no change)	0.764956	Both	Both	Both
ENSG00000184005	256435	ST6GALNAC3	D0v20+D0v35 (UR) (no change)	0.820301	H9 Only	H9 Only	H9 Only	ENSG00000145675	5295	PIK3R1	D0v20+D0v35 (UR) (no change)	0.558424	Both	Both	Both
ENSG00000117069	81849	ST6GALNAC5	D0v20+D0v35 (UR) (no change)	0.751657	H9 Only	H9 Only	H9 Only	ENSG00000144837	51365	PLA1A	D0v20+D0v35 (UR) (no change)	0.853212	IPSC Only	IPSC Only	IPSC Only
ENSG00000007341	54879	ST7L	D0v20+D0v35 (UR) (no change)	0.76274	H9 Only	H9 Only	H9 Only	ENSG00000145287	51316	PLAC8	D0v20+D0v35 (UR) (no change)	0.923799	IPSC Only	IPSC Only	IPSC Only
ENSG00000115145	10254	STAM2	D0v20+D0v35 (UR) (no change)	0.744258	H9 Only	H9 Only	H9 Only	ENSG00000138193	51196	PLCE1	D0v20+D0v35 (UR) (no change)	0.946351	IPSC Only	IPSC Only	IPSC Only
ENSG00000138134	57559	STAMBPL1	D0v20+D0v35 (UR) (no change)	1.32962	Both	Both	Both	ENSG00000149527	9651	PLCH2	D0v20+D0v35 (UR) (no change)	0.885913	IPSC Only	IPSC Only	IPSC Only
ENSG00000164211	134429	STARD4	D0v20+D0v35 (UR) (no change)	0.582598	H9 Only	H9 Only	H9 Only	ENSG00000180287	200150	PLD5	D0v20+D0v35 (UR) (no change)	0.702311	Both	Both	Both
ENSG00000198648	27347	STK39	D0v20+D0v35 (UR) (no change)	0.681852	H9 Only	H9 Only	H9 Only	ENSG00000143850	22874	PLEKHA6	D0v20+D0v35 (UR) (no change)	0.745312	IPSC Only	IPSC Only	IPSC Only
ENSG00000067221	9399	STOML1	D0v20+D0v35 (UR) (no change)	0.734325	H9 Only	H9 Only	H9 Only	ENSG00000183281	5343	PLGLB1	D0v20+D0v35 (UR) (no change)	0.942129	Both	Both	Both
ENSG00000163116	285555	STPG2	D0v20+D0v35 (UR) (no change)	0.602469	H9 Only	H9 Only	H9 Only	ENSG00000117598	163404	PLPPR5	D0v20+D0v35 (UR) (no change)	0.737366	IPSC Only	IPSC Only	IPSC Only
ENSG00000101846	412	STS	D0v20+D0v35 (UR) (no change)	0.644359	Both	Both	Both	ENSG00000076356	5362	PLXNA2	D0v20+D0v35 (UR) (no change)	0.898905	IPSC Only	IPSC Only	IPSC Only
ENSG00000136854	6812	STXBP1	D0v20+D0v35 (UR) (no change)	0.651515	Both	Both	Both	ENSG00000221866	91584	PLXNA4	D0v20+D0v35 (UR) (no change)	0.687599	Both	Both	Both
ENSG00000164506	134957	STXBP5	D0v20+D0v35 (UR) (no change)	0.896507	H9 Only	H9 Only	H9 Only	ENSG00000136040	10154	PLXNC1	D0v20+D0v35 (UR) (no change)	0.509324	IPSC Only	IPSC Only	IPSC Only
ENSG00000168952	29091	STXBP6	D0v20+D0v35 (UR) (no change)	0.508454	Both	Both	Both	ENSG00000118557	83449	PMFBP1	D0v20+D0v35 (UR) (no change)	1.03845	IPSC Only	IPSC Only	IPSC Only
ENSG00000196562	55959	SULF2	D0v20+D0v35 (UR) (no change)	0.884992	Both	Both	Both	ENSG00000240694	10687	PNMA2	D0v20+D0v35 (UR) (no change)	1.3831	IPSC Only	IPSC Only	IPSC Only
ENSG00000106868	64420	SUSD1	D0v20+D0v35 (UR) (no change)	1.02567	H9 Only	H9 Only	H9 Only	ENSG00000124429	79983	POF1B	D0v20+D0v35 (UR) (no change)	0.874184	IPSC Only	IPSC Only	IPSC Only
ENSG00000198168	258010	SVIP	D0v20+D0v35 (UR) (no change)	0.575335	H9 Only	H9 Only	H9 Only	ENSG00000130997	353497	POLN	D0v20+D0v35 (UR) (no change)	0.653647	Both	Both	Both
ENSG00000147642	55638	SYBU	D0v20+D0v35 (UR) (no change)	0.579681	Both	Both	Both	ENSG00000121577	64091	POPDC2	D0v20+D0v35 (UR) (no change)	0.993696	IPSC Only	IPSC Only	IPSC Only
ENSG00000196074	10388	SYCP2	D0v20+D0v35 (UR) (no change)	1.29243	H9 Only	H9 Only	H9 Only	ENSG00000132429	64208	POPDC3	D0v20+D0v35 (UR) (no change)	0.890747	IPSC Only	IPSC Only	IPSC Only
ENSG00000147041	94122	SYTL5	D0v20+D0v35 (UR) (no change)	0.813773	H9 Only	H9 Only	H9 Only	ENSG00000224897	401398	POT1-AS1	D0v20+D0v35 (UR) (no change)	0.555674	Both	Both	Both
ENSG00000184292	4070	TACSTD2	D0v20+D0v35 (UR) (no change)	1.31167	H9 Only	H9 Only	H9 Only	ENSG00000028277	5452	POU2F2	D0v20+D0v35 (UR) (no change)	0.570158	IPSC Only	IPSC Only	IPSC Only
ENSG00000170921	26115	TANC2	D0v20+D0v35 (UR) (no change)	0.653873	Both	Both	Both	ENSG00000132170	5468	PPARG	D0v20+D0v35 (UR) (no change)	1.09911	IPSC Only	IPSC Only	IPSC Only
ENSG00000136560	10010	TANK	D0v20+D0v35 (UR) (no change)	1.04908	H9 Only	H9 Only	H9 Only	ENSG00000139220	8499	PPFIA2	D0v20+D0v35 (UR) (no change)	0.950252	IPSC Only	IPSC Only	IPSC Only
ENSG00000135090	51347	TAOK3	D0v20+D0v35 (UR) (no change)	0.939984	Both	Both	Both	ENSG00000163590	151742	PPM1L	D0v20+D0v35 (UR) (no change)	0.602522	IPSC Only	IPSC Only	IPSC Only
ENSG00000169762	202018	TAPT1	D0v20+D0v35 (UR) (no change)	0.787291	H9 Only	H9 Only	H9 Only	ENSG00000077157	4660	PPP1R12B	D0v20+D0v35 (UR) (no change)	0.951884	IPSC Only	IPSC Only	IPSC Only
ENSG00000109680	55296	TBC1D19	D0v20+D0v35 (UR) (no change)	0.599127	H9 Only	H9 Only	H9 Only	ENSG00000088808	23368	PPP1R13B	D0v20+D0v35 (UR) (no change)	1.04366	IPSC Only	IPSC Only	IPSC Only
ENSG00000109436	23158	TBC1D9	D0v20+D0v35 (UR) (no change)	1.01352	Both	Both	Both	ENSG00000119938	5507	PPP1R3C	D0v20+D0v35 (UR) (no change)	0.771563	IPSC Only	IPSC Only	IPSC Only
ENSG00000154114	219899	TBCEL	D0v20+D0v35 (UR) (no change)	1.48326	H9 Only	H9 Only	H9 Only	ENSG00000156475	5521	PPP2R2B	D0v20+D0v35 (UR) (no change)	0.596054	IPSC Only	IPSC Only	IPSC Only
ENSG00000145348	93627	TBCK	D0v20+D0v35 (UR) (no change)	0.591123	H9 Only	H9 Only	H9 Only	ENSG00000074211	5522	PPP2R2C	D0v20+D0v35 (UR) (no change)	0.756581	IPSC Only	IPSC Only	IPSC Only
ENSG00000172465	9338	TCEAL1	D0v20+D0v35 (UR) (no change)	0.650769	Both	Both	Both	ENSG00000068971	5526	PPP2R5B	D0v20+D0v35 (UR) (no change)	1.3638	IPSC Only	IPSC Only	IPSC Only
ENSG00000166046	255394	TCP11L2	D0v20+D0v35 (UR) (no change)	1.0322	H9 Only	H9 Only	H9 Only	ENSG00000120910	5533	PPP3CC	D0v20+D0v35 (UR) (no change)	0.623276	Both	Both	Both
ENSG00000152760	200132	TCTEX1D1	D0v20+D0v35 (UR) (no change)	1.37219	H9 Only	H9 Only	H9 Only	ENSG00000130711	59335	PRDM12	D0v20+D0v35 (UR) (no change)	1.41085	IPSC Only	IPSC Only	IPSC Only
ENSG00000204852	79600	TCTN1	D0v20+D0v35 (UR) (no change)	1.03289	H9 Only	H9 Only	H9 Only	ENSG00000142611	63976	PRDM16	D0v20+D0v35 (UR) (no change)	0.782647	IPSC Only	IPSC Only	IPSC Only
ENSG00000145934	57451	TENM2	D0v20+D0v35 (UR) (no change)	0.770581	H9 Only	H9 Only	H9 Only	ENSG00000116731	7799	PRDM2	D0v20+D0v35 (UR) (no change)	0.822869	Both	Both	Both
ENSG00000135269	26136	TES	D0v20+D0v35 (UR) (no change)	1.18475	H9 Only	H9 Only	H9 Only	ENSG00000142875	5567	PRKACB	D0v20+D0v35 (UR) (no change)	0.745757	Both	Both	Both
ENSG00000168769	54790	TET2	D0v20+D0v35 (UR) (no change)	0.50536	Both	Both	Both	ENSG00000171132	5581	PRKCE	D0v20+D0v35 (UR) (no change)	0.873112	IPSC Only	IPSC Only	IPSC Only
ENSG00000151575	374618	TEX9	D0v20+D0v35 (UR) (no change)	1.4515	H9 Only	H9 Only	H9 Only	ENSG00000184304	5587	PRKD1	D0v20+D0v35 (UR) (no change)	0.934457	Both	Both	Both
ENSG00000136114	55901	THSD1	D0v20+D0v35 (UR) (no change)	1.4688	Both	Both	Both	ENSG00000119973	2834	PRLHR	D0v20+D0v35 (UR) (no change)	0.720173	IPSC Only	IPSC Only	IPSC Only
ENSG00000164296	81789	TIGD6	D0v20+D0v35 (UR) (no change)	1.27586	H9 Only	H9 Only	H9 Only	ENSG00000111218	56341	PRMT8	D0v20+D0v35 (UR) (no change)	0.64075	IPSC Only	IPSC Only	IPSC Only
ENSG00000169903	7104	TM4SF4	D0v20+D0v35 (UR) (no change)	1.13637	Both	Both	Both	ENSG00000135406	5630	PRPH	D0v20+D0v35 (UR) (no change)	1.25113	IPSC Only	IPSC Only	IPSC Only
ENSG00000271270	100507032	TMCC1-AS1	D0v20+D0v35 (UR) (no change)	1.1183	H9 Only	H9 Only	H9 Only	ENSG00000204983	5644	PRSS1	D0v20+D0v35 (UR) (no change)	1.48484	IPSC Only	IPSC Only	IPSC Only
ENSG00000057704	57458	TMCC3	D0v20+D0v35 (UR) (no change)	0.744677	Both	Both	Both	ENSG00000156011	23362	PSD3	D0v20+D0v35 (UR) (no change)	0.584018	IPSC Only	IPSC Only	IPSC Only
ENSG00000096092	28978	TMEM14A	D0v20+D0v35 (UR) (no change)	0.51386	Both	Both	Both	ENSG00000244694	442213	PTCHD4	D0v20+D0v35 (UR) (no change)	1.19212	Both	Both	Both
ENSG00000215717	56900	TMEM167B	D0v20+D0v35 (UR) (no change)	0.590578	H9 Only	H9 Only	H9 Only	ENSG00000168267	256297	PTF1A	D0v20+D0v35 (UR) (no change)	1.19961	IPSC Only	IPSC Only	IPSC Only
ENSG00000186889	200728	TMEM17	D0v20+D0v35 (UR) (no change)	0.823778	H9 Only	H9 Only	H9 Only	ENSG00000267060	100885848	PTGES3L	D0v20+D0v35 (UR) (no change)	1.148	IPSC Only	IPSC Only	IPSC Only
ENSG00000170417	130827	TMEM182	D0v20+D0v35 (UR) (no change)	1.25511	H9 Only	H9 Only	H9 Only	ENSG00000132334	5791	PTPRE	D0v20+D0v35 (UR) (no change)	0.738575	Both	Both	Both
ENSG00000139291	55266	TMEM19	D0v20+D0v35 (UR) (no change)	0.593114	H9 Only	H9 Only	H9 Only	ENSG00000151490	5800	PTPRO	D0v20+D0v35 (UR) (no change)	0.744178	IPSC Only	IPSC Only	IPSC Only
ENSG00000205084	79583	TMEM231	D0v20+D0v35 (UR) (no change)	1.27657	H9 Only	H9 Only	H9 Only	ENSG00000153233	5801	PTPRR	D0v20+D0v35 (UR) (no change)	0.99992	Both	Both	Both
ENSG00000186952	642987	TMEM232	D0v20+D0v35 (UR) (no change)	0.948619	H9 Only	H9 Only	H9 Only	ENSG00000259905	791114	PWRN1	D0v20+D0v35 (UR) (no change)	0.90924	IPSC Only	IPSC Only	IPSC Only
ENSG00000118600	10329	TMEM5	D0v20+D0v35 (UR) (no change)	1.0281	H9 Only	H9 Only	H9 Only	ENSG00000137502	27314	RAB30	D0v20+D0v35 (UR) (no change)	0.611193	Both	Both	Both
ENSG00000116209	9528	TMEM59	D0v20+D0v35 (UR) (no change)	0.70842	H9 Only	H9 Only	H9 Only	ENSG00000134594	9363	RAB33A	D0v20+D0v35 (UR) (no change)	0.516979	IPSC Only	IPSC Only	IPSC Only
ENSG00000137842	80021	TMEM62	D0v20+D0v35 (UR) (no change)	0.851285	Both	Both	Both	ENSG00000155961	116442	RAB39B	D0v20+D0v35 (UR) (no change)	0.780716	IPSC Only	IPSC Only	IPSC Only
ENSG00000164983	157378	TMEM65	D0v20+D0v35 (UR) (no change)	0.815679	H9 Only	H9 Only	H9 Only	ENSG00000152932	115827	RAB3C	D0v20+D0v35 (UR) (no change)	0.631334	IPSC Only	IPSC Only	IPSC Only
ENSG00000137103	51754	TMEM8B	D0v20+D0v35 (UR) (no change)	1.01788	H9 Only	H9 Only	H9 Only	ENSG00000154917	51560	RAB6B	D0v20+D0v35 (UR) (no change)	0.866474	IPSC Only	IPSC Only	IPSC Only
ENSG00000158427	286527	TMSB15B	D0v20+D0v35 (UR) (no change)	0.900795	H9 Only	H9 Only	H9 Only	ENSG00000233087	150786	RAB6D	D0v20+D0v35 (UR) (no change)	0.982975	IPSC Only	IPSC Only	IPSC Only
ENSG00000179104	160335	TMTC2	D0v20+D0v35 (UR) (no change)	1.22894	H9 Only	H9 Only	H9 Only	ENSG00000123570	51209	RAB9B	D0v20+D0v35 (UR) (no change)	0.625799	IPSC Only	IPSC Only	IPSC Only
ENSG00000125827	56255	TMX4	D0v20+D0v35 (UR) (no change)	0.596134	Both	Both	Both	ENSG00000157927	55698	RADIL	D0v20+D0v35 (UR) (no change)	0.750877	IPSC Only	IPSC Only	IPSC Only
ENSG00000109079	7126	TNFAIP1	D0v20+D0v35 (UR) (no change)	0.730961	H9 Only	H9 Only	H9 Only	ENSG00000131831	10742	RAI2	D0v20+D0v35 (UR) (no change)	0.789437	IPSC Only	IPSC Only	IPSC Only
ENSG00000127863	55504	TNFRSF19	D0v20+D0v35 (UR) (no change)	1.01549	Both	Both	Both	ENSG00000184672	138046	RALYL	D0v20+D0v35 (UR) (no change)	0.924241	IPSC Only	IPSC Only	IPSC Only
ENSG00000198718	23116	TOGARAM1	D0v20+D0v35 (UR) (no change)	1.03962	H9 Only	H9 Only	H9 Only	ENSG00000091428	11069	RAPGEF4	D0v20+D0v35 (UR) (no change)	1.00516	Both	Both	Both
ENSG00000175662	146691	TOM1L2	D0v20+D0v35 (UR) (no change)	0.917253	H9 Only	H9 Only	H9 Only	ENSG00000077092	5915	RARB	D0v20+D0v35 (UR) (no change)	0.675703	Both	Both	Both
ENSG00000164938	94241	TP53INP1	D0v20+D0v35 (UR) (no change)	1.2817	H9 Only	H9 Only	H9 Only	ENSG00000118849	5918	RARRES1	D0v20+D0v35 (UR) (no change)	0.80714	IPSC Only	IPSC Only	IPSC Only
ENSG00000078804	58476	TP53INP2	D0v20+D0v35 (UR) (no change)	1.13442	Both	Both	Both	ENSG00000108551	51655	RASD1	D0v20+D0v35 (UR) (no change)	0.950255	IPSC Only	IPSC Only	IPSC Only
ENSG00000159713	51673	TPPP3	D0v20+D0v35 (UR) (no change)	1.09436	H9 Only	H9 Only	H9 Only	ENSG00000101265	9770	RASSF2	D0v20+D0v35 (UR) (no change)	1.3593	IPSC Only	IPSC Only	IPSC Only
ENSG00000169902	8460	TPST1	D0v20+D0v35 (UR) (no change)	1.13077	H9 Only	H9 Only	H9 Only	ENSG00000266094	83593	RASSF5	D0v20+D0v35 (UR) (no change)	0.723099	Both	Both	Both
ENSG00000071575	28951	TRIB2	D0v20+D0v35 (UR) (no change)	0.790669	H9 Only	H9 Only	H9 Only	ENSG00000177483	375316	RBM44	D0v20+D0v35 (UR) (no change)	0.831026	Both	Both	Both
ENSG00000255690	9865	TRIL	D0v20+D0v35 (UR) (no change)	1.23899	H9 Only	H9 Only	H9 Only	ENSG00000173914	83759	RBM4B	D0v20+D0v35 (UR) (no change)	0.993479	IPSC Only	IPSC Only	IPSC Only
ENSG00000183718	84851	TRIM52	D0v20+D0v35 (UR) (no change)	1.25032	H9 Only	H9 Only	H9 Only	ENSG00000144642	27303	RBMS3	D0v20+D0v35 (UR) (no change)	1.2918	Both	Both	Both
ENSG00000119283	440730	TRIM67	D0v20+D0v35 (UR) (no change)	0.541512	Both	Both	Both	ENSG00000114115	5947	RBP1	D0v20+D0v35 (UR) (no change)	0.83033	IPSC Only	IPSC Only	IPSC Only
ENSG00000185880	140691	TRIM69	D0v20+D0v35 (UR) (no change)	0.773515	Both	Both	Both	ENSG00000172348	10231	RCAN2	D0v20+D0v35 (UR) (no change)	0.665066	IPSC Only	IPSC Only	IPSC Only
ENSG00000145331	93587	TRMT10A	D0v20+D0v35 (UR) (no change)	0.871362	Both	Both	Both	ENSG00000068615	65055	REEP1	D0v20+D0v35 (UR) (no change)	0.519166	IPSC Only	IPSC Only	IPSC Only
ENSG00000104447	7227	TRPS1	D0v20+D0v35 (UR) (no change)	1.25425	H9 Only	H9 Only	H9 Only	ENSG00000139890	161253	REM2	D0v20+D0v35 (UR) (no change)	0.618982	IPSC Only	IPSC Only	IPSC Only
ENSG00000196428	9819	TSC22D2	D0v20+D0v35 (UR) (no change)	1.13545	H9 Only	H9 Only	H9 Only	ENSG00000165731	5979	RET	D0v20+D0v35 (UR) (no change)	0.979107	IPSC Only	IPSC Only	IPSC Only
ENSG00000157514	1831	TSC22D3	D0v20+D0v35 (UR) (no change)	0.904092	Both	Both	Both	ENSG00000131378	23180	RFTN1	D0v20+D0v35 (UR) (no change)	1.22221	IPSC Only	IPSC Only	IPSC Only
ENSG00000182463	128553	TSHZ2	D0v20+D0v35 (UR) (no change)	1.40094	Both	Both	Both	ENSG00000147509	8601	RGS20	D0v20+D0v35 (UR) (no change)	1.10545	Both	Both	Both
ENSG00000140391	10099	TSPAN3	D0v20+D0v35 (UR) (no change)	0.947059	H9 Only	H9 Only	H9 Only	ENSG00000182901	6000	RGS7	D0v20+D0v35 (UR) (no change)	0.981712	IPSC Only	IPSC Only	IPSC Only
ENSG00000205838	153657	TTC23L	D0v20+D0v35 (UR) (no change)	1.38102	H9 Only	H9 Only	H9 Only	ENSG00000186479	401190	RGS7BP	D0v20+D0v35 (UR) (no change)	0.878221	Both	Both	Both
ENSG00000204815	83538	TTC25	D0v20+D0v35 (UR) (no change)	0.832849	Both	Both	Both	ENSG00000143878	388	RHOB	D0v20+D0v35 (UR) (no change)	0.840599	IPSC Only	IPSC Only	IPSC Only
ENSG00000100154	23331	TTC28	D0v20+D0v35 (UR) (no change)	0.593305	Both	Both	Both	ENSG00000128408	26150	RIBC2	D0v20+D0v35 (UR) (no change)	0.537359	IPSC Only	IPSC Only	IPSC Only
ENSG00000197557	92104	TTC30A	D0v20+D0v35 (UR) (no change)	0.879617	H9 Only	H9 Only	H9 Only	ENSG00000178796	284485	RIIAD1	D0v20+D0v35 (UR) (no change)	0.617679	Both	Both	Both
ENSG00000183891	130502	TTC32	D0v20+D0v35 (UR) (no change)	1.27845	H9 Only	H9 Only	H9 Only	ENSG00000060709	23504	RIMBP2	D0v20+D0v35 (UR) (no change)	0.553295	Both	Both	Both
ENSG00000175764	158135	TTLL11	D0v20+D0v35 (UR) (no change)	0.506035	Both	Both	Both	ENSG00000177181	284716	RIMKLA	D0v20+D0v35 (UR) (no change)	0.717033	IPSC Only	IPSC Only	IPSC Only
ENSG00000104723	7991	TUSC3	D0v20+D0v35 (UR) (no change)	0.849541	H9 Only	H9 Only	H9 Only	ENSG00000132669	54453	RIN2	D0v20+D0v35 (UR) (no change)	0.920342	Both	Both	Both
ENSG00000151239	5756	TWF1	D0v20+D0v35 (UR) (no change)	1.01399	H9 Only	H9 Only	H9 Only	ENSG00000133135	79589	RNF128	D0v20+D0v35 (UR) (no change)	0.791138	IPSC Only	IPSC Only	IPSC Only
ENSG00000078967	51619	UBE2D4	D0v20+D0v35 (UR) (no change)	0.996672	H9 Only	H9 Only	H9 Only	ENSG00000170153	57484	RNF150	D0v20+D0v35 (UR) (no change)	0.745085	Both	Both	Both
ENSG00000198833	51465	UBE2J1	D0v20+D0v35 (UR) (no change)	0.646994	H9 Only	H9 Only	H9 Only	ENSG00000176641	220441	RNF152	D0v20+D0v35 (UR) (no change)	0.510395	IPSC Only	IPSC Only	IPSC Only
ENSG00000122042	5412	UBL3	D0v20+D0v35 (UR) (no change)	0.535187	Both	Both	Both	ENSG00000141576	114804	RNF157	D0v20+D0v35 (UR) (no change)	1.47226	IPSC Only	IPSC Only	IPSC Only
ENSG00000144357	130507	UBR3	D0v20+D0v35 (UR) (no change)	0.770019	H9 Only	H9 Only	H9 Only	ENSG00000141622	494470	RNF165	D0v20+D0v35 (UR) (no change)	1.48487	IPSC Only	IPSC Only	IPSC Only
ENSG00000120686	51569	UFM1	D0v20+D0v35 (UR) (no change)	0.722281	H9 Only	H9 Only	H9 Only	ENSG00000101236	11237	RNF24	D0v20+D0v35 (UR) (no change)	0.881627	Both	Both	Both
ENSG00000249348	100885776	UGDH-AS1	D0v20+D0v35 (UR) (no change)	0.80466	H9 Only	H9 Only	H9 Only	ENSG00000207513	26869	RNU1-3	D0v20+D0v35 (UR) (no change)	1.13074	IPSC Only	IPSC Only	IPSC Only
ENSG00000213759	10720	UGT2B11	D0v20+D0v35 (UR) (no change)	1.42469	H9 Only	H9 Only	H9 Only	ENSG00000206737	26863	RNVU1-18	D0v20+D0v35 (UR) (no change)	0.672499	IPSC Only	IPSC Only	IPSC Only
ENSG00000171234	7364	UGT2B7	D0v20+D0v35 (UR) (no change)	0.905295	H9 Only	H9 Only	H9 Only	ENSG00000185008	6092	ROBO2	D0v20+D0v35 (UR) (no change)	0.530514	IPSC Only	IPSC Only	IPSC Only
ENSG00000111981	80329	ULBP1	D0v20+D0v35 (UR) (no change)	0.577866	H9 Only	H9 Only	H9 Only	ENSG00000154134	64221	ROBO3	D0v20+D0v35 (UR) (no change)	0.746598	IPSC Only	IPSC Only	IPSC Only
ENSG00000137766	440279	UNC13C	D0v20+D0v35 (UR) (no change)	1.45726	Both	Both	Both	ENSG00000205763	441212	RP9P	D0v20+D0v35 (UR) (no change)	1.0935	Both	Both	Both
ENSG00000144406	285175	UNC80	D0v20+D0v35 (UR) (no change)	0.854428	Both	Both	Both	ENSG00000083750	10325	RRAGB	D0v20+D0v35 (UR) (no change)	0.760593	Both	Both	Both
ENSG00000170185	84640	USP38	D0v20+D0v35 (UR) (no change)	1.06383	H9 Only	H9 Only	H9 Only	ENSG00000160188	89765	RSPH1	D0v20+D0v35 (UR) (no change)	1.02133	IPSC Only	IPSC Only	IPSC Only
ENSG00000248866	643783	USP46-AS1	D0v20+D0v35 (UR) (no change)	0.953587	H9 Only	H9 Only	H9 Only	ENSG00000111834	345895	RSPH4A	D0v20+D0v35 (UR) (no change)	0.506619	Both	Both	Both
ENSG00000170242	55031	USP47	D0v20+D0v35 (UR) (no change)	0.707352	H9 Only	H9 Only	H9 Only	ENSG00000147655	340419	RSPO2	D0v20+D0v35 (UR) (no change)	0.69733	IPSC Only	IPSC Only	IPSC Only
ENSG00000198382	7405	UVRAG	D0v20+D0v35 (UR) (no change)	1.11334	H9 Only	H9 Only	H9 Only	ENSG00000188636	84247	RTL6	D0v20+D0v35 (UR) (no change)	1.11058	IPSC Only	IPSC Only	IPSC Only
ENSG00000220205	6844	VAMP2	D0v20+D0v35 (UR) (no change)	0.614908	Both	Both	Both	ENSG00000212747	441518	RTL8B	D0v20+D0v35 (UR) (no change)	0.70631	IPSC Only	IPSC Only	IPSC Only
ENSG00000117533	8674	VAMP4	D0v20+D0v35 (UR) (no change)	0.842953	H9 Only	H9 Only	H9 Only	ENSG00000243978	57529	RTL9	D0v20+D0v35 (UR) (no change)	1.25355	IPSC Only	IPSC Only	IPSC Only
ENSG00000071246	22846	VASH1	D0v20+D0v35 (UR) (no change)	0.806874	H9 Only	H9 Only	H9 Only	ENSG00000139970	6252	RTN1	D0v20+D0v35 (UR) (no change)	0.564824	IPSC Only	IPSC Only	IPSC Only
ENSG00000120860	51019	WASHC3	D0v20+D0v35 (UR) (no change)	0.925968	H9 Only	H9 Only	H9 Only	ENSG00000125744	6253	RTN2	D0v20+D0v35 (UR) (no change)	1.49379	IPSC Only	IPSC Only	IPSC Only
ENSG00000150627	116966	WDR17	D0v20+D0v35 (UR) (no change)	0.74382	Both	Both	Both	ENSG00000108309	10900	RUNDC3A	D0v20+D0v35 (UR) (no change)	1.38868	IPSC Only	IPSC Only	IPSC Only
ENSG00000157796	57728	WDR19	D0v20+D0v35 (UR) (no change)	1.33959	H9 Only	H9 Only	H9 Only	ENSG00000160753	23623	RUSC1	D0v20+D0v35 (UR) (no change)	0.965509	IPSC Only	IPSC Only	IPSC Only
ENSG00000196981	54554	WDR5B	D0v20+D0v35 (UR) (no change)	1.08349	H9 Only	H9 Only	H9 Only	ENSG00000156253	10069	RWDD2B	D0v20+D0v35 (UR) (no change)	0.731946	IPSC Only	IPSC Only	IPSC Only
ENSG00000187260	349136	WDR86	D0v20+D0v35 (UR) (no change)	1.12035	H9 Only	H9 Only	H9 Only	ENSG00000160307	6285	S100B	D0v20+D0v35 (UR) (no change)	0.669994	Both	Both	Both
ENSG00000108379	7473	WNT3	D0v20+D0v35 (UR) (no change)	0.686989	H9 Only	H9 Only	H9 Only	ENSG00000100583	161394	SAMD15	D0v20+D0v35 (UR) (no change)	0.701285	IPSC Only	IPSC Only	IPSC Only
ENSG00000111186	81029	WNT5B	D0v20+D0v35 (UR) (no change)	1.08651	H9 Only	H9 Only	H9 Only	ENSG00000164483	154075	SAMD3	D0v20+D0v35 (UR) (no change)	0.647579	IPSC Only	IPSC Only	IPSC Only
ENSG00000136936	7507	XPA	D0v20+D0v35 (UR) (no change)	0.649927	Both	Both	Both	ENSG00000188659	283726	SAXO2	D0v20+D0v35 (UR) (no change)	0.582852	Both	Both	Both
ENSG00000145817	81555	YIPF5	D0v20+D0v35 (UR) (no change)	1.21196	H9 Only	H9 Only	H9 Only	ENSG00000225648	155370	SBDSP1	D0v20+D0v35 (UR) (no change)	0.848617	IPSC Only	IPSC Only	IPSC Only
ENSG00000175155	388403	YPEL2	D0v20+D0v35 (UR) (no change)	1.30617	H9 Only	H9 Only	H9 Only	ENSG00000252481	677768	SCARNA13	D0v20+D0v35 (UR) (no change)	0.564826	IPSC Only	IPSC Only	IPSC Only
ENSG00000166793	219539	YPEL4	D0v20+D0v35 (UR) (no change)	1.24248	Both	Both	Both	ENSG00000145284	79966	SCD5	D0v20+D0v35 (UR) (no change)	0.944789	IPSC Only	IPSC Only	IPSC Only
ENSG00000132846	84327	ZBED3	D0v20+D0v35 (UR) (no change)	0.839363	Both	Both	Both	ENSG00000171951	7857	SCG2	D0v20+D0v35 (UR) (no change)	1.3933	IPSC Only	IPSC Only	IPSC Only
ENSG00000247271	729013	ZBED5-AS1	D0v20+D0v35 (UR) (no change)	1.17838	H9 Only	H9 Only	H9 Only	ENSG00000283154	29970	SCHIP1	D0v20+D0v35 (UR) (no change)	0.93858	IPSC Only	IPSC Only	IPSC Only
ENSG00000177888	360023	ZBTB41	D0v20+D0v35 (UR) (no change)	0.581418	H9 Only	H9 Only	H9 Only	ENSG00000047634	6322	SCML1	D0v20+D0v35 (UR) (no change)	1.03701	Both	Both	Both
ENSG00000149289	85463	ZC3H12C	D0v20+D0v35 (UR) (no change)	0.666665	Both	Both	Both	ENSG00000136531	6326	SCN2A	D0v20+D0v35 (UR) (no change)	1.39484	IPSC Only	IPSC Only	IPSC Only
ENSG00000188177	376940	ZC3H6	D0v20+D0v35 (UR) (no change)	1.06672	H9 Only	H9 Only	H9 Only	ENSG00000149575	6327	SCN2B	D0v20+D0v35 (UR) (no change)	0.791481	IPSC Only	IPSC Only	IPSC Only
ENSG00000175893	340481	ZDHHC21	D0v20+D0v35 (UR) (no change)	0.592447	H9 Only	H9 Only	H9 Only	ENSG00000166257	55800	SCN3B	D0v20+D0v35 (UR) (no change)	1.0606	IPSC Only	IPSC Only	IPSC Only
ENSG00000140836	463	ZFHX3	D0v20+D0v35 (UR) (no change)	0.786501	Both	Both	Both	ENSG00000169432	6335	SCN9A	D0v20+D0v35 (UR) (no change)	0.828172	IPSC Only	IPSC Only	IPSC Only
ENSG00000165156	11244	ZHX1	D0v20+D0v35 (UR) (no change)	0.601963	H9 Only	H9 Only	H9 Only	ENSG00000146555	221935	SDK1	D0v20+D0v35 (UR) (no change)	1.18538	IPSC Only	IPSC Only	IPSC Only
ENSG00000174963	84107	ZIC4	D0v20+D0v35 (UR) (no change)	1.16816	Both	Both	Both	ENSG00000075223	10512	SEMA3C	D0v20+D0v35 (UR) (no change)	0.629602	Both	Both	Both
ENSG00000106261	7586	ZKSCAN1	D0v20+D0v35 (UR) (no change)	0.663785	H9 Only	H9 Only	H9 Only	ENSG00000153993	223117	SEMA3D	D0v20+D0v35 (UR) (no change)	0.61892	Both	Both	Both
ENSG00000198315	7745	ZKSCAN8	D0v20+D0v35 (UR) (no change)	0.918818	H9 Only	H9 Only	H9 Only	ENSG00000095539	57715	SEMA4G	D0v20+D0v35 (UR) (no change)	1.10559	Both	Both	Both
ENSG00000166432	84460	ZMAT1	D0v20+D0v35 (UR) (no change)	1.1565	H9 Only	H9 Only	H9 Only	ENSG00000100167	55964	SEPT3	D0v20+D0v35 (UR) (no change)	0.715579	IPSC Only	IPSC Only	IPSC Only
ENSG00000163848	7707	ZNF148	D0v20+D0v35 (UR) (no change)	0.90059	H9 Only	H9 Only	H9 Only	ENSG00000151778	387923	SERP2	D0v20+D0v35 (UR) (no change)	1.00653	IPSC Only	IPSC Only	IPSC Only
ENSG00000157429	7567	ZNF19	D0v20+D0v35 (UR) (no change)	0.993626	H9 Only	H9 Only	H9 Only	ENSG00000180440	400120	SERTM1	D0v20+D0v35 (UR) (no change)	1.37245	IPSC Only	IPSC Only	IPSC Only
ENSG00000226314	651302	ZNF192P1	D0v20+D0v35 (UR) (no change)	1.49391	H9 Only	H9 Only	H9 Only	ENSG00000187231	91404	SESTD1	D0v20+D0v35 (UR) (no change)	0.686751	Both	Both	Both
ENSG00000141040	57336	ZNF287	D0v20+D0v35 (UR) (no change)	0.511214	H9 Only	H9 Only	H9 Only	ENSG00000152217	26040	SETBP1	D0v20+D0v35 (UR) (no change)	0.790016	Both	Both	Both
ENSG00000160961	84449	ZNF333	D0v20+D0v35 (UR) (no change)	0.864917	H9 Only	H9 Only	H9 Only	ENSG00000100095	23544	SEZ6L	D0v20+D0v35 (UR) (no change)	0.524233	IPSC Only	IPSC Only	IPSC Only
ENSG00000178338	117608	ZNF354B	D0v20+D0v35 (UR) (no change)	0.958319	H9 Only	H9 Only	H9 Only	ENSG00000107819	81855	SFXN3	D0v20+D0v35 (UR) (no change)	0.89913	Both	Both	Both
ENSG00000234420	100129482	ZNF37BP	D0v20+D0v35 (UR) (no change)	1.0436	H9 Only	H9 Only	H9 Only	ENSG00000170624	6444	SGCD	D0v20+D0v35 (UR) (no change)	0.540182	Both	Both	Both
ENSG00000161298	84911	ZNF382	D0v20+D0v35 (UR) (no change)	0.527793	H9 Only	H9 Only	H9 Only	ENSG00000102683	6445	SGCG	D0v20+D0v35 (UR) (no change)	0.710539	IPSC Only	IPSC Only	IPSC Only
ENSG00000188283	163087	ZNF383	D0v20+D0v35 (UR) (no change)	0.936152	H9 Only	H9 Only	H9 Only	ENSG00000131370	9467	SH3BP5	D0v20+D0v35 (UR) (no change)	0.758583	Both	Both	Both
ENSG00000186496	252884	ZNF396	D0v20+D0v35 (UR) (no change)	1.36866	Both	Both	Both	ENSG00000172985	344558	SH3RF3	D0v20+D0v35 (UR) (no change)	1.04469	Both	Both	Both
ENSG00000215421	55628	ZNF407	D0v20+D0v35 (UR) (no change)	0.686969	H9 Only	H9 Only	H9 Only	ENSG00000107338	6461	SHB	D0v20+D0v35 (UR) (no change)	1.07774	IPSC Only	IPSC Only	IPSC Only
ENSG00000125945	80818	ZNF436	D0v20+D0v35 (UR) (no change)	1.18752	Both	Both	Both	ENSG00000185634	399694	SHC4	D0v20+D0v35 (UR) (no change)	0.617813	IPSC Only	IPSC Only	IPSC Only
ENSG00000197044	126068	ZNF441	D0v20+D0v35 (UR) (no change)	0.570297	H9 Only	H9 Only	H9 Only	ENSG00000164690	6469	SHH	D0v20+D0v35 (UR) (no change)	1.09851	Both	Both	Both
ENSG00000165655	84858	ZNF503	D0v20+D0v35 (UR) (no change)	0.600039	Both	Both	Both	ENSG00000188803	388336	SHISA6	D0v20+D0v35 (UR) (no change)	1.16504	IPSC Only	IPSC Only	IPSC Only
ENSG00000101493	9658	ZNF516	D0v20+D0v35 (UR) (no change)	0.830666	H9 Only	H9 Only	H9 Only	ENSG00000185960	6473	SHOX	D0v20+D0v35 (UR) (no change)	1.0762	IPSC Only	IPSC Only	IPSC Only
ENSG00000178163	85460	ZNF518B	D0v20+D0v35 (UR) (no change)	0.555666	H9 Only	H9 Only	H9 Only	ENSG00000110013	54414	SIAE	D0v20+D0v35 (UR) (no change)	1.04106	IPSC Only	IPSC Only	IPSC Only
ENSG00000186020	57711	ZNF529	D0v20+D0v35 (UR) (no change)	0.657425	H9 Only	H9 Only	H9 Only	ENSG00000126778	6495	SIX1	D0v20+D0v35 (UR) (no change)	1.47686	IPSC Only	IPSC Only	IPSC Only
ENSG00000187187	339327	ZNF546	D0v20+D0v35 (UR) (no change)	0.67506	H9 Only	H9 Only	H9 Only	ENSG00000145248	201780	SLC10A4	D0v20+D0v35 (UR) (no change)	0.555604	IPSC Only	IPSC Only	IPSC Only
ENSG00000152433	284306	ZNF547	D0v20+D0v35 (UR) (no change)	0.507042	H9 Only	H9 Only	H9 Only	ENSG00000253598	347051	SLC10A5	D0v20+D0v35 (UR) (no change)	0.56056	IPSC Only	IPSC Only	IPSC Only
ENSG00000167785	148156	ZNF558	D0v20+D0v35 (UR) (no change)	0.646576	H9 Only	H9 Only	H9 Only	ENSG00000064651	6558	SLC12A2	D0v20+D0v35 (UR) (no change)	1.27298	IPSC Only	IPSC Only	IPSC Only
ENSG00000249709	163050	ZNF564	D0v20+D0v35 (UR) (no change)	0.716806	H9 Only	H9 Only	H9 Only	ENSG00000108932	9120	SLC16A6	D0v20+D0v35 (UR) (no change)	1.42589	IPSC Only	IPSC Only	IPSC Only
ENSG00000180479	51276	ZNF571	D0v20+D0v35 (UR) (no change)	0.924862	H9 Only	H9 Only	H9 Only	ENSG00000118596	9194	SLC16A7	D0v20+D0v35 (UR) (no change)	0.896171	IPSC Only	IPSC Only	IPSC Only
ENSG00000171574	201514	ZNF584	D0v20+D0v35 (UR) (no change)	0.765588	H9 Only	H9 Only	H9 Only	ENSG00000179520	246213	SLC17A8	D0v20+D0v35 (UR) (no change)	0.812604	IPSC Only	IPSC Only	IPSC Only
ENSG00000153896	148103	ZNF599	D0v20+D0v35 (UR) (no change)	0.616173	H9 Only	H9 Only	H9 Only	ENSG00000197208	6583	SLC22A4	D0v20+D0v35 (UR) (no change)	1.48959	IPSC Only	IPSC Only	IPSC Only
ENSG00000167554	162963	ZNF610	D0v20+D0v35 (UR) (no change)	0.62443	H9 Only	H9 Only	H9 Only	ENSG00000185052	57419	SLC24A3	D0v20+D0v35 (UR) (no change)	0.882053	IPSC Only	IPSC Only	IPSC Only
ENSG00000175105	55279	ZNF654	D0v20+D0v35 (UR) (no change)	0.743467	H9 Only	H9 Only	H9 Only	ENSG00000140090	123041	SLC24A4	D0v20+D0v35 (UR) (no change)	1.01836	IPSC Only	IPSC Only	IPSC Only
ENSG00000229809	146542	ZNF688	D0v20+D0v35 (UR) (no change)	1.09384	Both	Both	Both	ENSG00000133460	66035	SLC2A11	D0v20+D0v35 (UR) (no change)	1.36566	Both	Both	Both
ENSG00000242779	79986	ZNF702P	D0v20+D0v35 (UR) (no change)	0.753723	H9 Only	H9 Only	H9 Only	ENSG00000104154	7782	SLC30A4	D0v20+D0v35 (UR) (no change)	0.59996	Both	Both	Both
ENSG00000164684	619279	ZNF704	D0v20+D0v35 (UR) (no change)	0.801869	Both	Both	Both	ENSG00000101438	140679	SLC32A1	D0v20+D0v35 (UR) (no change)	1.16277	IPSC Only	IPSC Only	IPSC Only
ENSG00000120963	51123	ZNF706	D0v20+D0v35 (UR) (no change)	0.597015	H9 Only	H9 Only	H9 Only	ENSG00000196376	222553	SLC35F1	D0v20+D0v35 (UR) (no change)	0.948687	IPSC Only	IPSC Only	IPSC Only
ENSG00000259291	109729181	ZNF710-AS1	D0v20+D0v35 (UR) (no change)	0.649122	H9 Only	H9 Only	H9 Only	ENSG00000138449	30061	SLC40A1	D0v20+D0v35 (UR) (no change)	0.996159	IPSC Only	IPSC Only	IPSC Only
ENSG00000196391	342132	ZNF774	D0v20+D0v35 (UR) (no change)	1.40285	H9 Only	H9 Only	H9 Only	ENSG00000136052	84102	SLC41A2	D0v20+D0v35 (UR) (no change)	0.530736	Both	Both	Both
ENSG00000048405	168850	ZNF800	D0v20+D0v35 (UR) (no change)	0.936944	H9 Only	H9 Only	H9 Only	ENSG00000137968	204962	SLC44A5	D0v20+D0v35 (UR) (no change)	0.584932	IPSC Only	IPSC Only	IPSC Only
ENSG00000167766	55769	ZNF83	D0v20+D0v35 (UR) (no change)	1.44688	H9 Only	H9 Only	H9 Only	ENSG00000144290	57282	SLC4A10	D0v20+D0v35 (UR) (no change)	0.972227	IPSC Only	IPSC Only	IPSC Only
ENSG00000229956	100852410	ZRANB2-AS2	D0v20+D0v35 (UR) (no change)	0.990159	Both	Both	Both	ENSG00000050438	9498	SLC4A8	D0v20+D0v35 (UR) (no change)	0.688141	IPSC Only	IPSC Only	IPSC Only
								ENSG00000157103	6529	SLC6A1	D0v20+D0v35 (UR) (no change)	1.00744	IPSC Only	IPSC Only	IPSC Only
								ENSG00000163817	54716	SLC6A20	D0v20+D0v35 (UR) (no change)	1.27226	IPSC Only	IPSC Only	IPSC Only
								ENSG00000013293	57709	SLC7A14	D0v20+D0v35 (UR) (no change)	0.726324	IPSC Only	IPSC Only	IPSC Only
								ENSG00000183023	6546	SLC8A1	D0v20+D0v35 (UR) (no change)	1.02826	Both	Both	Both
								ENSG00000100678	6547	SLC8A3	D0v20+D0v35 (UR) (no change)	0.669971	Both	Both	Both
								ENSG00000164038	133308	SLC9B2	D0v20+D0v35 (UR) (no change)	0.993034	Both	Both	Both
								ENSG00000139155	53919	SLCO1C1	D0v20+D0v35 (UR) (no change)	1.13694	IPSC Only	IPSC Only	IPSC Only
								ENSG00000176463	28232	SLCO3A1	D0v20+D0v35 (UR) (no change)	0.819987	Both	Both	Both
								ENSG00000145147	9353	SLIT2	D0v20+D0v35 (UR) (no change)	0.582018	Both	Both	Both
								ENSG00000248228	100505893	SLIT2-IT1	D0v20+D0v35 (UR) (no change)	0.534307	IPSC Only	IPSC Only	IPSC Only
								ENSG00000121871	22865	SLITRK3	D0v20+D0v35 (UR) (no change)	0.667277	IPSC Only	IPSC Only	IPSC Only
								ENSG00000165300	26050	SLITRK5	D0v20+D0v35 (UR) (no change)	0.914424	IPSC Only	IPSC Only	IPSC Only
								ENSG00000084070	64744	SMAP2	D0v20+D0v35 (UR) (no change)	0.811364	Both	Both	Both
								ENSG00000080503	6595	SMARCA2	D0v20+D0v35 (UR) (no change)	0.826246	IPSC Only	IPSC Only	IPSC Only
								ENSG00000183172	91689	SMDT1	D0v20+D0v35 (UR) (no change)	0.989687	IPSC Only	IPSC Only	IPSC Only
								ENSG00000268182	147670	SMIM17	D0v20+D0v35 (UR) (no change)	0.625026	IPSC Only	IPSC Only	IPSC Only
								ENSG00000240204	100287482	SMKR1	D0v20+D0v35 (UR) (no change)	0.524951	IPSC Only	IPSC Only	IPSC Only
								ENSG00000103056	55512	SMPD3	D0v20+D0v35 (UR) (no change)	0.80929	IPSC Only	IPSC Only	IPSC Only
								ENSG00000143499	56950	SMYD2	D0v20+D0v35 (UR) (no change)	1.09247	Both	Both	Both
								ENSG00000260630	197187	SNAI3-AS1	D0v20+D0v35 (UR) (no change)	1.14298	IPSC Only	IPSC Only	IPSC Only
								ENSG00000132639	6616	SNAP25	D0v20+D0v35 (UR) (no change)	0.641399	IPSC Only	IPSC Only	IPSC Only
								ENSG00000227906	100131208	SNAP25-AS1	D0v20+D0v35 (UR) (no change)	0.652641	IPSC Only	IPSC Only	IPSC Only
								ENSG00000065609	9892	SNAP91	D0v20+D0v35 (UR) (no change)	0.550083	IPSC Only	IPSC Only	IPSC Only
								ENSG00000145335	6622	SNCA	D0v20+D0v35 (UR) (no change)	0.508929	IPSC Only	IPSC Only	IPSC Only
								ENSG00000112320	55084	SOBP	D0v20+D0v35 (UR) (no change)	0.53758	Both	Both	Both
								ENSG00000154556	8470	SORBS2	D0v20+D0v35 (UR) (no change)	0.655878	IPSC Only	IPSC Only	IPSC Only
								ENSG00000108018	114815	SORCS1	D0v20+D0v35 (UR) (no change)	0.682442	Both	Both	Both
								ENSG00000156395	22986	SORCS3	D0v20+D0v35 (UR) (no change)	1.47083	IPSC Only	IPSC Only	IPSC Only
								ENSG00000104450	6674	SPAG1	D0v20+D0v35 (UR) (no change)	0.839984	Both	Both	Both
								ENSG00000162814	128153	SPATA17	D0v20+D0v35 (UR) (no change)	0.664329	IPSC Only	IPSC Only	IPSC Only
								ENSG00000152582	79925	SPEF2	D0v20+D0v35 (UR) (no change)	0.556773	IPSC Only	IPSC Only	IPSC Only
								ENSG00000153820	80309	SPHKAP	D0v20+D0v35 (UR) (no change)	0.58628	IPSC Only	IPSC Only	IPSC Only
								ENSG00000164266	6690	SPINK1	D0v20+D0v35 (UR) (no change)	1.35307	IPSC Only	IPSC Only	IPSC Only
								ENSG00000277363	80725	SRCIN1	D0v20+D0v35 (UR) (no change)	1.19768	IPSC Only	IPSC Only	IPSC Only
								ENSG00000145545	6715	SRD5A1	D0v20+D0v35 (UR) (no change)	0.700517	IPSC Only	IPSC Only	IPSC Only
								ENSG00000196220	9901	SRGAP3	D0v20+D0v35 (UR) (no change)	0.796217	IPSC Only	IPSC Only	IPSC Only
								ENSG00000263465	10929	SRSF8	D0v20+D0v35 (UR) (no change)	0.96718	Both	Both	Both
								ENSG00000139874	6751	SSTR1	D0v20+D0v35 (UR) (no change)	1.37023	IPSC Only	IPSC Only	IPSC Only
								ENSG00000008513	6482	ST3GAL1	D0v20+D0v35 (UR) (no change)	0.942834	Both	Both	Both
								ENSG00000144057	84620	ST6GAL2	D0v20+D0v35 (UR) (no change)	0.822633	IPSC Only	IPSC Only	IPSC Only
								ENSG00000004866	7982	ST7	D0v20+D0v35 (UR) (no change)	0.624383	IPSC Only	IPSC Only	IPSC Only
								ENSG00000111728	6489	ST8SIA1	D0v20+D0v35 (UR) (no change)	0.616633	IPSC Only	IPSC Only	IPSC Only
								ENSG00000140557	8128	ST8SIA2	D0v20+D0v35 (UR) (no change)	1.07536	IPSC Only	IPSC Only	IPSC Only
								ENSG00000118007	10274	STAG1	D0v20+D0v35 (UR) (no change)	0.796118	IPSC Only	IPSC Only	IPSC Only
								ENSG00000138134	57559	STAMBPL1	D0v20+D0v35 (UR) (no change)	0.683866	Both	Both	Both
								ENSG00000138378	6775	STAT4	D0v20+D0v35 (UR) (no change)	0.536381	IPSC Only	IPSC Only	IPSC Only
								ENSG00000015592	81551	STMN4	D0v20+D0v35 (UR) (no change)	0.919366	IPSC Only	IPSC Only	IPSC Only
								ENSG00000133115	161003	STOML3	D0v20+D0v35 (UR) (no change)	0.687642	IPSC Only	IPSC Only	IPSC Only
								ENSG00000173320	56977	STOX2	D0v20+D0v35 (UR) (no change)	1.00178	IPSC Only	IPSC Only	IPSC Only
								ENSG00000101846	412	STS	D0v20+D0v35 (UR) (no change)	0.94463	Both	Both	Both
								ENSG00000203685	375057	STUM	D0v20+D0v35 (UR) (no change)	0.917663	IPSC Only	IPSC Only	IPSC Only
								ENSG00000136854	6812	STXBP1	D0v20+D0v35 (UR) (no change)	1.47466	Both	Both	Both
								ENSG00000168952	29091	STXBP6	D0v20+D0v35 (UR) (no change)	0.916242	Both	Both	Both
								ENSG00000196562	55959	SULF2	D0v20+D0v35 (UR) (no change)	0.565731	Both	Both	Both
								ENSG00000196502	6817	SULT1A1	D0v20+D0v35 (UR) (no change)	1.49156	IPSC Only	IPSC Only	IPSC Only
								ENSG00000173597	27284	SULT1B1	D0v20+D0v35 (UR) (no change)	0.993564	IPSC Only	IPSC Only	IPSC Only
								ENSG00000130540	25830	SULT4A1	D0v20+D0v35 (UR) (no change)	1.04789	IPSC Only	IPSC Only	IPSC Only
								ENSG00000159164	9900	SV2A	D0v20+D0v35 (UR) (no change)	0.98376	IPSC Only	IPSC Only	IPSC Only
								ENSG00000185518	9899	SV2B	D0v20+D0v35 (UR) (no change)	0.788172	IPSC Only	IPSC Only	IPSC Only
								ENSG00000122012	22987	SV2C	D0v20+D0v35 (UR) (no change)	0.729381	IPSC Only	IPSC Only	IPSC Only
								ENSG00000224597	102724316	SVIL-AS1	D0v20+D0v35 (UR) (no change)	0.537865	IPSC Only	IPSC Only	IPSC Only
								ENSG00000166111	55530	SVOP	D0v20+D0v35 (UR) (no change)	1.17684	IPSC Only	IPSC Only	IPSC Only
								ENSG00000147642	55638	SYBU	D0v20+D0v35 (UR) (no change)	1.12305	Both	Both	Both
								ENSG00000159082	8867	SYNJ1	D0v20+D0v35 (UR) (no change)	0.591845	IPSC Only	IPSC Only	IPSC Only
								ENSG00000163630	132204	SYNPR	D0v20+D0v35 (UR) (no change)	0.552412	IPSC Only	IPSC Only	IPSC Only
								ENSG00000067715	6857	SYT1	D0v20+D0v35 (UR) (no change)	0.520586	IPSC Only	IPSC Only	IPSC Only
								ENSG00000132718	23208	SYT11	D0v20+D0v35 (UR) (no change)	0.662472	IPSC Only	IPSC Only	IPSC Only
								ENSG00000019505	57586	SYT13	D0v20+D0v35 (UR) (no change)	0.809459	IPSC Only	IPSC Only	IPSC Only
								ENSG00000139973	83851	SYT16	D0v20+D0v35 (UR) (no change)	0.670712	IPSC Only	IPSC Only	IPSC Only
								ENSG00000143858	127833	SYT2	D0v20+D0v35 (UR) (no change)	1.14466	IPSC Only	IPSC Only	IPSC Only
								ENSG00000164674	94120	SYTL3	D0v20+D0v35 (UR) (no change)	0.668878	IPSC Only	IPSC Only	IPSC Only
								ENSG00000138162	10579	TACC2	D0v20+D0v35 (UR) (no change)	0.969783	IPSC Only	IPSC Only	IPSC Only
								ENSG00000225265	100506161	TAF1A-AS1	D0v20+D0v35 (UR) (no change)	0.502752	IPSC Only	IPSC Only	IPSC Only
								ENSG00000170921	26115	TANC2	D0v20+D0v35 (UR) (no change)	1.32935	Both	Both	Both
								ENSG00000135090	51347	TAOK3	D0v20+D0v35 (UR) (no change)	0.757432	Both	Both	Both
								ENSG00000162065	57465	TBC1D24	D0v20+D0v35 (UR) (no change)	0.958393	IPSC Only	IPSC Only	IPSC Only
								ENSG00000109436	23158	TBC1D9	D0v20+D0v35 (UR) (no change)	0.787522	Both	Both	Both
								ENSG00000170379	285966	TCAF2	D0v20+D0v35 (UR) (no change)	1.17775	IPSC Only	IPSC Only	IPSC Only
								ENSG00000172465	9338	TCEAL1	D0v20+D0v35 (UR) (no change)	0.528046	Both	Both	Both
								ENSG00000204071	158931	TCEAL6	D0v20+D0v35 (UR) (no change)	1.08902	IPSC Only	IPSC Only	IPSC Only
								ENSG00000145022	6988	TCTA	D0v20+D0v35 (UR) (no change)	1.10917	IPSC Only	IPSC Only	IPSC Only
								ENSG00000109927	7007	TECTA	D0v20+D0v35 (UR) (no change)	1.49086	IPSC Only	IPSC Only	IPSC Only
								ENSG00000168769	54790	TET2	D0v20+D0v35 (UR) (no change)	0.728925	Both	Both	Both
								ENSG00000187605	200424	TET3	D0v20+D0v35 (UR) (no change)	0.898988	IPSC Only	IPSC Only	IPSC Only
								ENSG00000091513	7018	TF	D0v20+D0v35 (UR) (no change)	1.42764	IPSC Only	IPSC Only	IPSC Only
								ENSG00000137203	7020	TFAP2A	D0v20+D0v35 (UR) (no change)	0.56863	IPSC Only	IPSC Only	IPSC Only
								ENSG00000092969	7042	TGFB2	D0v20+D0v35 (UR) (no change)	1.30003	IPSC Only	IPSC Only	IPSC Only
								ENSG00000119699	7043	TGFB3	D0v20+D0v35 (UR) (no change)	0.724658	IPSC Only	IPSC Only	IPSC Only
								ENSG00000178726	7056	THBD	D0v20+D0v35 (UR) (no change)	0.828676	IPSC Only	IPSC Only	IPSC Only
								ENSG00000090534	7066	THPO	D0v20+D0v35 (UR) (no change)	1.47425	IPSC Only	IPSC Only	IPSC Only
								ENSG00000151090	7068	THRB	D0v20+D0v35 (UR) (no change)	0.93443	IPSC Only	IPSC Only	IPSC Only
								ENSG00000136114	55901	THSD1	D0v20+D0v35 (UR) (no change)	0.532395	Both	Both	Both
								ENSG00000144229	80731	THSD7B	D0v20+D0v35 (UR) (no change)	0.858967	IPSC Only	IPSC Only	IPSC Only
								ENSG00000173825	220359	TIGD3	D0v20+D0v35 (UR) (no change)	1.0774	IPSC Only	IPSC Only	IPSC Only
								ENSG00000169903	7104	TM4SF4	D0v20+D0v35 (UR) (no change)	0.851593	Both	Both	Both
								ENSG00000057704	57458	TMCC3	D0v20+D0v35 (UR) (no change)	1.23373	Both	Both	Both
								ENSG00000139173	84216	TMEM117	D0v20+D0v35 (UR) (no change)	0.952777	IPSC Only	IPSC Only	IPSC Only
								ENSG00000183307	27439	TMEM121B	D0v20+D0v35 (UR) (no change)	0.877627	IPSC Only	IPSC Only	IPSC Only
								ENSG00000096092	28978	TMEM14A	D0v20+D0v35 (UR) (no change)	0.526713	Both	Both	Both
								ENSG00000152128	81615	TMEM163	D0v20+D0v35 (UR) (no change)	0.566393	IPSC Only	IPSC Only	IPSC Only
								ENSG00000002933	55365	TMEM176A	D0v20+D0v35 (UR) (no change)	0.529961	IPSC Only	IPSC Only	IPSC Only
								ENSG00000261115	100507421	TMEM178B	D0v20+D0v35 (UR) (no change)	0.953573	IPSC Only	IPSC Only	IPSC Only
								ENSG00000173452	256130	TMEM196	D0v20+D0v35 (UR) (no change)	0.790598	IPSC Only	IPSC Only	IPSC Only
								ENSG00000165152	84302	TMEM246	D0v20+D0v35 (UR) (no change)	0.68847	IPSC Only	IPSC Only	IPSC Only
								ENSG00000125355	55026	TMEM255A	D0v20+D0v35 (UR) (no change)	0.859378	IPSC Only	IPSC Only	IPSC Only
								ENSG00000126950	59353	TMEM35A	D0v20+D0v35 (UR) (no change)	0.646126	IPSC Only	IPSC Only	IPSC Only
								ENSG00000137842	80021	TMEM62	D0v20+D0v35 (UR) (no change)	0.873075	Both	Both	Both
								ENSG00000151117	144110	TMEM86A	D0v20+D0v35 (UR) (no change)	1.17065	IPSC Only	IPSC Only	IPSC Only
								ENSG00000167920	147184	TMEM99	D0v20+D0v35 (UR) (no change)	1.02881	IPSC Only	IPSC Only	IPSC Only
								ENSG00000128872	29767	TMOD2	D0v20+D0v35 (UR) (no change)	0.647455	IPSC Only	IPSC Only	IPSC Only
								ENSG00000154620	9087	TMSB4Y	D0v20+D0v35 (UR) (no change)	0.87179	IPSC Only	IPSC Only	IPSC Only
								ENSG00000125827	56255	TMX4	D0v20+D0v35 (UR) (no change)	1.0942	Both	Both	Both
								ENSG00000127863	55504	TNFRSF19	D0v20+D0v35 (UR) (no change)	0.965939	Both	Both	Both
								ENSG00000181634	9966	TNFSF15	D0v20+D0v35 (UR) (no change)	1.419	IPSC Only	IPSC Only	IPSC Only
								ENSG00000116147	7143	TNR	D0v20+D0v35 (UR) (no change)	0.761937	IPSC Only	IPSC Only	IPSC Only
								ENSG00000078804	58476	TP53INP2	D0v20+D0v35 (UR) (no change)	0.895463	Both	Both	Both
								ENSG00000073282	8626	TP63	D0v20+D0v35 (UR) (no change)	0.840287	IPSC Only	IPSC Only	IPSC Only
								ENSG00000129167	7166	TPH1	D0v20+D0v35 (UR) (no change)	0.742848	IPSC Only	IPSC Only	IPSC Only
								ENSG00000072657	29953	TRHDE	D0v20+D0v35 (UR) (no change)	0.591519	IPSC Only	IPSC Only	IPSC Only
								ENSG00000236333	283392	TRHDE-AS1	D0v20+D0v35 (UR) (no change)	0.679028	IPSC Only	IPSC Only	IPSC Only
								ENSG00000108448	147166	TRIM16L	D0v20+D0v35 (UR) (no change)	1.12647	IPSC Only	IPSC Only	IPSC Only
								ENSG00000109654	23321	TRIM2	D0v20+D0v35 (UR) (no change)	0.633669	IPSC Only	IPSC Only	IPSC Only
								ENSG00000119283	440730	TRIM67	D0v20+D0v35 (UR) (no change)	0.994891	Both	Both	Both
								ENSG00000185880	140691	TRIM69	D0v20+D0v35 (UR) (no change)	0.683699	Both	Both	Both
								ENSG00000100505	114088	TRIM9	D0v20+D0v35 (UR) (no change)	0.746549	IPSC Only	IPSC Only	IPSC Only
								ENSG00000123144	79002	TRIR	D0v20+D0v35 (UR) (no change)	0.97761	IPSC Only	IPSC Only	IPSC Only
								ENSG00000145331	93587	TRMT10A	D0v20+D0v35 (UR) (no change)	0.591015	Both	Both	Both
								ENSG00000133107	7223	TRPC4	D0v20+D0v35 (UR) (no change)	0.59309	IPSC Only	IPSC Only	IPSC Only
								ENSG00000165125	55503	TRPV6	D0v20+D0v35 (UR) (no change)	1.38456	IPSC Only	IPSC Only	IPSC Only
								ENSG00000157514	1831	TSC22D3	D0v20+D0v35 (UR) (no change)	1.00182	Both	Both	Both
								ENSG00000179981	10194	TSHZ1	D0v20+D0v35 (UR) (no change)	0.746659	IPSC Only	IPSC Only	IPSC Only
								ENSG00000182463	128553	TSHZ2	D0v20+D0v35 (UR) (no change)	0.942664	Both	Both	Both
								ENSG00000121297	57616	TSHZ3	D0v20+D0v35 (UR) (no change)	0.712075	IPSC Only	IPSC Only	IPSC Only
								ENSG00000102904	55815	TSNAXIP1	D0v20+D0v35 (UR) (no change)	0.976827	IPSC Only	IPSC Only	IPSC Only
								ENSG00000117472	10103	TSPAN1	D0v20+D0v35 (UR) (no change)	1.29092	IPSC Only	IPSC Only	IPSC Only
								ENSG00000156298	7102	TSPAN7	D0v20+D0v35 (UR) (no change)	0.56463	IPSC Only	IPSC Only	IPSC Only
								ENSG00000187189	23270	TSPYL4	D0v20+D0v35 (UR) (no change)	1.33161	IPSC Only	IPSC Only	IPSC Only
								ENSG00000204815	83538	TTC25	D0v20+D0v35 (UR) (no change)	0.80944	Both	Both	Both
								ENSG00000100154	23331	TTC28	D0v20+D0v35 (UR) (no change)	1.08684	Both	Both	Both
								ENSG00000214198	253724	TTC41P	D0v20+D0v35 (UR) (no change)	0.870492	IPSC Only	IPSC Only	IPSC Only
								ENSG00000175764	158135	TTLL11	D0v20+D0v35 (UR) (no change)	1.10892	Both	Both	Both
								ENSG00000155657	7273	TTN	D0v20+D0v35 (UR) (no change)	1.29022	IPSC Only	IPSC Only	IPSC Only
								ENSG00000167552	7846	TUBA1A	D0v20+D0v35 (UR) (no change)	0.566153	IPSC Only	IPSC Only	IPSC Only
								ENSG00000137285	347733	TUBB2B	D0v20+D0v35 (UR) (no change)	0.839583	IPSC Only	IPSC Only	IPSC Only
								ENSG00000258947	10381	TUBB3	D0v20+D0v35 (UR) (no change)	1.47403	IPSC Only	IPSC Only	IPSC Only
								ENSG00000140830	54957	TXNL4B	D0v20+D0v35 (UR) (no change)	1.15871	IPSC Only	IPSC Only	IPSC Only
								ENSG00000215218	134111	UBE2QL1	D0v20+D0v35 (UR) (no change)	0.551287	IPSC Only	IPSC Only	IPSC Only
								ENSG00000122042	5412	UBL3	D0v20+D0v35 (UR) (no change)	0.683596	Both	Both	Both
								ENSG00000162543	127733	UBXN10	D0v20+D0v35 (UR) (no change)	0.690432	IPSC Only	IPSC Only	IPSC Only
								ENSG00000131015	80328	ULBP2	D0v20+D0v35 (UR) (no change)	0.866844	IPSC Only	IPSC Only	IPSC Only
								ENSG00000137766	440279	UNC13C	D0v20+D0v35 (UR) (no change)	0.616553	Both	Both	Both
								ENSG00000133958	57578	UNC79	D0v20+D0v35 (UR) (no change)	0.573615	IPSC Only	IPSC Only	IPSC Only
								ENSG00000144406	285175	UNC80	D0v20+D0v35 (UR) (no change)	1.31924	Both	Both	Both
								ENSG00000220205	6844	VAMP2	D0v20+D0v35 (UR) (no change)	1.47594	Both	Both	Both
								ENSG00000171724	57687	VAT1L	D0v20+D0v35 (UR) (no change)	1.15915	IPSC Only	IPSC Only	IPSC Only
								ENSG00000112715	7422	VEGFA	D0v20+D0v35 (UR) (no change)	1.37037	IPSC Only	IPSC Only	IPSC Only
								ENSG00000150630	7424	VEGFC	D0v20+D0v35 (UR) (no change)	1.40074	IPSC Only	IPSC Only	IPSC Only
								ENSG00000127831	7429	VIL1	D0v20+D0v35 (UR) (no change)	0.659553	IPSC Only	IPSC Only	IPSC Only
								ENSG00000170419	222008	VSTM2A	D0v20+D0v35 (UR) (no change)	0.53152	IPSC Only	IPSC Only	IPSC Only
								ENSG00000224223	285878	VSTM2A-OT1	D0v20+D0v35 (UR) (no change)	0.593549	IPSC Only	IPSC Only	IPSC Only
								ENSG00000165633	196740	VSTM4	D0v20+D0v35 (UR) (no change)	1.46035	IPSC Only	IPSC Only	IPSC Only
								ENSG00000134258	79679	VTCN1	D0v20+D0v35 (UR) (no change)	0.916708	IPSC Only	IPSC Only	IPSC Only
								ENSG00000151532	143187	VTI1A	D0v20+D0v35 (UR) (no change)	0.987432	IPSC Only	IPSC Only	IPSC Only
								ENSG00000175267	146177	VWA3A	D0v20+D0v35 (UR) (no change)	0.762195	IPSC Only	IPSC Only	IPSC Only
								ENSG00000145198	90113	VWA5B2	D0v20+D0v35 (UR) (no change)	1.44901	IPSC Only	IPSC Only	IPSC Only
								ENSG00000188730	375567	VWC2	D0v20+D0v35 (UR) (no change)	0.622552	IPSC Only	IPSC Only	IPSC Only
								ENSG00000174453	402117	VWC2L	D0v20+D0v35 (UR) (no change)	0.545599	IPSC Only	IPSC Only	IPSC Only
								ENSG00000112290	8936	WASF1	D0v20+D0v35 (UR) (no change)	1.4484	IPSC Only	IPSC Only	IPSC Only
								ENSG00000227165	283089	WDR11-AS1	D0v20+D0v35 (UR) (no change)	0.884118	IPSC Only	IPSC Only	IPSC Only
								ENSG00000150627	116966	WDR17	D0v20+D0v35 (UR) (no change)	0.79742	Both	Both	Both
								ENSG00000148225	114987	WDR31	D0v20+D0v35 (UR) (no change)	0.832148	IPSC Only	IPSC Only	IPSC Only
								ENSG00000140527	56964	WDR93	D0v20+D0v35 (UR) (no change)	0.55386	IPSC Only	IPSC Only	IPSC Only
								ENSG00000228775	285962	WEE2-AS1	D0v20+D0v35 (UR) (no change)	0.738812	IPSC Only	IPSC Only	IPSC Only
								ENSG00000075290	7479	WNT8B	D0v20+D0v35 (UR) (no change)	1.4146	IPSC Only	IPSC Only	IPSC Only
								ENSG00000075035	9671	WSCD2	D0v20+D0v35 (UR) (no change)	0.651693	IPSC Only	IPSC Only	IPSC Only
								ENSG00000206579	114786	XKR4	D0v20+D0v35 (UR) (no change)	0.652824	IPSC Only	IPSC Only	IPSC Only
								ENSG00000260903	343702	XKR7	D0v20+D0v35 (UR) (no change)	0.586427	IPSC Only	IPSC Only	IPSC Only
								ENSG00000136936	7507	XPA	D0v20+D0v35 (UR) (no change)	0.854654	Both	Both	Both
								ENSG00000143324	9213	XPR1	D0v20+D0v35 (UR) (no change)	0.522832	IPSC Only	IPSC Only	IPSC Only
								ENSG00000166793	219539	YPEL4	D0v20+D0v35 (UR) (no change)	0.991856	Both	Both	Both
								ENSG00000180011	284273	ZADH2	D0v20+D0v35 (UR) (no change)	0.654697	IPSC Only	IPSC Only	IPSC Only
								ENSG00000132846	84327	ZBED3	D0v20+D0v35 (UR) (no change)	1.11656	Both	Both	Both
								ENSG00000149289	85463	ZC3H12C	D0v20+D0v35 (UR) (no change)	0.919972	Both	Both	Both
								ENSG00000174460	170261	ZCCHC12	D0v20+D0v35 (UR) (no change)	1.16456	IPSC Only	IPSC Only	IPSC Only
								ENSG00000166707	644353	ZCCHC18	D0v20+D0v35 (UR) (no change)	1.09171	IPSC Only	IPSC Only	IPSC Only
								ENSG00000283563	152098	ZCWPW2	D0v20+D0v35 (UR) (no change)	1.04838	IPSC Only	IPSC Only	IPSC Only
								ENSG00000148516	6935	ZEB1	D0v20+D0v35 (UR) (no change)	0.540279	IPSC Only	IPSC Only	IPSC Only
								ENSG00000140836	463	ZFHX3	D0v20+D0v35 (UR) (no change)	1.03366	Both	Both	Both
								ENSG00000169946	23414	ZFPM2	D0v20+D0v35 (UR) (no change)	1.07257	IPSC Only	IPSC Only	IPSC Only
								ENSG00000174963	84107	ZIC4	D0v20+D0v35 (UR) (no change)	0.803508	Both	Both	Both
								ENSG00000108175	57178	ZMIZ1	D0v20+D0v35 (UR) (no change)	1.13024	IPSC Only	IPSC Only	IPSC Only
								ENSG00000175395	219749	ZNF25	D0v20+D0v35 (UR) (no change)	0.509942	IPSC Only	IPSC Only	IPSC Only
								ENSG00000196150	58500	ZNF250	D0v20+D0v35 (UR) (no change)	0.767386	IPSC Only	IPSC Only	IPSC Only
								ENSG00000151789	79750	ZNF385D	D0v20+D0v35 (UR) (no change)	0.515464	IPSC Only	IPSC Only	IPSC Only
								ENSG00000186496	252884	ZNF396	D0v20+D0v35 (UR) (no change)	0.749547	Both	Both	Both
								ENSG00000125945	80818	ZNF436	D0v20+D0v35 (UR) (no change)	0.658693	Both	Both	Both
								ENSG00000165655	84858	ZNF503	D0v20+D0v35 (UR) (no change)	0.847163	Both	Both	Both
								ENSG00000198440	147949	ZNF583	D0v20+D0v35 (UR) (no change)	0.566583	IPSC Only	IPSC Only	IPSC Only
								ENSG00000229809	146542	ZNF688	D0v20+D0v35 (UR) (no change)	1.39356	Both	Both	Both
								ENSG00000183779	80139	ZNF703	D0v20+D0v35 (UR) (no change)	0.632479	IPSC Only	IPSC Only	IPSC Only
								ENSG00000164684	619279	ZNF704	D0v20+D0v35 (UR) (no change)	1.33512	Both	Both	Both
								ENSG00000178665	349075	ZNF713	D0v20+D0v35 (UR) (no change)	0.69312	IPSC Only	IPSC Only	IPSC Only
								ENSG00000170396	91752	ZNF804A	D0v20+D0v35 (UR) (no change)	0.522331	IPSC Only	IPSC Only	IPSC Only
								ENSG00000182348	219578	ZNF804B	D0v20+D0v35 (UR) (no change)	0.894135	IPSC Only	IPSC Only	IPSC Only
								ENSG00000102984	55565	ZNF821	D0v20+D0v35 (UR) (no change)	1.01017	IPSC Only	IPSC Only	IPSC Only
								ENSG00000197933	55552	ZNF823	D0v20+D0v35 (UR) (no change)	0.681849	IPSC Only	IPSC Only	IPSC Only
								ENSG00000229956	100852410	ZRANB2-AS2	D0v20+D0v35 (UR) (no change)	0.952647	Both	Both	Both
								ENSG00000132801	140831	ZSWIM3	D0v20+D0v35 (UR) (no change)	0.9147	IPSC Only	IPSC Only	IPSC Only
								ENSG00000162415	57643	ZSWIM5	D0v20+D0v35 (UR) (no change)	0.7884	IPSC Only	IPSC Only	IPSC Only
								ENSG00000130449	57688	ZSWIM6	D0v20+D0v35 (UR) (no change)	0.779819	IPSC Only	IPSC Only	IPSC Only

## Sheet: A. Common UR both, no change
Ensembl ID	EntrezGene	Symbol	FC Comparison
ENSG00000185736	105	ADARB2	D0v20+D0v35 (UR) (no change)
ENSG00000196526	60312	AFAP1	D0v20+D0v35 (UR) (no change)
ENSG00000023516	11215	AKAP11	D0v20+D0v35 (UR) (no change)
ENSG00000187134	1645	AKR1C1	D0v20+D0v35 (UR) (no change)
ENSG00000151632	1646	AKR1C2	D0v20+D0v35 (UR) (no change)
ENSG00000136010	160428	ALDH1L2	D0v20+D0v35 (UR) (no change)
ENSG00000112294	7915	ALDH5A1	D0v20+D0v35 (UR) (no change)
ENSG00000126016	154796	AMOT	D0v20+D0v35 (UR) (no change)
ENSG00000240038	280	AMY2B	D0v20+D0v35 (UR) (no change)
ENSG00000154122	56172	ANKH	D0v20+D0v35 (UR) (no change)
ENSG00000065413	91526	ANKRD44	D0v20+D0v35 (UR) (no change)
ENSG00000107863	57584	ARHGAP21	D0v20+D0v35 (UR) (no change)
ENSG00000175414	285598	ARL10	D0v20+D0v35 (UR) (no change)
ENSG00000118690	84071	ARMC2	D0v20+D0v35 (UR) (no change)
ENSG00000177981	140461	ASB8	D0v20+D0v35 (UR) (no change)
ENSG00000139352	429	ASCL1	D0v20+D0v35 (UR) (no change)
ENSG00000143153	481	ATP1B1	D0v20+D0v35 (UR) (no change)
ENSG00000164929	79870	BAALC	D0v20+D0v35 (UR) (no change)
ENSG00000186318	23621	BACE1	D0v20+D0v35 (UR) (no change)
ENSG00000197580	83875	BCO2	D0v20+D0v35 (UR) (no change)
ENSG00000167995	7439	BEST1	D0v20+D0v35 (UR) (no change)
ENSG00000152785	651	BMP3	D0v20+D0v35 (UR) (no change)
ENSG00000166275	119032	BORCS7	D0v20+D0v35 (UR) (no change)
ENSG00000162670	339479	BRINP3	D0v20+D0v35 (UR) (no change)
ENSG00000112276	11149	BVES	D0v20+D0v35 (UR) (no change)
ENSG00000181215	389197	C4orf50	D0v20+D0v35 (UR) (no change)
ENSG00000165084	116328	C8orf34	D0v20+D0v35 (UR) (no change)
ENSG00000169085	254778	C8orf46	D0v20+D0v35 (UR) (no change)
ENSG00000157445	55799	CACNA2D3	D0v20+D0v35 (UR) (no change)
ENSG00000178033	254228	CALHM5	D0v20+D0v35 (UR) (no change)
ENSG00000154479	129881	CCDC173	D0v20+D0v35 (UR) (no change)
ENSG00000151468	83643	CCDC3	D0v20+D0v35 (UR) (no change)
ENSG00000186409	728621	CCDC30	D0v20+D0v35 (UR) (no change)
ENSG00000139537	85478	CCDC65	D0v20+D0v35 (UR) (no change)
ENSG00000119242	80212	CCDC92	D0v20+D0v35 (UR) (no change)
ENSG00000150637	10666	CD226	D0v20+D0v35 (UR) (no change)
ENSG00000102543	81602	CDADC1	D0v20+D0v35 (UR) (no change)
ENSG00000145526	1016	CDH18	D0v20+D0v35 (UR) (no change)
ENSG00000124215	60437	CDH26	D0v20+D0v35 (UR) (no change)
ENSG00000158258	64084	CLSTN2	D0v20+D0v35 (UR) (no change)
ENSG00000235903	100509894	CPB2-AS1	D0v20+D0v35 (UR) (no change)
ENSG00000150938	51232	CRIM1	D0v20+D0v35 (UR) (no change)
ENSG00000121966	7852	CXCR4	D0v20+D0v35 (UR) (no change)
ENSG00000138115	1558	CYP2C8	D0v20+D0v35 (UR) (no change)
ENSG00000106258	1577	CYP3A5	D0v20+D0v35 (UR) (no change)
ENSG00000197380	147906	DACT3	D0v20+D0v35 (UR) (no change)
ENSG00000170456	160518	DENND5B	D0v20+D0v35 (UR) (no change)
ENSG00000150764	85458	DIXDC1	D0v20+D0v35 (UR) (no change)
ENSG00000128917	54567	DLL4	D0v20+D0v35 (UR) (no change)
ENSG00000188641	1806	DPYD	D0v20+D0v35 (UR) (no change)
ENSG00000243701	344595	DUBR	D0v20+D0v35 (UR) (no change)
ENSG00000143507	11221	DUSP10	D0v20+D0v35 (UR) (no change)
ENSG00000167065	150290	DUSP18	D0v20+D0v35 (UR) (no change)
ENSG00000135766	54583	EGLN1	D0v20+D0v35 (UR) (no change)
ENSG00000197977	54898	ELOVL2	D0v20+D0v35 (UR) (no change)
ENSG00000151023	219670	ENKUR	D0v20+D0v35 (UR) (no change)
ENSG00000166979	59271	EVA1C	D0v20+D0v35 (UR) (no change)
ENSG00000148541	220965	FAM13C	D0v20+D0v35 (UR) (no change)
ENSG00000171557	2266	FGG	D0v20+D0v35 (UR) (no change)
ENSG00000131781	2330	FMO5	D0v20+D0v35 (UR) (no change)
ENSG00000052795	57600	FNIP2	D0v20+D0v35 (UR) (no change)
ENSG00000114541	23150	FRMD4B	D0v20+D0v35 (UR) (no change)
ENSG00000144644	339896	GADL1	D0v20+D0v35 (UR) (no change)
ENSG00000144278	114805	GALNT13	D0v20+D0v35 (UR) (no change)
ENSG00000136574	2626	GATA4	D0v20+D0v35 (UR) (no change)
ENSG00000112164	2740	GLP1R	D0v20+D0v35 (UR) (no change)
ENSG00000109738	2743	GLRB	D0v20+D0v35 (UR) (no change)
ENSG00000136935	2800	GOLGA1	D0v20+D0v35 (UR) (no change)
ENSG00000125772	56261	GPCPD1	D0v20+D0v35 (UR) (no change)
ENSG00000163328	151556	GPR155	D0v20+D0v35 (UR) (no change)
ENSG00000198932	9737	GPRASP1	D0v20+D0v35 (UR) (no change)
ENSG00000198873	2869	GRK5	D0v20+D0v35 (UR) (no change)
ENSG00000134202	2947	GSTM3	D0v20+D0v35 (UR) (no change)
ENSG00000152402	2977	GUCY1A2	D0v20+D0v35 (UR) (no change)
ENSG00000183666	728411	GUSBP1	D0v20+D0v35 (UR) (no change)
ENSG00000173064	283450	HECTD4	D0v20+D0v35 (UR) (no change)
ENSG00000165102	138050	HGSNAT	D0v20+D0v35 (UR) (no change)
ENSG00000064393	28996	HIPK2	D0v20+D0v35 (UR) (no change)
ENSG00000116983	51440	HPCAL4	D0v20+D0v35 (UR) (no change)
ENSG00000164070	22824	HSPA4L	D0v20+D0v35 (UR) (no change)
ENSG00000102468	3356	HTR2A	D0v20+D0v35 (UR) (no change)
ENSG00000163596	130026	ICA1L	D0v20+D0v35 (UR) (no change)
ENSG00000174628	124152	IQCK	D0v20+D0v35 (UR) (no change)
ENSG00000214960	729920	ISPD	D0v20+D0v35 (UR) (no change)
ENSG00000160145	8997	KALRN	D0v20+D0v35 (UR) (no change)
ENSG00000158445	3745	KCNB1	D0v20+D0v35 (UR) (no change)
ENSG00000182674	9312	KCNB2	D0v20+D0v35 (UR) (no change)
ENSG00000143473	3756	KCNH1	D0v20+D0v35 (UR) (no change)
ENSG00000082482	3776	KCNK2	D0v20+D0v35 (UR) (no change)
ENSG00000115548	55818	KDM3A	D0v20+D0v35 (UR) (no change)
ENSG00000185261	285600	KIAA0825	D0v20+D0v35 (UR) (no change)
ENSG00000164542	23366	KIAA0895	D0v20+D0v35 (UR) (no change)
ENSG00000164627	221458	KIF6	D0v20+D0v35 (UR) (no change)
ENSG00000165046	137994	LETM2	D0v20+D0v35 (UR) (no change)
ENSG00000064042	22998	LIMCH1	D0v20+D0v35 (UR) (no change)
ENSG00000185621	89782	LMLN	D0v20+D0v35 (UR) (no change)
ENSG00000165379	145581	LRFN5	D0v20+D0v35 (UR) (no change)
ENSG00000168702	53353	LRP1B	D0v20+D0v35 (UR) (no change)
ENSG00000176809	374819	LRRC37A3	D0v20+D0v35 (UR) (no change)
ENSG00000122477	127495	LRRC39	D0v20+D0v35 (UR) (no change)
ENSG00000185565	4045	LSAMP	D0v20+D0v35 (UR) (no change)
ENSG00000140280	256586	LYSMD2	D0v20+D0v35 (UR) (no change)
ENSG00000143669	1130	LYST	D0v20+D0v35 (UR) (no change)
ENSG00000183833	89876	MAATS1	D0v20+D0v35 (UR) (no change)
ENSG00000172264	140733	MACROD2	D0v20+D0v35 (UR) (no change)
ENSG00000204103	9935	MAFB	D0v20+D0v35 (UR) (no change)
ENSG00000254585	54551	MAGEL2	D0v20+D0v35 (UR) (no change)
ENSG00000111837	4117	MAK	D0v20+D0v35 (UR) (no change)
ENSG00000196782	55534	MAML3	D0v20+D0v35 (UR) (no change)
ENSG00000144583	57574	MARCH4	D0v20+D0v35 (UR) (no change)
ENSG00000151690	54842	MFSD6	D0v20+D0v35 (UR) (no change)
ENSG00000071073	11320	MGAT4A	D0v20+D0v35 (UR) (no change)
ENSG00000158186	22808	MRAS	D0v20+D0v35 (UR) (no change)
ENSG00000101353	140699	MROH8	D0v20+D0v35 (UR) (no change)
ENSG00000138823	4547	MTTP	D0v20+D0v35 (UR) (no change)
ENSG00000249437	4671	NAIP	D0v20+D0v35 (UR) (no change)
ENSG00000162825	100288142	NBPF20	D0v20+D0v35 (UR) (no change)
ENSG00000198646	23054	NCOA6	D0v20+D0v35 (UR) (no change)
ENSG00000104419	10397	NDRG1	D0v20+D0v35 (UR) (no change)
ENSG00000163531	23114	NFASC	D0v20+D0v35 (UR) (no change)
ENSG00000165030	4783	NFIL3	D0v20+D0v35 (UR) (no change)
ENSG00000175745	7025	NR2F1	D0v20+D0v35 (UR) (no change)
ENSG00000237187	441094	NR2F1-AS1	D0v20+D0v35 (UR) (no change)
ENSG00000021645	9369	NRXN3	D0v20+D0v35 (UR) (no change)
ENSG00000082556	4986	OPRK1	D0v20+D0v35 (UR) (no change)
ENSG00000116885	127700	OSCP1	D0v20+D0v35 (UR) (no change)
ENSG00000112530	135138	PACRG	D0v20+D0v35 (UR) (no change)
ENSG00000182752	5069	PAPPA	D0v20+D0v35 (UR) (no change)
ENSG00000116183	60676	PAPPA2	D0v20+D0v35 (UR) (no change)
ENSG00000138650	57575	PCDH10	D0v20+D0v35 (UR) (no change)
ENSG00000150275	65217	PCDH15	D0v20+D0v35 (UR) (no change)
ENSG00000165194	57526	PCDH19	D0v20+D0v35 (UR) (no change)
ENSG00000125851	5126	PCSK2	D0v20+D0v35 (UR) (no change)
ENSG00000123360	5153	PDE1B	D0v20+D0v35 (UR) (no change)
ENSG00000242265	23089	PEG10	D0v20+D0v35 (UR) (no change)
ENSG00000102174	5251	PHEX	D0v20+D0v35 (UR) (no change)
ENSG00000150773	120379	PIH1D2	D0v20+D0v35 (UR) (no change)
ENSG00000145675	5295	PIK3R1	D0v20+D0v35 (UR) (no change)
ENSG00000180287	200150	PLD5	D0v20+D0v35 (UR) (no change)
ENSG00000183281	5343	PLGLB1	D0v20+D0v35 (UR) (no change)
ENSG00000221866	91584	PLXNA4	D0v20+D0v35 (UR) (no change)
ENSG00000130997	353497	POLN	D0v20+D0v35 (UR) (no change)
ENSG00000224897	401398	POT1-AS1	D0v20+D0v35 (UR) (no change)
ENSG00000120910	5533	PPP3CC	D0v20+D0v35 (UR) (no change)
ENSG00000116731	7799	PRDM2	D0v20+D0v35 (UR) (no change)
ENSG00000142875	5567	PRKACB	D0v20+D0v35 (UR) (no change)
ENSG00000184304	5587	PRKD1	D0v20+D0v35 (UR) (no change)
ENSG00000244694	442213	PTCHD4	D0v20+D0v35 (UR) (no change)
ENSG00000132334	5791	PTPRE	D0v20+D0v35 (UR) (no change)
ENSG00000153233	5801	PTPRR	D0v20+D0v35 (UR) (no change)
ENSG00000137502	27314	RAB30	D0v20+D0v35 (UR) (no change)
ENSG00000091428	11069	RAPGEF4	D0v20+D0v35 (UR) (no change)
ENSG00000077092	5915	RARB	D0v20+D0v35 (UR) (no change)
ENSG00000266094	83593	RASSF5	D0v20+D0v35 (UR) (no change)
ENSG00000177483	375316	RBM44	D0v20+D0v35 (UR) (no change)
ENSG00000144642	27303	RBMS3	D0v20+D0v35 (UR) (no change)
ENSG00000147509	8601	RGS20	D0v20+D0v35 (UR) (no change)
ENSG00000186479	401190	RGS7BP	D0v20+D0v35 (UR) (no change)
ENSG00000178796	284485	RIIAD1	D0v20+D0v35 (UR) (no change)
ENSG00000060709	23504	RIMBP2	D0v20+D0v35 (UR) (no change)
ENSG00000132669	54453	RIN2	D0v20+D0v35 (UR) (no change)
ENSG00000170153	57484	RNF150	D0v20+D0v35 (UR) (no change)
ENSG00000101236	11237	RNF24	D0v20+D0v35 (UR) (no change)
ENSG00000205763	441212	RP9P	D0v20+D0v35 (UR) (no change)
ENSG00000083750	10325	RRAGB	D0v20+D0v35 (UR) (no change)
ENSG00000111834	345895	RSPH4A	D0v20+D0v35 (UR) (no change)
ENSG00000160307	6285	S100B	D0v20+D0v35 (UR) (no change)
ENSG00000188659	283726	SAXO2	D0v20+D0v35 (UR) (no change)
ENSG00000047634	6322	SCML1	D0v20+D0v35 (UR) (no change)
ENSG00000075223	10512	SEMA3C	D0v20+D0v35 (UR) (no change)
ENSG00000153993	223117	SEMA3D	D0v20+D0v35 (UR) (no change)
ENSG00000095539	57715	SEMA4G	D0v20+D0v35 (UR) (no change)
ENSG00000187231	91404	SESTD1	D0v20+D0v35 (UR) (no change)
ENSG00000152217	26040	SETBP1	D0v20+D0v35 (UR) (no change)
ENSG00000107819	81855	SFXN3	D0v20+D0v35 (UR) (no change)
ENSG00000170624	6444	SGCD	D0v20+D0v35 (UR) (no change)
ENSG00000131370	9467	SH3BP5	D0v20+D0v35 (UR) (no change)
ENSG00000172985	344558	SH3RF3	D0v20+D0v35 (UR) (no change)
ENSG00000164690	6469	SHH	D0v20+D0v35 (UR) (no change)
ENSG00000133460	66035	SLC2A11	D0v20+D0v35 (UR) (no change)
ENSG00000104154	7782	SLC30A4	D0v20+D0v35 (UR) (no change)
ENSG00000136052	84102	SLC41A2	D0v20+D0v35 (UR) (no change)
ENSG00000183023	6546	SLC8A1	D0v20+D0v35 (UR) (no change)
ENSG00000100678	6547	SLC8A3	D0v20+D0v35 (UR) (no change)
ENSG00000164038	133308	SLC9B2	D0v20+D0v35 (UR) (no change)
ENSG00000176463	28232	SLCO3A1	D0v20+D0v35 (UR) (no change)
ENSG00000145147	9353	SLIT2	D0v20+D0v35 (UR) (no change)
ENSG00000084070	64744	SMAP2	D0v20+D0v35 (UR) (no change)
ENSG00000143499	56950	SMYD2	D0v20+D0v35 (UR) (no change)
ENSG00000112320	55084	SOBP	D0v20+D0v35 (UR) (no change)
ENSG00000108018	114815	SORCS1	D0v20+D0v35 (UR) (no change)
ENSG00000104450	6674	SPAG1	D0v20+D0v35 (UR) (no change)
ENSG00000263465	10929	SRSF8	D0v20+D0v35 (UR) (no change)
ENSG00000008513	6482	ST3GAL1	D0v20+D0v35 (UR) (no change)
ENSG00000138134	57559	STAMBPL1	D0v20+D0v35 (UR) (no change)
ENSG00000101846	412	STS	D0v20+D0v35 (UR) (no change)
ENSG00000136854	6812	STXBP1	D0v20+D0v35 (UR) (no change)
ENSG00000168952	29091	STXBP6	D0v20+D0v35 (UR) (no change)
ENSG00000196562	55959	SULF2	D0v20+D0v35 (UR) (no change)
ENSG00000147642	55638	SYBU	D0v20+D0v35 (UR) (no change)
ENSG00000170921	26115	TANC2	D0v20+D0v35 (UR) (no change)
ENSG00000135090	51347	TAOK3	D0v20+D0v35 (UR) (no change)
ENSG00000109436	23158	TBC1D9	D0v20+D0v35 (UR) (no change)
ENSG00000172465	9338	TCEAL1	D0v20+D0v35 (UR) (no change)
ENSG00000168769	54790	TET2	D0v20+D0v35 (UR) (no change)
ENSG00000136114	55901	THSD1	D0v20+D0v35 (UR) (no change)
ENSG00000169903	7104	TM4SF4	D0v20+D0v35 (UR) (no change)
ENSG00000057704	57458	TMCC3	D0v20+D0v35 (UR) (no change)
ENSG00000096092	28978	TMEM14A	D0v20+D0v35 (UR) (no change)
ENSG00000137842	80021	TMEM62	D0v20+D0v35 (UR) (no change)
ENSG00000125827	56255	TMX4	D0v20+D0v35 (UR) (no change)
ENSG00000127863	55504	TNFRSF19	D0v20+D0v35 (UR) (no change)
ENSG00000078804	58476	TP53INP2	D0v20+D0v35 (UR) (no change)
ENSG00000119283	440730	TRIM67	D0v20+D0v35 (UR) (no change)
ENSG00000185880	140691	TRIM69	D0v20+D0v35 (UR) (no change)
ENSG00000145331	93587	TRMT10A	D0v20+D0v35 (UR) (no change)
ENSG00000157514	1831	TSC22D3	D0v20+D0v35 (UR) (no change)
ENSG00000182463	128553	TSHZ2	D0v20+D0v35 (UR) (no change)
ENSG00000204815	83538	TTC25	D0v20+D0v35 (UR) (no change)
ENSG00000100154	23331	TTC28	D0v20+D0v35 (UR) (no change)
ENSG00000175764	158135	TTLL11	D0v20+D0v35 (UR) (no change)
ENSG00000122042	5412	UBL3	D0v20+D0v35 (UR) (no change)
ENSG00000137766	440279	UNC13C	D0v20+D0v35 (UR) (no change)
ENSG00000144406	285175	UNC80	D0v20+D0v35 (UR) (no change)
ENSG00000220205	6844	VAMP2	D0v20+D0v35 (UR) (no change)
ENSG00000150627	116966	WDR17	D0v20+D0v35 (UR) (no change)
ENSG00000136936	7507	XPA	D0v20+D0v35 (UR) (no change)
ENSG00000166793	219539	YPEL4	D0v20+D0v35 (UR) (no change)
ENSG00000132846	84327	ZBED3	D0v20+D0v35 (UR) (no change)
ENSG00000149289	85463	ZC3H12C	D0v20+D0v35 (UR) (no change)
ENSG00000140836	463	ZFHX3	D0v20+D0v35 (UR) (no change)
ENSG00000174963	84107	ZIC4	D0v20+D0v35 (UR) (no change)
ENSG00000186496	252884	ZNF396	D0v20+D0v35 (UR) (no change)
ENSG00000125945	80818	ZNF436	D0v20+D0v35 (UR) (no change)
ENSG00000165655	84858	ZNF503	D0v20+D0v35 (UR) (no change)
ENSG00000229809	146542	ZNF688	D0v20+D0v35 (UR) (no change)
ENSG00000164684	619279	ZNF704	D0v20+D0v35 (UR) (no change)
ENSG00000229956	100852410	ZRANB2-AS2	D0v20+D0v35 (UR) (no change)

## Sheet: B.D0v20+D0v35 (UR) (increasing)
Comparisons (D0v20+D0v35 (UR) (increasing))
H9								IPSC
Ensembl ID	EntrezGene	Symbol	FC Comparison	Change in FC	Comparing Ensembl ID	Comparing EntrezGene	Comparing Symbol	Ensembl ID	EntrezGene	Symbol	FC Comparison	Change in FC	Comparing Ensembl ID	Comparing EntrezGene	Comparing Symbol
ENSG00000148584	29974	A1CF	D0v20+D0v35 (UR) (increasing)	6.53931	H9 Only	H9 Only	H9 Only	ENSG00000141338	10351	ABCA8	D0v20+D0v35 (UR) (increasing)	2.35838	Both	Both	Both
ENSG00000154263	10349	ABCA10	D0v20+D0v35 (UR) (increasing)	3.40761	H9 Only	H9 Only	H9 Only	ENSG00000154258	10350	ABCA9	D0v20+D0v35 (UR) (increasing)	2.56308	Both	Both	Both
ENSG00000144452	26154	ABCA12	D0v20+D0v35 (UR) (increasing)	6.94335	H9 Only	H9 Only	H9 Only	ENSG00000085563	5243	ABCB1	D0v20+D0v35 (UR) (increasing)	4.86871	IPSC Only	IPSC Only	IPSC Only
ENSG00000179869	154664	ABCA13	D0v20+D0v35 (UR) (increasing)	3.27064	H9 Only	H9 Only	H9 Only	ENSG00000023839	1244	ABCC2	D0v20+D0v35 (UR) (increasing)	2.87335	Both	Both	Both
ENSG00000154265	23461	ABCA5	D0v20+D0v35 (UR) (increasing)	2.19478	H9 Only	H9 Only	H9 Only	ENSG00000006071	6833	ABCC8	D0v20+D0v35 (UR) (increasing)	3.45377	IPSC Only	IPSC Only	IPSC Only
ENSG00000154262	23460	ABCA6	D0v20+D0v35 (UR) (increasing)	6.73339	H9 Only	H9 Only	H9 Only	ENSG00000069431	10060	ABCC9	D0v20+D0v35 (UR) (increasing)	5.60267	Both	Both	Both
ENSG00000141338	10351	ABCA8	D0v20+D0v35 (UR) (increasing)	10.7199	Both	Both	Both	ENSG00000173208	225	ABCD2	D0v20+D0v35 (UR) (increasing)	2.18037	IPSC Only	IPSC Only	IPSC Only
ENSG00000154258	10350	ABCA9	D0v20+D0v35 (UR) (increasing)	9.17818	Both	Both	Both	ENSG00000163995	84448	ABLIM2	D0v20+D0v35 (UR) (increasing)	2.48571	IPSC Only	IPSC Only	IPSC Only
ENSG00000005471	5244	ABCB4	D0v20+D0v35 (UR) (increasing)	1.63542	H9 Only	H9 Only	H9 Only	ENSG00000173210	22885	ABLIM3	D0v20+D0v35 (UR) (increasing)	4.68707	IPSC Only	IPSC Only	IPSC Only
ENSG00000023839	1244	ABCC2	D0v20+D0v35 (UR) (increasing)	7.90606	Both	Both	Both	ENSG00000144476	57007	ACKR3	D0v20+D0v35 (UR) (increasing)	2.08962	IPSC Only	IPSC Only	IPSC Only
ENSG00000069431	10060	ABCC9	D0v20+D0v35 (UR) (increasing)	124.273	Both	Both	Both	ENSG00000197142	51703	ACSL5	D0v20+D0v35 (UR) (increasing)	75.7744	IPSC Only	IPSC Only	IPSC Only
ENSG00000118777	9429	ABCG2	D0v20+D0v35 (UR) (increasing)	4.43192	H9 Only	H9 Only	H9 Only	ENSG00000154930	84532	ACSS1	D0v20+D0v35 (UR) (increasing)	8.2641	IPSC Only	IPSC Only	IPSC Only
ENSG00000123612	130399	ACVR1C	D0v20+D0v35 (UR) (increasing)	7.45164	H9 Only	H9 Only	H9 Only	ENSG00000180139	100132116	ACTA2-AS1	D0v20+D0v35 (UR) (increasing)	2.36619	IPSC Only	IPSC Only	IPSC Only
ENSG00000148848	8038	ADAM12	D0v20+D0v35 (UR) (increasing)	15.5145	H9 Only	H9 Only	H9 Only	ENSG00000077080	51412	ACTL6B	D0v20+D0v35 (UR) (increasing)	2.7514	IPSC Only	IPSC Only	IPSC Only
ENSG00000197140	203102	ADAM32	D0v20+D0v35 (UR) (increasing)	1.62162	H9 Only	H9 Only	H9 Only	ENSG00000155897	114	ADCY8	D0v20+D0v35 (UR) (increasing)	1.65023	IPSC Only	IPSC Only	IPSC Only
ENSG00000140873	170692	ADAMTS18	D0v20+D0v35 (UR) (increasing)	2.9559	H9 Only	H9 Only	H9 Only	ENSG00000197177	84435	ADGRA1	D0v20+D0v35 (UR) (increasing)	1.72306	IPSC Only	IPSC Only	IPSC Only
ENSG00000154736	11096	ADAMTS5	D0v20+D0v35 (UR) (increasing)	2.09672	H9 Only	H9 Only	H9 Only	ENSG00000156920	139378	ADGRG4	D0v20+D0v35 (UR) (increasing)	1.74162	Both	Both	Both
ENSG00000163638	56999	ADAMTS9	D0v20+D0v35 (UR) (increasing)	6.25818	H9 Only	H9 Only	H9 Only	ENSG00000144820	84873	ADGRG7	D0v20+D0v35 (UR) (increasing)	38.8263	Both	Both	Both
ENSG00000178031	92949	ADAMTSL1	D0v20+D0v35 (UR) (increasing)	5.78424	H9 Only	H9 Only	H9 Only	ENSG00000248144	126	ADH1C	D0v20+D0v35 (UR) (increasing)	1.58989	IPSC Only	IPSC Only	IPSC Only
ENSG00000118492	79747	ADGB	D0v20+D0v35 (UR) (increasing)	7.16359	H9 Only	H9 Only	H9 Only	ENSG00000144218	3899	AFF3	D0v20+D0v35 (UR) (increasing)	1.66944	IPSC Only	IPSC Only	IPSC Only
ENSG00000020181	25960	ADGRA2	D0v20+D0v35 (UR) (increasing)	16.9916	H9 Only	H9 Only	H9 Only	ENSG00000081051	174	AFP	D0v20+D0v35 (UR) (increasing)	8.61951	IPSC Only	IPSC Only	IPSC Only
ENSG00000156920	139378	ADGRG4	D0v20+D0v35 (UR) (increasing)	8.38016	Both	Both	Both	ENSG00000135439	116986	AGAP2	D0v20+D0v35 (UR) (increasing)	4.41523	IPSC Only	IPSC Only	IPSC Only
ENSG00000112414	57211	ADGRG6	D0v20+D0v35 (UR) (increasing)	5.45431	H9 Only	H9 Only	H9 Only	ENSG00000163631	213	ALB	D0v20+D0v35 (UR) (increasing)	17.2293	Both	Both	Both
ENSG00000144820	84873	ADGRG7	D0v20+D0v35 (UR) (increasing)	3.80981	Both	Both	Both	ENSG00000165092	216	ALDH1A1	D0v20+D0v35 (UR) (increasing)	1.99007	Both	Both	Both
ENSG00000196616	125	ADH1B	D0v20+D0v35 (UR) (increasing)	9.11678	H9 Only	H9 Only	H9 Only	ENSG00000171094	238	ALK	D0v20+D0v35 (UR) (increasing)	2.84339	IPSC Only	IPSC Only	IPSC Only
ENSG00000120907	148	ADRA1A	D0v20+D0v35 (UR) (increasing)	1.6758	H9 Only	H9 Only	H9 Only	ENSG00000161905	246	ALOX15	D0v20+D0v35 (UR) (increasing)	1.81019	IPSC Only	IPSC Only	IPSC Only
ENSG00000169129	84632	AFAP1L2	D0v20+D0v35 (UR) (increasing)	2.66027	H9 Only	H9 Only	H9 Only	ENSG00000052850	60529	ALX4	D0v20+D0v35 (UR) (increasing)	5.67868	Both	Both	Both
ENSG00000126070	192669	AGO3	D0v20+D0v35 (UR) (increasing)	1.8086	H9 Only	H9 Only	H9 Only	ENSG00000106927	259	AMBP	D0v20+D0v35 (UR) (increasing)	2.51056	IPSC Only	IPSC Only	IPSC Only
ENSG00000160216	56894	AGPAT3	D0v20+D0v35 (UR) (increasing)	1.65457	H9 Only	H9 Only	H9 Only	ENSG00000154188	284	ANGPT1	D0v20+D0v35 (UR) (increasing)	4.29564	IPSC Only	IPSC Only	IPSC Only
ENSG00000106541	10551	AGR2	D0v20+D0v35 (UR) (increasing)	2.30976	H9 Only	H9 Only	H9 Only	ENSG00000153930	162282	ANKFN1	D0v20+D0v35 (UR) (increasing)	2.74633	IPSC Only	IPSC Only	IPSC Only
ENSG00000173467	155465	AGR3	D0v20+D0v35 (UR) (increasing)	3.16598	H9 Only	H9 Only	H9 Only	ENSG00000198720	124930	ANKRD13B	D0v20+D0v35 (UR) (increasing)	3.18162	IPSC Only	IPSC Only	IPSC Only
ENSG00000144891	185	AGTR1	D0v20+D0v35 (UR) (increasing)	2.46372	H9 Only	H9 Only	H9 Only	ENSG00000175311	257629	ANKS4B	D0v20+D0v35 (UR) (increasing)	3.807	IPSC Only	IPSC Only	IPSC Only
ENSG00000106546	196	AHR	D0v20+D0v35 (UR) (increasing)	6.13937	H9 Only	H9 Only	H9 Only	ENSG00000109511	11199	ANXA10	D0v20+D0v35 (UR) (increasing)	31.6912	IPSC Only	IPSC Only	IPSC Only
ENSG00000163631	213	ALB	D0v20+D0v35 (UR) (increasing)	3.86285	Both	Both	Both	ENSG00000104537	312	ANXA13	D0v20+D0v35 (UR) (increasing)	7.78163	IPSC Only	IPSC Only	IPSC Only
ENSG00000165092	216	ALDH1A1	D0v20+D0v35 (UR) (increasing)	14.2583	Both	Both	Both	ENSG00000107282	320	APBA1	D0v20+D0v35 (UR) (increasing)	2.20003	IPSC Only	IPSC Only	IPSC Only
ENSG00000128918	8854	ALDH1A2	D0v20+D0v35 (UR) (increasing)	17.2724	H9 Only	H9 Only	H9 Only	ENSG00000034053	321	APBA2	D0v20+D0v35 (UR) (increasing)	1.61834	IPSC Only	IPSC Only	IPSC Only
ENSG00000215067	100506713	ALOX12-AS1	D0v20+D0v35 (UR) (increasing)	2.65477	H9 Only	H9 Only	H9 Only	ENSG00000113108	10307	APBB3	D0v20+D0v35 (UR) (increasing)	1.52492	IPSC Only	IPSC Only	IPSC Only
ENSG00000073331	80216	ALPK1	D0v20+D0v35 (UR) (increasing)	2.0655	H9 Only	H9 Only	H9 Only	ENSG00000115266	10297	APC2	D0v20+D0v35 (UR) (increasing)	5.17191	IPSC Only	IPSC Only	IPSC Only
ENSG00000052850	60529	ALX4	D0v20+D0v35 (UR) (increasing)	10.5686	Both	Both	Both	ENSG00000105290	333	APLP1	D0v20+D0v35 (UR) (increasing)	1.50903	IPSC Only	IPSC Only	IPSC Only
ENSG00000091879	285	ANGPT2	D0v20+D0v35 (UR) (increasing)	2.19016	H9 Only	H9 Only	H9 Only	ENSG00000118137	335	APOA1	D0v20+D0v35 (UR) (increasing)	26.7705	IPSC Only	IPSC Only	IPSC Only
ENSG00000116194	9068	ANGPTL1	D0v20+D0v35 (UR) (increasing)	19.0654	H9 Only	H9 Only	H9 Only	ENSG00000158874	336	APOA2	D0v20+D0v35 (UR) (increasing)	2.51646	Both	Both	Both
ENSG00000148677	27063	ANKRD1	D0v20+D0v35 (UR) (increasing)	25.9872	H9 Only	H9 Only	H9 Only	ENSG00000110244	337	APOA4	D0v20+D0v35 (UR) (increasing)	346.161	IPSC Only	IPSC Only	IPSC Only
ENSG00000135976	375248	ANKRD36	D0v20+D0v35 (UR) (increasing)	1.71066	H9 Only	H9 Only	H9 Only	ENSG00000084674	338	APOB	D0v20+D0v35 (UR) (increasing)	4.01456	IPSC Only	IPSC Only	IPSC Only
ENSG00000186352	353322	ANKRD37	D0v20+D0v35 (UR) (increasing)	2.33747	H9 Only	H9 Only	H9 Only	ENSG00000047648	395	ARHGAP6	D0v20+D0v35 (UR) (increasing)	1.72022	Both	Both	Both
ENSG00000134343	63982	ANO3	D0v20+D0v35 (UR) (increasing)	1.69484	H9 Only	H9 Only	H9 Only	ENSG00000072182	55515	ASIC4	D0v20+D0v35 (UR) (increasing)	1.55243	IPSC Only	IPSC Only	IPSC Only
ENSG00000163297	118429	ANTXR2	D0v20+D0v35 (UR) (increasing)	2.0206	H9 Only	H9 Only	H9 Only	ENSG00000105409	478	ATP1A3	D0v20+D0v35 (UR) (increasing)	5.20353	IPSC Only	IPSC Only	IPSC Only
ENSG00000135046	301	ANXA1	D0v20+D0v35 (UR) (increasing)	33.9128	H9 Only	H9 Only	H9 Only	ENSG00000157087	491	ATP2B2	D0v20+D0v35 (UR) (increasing)	2.03016	Both	Both	Both
ENSG00000002726	26	AOC1	D0v20+D0v35 (UR) (increasing)	2.07537	H9 Only	H9 Only	H9 Only	ENSG00000067842	492	ATP2B3	D0v20+D0v35 (UR) (increasing)	7.00225	IPSC Only	IPSC Only	IPSC Only
ENSG00000154856	147495	APCDD1	D0v20+D0v35 (UR) (increasing)	2.02835	H9 Only	H9 Only	H9 Only	ENSG00000171130	155066	ATP6V0E2	D0v20+D0v35 (UR) (increasing)	2.2196	IPSC Only	IPSC Only	IPSC Only
ENSG00000158874	336	APOA2	D0v20+D0v35 (UR) (increasing)	2.37634	Both	Both	Both	ENSG00000204934	401431	ATP6V0E2-AS1	D0v20+D0v35 (UR) (increasing)	2.83273	IPSC Only	IPSC Only	IPSC Only
ENSG00000240583	358	AQP1	D0v20+D0v35 (UR) (increasing)	107.223	H9 Only	H9 Only	H9 Only	ENSG00000215196	285696	BASP1-AS1	D0v20+D0v35 (UR) (increasing)	1.67127	IPSC Only	IPSC Only	IPSC Only
ENSG00000109321	374	AREG	D0v20+D0v35 (UR) (increasing)	93.3159	H9 Only	H9 Only	H9 Only	ENSG00000023445	330	BIRC3	D0v20+D0v35 (UR) (increasing)	3.96386	Both	Both	Both
ENSG00000137727	57569	ARHGAP20	D0v20+D0v35 (UR) (increasing)	9.46523	H9 Only	H9 Only	H9 Only	ENSG00000174672	9024	BRSK2	D0v20+D0v35 (UR) (increasing)	4.22267	IPSC Only	IPSC Only	IPSC Only
ENSG00000138639	83478	ARHGAP24	D0v20+D0v35 (UR) (increasing)	9.85591	H9 Only	H9 Only	H9 Only	ENSG00000164061	8927	BSN	D0v20+D0v35 (UR) (increasing)	2.79178	IPSC Only	IPSC Only	IPSC Only
ENSG00000047648	395	ARHGAP6	D0v20+D0v35 (UR) (increasing)	7.62441	Both	Both	Both	ENSG00000179133	256815	C10orf67	D0v20+D0v35 (UR) (increasing)	3.26211	IPSC Only	IPSC Only	IPSC Only
ENSG00000214944	64283	ARHGEF28	D0v20+D0v35 (UR) (increasing)	3.51075	H9 Only	H9 Only	H9 Only	ENSG00000186897	338761	C1QL4	D0v20+D0v35 (UR) (increasing)	2.1107	IPSC Only	IPSC Only	IPSC Only
ENSG00000163947	50650	ARHGEF3	D0v20+D0v35 (UR) (increasing)	1.65745	H9 Only	H9 Only	H9 Only	ENSG00000205856	150297	C22orf42	D0v20+D0v35 (UR) (increasing)	1.70097	IPSC Only	IPSC Only	IPSC Only
ENSG00000150347	84159	ARID5B	D0v20+D0v35 (UR) (increasing)	3.68916	H9 Only	H9 Only	H9 Only	ENSG00000172478	79919	C2orf54	D0v20+D0v35 (UR) (increasing)	3.75318	Both	Both	Both
ENSG00000165309	219681	ARMC3	D0v20+D0v35 (UR) (increasing)	3.30152	H9 Only	H9 Only	H9 Only	ENSG00000204128	257407	C2orf72	D0v20+D0v35 (UR) (increasing)	3.11671	IPSC Only	IPSC Only	IPSC Only
ENSG00000004848	170302	ARX	D0v20+D0v35 (UR) (increasing)	3.44818	H9 Only	H9 Only	H9 Only	ENSG00000151067	775	CACNA1C	D0v20+D0v35 (UR) (increasing)	3.02879	IPSC Only	IPSC Only	IPSC Only
ENSG00000104763	427	ASAH1	D0v20+D0v35 (UR) (increasing)	1.9316	H9 Only	H9 Only	H9 Only	ENSG00000157388	776	CACNA1D	D0v20+D0v35 (UR) (increasing)	1.6914	Both	Both	Both
ENSG00000101844	115201	ATG4A	D0v20+D0v35 (UR) (increasing)	3.57731	H9 Only	H9 Only	H9 Only	ENSG00000198216	777	CACNA1E	D0v20+D0v35 (UR) (increasing)	2.77484	IPSC Only	IPSC Only	IPSC Only
ENSG00000127249	84239	ATP13A4	D0v20+D0v35 (UR) (increasing)	2.25387	H9 Only	H9 Only	H9 Only	ENSG00000006116	10368	CACNG3	D0v20+D0v35 (UR) (increasing)	5.06702	IPSC Only	IPSC Only	IPSC Only
ENSG00000157087	491	ATP2B2	D0v20+D0v35 (UR) (increasing)	5.8434	Both	Both	Both	ENSG00000075461	27092	CACNG4	D0v20+D0v35 (UR) (increasing)	1.82951	IPSC Only	IPSC Only	IPSC Only
ENSG00000205464	92270	ATP6AP1L	D0v20+D0v35 (UR) (increasing)	1.50352	H9 Only	H9 Only	H9 Only	ENSG00000110680	796	CALCA	D0v20+D0v35 (UR) (increasing)	1.7248	IPSC Only	IPSC Only	IPSC Only
ENSG00000124788	6310	ATXN1	D0v20+D0v35 (UR) (increasing)	6.31939	H9 Only	H9 Only	H9 Only	ENSG00000070808	815	CAMK2A	D0v20+D0v35 (UR) (increasing)	4.86058	IPSC Only	IPSC Only	IPSC Only
ENSG00000166148	552	AVPR1A	D0v20+D0v35 (UR) (increasing)	10.8285	H9 Only	H9 Only	H9 Only	ENSG00000058404	816	CAMK2B	D0v20+D0v35 (UR) (increasing)	9.40582	IPSC Only	IPSC Only	IPSC Only
ENSG00000119636	80127	BBOF1	D0v20+D0v35 (UR) (increasing)	1.58032	H9 Only	H9 Only	H9 Only	ENSG00000163888	94032	CAMK2N2	D0v20+D0v35 (UR) (increasing)	1.98914	IPSC Only	IPSC Only	IPSC Only
ENSG00000125124	583	BBS2	D0v20+D0v35 (UR) (increasing)	1.52286	H9 Only	H9 Only	H9 Only	ENSG00000186648	90668	CARMIL3	D0v20+D0v35 (UR) (increasing)	2.80483	IPSC Only	IPSC Only	IPSC Only
ENSG00000163093	129880	BBS5	D0v20+D0v35 (UR) (increasing)	4.04982	H9 Only	H9 Only	H9 Only	ENSG00000164326	9607	CARTPT	D0v20+D0v35 (UR) (increasing)	43.5826	Both	Both	Both
ENSG00000171791	596	BCL2	D0v20+D0v35 (UR) (increasing)	3.23088	H9 Only	H9 Only	H9 Only	ENSG00000036828	846	CASR	D0v20+D0v35 (UR) (increasing)	2.55603	IPSC Only	IPSC Only	IPSC Only
ENSG00000122870	80114	BICC1	D0v20+D0v35 (UR) (increasing)	4.70652	H9 Only	H9 Only	H9 Only	ENSG00000141582	8535	CBX4	D0v20+D0v35 (UR) (increasing)	1.95434	IPSC Only	IPSC Only	IPSC Only
ENSG00000023445	330	BIRC3	D0v20+D0v35 (UR) (increasing)	41.4812	Both	Both	Both	ENSG00000141570	57332	CBX8	D0v20+D0v35 (UR) (increasing)	2.23675	IPSC Only	IPSC Only	IPSC Only
ENSG00000112175	653	BMP5	D0v20+D0v35 (UR) (increasing)	18.121	H9 Only	H9 Only	H9 Only	ENSG00000163081	151278	CCDC140	D0v20+D0v35 (UR) (increasing)	15.8016	Both	Both	Both
ENSG00000164619	168667	BMPER	D0v20+D0v35 (UR) (increasing)	8.01551	H9 Only	H9 Only	H9 Only	ENSG00000055813	114800	CCDC85A	D0v20+D0v35 (UR) (increasing)	6.39877	IPSC Only	IPSC Only	IPSC Only
ENSG00000169594	646	BNC1	D0v20+D0v35 (UR) (increasing)	2.16813	H9 Only	H9 Only	H9 Only	ENSG00000115009	6364	CCL20	D0v20+D0v35 (UR) (increasing)	21.2917	IPSC Only	IPSC Only	IPSC Only
ENSG00000159388	7832	BTG2	D0v20+D0v35 (UR) (increasing)	2.22845	H9 Only	H9 Only	H9 Only	ENSG00000135218	948	CD36	D0v20+D0v35 (UR) (increasing)	1.90309	Both	Both	Both
ENSG00000183644	399949	C11orf88	D0v20+D0v35 (UR) (increasing)	2.91205	H9 Only	H9 Only	H9 Only	ENSG00000171450	8941	CDK5R2	D0v20+D0v35 (UR) (increasing)	1.95874	IPSC Only	IPSC Only	IPSC Only
ENSG00000198535	145741	C2CD4A	D0v20+D0v35 (UR) (increasing)	61.5321	H9 Only	H9 Only	H9 Only	ENSG00000113722	1044	CDX1	D0v20+D0v35 (UR) (increasing)	3.50711	IPSC Only	IPSC Only	IPSC Only
ENSG00000172478	79919	C2orf54	D0v20+D0v35 (UR) (increasing)	5.83758	Both	Both	Both	ENSG00000105388	1048	CEACAM5	D0v20+D0v35 (UR) (increasing)	3.44767	IPSC Only	IPSC Only	IPSC Only
ENSG00000187699	84281	C2orf88	D0v20+D0v35 (UR) (increasing)	1.69082	H9 Only	H9 Only	H9 Only	ENSG00000245848	1050	CEBPA	D0v20+D0v35 (UR) (increasing)	1.90397	IPSC Only	IPSC Only	IPSC Only
ENSG00000198590	339883	C3orf35	D0v20+D0v35 (UR) (increasing)	2.64693	H9 Only	H9 Only	H9 Only	ENSG00000159409	11189	CELF3	D0v20+D0v35 (UR) (increasing)	3.14945	IPSC Only	IPSC Only	IPSC Only
ENSG00000180044	401097	C3orf80	D0v20+D0v35 (UR) (increasing)	1.56039	H9 Only	H9 Only	H9 Only	ENSG00000184524	51286	CEND1	D0v20+D0v35 (UR) (increasing)	8.62222	IPSC Only	IPSC Only	IPSC Only
ENSG00000154274	55286	C4orf19	D0v20+D0v35 (UR) (increasing)	3.19935	H9 Only	H9 Only	H9 Only	ENSG00000172824	283848	CES4A	D0v20+D0v35 (UR) (increasing)	2.06832	IPSC Only	IPSC Only	IPSC Only
ENSG00000215217	134121	C5orf49	D0v20+D0v35 (UR) (increasing)	2.3081	H9 Only	H9 Only	H9 Only	ENSG00000163075	200373	CFAP221	D0v20+D0v35 (UR) (increasing)	2.08802	Both	Both	Both
ENSG00000039537	729	C6	D0v20+D0v35 (UR) (increasing)	19.3435	H9 Only	H9 Only	H9 Only	ENSG00000181378	255101	CFAP65	D0v20+D0v35 (UR) (increasing)	2.68183	IPSC Only	IPSC Only	IPSC Only
ENSG00000112539	168090	C6orf118	D0v20+D0v35 (UR) (increasing)	2.0868	H9 Only	H9 Only	H9 Only	ENSG00000205403	3426	CFI	D0v20+D0v35 (UR) (increasing)	2.65415	Both	Both	Both
ENSG00000112936	730	C7	D0v20+D0v35 (UR) (increasing)	65.6689	H9 Only	H9 Only	H9 Only	ENSG00000138135	9023	CH25H	D0v20+D0v35 (UR) (increasing)	2.50825	Both	Both	Both
ENSG00000153790	136895	C7orf31	D0v20+D0v35 (UR) (increasing)	1.58321	H9 Only	H9 Only	H9 Only	ENSG00000100604	1113	CHGA	D0v20+D0v35 (UR) (increasing)	1.78991	Both	Both	Both
ENSG00000183346	219621	CABCOCO1	D0v20+D0v35 (UR) (increasing)	2.73239	H9 Only	H9 Only	H9 Only	ENSG00000101204	1137	CHRNA4	D0v20+D0v35 (UR) (increasing)	1.92563	IPSC Only	IPSC Only	IPSC Only
ENSG00000157388	776	CACNA1D	D0v20+D0v35 (UR) (increasing)	5.44805	Both	Both	Both	ENSG00000138615	8483	CILP	D0v20+D0v35 (UR) (increasing)	4.75	IPSC Only	IPSC Only	IPSC Only
ENSG00000172137	794	CALB2	D0v20+D0v35 (UR) (increasing)	2.12399	H9 Only	H9 Only	H9 Only	ENSG00000016490	1179	CLCA1	D0v20+D0v35 (UR) (increasing)	3.50066	Both	Both	Both
ENSG00000145349	817	CAMK2D	D0v20+D0v35 (UR) (increasing)	4.21797	H9 Only	H9 Only	H9 Only	ENSG00000163347	9076	CLDN1	D0v20+D0v35 (UR) (increasing)	2.62324	IPSC Only	IPSC Only	IPSC Only
ENSG00000180881	84698	CAPS2	D0v20+D0v35 (UR) (increasing)	3.51283	H9 Only	H9 Only	H9 Only	ENSG00000013297	5010	CLDN11	D0v20+D0v35 (UR) (increasing)	1.59737	Both	Both	Both
ENSG00000152611	133690	CAPSL	D0v20+D0v35 (UR) (increasing)	2.35555	H9 Only	H9 Only	H9 Only	ENSG00000184113	7122	CLDN5	D0v20+D0v35 (UR) (increasing)	2.33148	IPSC Only	IPSC Only	IPSC Only
ENSG00000164326	9607	CARTPT	D0v20+D0v35 (UR) (increasing)	23.1427	Both	Both	Both	ENSG00000175416	1212	CLTB	D0v20+D0v35 (UR) (increasing)	1.85571	IPSC Only	IPSC Only	IPSC Only
ENSG00000118307	55259	CASC1	D0v20+D0v35 (UR) (increasing)	2.94218	H9 Only	H9 Only	H9 Only	ENSG00000174871	254263	CNIH2	D0v20+D0v35 (UR) (increasing)	1.95488	IPSC Only	IPSC Only	IPSC Only
ENSG00000166762	117155	CATSPER2	D0v20+D0v35 (UR) (increasing)	2.11006	H9 Only	H9 Only	H9 Only	ENSG00000149972	53942	CNTN5	D0v20+D0v35 (UR) (increasing)	1.64569	IPSC Only	IPSC Only	IPSC Only
ENSG00000105971	858	CAV2	D0v20+D0v35 (UR) (increasing)	3.21442	H9 Only	H9 Only	H9 Only	ENSG00000082293	1310	COL19A1	D0v20+D0v35 (UR) (increasing)	11.5875	Both	Both	Both
ENSG00000168497	8436	CAVIN2	D0v20+D0v35 (UR) (increasing)	5.58684	H9 Only	H9 Only	H9 Only	ENSG00000158270	81035	COLEC12	D0v20+D0v35 (UR) (increasing)	2.49059	Both	Both	Both
ENSG00000215126	150472	CBWD2	D0v20+D0v35 (UR) (increasing)	1.58889	H9 Only	H9 Only	H9 Only	ENSG00000047457	1356	CP	D0v20+D0v35 (UR) (increasing)	2.18902	IPSC Only	IPSC Only	IPSC Only
ENSG00000150636	79839	CCDC102B	D0v20+D0v35 (UR) (increasing)	4.77584	H9 Only	H9 Only	H9 Only	ENSG00000168993	10815	CPLX1	D0v20+D0v35 (UR) (increasing)	2.72816	IPSC Only	IPSC Only	IPSC Only
ENSG00000163081	151278	CCDC140	D0v20+D0v35 (UR) (increasing)	2.61965	Both	Both	Both	ENSG00000196353	131034	CPNE4	D0v20+D0v35 (UR) (increasing)	1.55349	Both	Both	Both
ENSG00000135205	57639	CCDC146	D0v20+D0v35 (UR) (increasing)	1.51277	H9 Only	H9 Only	H9 Only	ENSG00000106113	1395	CRHR2	D0v20+D0v35 (UR) (increasing)	2.02755	IPSC Only	IPSC Only	IPSC Only
ENSG00000153237	130940	CCDC148	D0v20+D0v35 (UR) (increasing)	1.8312	H9 Only	H9 Only	H9 Only	ENSG00000163499	1412	CRYBA2	D0v20+D0v35 (UR) (increasing)	33.4764	IPSC Only	IPSC Only	IPSC Only
ENSG00000120262	80129	CCDC170	D0v20+D0v35 (UR) (increasing)	4.36241	H9 Only	H9 Only	H9 Only	ENSG00000165475	51084	CRYL1	D0v20+D0v35 (UR) (increasing)	1.69984	IPSC Only	IPSC Only	IPSC Only
ENSG00000166960	374864	CCDC178	D0v20+D0v35 (UR) (increasing)	2.97566	H9 Only	H9 Only	H9 Only	ENSG00000183117	64478	CSMD1	D0v20+D0v35 (UR) (increasing)	1.81911	IPSC Only	IPSC Only	IPSC Only
ENSG00000091986	151887	CCDC80	D0v20+D0v35 (UR) (increasing)	10.282	H9 Only	H9 Only	H9 Only	ENSG00000169862	1501	CTNND2	D0v20+D0v35 (UR) (increasing)	1.68424	IPSC Only	IPSC Only	IPSC Only
ENSG00000260916	9236	CCPG1	D0v20+D0v35 (UR) (increasing)	2.42223	H9 Only	H9 Only	H9 Only	ENSG00000196188	1510	CTSE	D0v20+D0v35 (UR) (increasing)	1.724	Both	Both	Both
ENSG00000241399	9936	CD302	D0v20+D0v35 (UR) (increasing)	10.0695	H9 Only	H9 Only	H9 Only	ENSG00000205279	613212	CTXN3	D0v20+D0v35 (UR) (increasing)	4.24843	IPSC Only	IPSC Only	IPSC Only
ENSG00000135218	948	CD36	D0v20+D0v35 (UR) (increasing)	81.5281	Both	Both	Both	ENSG00000111249	23316	CUX2	D0v20+D0v35 (UR) (increasing)	1.97334	IPSC Only	IPSC Only	IPSC Only
ENSG00000164287	166979	CDC20B	D0v20+D0v35 (UR) (increasing)	32.4858	H9 Only	H9 Only	H9 Only	ENSG00000169429	3576	CXCL8	D0v20+D0v35 (UR) (increasing)	8.12627	Both	Both	Both
ENSG00000140937	1009	CDH11	D0v20+D0v35 (UR) (increasing)	6.59479	H9 Only	H9 Only	H9 Only	ENSG00000161544	114757	CYGB	D0v20+D0v35 (UR) (increasing)	5.96132	IPSC Only	IPSC Only	IPSC Only
ENSG00000154162	1010	CDH12	D0v20+D0v35 (UR) (increasing)	1.76707	H9 Only	H9 Only	H9 Only	ENSG00000140465	1543	CYP1A1	D0v20+D0v35 (UR) (increasing)	4.56059	IPSC Only	IPSC Only	IPSC Only
ENSG00000079112	1015	CDH17	D0v20+D0v35 (UR) (increasing)	10.895	H9 Only	H9 Only	H9 Only	ENSG00000152207	57105	CYSLTR2	D0v20+D0v35 (UR) (increasing)	1.68027	Both	Both	Both
ENSG00000113361	1004	CDH6	D0v20+D0v35 (UR) (increasing)	2.18094	H9 Only	H9 Only	H9 Only	ENSG00000126733	117154	DACH2	D0v20+D0v35 (UR) (increasing)	1.65835	IPSC Only	IPSC Only	IPSC Only
ENSG00000138395	65061	CDK15	D0v20+D0v35 (UR) (increasing)	27.5711	H9 Only	H9 Only	H9 Only	ENSG00000123454	1621	DBH	D0v20+D0v35 (UR) (increasing)	2.63295	IPSC Only	IPSC Only	IPSC Only
ENSG00000156345	23552	CDK20	D0v20+D0v35 (UR) (increasing)	1.80081	H9 Only	H9 Only	H9 Only	ENSG00000109851	120237	DBX1	D0v20+D0v35 (UR) (increasing)	8.60093	IPSC Only	IPSC Only	IPSC Only
ENSG00000147883	1030	CDKN2B	D0v20+D0v35 (UR) (increasing)	10.0191	H9 Only	H9 Only	H9 Only	ENSG00000170390	166614	DCLK2	D0v20+D0v35 (UR) (increasing)	1.57831	IPSC Only	IPSC Only	IPSC Only
ENSG00000129596	1036	CDO1	D0v20+D0v35 (UR) (increasing)	2.37363	H9 Only	H9 Only	H9 Only	ENSG00000011465	1634	DCN	D0v20+D0v35 (UR) (increasing)	2.99422	Both	Both	Both
ENSG00000165556	1045	CDX2	D0v20+D0v35 (UR) (increasing)	2.71109	H9 Only	H9 Only	H9 Only	ENSG00000175197	1649	DDIT3	D0v20+D0v35 (UR) (increasing)	3.77893	IPSC Only	IPSC Only	IPSC Only
ENSG00000086548	4680	CEACAM6	D0v20+D0v35 (UR) (increasing)	119.82	H9 Only	H9 Only	H9 Only	ENSG00000181418	23109	DDN	D0v20+D0v35 (UR) (increasing)	1.66973	IPSC Only	IPSC Only	IPSC Only
ENSG00000154240	201134	CEP112	D0v20+D0v35 (UR) (increasing)	2.33906	H9 Only	H9 Only	H9 Only	ENSG00000165507	11067	DEPP1	D0v20+D0v35 (UR) (increasing)	2.05037	IPSC Only	IPSC Only	IPSC Only
ENSG00000188452	375298	CERKL	D0v20+D0v35 (UR) (increasing)	2.22984	H9 Only	H9 Only	H9 Only	ENSG00000273032	25787	DGCR9	D0v20+D0v35 (UR) (increasing)	2.01347	IPSC Only	IPSC Only	IPSC Only
ENSG00000188931	257177	CFAP126	D0v20+D0v35 (UR) (increasing)	3.09075	H9 Only	H9 Only	H9 Only	ENSG00000211448	1734	DIO2	D0v20+D0v35 (UR) (increasing)	2.56834	Both	Both	Both
ENSG00000163075	200373	CFAP221	D0v20+D0v35 (UR) (increasing)	1.83971	Both	Both	Both	ENSG00000197406	1735	DIO3	D0v20+D0v35 (UR) (increasing)	4.64435	IPSC Only	IPSC Only	IPSC Only
ENSG00000197748	80217	CFAP43	D0v20+D0v35 (UR) (increasing)	2.49058	H9 Only	H9 Only	H9 Only	ENSG00000171462	65989	DLK2	D0v20+D0v35 (UR) (increasing)	1.73354	IPSC Only	IPSC Only	IPSC Only
ENSG00000206530	55779	CFAP44	D0v20+D0v35 (UR) (increasing)	3.28626	H9 Only	H9 Only	H9 Only	ENSG00000187908	1755	DMBT1	D0v20+D0v35 (UR) (increasing)	37.391	IPSC Only	IPSC Only	IPSC Only
ENSG00000165164	286464	CFAP47	D0v20+D0v35 (UR) (increasing)	2.9711	H9 Only	H9 Only	H9 Only	ENSG00000173253	10655	DMRT2	D0v20+D0v35 (UR) (increasing)	2.23337	IPSC Only	IPSC Only	IPSC Only
ENSG00000166596	146845	CFAP52	D0v20+D0v35 (UR) (increasing)	3.90936	H9 Only	H9 Only	H9 Only	ENSG00000158856	2039	DMTN	D0v20+D0v35 (UR) (increasing)	1.8725	IPSC Only	IPSC Only	IPSC Only
ENSG00000188596	144535	CFAP54	D0v20+D0v35 (UR) (increasing)	2.91524	H9 Only	H9 Only	H9 Only	ENSG00000224165	729723	DNAJC27-AS1	D0v20+D0v35 (UR) (increasing)	1.58669	IPSC Only	IPSC Only	IPSC Only
ENSG00000243710	149465	CFAP57	D0v20+D0v35 (UR) (increasing)	3.50818	H9 Only	H9 Only	H9 Only	ENSG00000272636	8447	DOC2B	D0v20+D0v35 (UR) (increasing)	2.76024	Both	Both	Both
ENSG00000089101	26074	CFAP61	D0v20+D0v35 (UR) (increasing)	5.39808	H9 Only	H9 Only	H9 Only	ENSG00000101134	55816	DOK5	D0v20+D0v35 (UR) (increasing)	1.78643	IPSC Only	IPSC Only	IPSC Only
ENSG00000156042	118491	CFAP70	D0v20+D0v35 (UR) (increasing)	6.9156	H9 Only	H9 Only	H9 Only	ENSG00000168631	135656	DPCR1	D0v20+D0v35 (UR) (increasing)	2.99069	IPSC Only	IPSC Only	IPSC Only
ENSG00000000971	3075	CFH	D0v20+D0v35 (UR) (increasing)	31.486	H9 Only	H9 Only	H9 Only	ENSG00000011332	8193	DPF1	D0v20+D0v35 (UR) (increasing)	2.53251	IPSC Only	IPSC Only	IPSC Only
ENSG00000205403	3426	CFI	D0v20+D0v35 (UR) (increasing)	16.9012	Both	Both	Both	ENSG00000197635	1803	DPP4	D0v20+D0v35 (UR) (increasing)	2.74394	Both	Both	Both
ENSG00000003402	8837	CFLAR	D0v20+D0v35 (UR) (increasing)	1.76074	H9 Only	H9 Only	H9 Only	ENSG00000151640	10570	DPYSL4	D0v20+D0v35 (UR) (increasing)	1.872	IPSC Only	IPSC Only	IPSC Only
ENSG00000001626	1080	CFTR	D0v20+D0v35 (UR) (increasing)	2.33763	H9 Only	H9 Only	H9 Only	ENSG00000157851	56896	DPYSL5	D0v20+D0v35 (UR) (increasing)	2.43843	IPSC Only	IPSC Only	IPSC Only
ENSG00000138135	9023	CH25H	D0v20+D0v35 (UR) (increasing)	21.1252	Both	Both	Both	ENSG00000184845	1812	DRD1	D0v20+D0v35 (UR) (increasing)	1.59713	IPSC Only	IPSC Only	IPSC Only
ENSG00000100604	1113	CHGA	D0v20+D0v35 (UR) (increasing)	9.46823	Both	Both	Both	ENSG00000149295	1813	DRD2	D0v20+D0v35 (UR) (increasing)	1.76804	IPSC Only	IPSC Only	IPSC Only
ENSG00000089199	1114	CHGB	D0v20+D0v35 (UR) (increasing)	1.78043	H9 Only	H9 Only	H9 Only	ENSG00000177103	57453	DSCAML1	D0v20+D0v35 (UR) (increasing)	1.63945	IPSC Only	IPSC Only	IPSC Only
ENSG00000198108	337876	CHSY3	D0v20+D0v35 (UR) (increasing)	1.55284	H9 Only	H9 Only	H9 Only	ENSG00000120129	1843	DUSP1	D0v20+D0v35 (UR) (increasing)	1.66093	IPSC Only	IPSC Only	IPSC Only
ENSG00000016490	1179	CLCA1	D0v20+D0v35 (UR) (increasing)	48.2688	Both	Both	Both	ENSG00000133878	78986	DUSP26	D0v20+D0v35 (UR) (increasing)	2.24908	IPSC Only	IPSC Only	IPSC Only
ENSG00000013297	5010	CLDN11	D0v20+D0v35 (UR) (increasing)	17.0356	Both	Both	Both	ENSG00000184545	1850	DUSP8	D0v20+D0v35 (UR) (increasing)	3.73908	IPSC Only	IPSC Only	IPSC Only
ENSG00000162994	130162	CLHC1	D0v20+D0v35 (UR) (increasing)	1.59943	H9 Only	H9 Only	H9 Only	ENSG00000124205	1908	EDN3	D0v20+D0v35 (UR) (increasing)	4.037	Both	Both	Both
ENSG00000112782	53405	CLIC5	D0v20+D0v35 (UR) (increasing)	4.77178	H9 Only	H9 Only	H9 Only	ENSG00000172771	90288	EFCAB12	D0v20+D0v35 (UR) (increasing)	2.29085	IPSC Only	IPSC Only	IPSC Only
ENSG00000115295	79745	CLIP4	D0v20+D0v35 (UR) (increasing)	3.24317	H9 Only	H9 Only	H9 Only	ENSG00000198759	25975	EGFL6	D0v20+D0v35 (UR) (increasing)	3.3344	Both	Both	Both
ENSG00000079101	27098	CLUL1	D0v20+D0v35 (UR) (increasing)	2.83463	H9 Only	H9 Only	H9 Only	ENSG00000164318	133584	EGFLAM	D0v20+D0v35 (UR) (increasing)	2.55585	IPSC Only	IPSC Only	IPSC Only
ENSG00000162368	51727	CMPK1	D0v20+D0v35 (UR) (increasing)	1.57332	H9 Only	H9 Only	H9 Only	ENSG00000214595	400954	EML6	D0v20+D0v35 (UR) (increasing)	2.86362	Both	Both	Both
ENSG00000113805	5067	CNTN3	D0v20+D0v35 (UR) (increasing)	2.70803	H9 Only	H9 Only	H9 Only	ENSG00000163064	2019	EN1	D0v20+D0v35 (UR) (increasing)	2.25843	IPSC Only	IPSC Only	IPSC Only
ENSG00000111799	1303	COL12A1	D0v20+D0v35 (UR) (increasing)	32.4218	H9 Only	H9 Only	H9 Only	ENSG00000164778	2020	EN2	D0v20+D0v35 (UR) (increasing)	3.0031	IPSC Only	IPSC Only	IPSC Only
ENSG00000082293	1310	COL19A1	D0v20+D0v35 (UR) (increasing)	2.90017	Both	Both	Both	ENSG00000088367	2036	EPB41L1	D0v20+D0v35 (UR) (increasing)	1.94645	IPSC Only	IPSC Only	IPSC Only
ENSG00000139219	1280	COL2A1	D0v20+D0v35 (UR) (increasing)	1.58854	H9 Only	H9 Only	H9 Only	ENSG00000112319	2070	EYA4	D0v20+D0v35 (UR) (increasing)	2.09488	Both	Both	Both
ENSG00000168542	1281	COL3A1	D0v20+D0v35 (UR) (increasing)	56.4419	H9 Only	H9 Only	H9 Only	ENSG00000198734	2153	F5	D0v20+D0v35 (UR) (increasing)	3.0022	Both	Both	Both
ENSG00000163359	1293	COL6A3	D0v20+D0v35 (UR) (increasing)	73.2105	H9 Only	H9 Only	H9 Only	ENSG00000163586	2168	FABP1	D0v20+D0v35 (UR) (increasing)	31.2103	Both	Both	Both
ENSG00000206384	131873	COL6A6	D0v20+D0v35 (UR) (increasing)	28.8369	H9 Only	H9 Only	H9 Only	ENSG00000135472	23017	FAIM2	D0v20+D0v35 (UR) (increasing)	2.2618	IPSC Only	IPSC Only	IPSC Only
ENSG00000158270	81035	COLEC12	D0v20+D0v35 (UR) (increasing)	15.567	Both	Both	Both	ENSG00000168309	11170	FAM107A	D0v20+D0v35 (UR) (increasing)	5.26114	Both	Both	Both
ENSG00000145244	10699	CORIN	D0v20+D0v35 (UR) (increasing)	1.65141	H9 Only	H9 Only	H9 Only	ENSG00000169122	90362	FAM110B	D0v20+D0v35 (UR) (increasing)	1.55663	IPSC Only	IPSC Only	IPSC Only
ENSG00000236088	100874058	COX10-AS1	D0v20+D0v35 (UR) (increasing)	1.50367	H9 Only	H9 Only	H9 Only	ENSG00000139438	84915	FAM222A	D0v20+D0v35 (UR) (increasing)	1.559	IPSC Only	IPSC Only	IPSC Only
ENSG00000128510	51200	CPA4	D0v20+D0v35 (UR) (increasing)	7.84312	H9 Only	H9 Only	H9 Only	ENSG00000205085	346653	FAM71F2	D0v20+D0v35 (UR) (increasing)	1.50911	IPSC Only	IPSC Only	IPSC Only
ENSG00000106034	79974	CPED1	D0v20+D0v35 (UR) (increasing)	38.6139	H9 Only	H9 Only	H9 Only	ENSG00000157470	145773	FAM81A	D0v20+D0v35 (UR) (increasing)	1.52048	IPSC Only	IPSC Only	IPSC Only
ENSG00000135678	1368	CPM	D0v20+D0v35 (UR) (increasing)	2.06606	H9 Only	H9 Only	H9 Only	ENSG00000078098	2191	FAP	D0v20+D0v35 (UR) (increasing)	2.11049	Both	Both	Both
ENSG00000196353	131034	CPNE4	D0v20+D0v35 (UR) (increasing)	5.4354	Both	Both	Both	ENSG00000214814	654463	FER1L6	D0v20+D0v35 (UR) (increasing)	2.26127	Both	Both	Both
ENSG00000146592	9586	CREB5	D0v20+D0v35 (UR) (increasing)	1.92971	H9 Only	H9 Only	H9 Only	ENSG00000171560	2243	FGA	D0v20+D0v35 (UR) (increasing)	4.73495	Both	Both	Both
ENSG00000147571	1392	CRH	D0v20+D0v35 (UR) (increasing)	3.46529	H9 Only	H9 Only	H9 Only	ENSG00000171564	2244	FGB	D0v20+D0v35 (UR) (increasing)	1.56195	Both	Both	Both
ENSG00000005469	54677	CROT	D0v20+D0v35 (UR) (increasing)	2.66391	H9 Only	H9 Only	H9 Only	ENSG00000127084	89846	FGD3	D0v20+D0v35 (UR) (increasing)	3.63067	IPSC Only	IPSC Only	IPSC Only
ENSG00000213139	1427	CRYGS	D0v20+D0v35 (UR) (increasing)	5.19576	H9 Only	H9 Only	H9 Only	ENSG00000243319	283480	FGF14-IT1	D0v20+D0v35 (UR) (increasing)	2.47466	IPSC Only	IPSC Only	IPSC Only
ENSG00000196188	1510	CTSE	D0v20+D0v35 (UR) (increasing)	4.03341	Both	Both	Both	ENSG00000140285	2252	FGF7	D0v20+D0v35 (UR) (increasing)	2.16148	Both	Both	Both
ENSG00000256043	1519	CTSO	D0v20+D0v35 (UR) (increasing)	3.67387	H9 Only	H9 Only	H9 Only	ENSG00000168386	11259	FILIP1L	D0v20+D0v35 (UR) (increasing)	3.88439	Both	Both	Both
ENSG00000163131	1520	CTSS	D0v20+D0v35 (UR) (increasing)	19.5617	H9 Only	H9 Only	H9 Only	ENSG00000126500	23769	FLRT1	D0v20+D0v35 (UR) (increasing)	1.97986	IPSC Only	IPSC Only	IPSC Only
ENSG00000107611	8029	CUBN	D0v20+D0v35 (UR) (increasing)	4.11107	H9 Only	H9 Only	H9 Only	ENSG00000172568	408263	FNDC9	D0v20+D0v35 (UR) (increasing)	3.63757	IPSC Only	IPSC Only	IPSC Only
ENSG00000163739	2919	CXCL1	D0v20+D0v35 (UR) (increasing)	11.5987	H9 Only	H9 Only	H9 Only	ENSG00000183090	166752	FREM3	D0v20+D0v35 (UR) (increasing)	7.70171	IPSC Only	IPSC Only	IPSC Only
ENSG00000169429	3576	CXCL8	D0v20+D0v35 (UR) (increasing)	52.5911	Both	Both	Both	ENSG00000147234	84443	FRMPD3	D0v20+D0v35 (UR) (increasing)	1.89688	IPSC Only	IPSC Only	IPSC Only
ENSG00000138061	1545	CYP1B1	D0v20+D0v35 (UR) (increasing)	39.6091	H9 Only	H9 Only	H9 Only	ENSG00000089356	5349	FXYD3	D0v20+D0v35 (UR) (increasing)	1.86682	IPSC Only	IPSC Only	IPSC Only
ENSG00000019186	1591	CYP24A1	D0v20+D0v35 (UR) (increasing)	19.8798	H9 Only	H9 Only	H9 Only	ENSG00000250208	440119	FZD10-AS1	D0v20+D0v35 (UR) (increasing)	3.22381	IPSC Only	IPSC Only	IPSC Only
ENSG00000003137	56603	CYP26B1	D0v20+D0v35 (UR) (increasing)	8.23514	H9 Only	H9 Only	H9 Only	ENSG00000136928	9568	GABBR2	D0v20+D0v35 (UR) (increasing)	1.57896	IPSC Only	IPSC Only	IPSC Only
ENSG00000172817	9420	CYP7B1	D0v20+D0v35 (UR) (increasing)	2.36479	H9 Only	H9 Only	H9 Only	ENSG00000146276	2569	GABRR1	D0v20+D0v35 (UR) (increasing)	1.63954	IPSC Only	IPSC Only	IPSC Only
ENSG00000152207	57105	CYSLTR2	D0v20+D0v35 (UR) (increasing)	9.59384	Both	Both	Both	ENSG00000131386	117248	GALNT15	D0v20+D0v35 (UR) (increasing)	1.74632	Both	Both	Both
ENSG00000198727	4519	CYTB	D0v20+D0v35 (UR) (increasing)	3.0394	H9 Only	H9 Only	H9 Only	ENSG00000100626	57452	GALNT16	D0v20+D0v35 (UR) (increasing)	2.83187	Both	Both	Both
ENSG00000153071	1601	DAB2	D0v20+D0v35 (UR) (increasing)	8.8199	H9 Only	H9 Only	H9 Only	ENSG00000182870	50614	GALNT9	D0v20+D0v35 (UR) (increasing)	4.18329	IPSC Only	IPSC Only	IPSC Only
ENSG00000123977	164781	DAW1	D0v20+D0v35 (UR) (increasing)	2.23982	H9 Only	H9 Only	H9 Only	ENSG00000184502	2520	GAST	D0v20+D0v35 (UR) (increasing)	1.88885	IPSC Only	IPSC Only	IPSC Only
ENSG00000170959	341019	DCDC1	D0v20+D0v35 (UR) (increasing)	3.65026	H9 Only	H9 Only	H9 Only	ENSG00000179348	2624	GATA2	D0v20+D0v35 (UR) (increasing)	8.09589	IPSC Only	IPSC Only	IPSC Only
ENSG00000146038	51473	DCDC2	D0v20+D0v35 (UR) (increasing)	4.24861	H9 Only	H9 Only	H9 Only	ENSG00000130700	140628	GATA5	D0v20+D0v35 (UR) (increasing)	2.87039	IPSC Only	IPSC Only	IPSC Only
ENSG00000011465	1634	DCN	D0v20+D0v35 (UR) (increasing)	25.8414	Both	Both	Both	ENSG00000115263	2641	GCG	D0v20+D0v35 (UR) (increasing)	4.42233	Both	Both	Both
ENSG00000162733	4921	DDR2	D0v20+D0v35 (UR) (increasing)	26.5929	H9 Only	H9 Only	H9 Only	ENSG00000147174	93953	GCNA	D0v20+D0v35 (UR) (increasing)	1.53078	IPSC Only	IPSC Only	IPSC Only
ENSG00000165325	159989	DEUP1	D0v20+D0v35 (UR) (increasing)	2.58861	H9 Only	H9 Only	H9 Only	ENSG00000140297	9245	GCNT3	D0v20+D0v35 (UR) (increasing)	10.1651	Both	Both	Both
ENSG00000058866	1608	DGKG	D0v20+D0v35 (UR) (increasing)	2.11754	H9 Only	H9 Only	H9 Only	ENSG00000119125	9615	GDA	D0v20+D0v35 (UR) (increasing)	3.06213	Both	Both	Both
ENSG00000102780	160851	DGKH	D0v20+D0v35 (UR) (increasing)	1.53329	H9 Only	H9 Only	H9 Only	ENSG00000143869	151449	GDF7	D0v20+D0v35 (UR) (increasing)	6.62818	Both	Both	Both
ENSG00000211448	1734	DIO2	D0v20+D0v35 (UR) (increasing)	7.56101	Both	Both	Both	ENSG00000168621	2668	GDNF	D0v20+D0v35 (UR) (increasing)	1.68058	IPSC Only	IPSC Only	IPSC Only
ENSG00000162595	9077	DIRAS3	D0v20+D0v35 (UR) (increasing)	1.76152	H9 Only	H9 Only	H9 Only	ENSG00000168546	2675	GFRA2	D0v20+D0v35 (UR) (increasing)	1.67073	IPSC Only	IPSC Only	IPSC Only
ENSG00000155011	27123	DKK2	D0v20+D0v35 (UR) (increasing)	8.56829	H9 Only	H9 Only	H9 Only	ENSG00000146013	2676	GFRA3	D0v20+D0v35 (UR) (increasing)	1.72484	IPSC Only	IPSC Only	IPSC Only
ENSG00000164741	10395	DLC1	D0v20+D0v35 (UR) (increasing)	6.7729	H9 Only	H9 Only	H9 Only	ENSG00000134812	2694	GIF	D0v20+D0v35 (UR) (increasing)	16.5248	IPSC Only	IPSC Only	IPSC Only
ENSG00000185559	8788	DLK1	D0v20+D0v35 (UR) (increasing)	3.12474	H9 Only	H9 Only	H9 Only	ENSG00000145451	8001	GLRA3	D0v20+D0v35 (UR) (increasing)	1.50109	IPSC Only	IPSC Only	IPSC Only
ENSG00000198947	1756	DMD	D0v20+D0v35 (UR) (increasing)	1.61536	H9 Only	H9 Only	H9 Only	ENSG00000087258	2775	GNAO1	D0v20+D0v35 (UR) (increasing)	1.88086	IPSC Only	IPSC Only	IPSC Only
ENSG00000154099	123872	DNAAF1	D0v20+D0v35 (UR) (increasing)	7.49183	H9 Only	H9 Only	H9 Only	ENSG00000155265	401647	GOLGA7B	D0v20+D0v35 (UR) (increasing)	2.22171	IPSC Only	IPSC Only	IPSC Only
ENSG00000197653	196385	DNAH10	D0v20+D0v35 (UR) (increasing)	2.07604	H9 Only	H9 Only	H9 Only	ENSG00000123901	10888	GPR83	D0v20+D0v35 (UR) (increasing)	1.74321	Both	Both	Both
ENSG00000174844	201625	DNAH12	D0v20+D0v35 (UR) (increasing)	5.87489	H9 Only	H9 Only	H9 Only	ENSG00000013588	9052	GPRC5A	D0v20+D0v35 (UR) (increasing)	5.43351	IPSC Only	IPSC Only	IPSC Only
ENSG00000039139	1767	DNAH5	D0v20+D0v35 (UR) (increasing)	2.0214	H9 Only	H9 Only	H9 Only	ENSG00000169258	114787	GPRIN1	D0v20+D0v35 (UR) (increasing)	2.02919	IPSC Only	IPSC Only	IPSC Only
ENSG00000115423	1768	DNAH6	D0v20+D0v35 (UR) (increasing)	1.8754	H9 Only	H9 Only	H9 Only	ENSG00000176153	2877	GPX2	D0v20+D0v35 (UR) (increasing)	6.69185	IPSC Only	IPSC Only	IPSC Only
ENSG00000118997	56171	DNAH7	D0v20+D0v35 (UR) (increasing)	2.73267	H9 Only	H9 Only	H9 Only	ENSG00000196208	9687	GREB1	D0v20+D0v35 (UR) (increasing)	2.44627	IPSC Only	IPSC Only	IPSC Only
ENSG00000007174	1770	DNAH9	D0v20+D0v35 (UR) (increasing)	3.0971	H9 Only	H9 Only	H9 Only	ENSG00000182771	2894	GRID1	D0v20+D0v35 (UR) (increasing)	3.7354	Both	Both	Both
ENSG00000108176	56521	DNAJC12	D0v20+D0v35 (UR) (increasing)	1.76232	H9 Only	H9 Only	H9 Only	ENSG00000273079	2904	GRIN2B	D0v20+D0v35 (UR) (increasing)	2.12963	IPSC Only	IPSC Only	IPSC Only
ENSG00000230630	100628315	DNM3OS	D0v20+D0v35 (UR) (increasing)	6.80154	H9 Only	H9 Only	H9 Only	ENSG00000152822	2911	GRM1	D0v20+D0v35 (UR) (increasing)	1.78064	IPSC Only	IPSC Only	IPSC Only
ENSG00000272636	8447	DOC2B	D0v20+D0v35 (UR) (increasing)	2.20222	Both	Both	Both	ENSG00000168959	2915	GRM5	D0v20+D0v35 (UR) (increasing)	1.73137	IPSC Only	IPSC Only	IPSC Only
ENSG00000197635	1803	DPP4	D0v20+D0v35 (UR) (increasing)	3.84389	Both	Both	Both	ENSG00000196277	2917	GRM7	D0v20+D0v35 (UR) (increasing)	1.96382	IPSC Only	IPSC Only	IPSC Only
ENSG00000177990	283417	DPY19L2	D0v20+D0v35 (UR) (increasing)	1.78846	H9 Only	H9 Only	H9 Only	ENSG00000169181	146395	GSG1L	D0v20+D0v35 (UR) (increasing)	2.5088	IPSC Only	IPSC Only	IPSC Only
ENSG00000157856	92749	DRC1	D0v20+D0v35 (UR) (increasing)	4.3771	H9 Only	H9 Only	H9 Only	ENSG00000180613	170825	GSX2	D0v20+D0v35 (UR) (increasing)	1.58057	IPSC Only	IPSC Only	IPSC Only
ENSG00000138036	51626	DYNC2LI1	D0v20+D0v35 (UR) (increasing)	1.50588	H9 Only	H9 Only	H9 Only	ENSG00000111713	2998	GYS2	D0v20+D0v35 (UR) (increasing)	1.84408	IPSC Only	IPSC Only	IPSC Only
ENSG00000168589	83657	DYNLRB2	D0v20+D0v35 (UR) (increasing)	6.37333	H9 Only	H9 Only	H9 Only	ENSG00000130600	283120	H19	D0v20+D0v35 (UR) (increasing)	1.51014	Both	Both	Both
ENSG00000124205	1908	EDN3	D0v20+D0v35 (UR) (increasing)	14.4539	Both	Both	Both	ENSG00000148702	3026	HABP2	D0v20+D0v35 (UR) (increasing)	2.24326	Both	Both	Both
ENSG00000034239	79645	EFCAB1	D0v20+D0v35 (UR) (increasing)	4.71416	H9 Only	H9 Only	H9 Only	ENSG00000164107	9464	HAND2	D0v20+D0v35 (UR) (increasing)	9.07793	IPSC Only	IPSC Only	IPSC Only
ENSG00000186976	64800	EFCAB6	D0v20+D0v35 (UR) (increasing)	2.49462	H9 Only	H9 Only	H9 Only	ENSG00000237125	79804	HAND2-AS1	D0v20+D0v35 (UR) (increasing)	2.78297	IPSC Only	IPSC Only	IPSC Only
ENSG00000096093	114327	EFHC1	D0v20+D0v35 (UR) (increasing)	1.51922	H9 Only	H9 Only	H9 Only	ENSG00000137252	3062	HCRTR2	D0v20+D0v35 (UR) (increasing)	1.81718	IPSC Only	IPSC Only	IPSC Only
ENSG00000198759	25975	EGFL6	D0v20+D0v35 (UR) (increasing)	50.0556	Both	Both	Both	ENSG00000051108	9709	HERPUD1	D0v20+D0v35 (UR) (increasing)	1.65713	IPSC Only	IPSC Only	IPSC Only
ENSG00000146648	1956	EGFR	D0v20+D0v35 (UR) (increasing)	9.11925	H9 Only	H9 Only	H9 Only	ENSG00000113924	3081	HGD	D0v20+D0v35 (UR) (increasing)	3.14934	Both	Both	Both
ENSG00000135373	26298	EHF	D0v20+D0v35 (UR) (increasing)	2.95527	H9 Only	H9 Only	H9 Only	ENSG00000164161	64399	HHIP	D0v20+D0v35 (UR) (increasing)	2.14536	IPSC Only	IPSC Only	IPSC Only
ENSG00000164035	51705	EMCN	D0v20+D0v35 (UR) (increasing)	105.818	H9 Only	H9 Only	H9 Only	ENSG00000114455	11148	HHLA2	D0v20+D0v35 (UR) (increasing)	12.1778	Both	Both	Both
ENSG00000165521	161436	EML5	D0v20+D0v35 (UR) (increasing)	1.95217	H9 Only	H9 Only	H9 Only	ENSG00000127124	59269	HIVEP3	D0v20+D0v35 (UR) (increasing)	1.68534	IPSC Only	IPSC Only	IPSC Only
ENSG00000214595	400954	EML6	D0v20+D0v35 (UR) (increasing)	1.52012	Both	Both	Both	ENSG00000134240	3158	HMGCS2	D0v20+D0v35 (UR) (increasing)	2.21232	Both	Both	Both
ENSG00000134531	2012	EMP1	D0v20+D0v35 (UR) (increasing)	48.8323	H9 Only	H9 Only	H9 Only	ENSG00000135100	6927	HNF1A	D0v20+D0v35 (UR) (increasing)	16.0388	IPSC Only	IPSC Only	IPSC Only
ENSG00000170370	2018	EMX2	D0v20+D0v35 (UR) (increasing)	4.88614	H9 Only	H9 Only	H9 Only	ENSG00000164749	3174	HNF4G	D0v20+D0v35 (UR) (increasing)	1.90976	IPSC Only	IPSC Only	IPSC Only
ENSG00000229847	196047	EMX2OS	D0v20+D0v35 (UR) (increasing)	4.84622	H9 Only	H9 Only	H9 Only	ENSG00000105996	3199	HOXA2	D0v20+D0v35 (UR) (increasing)	1.72531	IPSC Only	IPSC Only	IPSC Only
ENSG00000188316	387712	ENO4	D0v20+D0v35 (UR) (increasing)	1.6813	H9 Only	H9 Only	H9 Only	ENSG00000106006	3203	HOXA6	D0v20+D0v35 (UR) (increasing)	3.48509	IPSC Only	IPSC Only	IPSC Only
ENSG00000136960	5168	ENPP2	D0v20+D0v35 (UR) (increasing)	5.47031	H9 Only	H9 Only	H9 Only	ENSG00000230148	100874362	HOXB-AS1	D0v20+D0v35 (UR) (increasing)	4.08087	IPSC Only	IPSC Only	IPSC Only
ENSG00000133106	94240	EPSTI1	D0v20+D0v35 (UR) (increasing)	6.74175	H9 Only	H9 Only	H9 Only	ENSG00000168453	55806	HR	D0v20+D0v35 (UR) (increasing)	5.55699	IPSC Only	IPSC Only	IPSC Only
ENSG00000124882	2069	EREG	D0v20+D0v35 (UR) (increasing)	10.2363	H9 Only	H9 Only	H9 Only	ENSG00000135116	8739	HRK	D0v20+D0v35 (UR) (increasing)	1.99213	IPSC Only	IPSC Only	IPSC Only
ENSG00000086619	56605	ERO1B	D0v20+D0v35 (UR) (increasing)	7.3253	H9 Only	H9 Only	H9 Only	ENSG00000086696	3294	HSD17B2	D0v20+D0v35 (UR) (increasing)	3.59178	IPSC Only	IPSC Only	IPSC Only
ENSG00000139055	121506	ERP27	D0v20+D0v35 (UR) (increasing)	7.80444	H9 Only	H9 Only	H9 Only	ENSG00000203857	3283	HSD3B1	D0v20+D0v35 (UR) (increasing)	23.7907	IPSC Only	IPSC Only	IPSC Only
ENSG00000164283	11082	ESM1	D0v20+D0v35 (UR) (increasing)	11.0468	H9 Only	H9 Only	H9 Only	ENSG00000283122	57061	HYMAI	D0v20+D0v35 (UR) (increasing)	4.01646	Both	Both	Both
ENSG00000112319	2070	EYA4	D0v20+D0v35 (UR) (increasing)	12.9333	Both	Both	Both	ENSG00000119922	3433	IFIT2	D0v20+D0v35 (UR) (increasing)	2.38139	IPSC Only	IPSC Only	IPSC Only
ENSG00000164220	2151	F2RL2	D0v20+D0v35 (UR) (increasing)	35.9908	H9 Only	H9 Only	H9 Only	ENSG00000167244	3481	IGF2	D0v20+D0v35 (UR) (increasing)	3.07078	Both	Both	Both
ENSG00000198734	2153	F5	D0v20+D0v35 (UR) (increasing)	4.43661	Both	Both	Both	ENSG00000099869	51214	IGF2-AS	D0v20+D0v35 (UR) (increasing)	2.82087	IPSC Only	IPSC Only	IPSC Only
ENSG00000163586	2168	FABP1	D0v20+D0v35 (UR) (increasing)	3.58517	Both	Both	Both	ENSG00000204866	147920	IGFL2	D0v20+D0v35 (UR) (increasing)	6.19428	IPSC Only	IPSC Only	IPSC Only
ENSG00000168309	11170	FAM107A	D0v20+D0v35 (UR) (increasing)	28.7357	Both	Both	Both	ENSG00000163501	3549	IHH	D0v20+D0v35 (UR) (increasing)	4.17115	IPSC Only	IPSC Only	IPSC Only
ENSG00000147724	51059	FAM135B	D0v20+D0v35 (UR) (increasing)	3.21729	H9 Only	H9 Only	H9 Only	ENSG00000110324	3587	IL10RA	D0v20+D0v35 (UR) (increasing)	2.24289	IPSC Only	IPSC Only	IPSC Only
ENSG00000183807	221303	FAM162B	D0v20+D0v35 (UR) (increasing)	1.87321	H9 Only	H9 Only	H9 Only	ENSG00000163083	3625	INHBB	D0v20+D0v35 (UR) (increasing)	2.49688	IPSC Only	IPSC Only	IPSC Only
ENSG00000182103	220382	FAM181B	D0v20+D0v35 (UR) (increasing)	2.20464	H9 Only	H9 Only	H9 Only	ENSG00000254647	3630	INS	D0v20+D0v35 (UR) (increasing)	248.091	IPSC Only	IPSC Only	IPSC Only
ENSG00000188916	642938	FAM196A	D0v20+D0v35 (UR) (increasing)	2.36628	H9 Only	H9 Only	H9 Only	ENSG00000130518	80726	IQCN	D0v20+D0v35 (UR) (increasing)	3.01113	IPSC Only	IPSC Only	IPSC Only
ENSG00000164125	51313	FAM198B	D0v20+D0v35 (UR) (increasing)	2.35236	H9 Only	H9 Only	H9 Only	ENSG00000177508	79191	IRX3	D0v20+D0v35 (UR) (increasing)	2.92161	IPSC Only	IPSC Only	IPSC Only
ENSG00000248429	285505	FAM198B-AS1	D0v20+D0v35 (UR) (increasing)	7.15756	H9 Only	H9 Only	H9 Only	ENSG00000176842	10265	IRX5	D0v20+D0v35 (UR) (increasing)	1.52717	IPSC Only	IPSC Only	IPSC Only
ENSG00000179813	144809	FAM216B	D0v20+D0v35 (UR) (increasing)	3.75692	H9 Only	H9 Only	H9 Only	ENSG00000175329	91464	ISX	D0v20+D0v35 (UR) (increasing)	2.49588	IPSC Only	IPSC Only	IPSC Only
ENSG00000183508	54855	FAM46C	D0v20+D0v35 (UR) (increasing)	2.14357	H9 Only	H9 Only	H9 Only	ENSG00000144668	3680	ITGA9	D0v20+D0v35 (UR) (increasing)	2.52783	IPSC Only	IPSC Only	IPSC Only
ENSG00000189157	100129583	FAM47E	D0v20+D0v35 (UR) (increasing)	3.02626	H9 Only	H9 Only	H9 Only	ENSG00000151655	3698	ITIH2	D0v20+D0v35 (UR) (increasing)	3.75562	IPSC Only	IPSC Only	IPSC Only
ENSG00000153347	153643	FAM81B	D0v20+D0v35 (UR) (increasing)	6.09507	H9 Only	H9 Only	H9 Only	ENSG00000179914	55600	ITLN1	D0v20+D0v35 (UR) (increasing)	71.5646	Both	Both	Both
ENSG00000182118	375061	FAM89A	D0v20+D0v35 (UR) (increasing)	13.0361	H9 Only	H9 Only	H9 Only	ENSG00000154721	58494	JAM2	D0v20+D0v35 (UR) (increasing)	4.5102	IPSC Only	IPSC Only	IPSC Only
ENSG00000203780	92565	FANK1	D0v20+D0v35 (UR) (increasing)	6.17095	H9 Only	H9 Only	H9 Only	ENSG00000177301	3737	KCNA2	D0v20+D0v35 (UR) (increasing)	1.61845	IPSC Only	IPSC Only	IPSC Only
ENSG00000078098	2191	FAP	D0v20+D0v35 (UR) (increasing)	6.18477	Both	Both	Both	ENSG00000177272	3738	KCNA3	D0v20+D0v35 (UR) (increasing)	1.59289	IPSC Only	IPSC Only	IPSC Only
ENSG00000144152	129804	FBLN7	D0v20+D0v35 (UR) (increasing)	2.38961	H9 Only	H9 Only	H9 Only	ENSG00000129159	3746	KCNC1	D0v20+D0v35 (UR) (increasing)	2.19145	IPSC Only	IPSC Only	IPSC Only
ENSG00000156804	114907	FBXO32	D0v20+D0v35 (UR) (increasing)	4.98972	H9 Only	H9 Only	H9 Only	ENSG00000171385	3752	KCND3	D0v20+D0v35 (UR) (increasing)	2.00212	Both	Both	Both
ENSG00000157107	115548	FCHO2	D0v20+D0v35 (UR) (increasing)	1.61016	H9 Only	H9 Only	H9 Only	ENSG00000159197	9992	KCNE2	D0v20+D0v35 (UR) (increasing)	3.65589	IPSC Only	IPSC Only	IPSC Only
ENSG00000214814	654463	FER1L6	D0v20+D0v35 (UR) (increasing)	3.63671	Both	Both	Both	ENSG00000152049	23704	KCNE4	D0v20+D0v35 (UR) (increasing)	6.28634	IPSC Only	IPSC Only	IPSC Only
ENSG00000171560	2243	FGA	D0v20+D0v35 (UR) (increasing)	4.07195	Both	Both	Both	ENSG00000055118	3757	KCNH2	D0v20+D0v35 (UR) (increasing)	1.68171	IPSC Only	IPSC Only	IPSC Only
ENSG00000171564	2244	FGB	D0v20+D0v35 (UR) (increasing)	3.19208	Both	Both	Both	ENSG00000280650	359822	KCNIP4-IT1	D0v20+D0v35 (UR) (increasing)	2.18867	IPSC Only	IPSC Only	IPSC Only
ENSG00000070193	2255	FGF10	D0v20+D0v35 (UR) (increasing)	11.0673	H9 Only	H9 Only	H9 Only	ENSG00000153822	3773	KCNJ16	D0v20+D0v35 (UR) (increasing)	2.60564	Both	Both	Both
ENSG00000140285	2252	FGF7	D0v20+D0v35 (UR) (increasing)	25.7184	Both	Both	Both	ENSG00000162989	3760	KCNJ3	D0v20+D0v35 (UR) (increasing)	1.52232	Both	Both	Both
ENSG00000189283	2272	FHIT	D0v20+D0v35 (UR) (increasing)	3.25805	H9 Only	H9 Only	H9 Only	ENSG00000157542	3763	KCNJ6	D0v20+D0v35 (UR) (increasing)	4.3283	IPSC Only	IPSC Only	IPSC Only
ENSG00000168386	11259	FILIP1L	D0v20+D0v35 (UR) (increasing)	7.28469	Both	Both	Both	ENSG00000162728	3765	KCNJ9	D0v20+D0v35 (UR) (increasing)	1.80002	IPSC Only	IPSC Only	IPSC Only
ENSG00000122642	11328	FKBP9	D0v20+D0v35 (UR) (increasing)	3.74893	H9 Only	H9 Only	H9 Only	ENSG00000100433	54207	KCNK10	D0v20+D0v35 (UR) (increasing)	1.74796	IPSC Only	IPSC Only	IPSC Only
ENSG00000151702	2313	FLI1	D0v20+D0v35 (UR) (increasing)	6.922	H9 Only	H9 Only	H9 Only	ENSG00000171303	3777	KCNK3	D0v20+D0v35 (UR) (increasing)	1.50219	IPSC Only	IPSC Only	IPSC Only
ENSG00000185070	23768	FLRT2	D0v20+D0v35 (UR) (increasing)	2.28437	H9 Only	H9 Only	H9 Only	ENSG00000169427	51305	KCNK9	D0v20+D0v35 (UR) (increasing)	12.5473	IPSC Only	IPSC Only	IPSC Only
ENSG00000125848	23767	FLRT3	D0v20+D0v35 (UR) (increasing)	2.61754	H9 Only	H9 Only	H9 Only	ENSG00000075043	3785	KCNQ2	D0v20+D0v35 (UR) (increasing)	3.003	IPSC Only	IPSC Only	IPSC Only
ENSG00000010932	2326	FMO1	D0v20+D0v35 (UR) (increasing)	23.7143	H9 Only	H9 Only	H9 Only	ENSG00000156486	3788	KCNS2	D0v20+D0v35 (UR) (increasing)	1.76572	IPSC Only	IPSC Only	IPSC Only
ENSG00000115414	2335	FN1	D0v20+D0v35 (UR) (increasing)	6.89351	H9 Only	H9 Only	H9 Only	ENSG00000182329	100652824	KIAA2012	D0v20+D0v35 (UR) (increasing)	2.22676	IPSC Only	IPSC Only	IPSC Only
ENSG00000075426	2355	FOSL2	D0v20+D0v35 (UR) (increasing)	4.1789	H9 Only	H9 Only	H9 Only	ENSG00000116852	23046	KIF21B	D0v20+D0v35 (UR) (increasing)	1.97132	IPSC Only	IPSC Only	IPSC Only
ENSG00000054598	2296	FOXC1	D0v20+D0v35 (UR) (increasing)	12.4899	H9 Only	H9 Only	H9 Only	ENSG00000149571	84623	KIRREL3	D0v20+D0v35 (UR) (increasing)	3.01118	IPSC Only	IPSC Only	IPSC Only
ENSG00000186564	2306	FOXD2	D0v20+D0v35 (UR) (increasing)	6.98894	H9 Only	H9 Only	H9 Only	ENSG00000136826	9314	KLF4	D0v20+D0v35 (UR) (increasing)	1.9085	IPSC Only	IPSC Only	IPSC Only
ENSG00000164916	221937	FOXK1	D0v20+D0v35 (UR) (increasing)	1.69132	H9 Only	H9 Only	H9 Only	ENSG00000170477	3851	KRT4	D0v20+D0v35 (UR) (increasing)	9.06384	Both	Both	Both
ENSG00000128573	93986	FOXP2	D0v20+D0v35 (UR) (increasing)	2.08365	H9 Only	H9 Only	H9 Only	ENSG00000204889	125115	KRT40	D0v20+D0v35 (UR) (increasing)	7.18817	IPSC Only	IPSC Only	IPSC Only
ENSG00000164379	94234	FOXQ1	D0v20+D0v35 (UR) (increasing)	1.64108	H9 Only	H9 Only	H9 Only	ENSG00000198910	3897	L1CAM	D0v20+D0v35 (UR) (increasing)	1.94109	IPSC Only	IPSC Only	IPSC Only
ENSG00000111816	2444	FRK	D0v20+D0v35 (UR) (increasing)	5.12649	H9 Only	H9 Only	H9 Only	ENSG00000053747	3909	LAMA3	D0v20+D0v35 (UR) (increasing)	3.98497	IPSC Only	IPSC Only	IPSC Only
ENSG00000172159	257019	FRMD3	D0v20+D0v35 (UR) (increasing)	4.10339	H9 Only	H9 Only	H9 Only	ENSG00000091128	22798	LAMB4	D0v20+D0v35 (UR) (increasing)	2.19525	IPSC Only	IPSC Only	IPSC Only
ENSG00000187889	199920	FYB2	D0v20+D0v35 (UR) (increasing)	3.74842	H9 Only	H9 Only	H9 Only	ENSG00000115850	3938	LCT	D0v20+D0v35 (UR) (increasing)	72.8575	IPSC Only	IPSC Only	IPSC Only
ENSG00000157240	8321	FZD1	D0v20+D0v35 (UR) (increasing)	3.30377	H9 Only	H9 Only	H9 Only	ENSG00000187416	375612	LHFPL3	D0v20+D0v35 (UR) (increasing)	2.50975	IPSC Only	IPSC Only	IPSC Only
ENSG00000111432	11211	FZD10	D0v20+D0v35 (UR) (increasing)	1.54566	H9 Only	H9 Only	H9 Only	ENSG00000225329	723809	LHFPL3-AS2	D0v20+D0v35 (UR) (increasing)	3.14669	Both	Both	Both
ENSG00000151834	2555	GABRA2	D0v20+D0v35 (UR) (increasing)	1.71862	H9 Only	H9 Only	H9 Only	ENSG00000162761	4009	LMX1A	D0v20+D0v35 (UR) (increasing)	2.19628	Both	Both	Both
ENSG00000128683	2571	GAD1	D0v20+D0v35 (UR) (increasing)	1.69785	H9 Only	H9 Only	H9 Only	ENSG00000136944	4010	LMX1B	D0v20+D0v35 (UR) (increasing)	1.67078	IPSC Only	IPSC Only	IPSC Only
ENSG00000136750	2572	GAD2	D0v20+D0v35 (UR) (increasing)	1.50991	H9 Only	H9 Only	H9 Only	ENSG00000170500	164832	LONRF2	D0v20+D0v35 (UR) (increasing)	1.69724	IPSC Only	IPSC Only	IPSC Only
ENSG00000116717	1647	GADD45A	D0v20+D0v35 (UR) (increasing)	1.66375	H9 Only	H9 Only	H9 Only	ENSG00000175556	79836	LONRF3	D0v20+D0v35 (UR) (increasing)	2.55225	IPSC Only	IPSC Only	IPSC Only
ENSG00000131386	117248	GALNT15	D0v20+D0v35 (UR) (increasing)	15.9269	Both	Both	Both	ENSG00000148655	83938	LRMDA	D0v20+D0v35 (UR) (increasing)	2.2573	IPSC Only	IPSC Only	IPSC Only
ENSG00000100626	57452	GALNT16	D0v20+D0v35 (UR) (increasing)	3.76372	Both	Both	Both	ENSG00000141294	90506	LRRC46	D0v20+D0v35 (UR) (increasing)	1.56279	IPSC Only	IPSC Only	IPSC Only
ENSG00000136542	11227	GALNT5	D0v20+D0v35 (UR) (increasing)	3.85832	H9 Only	H9 Only	H9 Only	ENSG00000188993	339977	LRRC66	D0v20+D0v35 (UR) (increasing)	1.7088	IPSC Only	IPSC Only	IPSC Only
ENSG00000148935	2620	GAS2	D0v20+D0v35 (UR) (increasing)	1.9151	H9 Only	H9 Only	H9 Only	ENSG00000125872	164312	LRRN4	D0v20+D0v35 (UR) (increasing)	1.57973	IPSC Only	IPSC Only	IPSC Only
ENSG00000141448	2627	GATA6	D0v20+D0v35 (UR) (increasing)	1.75813	H9 Only	H9 Only	H9 Only	ENSG00000162951	347730	LRRTM1	D0v20+D0v35 (UR) (increasing)	1.972	IPSC Only	IPSC Only	IPSC Only
ENSG00000266010	100128893	GATA6-AS1	D0v20+D0v35 (UR) (increasing)	3.39652	H9 Only	H9 Only	H9 Only	ENSG00000198739	347731	LRRTM3	D0v20+D0v35 (UR) (increasing)	1.55919	IPSC Only	IPSC Only	IPSC Only
ENSG00000249948	57733	GBA3	D0v20+D0v35 (UR) (increasing)	29.2313	H9 Only	H9 Only	H9 Only	ENSG00000144771	57408	LRTM1	D0v20+D0v35 (UR) (increasing)	4.01781	IPSC Only	IPSC Only	IPSC Only
ENSG00000117228	2633	GBP1	D0v20+D0v35 (UR) (increasing)	77.4381	H9 Only	H9 Only	H9 Only	ENSG00000153714	286343	LURAP1L	D0v20+D0v35 (UR) (increasing)	1.76701	Both	Both	Both
ENSG00000115263	2641	GCG	D0v20+D0v35 (UR) (increasing)	23.8021	Both	Both	Both	ENSG00000204428	80741	LY6G5C	D0v20+D0v35 (UR) (increasing)	3.49329	IPSC Only	IPSC Only	IPSC Only
ENSG00000140297	9245	GCNT3	D0v20+D0v35 (UR) (increasing)	50.9831	Both	Both	Both	ENSG00000176956	4062	LY6H	D0v20+D0v35 (UR) (increasing)	2.95704	IPSC Only	IPSC Only	IPSC Only
ENSG00000119125	9615	GDA	D0v20+D0v35 (UR) (increasing)	14.8546	Both	Both	Both	ENSG00000061337	11178	LZTS1	D0v20+D0v35 (UR) (increasing)	1.71286	IPSC Only	IPSC Only	IPSC Only
ENSG00000266524	2662	GDF10	D0v20+D0v35 (UR) (increasing)	15.704	H9 Only	H9 Only	H9 Only	ENSG00000013619	10046	MAMLD1	D0v20+D0v35 (UR) (increasing)	1.60984	IPSC Only	IPSC Only	IPSC Only
ENSG00000156466	392255	GDF6	D0v20+D0v35 (UR) (increasing)	3.90374	H9 Only	H9 Only	H9 Only	ENSG00000166963	4130	MAP1A	D0v20+D0v35 (UR) (increasing)	2.1473	IPSC Only	IPSC Only	IPSC Only
ENSG00000143869	151449	GDF7	D0v20+D0v35 (UR) (increasing)	4.41806	Both	Both	Both	ENSG00000185386	5600	MAPK11	D0v20+D0v35 (UR) (increasing)	6.62082	IPSC Only	IPSC Only	IPSC Only
ENSG00000112964	2690	GHR	D0v20+D0v35 (UR) (increasing)	4.32708	H9 Only	H9 Only	H9 Only	ENSG00000008735	23542	MAPK8IP2	D0v20+D0v35 (UR) (increasing)	3.63425	IPSC Only	IPSC Only	IPSC Only
ENSG00000107249	169792	GLIS3	D0v20+D0v35 (UR) (increasing)	8.90269	H9 Only	H9 Only	H9 Only	ENSG00000084764	22924	MAPRE3	D0v20+D0v35 (UR) (increasing)	1.98786	IPSC Only	IPSC Only	IPSC Only
ENSG00000182890	2747	GLUD2	D0v20+D0v35 (UR) (increasing)	1.82198	H9 Only	H9 Only	H9 Only	ENSG00000186868	4137	MAPT	D0v20+D0v35 (UR) (increasing)	1.62382	IPSC Only	IPSC Only	IPSC Only
ENSG00000205835	647309	GMNC	D0v20+D0v35 (UR) (increasing)	5.46075	H9 Only	H9 Only	H9 Only	ENSG00000139266	92979	MARCH9	D0v20+D0v35 (UR) (increasing)	2.0003	IPSC Only	IPSC Only	IPSC Only
ENSG00000181619	64582	GPR135	D0v20+D0v35 (UR) (increasing)	2.6241	H9 Only	H9 Only	H9 Only	ENSG00000229619	401093	MBNL1-AS1	D0v20+D0v35 (UR) (increasing)	2.64936	Both	Both	Both
ENSG00000123901	10888	GPR83	D0v20+D0v35 (UR) (increasing)	2.88085	Both	Both	Both	ENSG00000166603	4160	MC4R	D0v20+D0v35 (UR) (increasing)	3.09537	IPSC Only	IPSC Only	IPSC Only
ENSG00000181656	54112	GPR88	D0v20+D0v35 (UR) (increasing)	7.62461	H9 Only	H9 Only	H9 Only	ENSG00000112818	4224	MEP1A	D0v20+D0v35 (UR) (increasing)	8.65344	Both	Both	Both
ENSG00000166923	26585	GREM1	D0v20+D0v35 (UR) (increasing)	5.07137	H9 Only	H9 Only	H9 Only	ENSG00000053328	728464	METTL24	D0v20+D0v35 (UR) (increasing)	2.28189	Both	Both	Both
ENSG00000180875	64388	GREM2	D0v20+D0v35 (UR) (increasing)	5.55396	H9 Only	H9 Only	H9 Only	ENSG00000257743	93432	MGAM2	D0v20+D0v35 (UR) (increasing)	2.29575	Both	Both	Both
ENSG00000182771	2894	GRID1	D0v20+D0v35 (UR) (increasing)	1.75377	Both	Both	Both	ENSG00000099812	126353	MISP	D0v20+D0v35 (UR) (increasing)	2.12581	IPSC Only	IPSC Only	IPSC Only
ENSG00000243955	2938	GSTA1	D0v20+D0v35 (UR) (increasing)	3.8007	H9 Only	H9 Only	H9 Only	ENSG00000196611	4312	MMP1	D0v20+D0v35 (UR) (increasing)	3.81142	Both	Both	Both
ENSG00000244067	2939	GSTA2	D0v20+D0v35 (UR) (increasing)	2.74796	H9 Only	H9 Only	H9 Only	ENSG00000080823	5891	MOK	D0v20+D0v35 (UR) (increasing)	1.79242	Both	Both	Both
ENSG00000164116	2982	GUCY1A3	D0v20+D0v35 (UR) (increasing)	11.677	H9 Only	H9 Only	H9 Only	ENSG00000263639	4477	MSMB	D0v20+D0v35 (UR) (increasing)	12.597	IPSC Only	IPSC Only	IPSC Only
ENSG00000061918	2983	GUCY1B3	D0v20+D0v35 (UR) (increasing)	8.21027	H9 Only	H9 Only	H9 Only	ENSG00000138379	2660	MSTN	D0v20+D0v35 (UR) (increasing)	15.4477	IPSC Only	IPSC Only	IPSC Only
ENSG00000130600	283120	H19	D0v20+D0v35 (UR) (increasing)	5.4122	Both	Both	Both	ENSG00000163132	4487	MSX1	D0v20+D0v35 (UR) (increasing)	7.92666	Both	Both	Both
ENSG00000148702	3026	HABP2	D0v20+D0v35 (UR) (increasing)	10.3153	Both	Both	Both	ENSG00000169876	140453	MUC17	D0v20+D0v35 (UR) (increasing)	25.3216	IPSC Only	IPSC Only	IPSC Only
ENSG00000113249	26762	HAVCR1	D0v20+D0v35 (UR) (increasing)	2.7048	H9 Only	H9 Only	H9 Only	ENSG00000196091	4604	MYBPC1	D0v20+D0v35 (UR) (increasing)	8.48894	IPSC Only	IPSC Only	IPSC Only
ENSG00000196917	27198	HCAR1	D0v20+D0v35 (UR) (increasing)	27.6722	H9 Only	H9 Only	H9 Only	ENSG00000133055	4608	MYBPH	D0v20+D0v35 (UR) (increasing)	277.041	IPSC Only	IPSC Only	IPSC Only
ENSG00000188175	253012	HEPACAM2	D0v20+D0v35 (UR) (increasing)	4.8248	H9 Only	H9 Only	H9 Only	ENSG00000133020	4626	MYH8	D0v20+D0v35 (UR) (increasing)	9.62504	IPSC Only	IPSC Only	IPSC Only
ENSG00000113924	3081	HGD	D0v20+D0v35 (UR) (increasing)	6.97513	Both	Both	Both	ENSG00000168530	4632	MYL1	D0v20+D0v35 (UR) (increasing)	33.1274	IPSC Only	IPSC Only	IPSC Only
ENSG00000114455	11148	HHLA2	D0v20+D0v35 (UR) (increasing)	19.2588	Both	Both	Both	ENSG00000145949	340156	MYLK4	D0v20+D0v35 (UR) (increasing)	1.8762	Both	Both	Both
ENSG00000134240	3158	HMGCS2	D0v20+D0v35 (UR) (increasing)	5.34453	Both	Both	Both	ENSG00000101605	8736	MYOM1	D0v20+D0v35 (UR) (increasing)	2.72172	Both	Both	Both
ENSG00000101076	3172	HNF4A	D0v20+D0v35 (UR) (increasing)	1.54703	H9 Only	H9 Only	H9 Only	ENSG00000120729	9499	MYOT	D0v20+D0v35 (UR) (increasing)	27.647	IPSC Only	IPSC Only	IPSC Only
ENSG00000171476	84525	HOPX	D0v20+D0v35 (UR) (increasing)	26.5659	H9 Only	H9 Only	H9 Only	ENSG00000136274	23148	NACAD	D0v20+D0v35 (UR) (increasing)	5.21152	IPSC Only	IPSC Only	IPSC Only
ENSG00000196639	3269	HRH1	D0v20+D0v35 (UR) (increasing)	3.82922	H9 Only	H9 Only	H9 Only	ENSG00000124160	57727	NCOA5	D0v20+D0v35 (UR) (increasing)	2.33482	IPSC Only	IPSC Only	IPSC Only
ENSG00000157423	54768	HYDIN	D0v20+D0v35 (UR) (increasing)	3.75597	H9 Only	H9 Only	H9 Only	ENSG00000173376	79625	NDNF	D0v20+D0v35 (UR) (increasing)	2.88666	Both	Both	Both
ENSG00000283122	57061	HYMAI	D0v20+D0v35 (UR) (increasing)	2.36688	Both	Both	Both	ENSG00000100285	4744	NEFH	D0v20+D0v35 (UR) (increasing)	1.6945	IPSC Only	IPSC Only	IPSC Only
ENSG00000163565	3428	IFI16	D0v20+D0v35 (UR) (increasing)	9.80331	H9 Only	H9 Only	H9 Only	ENSG00000107954	9148	NEURL1	D0v20+D0v35 (UR) (increasing)	3.34639	IPSC Only	IPSC Only	IPSC Only
ENSG00000137959	10964	IFI44L	D0v20+D0v35 (UR) (increasing)	26.188	H9 Only	H9 Only	H9 Only	ENSG00000163623	4825	NKX6-1	D0v20+D0v35 (UR) (increasing)	2.10955	Both	Both	Both
ENSG00000115267	64135	IFIH1	D0v20+D0v35 (UR) (increasing)	2.38591	H9 Only	H9 Only	H9 Only	ENSG00000148826	84504	NKX6-2	D0v20+D0v35 (UR) (increasing)	4.9607	IPSC Only	IPSC Only	IPSC Only
ENSG00000119917	3437	IFIT3	D0v20+D0v35 (UR) (increasing)	30.9929	H9 Only	H9 Only	H9 Only	ENSG00000132911	56923	NMUR2	D0v20+D0v35 (UR) (increasing)	2.49752	IPSC Only	IPSC Only	IPSC Only
ENSG00000017427	3479	IGF1	D0v20+D0v35 (UR) (increasing)	253.026	H9 Only	H9 Only	H9 Only	ENSG00000183691	9241	NOG	D0v20+D0v35 (UR) (increasing)	2.32442	Both	Both	Both
ENSG00000167244	3481	IGF2	D0v20+D0v35 (UR) (increasing)	11.3711	Both	Both	Both	ENSG00000104967	4858	NOVA2	D0v20+D0v35 (UR) (increasing)	1.66818	IPSC Only	IPSC Only	IPSC Only
ENSG00000115461	3488	IGFBP5	D0v20+D0v35 (UR) (increasing)	9.31009	H9 Only	H9 Only	H9 Only	ENSG00000151322	64067	NPAS3	D0v20+D0v35 (UR) (increasing)	2.11999	IPSC Only	IPSC Only	IPSC Only
ENSG00000163453	3490	IGFBP7	D0v20+D0v35 (UR) (increasing)	98.9778	H9 Only	H9 Only	H9 Only	ENSG00000015520	29881	NPC1L1	D0v20+D0v35 (UR) (increasing)	1.61995	IPSC Only	IPSC Only	IPSC Only
ENSG00000182700	492311	IGIP	D0v20+D0v35 (UR) (increasing)	2.92233	H9 Only	H9 Only	H9 Only	ENSG00000163273	4880	NPPC	D0v20+D0v35 (UR) (increasing)	3.95317	IPSC Only	IPSC Only	IPSC Only
ENSG00000152580	285313	IGSF10	D0v20+D0v35 (UR) (increasing)	32.7134	H9 Only	H9 Only	H9 Only	ENSG00000171246	4884	NPTX1	D0v20+D0v35 (UR) (increasing)	1.86812	IPSC Only	IPSC Only	IPSC Only
ENSG00000030419	22807	IKZF2	D0v20+D0v35 (UR) (increasing)	1.59131	H9 Only	H9 Only	H9 Only	ENSG00000106236	4885	NPTX2	D0v20+D0v35 (UR) (increasing)	1.53762	IPSC Only	IPSC Only	IPSC Only
ENSG00000123496	3598	IL13RA2	D0v20+D0v35 (UR) (increasing)	4.6937	H9 Only	H9 Only	H9 Only	ENSG00000131910	8431	NR0B2	D0v20+D0v35 (UR) (increasing)	6.61333	IPSC Only	IPSC Only	IPSC Only
ENSG00000115594	3554	IL1R1	D0v20+D0v35 (UR) (increasing)	236.177	H9 Only	H9 Only	H9 Only	ENSG00000247809	644192	NR2F2-AS1	D0v20+D0v35 (UR) (increasing)	1.96367	Both	Both	Both
ENSG00000169306	11141	IL1RAPL1	D0v20+D0v35 (UR) (increasing)	2.62958	H9 Only	H9 Only	H9 Only	ENSG00000113580	2908	NR3C1	D0v20+D0v35 (UR) (increasing)	2.65218	IPSC Only	IPSC Only	IPSC Only
ENSG00000137033	90865	IL33	D0v20+D0v35 (UR) (increasing)	147.812	H9 Only	H9 Only	H9 Only	ENSG00000119508	8013	NR4A3	D0v20+D0v35 (UR) (increasing)	2.69974	IPSC Only	IPSC Only	IPSC Only
ENSG00000091181	3568	IL5RA	D0v20+D0v35 (UR) (increasing)	3.02039	H9 Only	H9 Only	H9 Only	ENSG00000158458	9542	NRG2	D0v20+D0v35 (UR) (increasing)	2.37263	IPSC Only	IPSC Only	IPSC Only
ENSG00000134352	3572	IL6ST	D0v20+D0v35 (UR) (increasing)	9.28778	H9 Only	H9 Only	H9 Only	ENSG00000169752	145957	NRG4	D0v20+D0v35 (UR) (increasing)	1.85487	IPSC Only	IPSC Only	IPSC Only
ENSG00000143195	387597	ILDR2	D0v20+D0v35 (UR) (increasing)	4.37119	H9 Only	H9 Only	H9 Only	ENSG00000110076	9379	NRXN2	D0v20+D0v35 (UR) (increasing)	4.34484	IPSC Only	IPSC Only	IPSC Only
ENSG00000122641	3624	INHBA	D0v20+D0v35 (UR) (increasing)	4.31506	H9 Only	H9 Only	H9 Only	ENSG00000148053	4915	NTRK2	D0v20+D0v35 (UR) (increasing)	2.1966	IPSC Only	IPSC Only	IPSC Only
ENSG00000151689	3628	INPP1	D0v20+D0v35 (UR) (increasing)	1.75195	H9 Only	H9 Only	H9 Only	ENSG00000214562	728130	NUTM2D	D0v20+D0v35 (UR) (increasing)	1.54792	IPSC Only	IPSC Only	IPSC Only
ENSG00000109452	8821	INPP4B	D0v20+D0v35 (UR) (increasing)	3.47662	H9 Only	H9 Only	H9 Only	ENSG00000144227	11249	NXPH2	D0v20+D0v35 (UR) (increasing)	1.6488	IPSC Only	IPSC Only	IPSC Only
ENSG00000103599	64799	IQCH	D0v20+D0v35 (UR) (increasing)	2.25849	H9 Only	H9 Only	H9 Only	ENSG00000205927	10215	OLIG2	D0v20+D0v35 (UR) (increasing)	3.31069	IPSC Only	IPSC Only	IPSC Only
ENSG00000259673	100506686	IQCH-AS1	D0v20+D0v35 (UR) (increasing)	2.20365	H9 Only	H9 Only	H9 Only	ENSG00000177468	167826	OLIG3	D0v20+D0v35 (UR) (increasing)	9.75646	IPSC Only	IPSC Only	IPSC Only
ENSG00000164675	154865	IQUB	D0v20+D0v35 (UR) (increasing)	2.23633	H9 Only	H9 Only	H9 Only	ENSG00000164920	116039	OSR2	D0v20+D0v35 (UR) (increasing)	1.5077	IPSC Only	IPSC Only	IPSC Only
ENSG00000168264	359948	IRF2BP2	D0v20+D0v35 (UR) (increasing)	2.64199	H9 Only	H9 Only	H9 Only	ENSG00000036473	5009	OTC	D0v20+D0v35 (UR) (increasing)	3.59536	IPSC Only	IPSC Only	IPSC Only
ENSG00000115232	3676	ITGA4	D0v20+D0v35 (UR) (increasing)	1.93581	H9 Only	H9 Only	H9 Only	ENSG00000125813	5075	PAX1	D0v20+D0v35 (UR) (increasing)	7.99742	IPSC Only	IPSC Only	IPSC Only
ENSG00000077943	8516	ITGA8	D0v20+D0v35 (UR) (increasing)	17.6899	H9 Only	H9 Only	H9 Only	ENSG00000125618	7849	PAX8	D0v20+D0v35 (UR) (increasing)	3.27854	IPSC Only	IPSC Only	IPSC Only
ENSG00000235257	101928153	ITGA9-AS1	D0v20+D0v35 (UR) (increasing)	1.69416	H9 Only	H9 Only	H9 Only	ENSG00000090097	57060	PCBP4	D0v20+D0v35 (UR) (increasing)	2.04292	IPSC Only	IPSC Only	IPSC Only
ENSG00000115221	3694	ITGB6	D0v20+D0v35 (UR) (increasing)	8.76724	H9 Only	H9 Only	H9 Only	ENSG00000136099	5100	PCDH8	D0v20+D0v35 (UR) (increasing)	6.08228	IPSC Only	IPSC Only	IPSC Only
ENSG00000179914	55600	ITLN1	D0v20+D0v35 (UR) (increasing)	12.2846	Both	Both	Both	ENSG00000242419	56098	PCDHGC4	D0v20+D0v35 (UR) (increasing)	2.2984	IPSC Only	IPSC Only	IPSC Only
ENSG00000132854	163782	KANK4	D0v20+D0v35 (UR) (increasing)	25.8822	H9 Only	H9 Only	H9 Only	ENSG00000115252	5136	PDE1A	D0v20+D0v35 (UR) (increasing)	4.74768	Both	Both	Both
ENSG00000111262	3736	KCNA1	D0v20+D0v35 (UR) (increasing)	1.89845	H9 Only	H9 Only	H9 Only	ENSG00000172572	5139	PDE3A	D0v20+D0v35 (UR) (increasing)	1.68775	IPSC Only	IPSC Only	IPSC Only
ENSG00000171385	3752	KCND3	D0v20+D0v35 (UR) (increasing)	2.47911	Both	Both	Both	ENSG00000113448	5144	PDE4D	D0v20+D0v35 (UR) (increasing)	1.71121	Both	Both	Both
ENSG00000115474	3769	KCNJ13	D0v20+D0v35 (UR) (increasing)	12.4462	H9 Only	H9 Only	H9 Only	ENSG00000171408	27115	PDE7B	D0v20+D0v35 (UR) (increasing)	1.66265	Both	Both	Both
ENSG00000153822	3773	KCNJ16	D0v20+D0v35 (UR) (increasing)	10.3294	Both	Both	Both	ENSG00000004799	5166	PDK4	D0v20+D0v35 (UR) (increasing)	1.8315	Both	Both	Both
ENSG00000123700	3759	KCNJ2	D0v20+D0v35 (UR) (increasing)	7.45065	H9 Only	H9 Only	H9 Only	ENSG00000282164	359809	PEG13	D0v20+D0v35 (UR) (increasing)	1.83759	IPSC Only	IPSC Only	IPSC Only
ENSG00000162989	3760	KCNJ3	D0v20+D0v35 (UR) (increasing)	2.20603	Both	Both	Both	ENSG00000181195	5179	PENK	D0v20+D0v35 (UR) (increasing)	5.55924	IPSC Only	IPSC Only	IPSC Only
ENSG00000156113	3778	KCNMA1	D0v20+D0v35 (UR) (increasing)	1.86341	H9 Only	H9 Only	H9 Only	ENSG00000162896	5284	PIGR	D0v20+D0v35 (UR) (increasing)	99.9904	IPSC Only	IPSC Only	IPSC Only
ENSG00000171121	27094	KCNMB3	D0v20+D0v35 (UR) (increasing)	1.57535	H9 Only	H9 Only	H9 Only	ENSG00000119227	80235	PIGZ	D0v20+D0v35 (UR) (increasing)	3.00512	IPSC Only	IPSC Only	IPSC Only
ENSG00000178695	115207	KCTD12	D0v20+D0v35 (UR) (increasing)	4.77648	H9 Only	H9 Only	H9 Only	ENSG00000133056	5287	PIK3C2B	D0v20+D0v35 (UR) (increasing)	2.62673	IPSC Only	IPSC Only	IPSC Only
ENSG00000132510	23135	KDM6B	D0v20+D0v35 (UR) (increasing)	1.91662	H9 Only	H9 Only	H9 Only	ENSG00000139144	5288	PIK3C2G	D0v20+D0v35 (UR) (increasing)	1.62038	IPSC Only	IPSC Only	IPSC Only
ENSG00000137261	9856	KIAA0319	D0v20+D0v35 (UR) (increasing)	1.63519	H9 Only	H9 Only	H9 Only	ENSG00000233670	644139	PIRT	D0v20+D0v35 (UR) (increasing)	2.63209	IPSC Only	IPSC Only	IPSC Only
ENSG00000116299	57535	KIAA1324	D0v20+D0v35 (UR) (increasing)	2.93174	H9 Only	H9 Only	H9 Only	ENSG00000164093	5308	PITX2	D0v20+D0v35 (UR) (increasing)	3.29699	Both	Both	Both
ENSG00000049130	4254	KITLG	D0v20+D0v35 (UR) (increasing)	1.90537	H9 Only	H9 Only	H9 Only	ENSG00000118495	5325	PLAGL1	D0v20+D0v35 (UR) (increasing)	4.71167	Both	Both	Both
ENSG00000102554	688	KLF5	D0v20+D0v35 (UR) (increasing)	2.03564	H9 Only	H9 Only	H9 Only	ENSG00000023902	51177	PLEKHO1	D0v20+D0v35 (UR) (increasing)	2.06665	IPSC Only	IPSC Only	IPSC Only
ENSG00000119138	687	KLF9	D0v20+D0v35 (UR) (increasing)	10.0802	H9 Only	H9 Only	H9 Only	ENSG00000203805	196051	PLPP4	D0v20+D0v35 (UR) (increasing)	2.37821	IPSC Only	IPSC Only	IPSC Only
ENSG00000197776	122773	KLHDC1	D0v20+D0v35 (UR) (increasing)	1.7315	H9 Only	H9 Only	H9 Only	ENSG00000231213	389158	PLSCR5	D0v20+D0v35 (UR) (increasing)	41.3658	IPSC Only	IPSC Only	IPSC Only
ENSG00000124743	401265	KLHL31	D0v20+D0v35 (UR) (increasing)	1.59745	H9 Only	H9 Only	H9 Only	ENSG00000183837	29944	PNMA3	D0v20+D0v35 (UR) (increasing)	3.09576	IPSC Only	IPSC Only	IPSC Only
ENSG00000108244	25984	KRT23	D0v20+D0v35 (UR) (increasing)	12.7831	H9 Only	H9 Only	H9 Only	ENSG00000235961	84968	PNMA6A	D0v20+D0v35 (UR) (increasing)	2.9525	IPSC Only	IPSC Only	IPSC Only
ENSG00000170477	3851	KRT4	D0v20+D0v35 (UR) (increasing)	44.9929	Both	Both	Both	ENSG00000168081	5368	PNOC	D0v20+D0v35 (UR) (increasing)	1.77043	IPSC Only	IPSC Only	IPSC Only
ENSG00000112769	3910	LAMA4	D0v20+D0v35 (UR) (increasing)	15.648	H9 Only	H9 Only	H9 Only	ENSG00000114631	50512	PODXL2	D0v20+D0v35 (UR) (increasing)	1.83295	IPSC Only	IPSC Only	IPSC Only
ENSG00000147036	347404	LANCL3	D0v20+D0v35 (UR) (increasing)	2.80382	H9 Only	H9 Only	H9 Only	ENSG00000214783	84820	POLR2J4	D0v20+D0v35 (UR) (increasing)	3.75603	IPSC Only	IPSC Only	IPSC Only
ENSG00000131981	3958	LGALS3	D0v20+D0v35 (UR) (increasing)	1.8413	H9 Only	H9 Only	H9 Only	ENSG00000133110	10631	POSTN	D0v20+D0v35 (UR) (increasing)	1.61821	Both	Both	Both
ENSG00000139292	8549	LGR5	D0v20+D0v35 (UR) (increasing)	5.36648	H9 Only	H9 Only	H9 Only	ENSG00000184486	5454	POU3F2	D0v20+D0v35 (UR) (increasing)	2.50058	IPSC Only	IPSC Only	IPSC Only
ENSG00000225329	723809	LHFPL3-AS2	D0v20+D0v35 (UR) (increasing)	12.9456	Both	Both	Both	ENSG00000198914	5455	POU3F3	D0v20+D0v35 (UR) (increasing)	3.74093	IPSC Only	IPSC Only	IPSC Only
ENSG00000183722	10186	LHFPL6	D0v20+D0v35 (UR) (increasing)	6.21267	H9 Only	H9 Only	H9 Only	ENSG00000196767	5456	POU3F4	D0v20+D0v35 (UR) (increasing)	7.40093	IPSC Only	IPSC Only	IPSC Only
ENSG00000113594	3977	LIFR	D0v20+D0v35 (UR) (increasing)	3.05919	H9 Only	H9 Only	H9 Only	ENSG00000218416	100130449	PP14571	D0v20+D0v35 (UR) (increasing)	1.56471	IPSC Only	IPSC Only	IPSC Only
ENSG00000145721	167410	LIX1	D0v20+D0v35 (UR) (increasing)	4.6796	H9 Only	H9 Only	H9 Only	ENSG00000109819	10891	PPARGC1A	D0v20+D0v35 (UR) (increasing)	3.21101	Both	Both	Both
ENSG00000271601	128077	LIX1L	D0v20+D0v35 (UR) (increasing)	1.64519	H9 Only	H9 Only	H9 Only	ENSG00000112238	59336	PRDM13	D0v20+D0v35 (UR) (increasing)	3.373	IPSC Only	IPSC Only	IPSC Only
ENSG00000162761	4009	LMX1A	D0v20+D0v35 (UR) (increasing)	16.3934	Both	Both	Both	ENSG00000152784	56978	PRDM8	D0v20+D0v35 (UR) (increasing)	3.30626	IPSC Only	IPSC Only	IPSC Only
ENSG00000113441	4012	LNPEP	D0v20+D0v35 (UR) (increasing)	2.12944	H9 Only	H9 Only	H9 Only	ENSG00000172179	5617	PRL	D0v20+D0v35 (UR) (increasing)	5.68808	IPSC Only	IPSC Only	IPSC Only
ENSG00000138131	84171	LOXL4	D0v20+D0v35 (UR) (increasing)	64.0169	H9 Only	H9 Only	H9 Only	ENSG00000167183	79170	PRR15L	D0v20+D0v35 (UR) (increasing)	2.14397	IPSC Only	IPSC Only	IPSC Only
ENSG00000198121	1902	LPAR1	D0v20+D0v35 (UR) (increasing)	6.68923	H9 Only	H9 Only	H9 Only	ENSG00000275896	5645	PRSS2	D0v20+D0v35 (UR) (increasing)	2.39958	Both	Both	Both
ENSG00000139679	10161	LPAR6	D0v20+D0v35 (UR) (increasing)	2.24885	H9 Only	H9 Only	H9 Only	ENSG00000178597	768239	PSAPL1	D0v20+D0v35 (UR) (increasing)	5.67324	IPSC Only	IPSC Only	IPSC Only
ENSG00000134324	23175	LPIN1	D0v20+D0v35 (UR) (increasing)	1.63106	H9 Only	H9 Only	H9 Only	ENSG00000146005	84249	PSD2	D0v20+D0v35 (UR) (increasing)	1.6965	IPSC Only	IPSC Only	IPSC Only
ENSG00000109771	55805	LRP2BP	D0v20+D0v35 (UR) (increasing)	3.94643	H9 Only	H9 Only	H9 Only	ENSG00000165186	139411	PTCHD1	D0v20+D0v35 (UR) (increasing)	2.21786	IPSC Only	IPSC Only	IPSC Only
ENSG00000128606	10234	LRRC17	D0v20+D0v35 (UR) (increasing)	9.23683	H9 Only	H9 Only	H9 Only	ENSG00000171522	5734	PTGER4	D0v20+D0v35 (UR) (increasing)	1.72655	Both	Both	Both
ENSG00000010626	10233	LRRC23	D0v20+D0v35 (UR) (increasing)	3.66313	H9 Only	H9 Only	H9 Only	ENSG00000073756	5743	PTGS2	D0v20+D0v35 (UR) (increasing)	3.00456	Both	Both	Both
ENSG00000129295	23639	LRRC6	D0v20+D0v35 (UR) (increasing)	1.60439	H9 Only	H9 Only	H9 Only	ENSG00000080031	5794	PTPRH	D0v20+D0v35 (UR) (increasing)	2.0087	IPSC Only	IPSC Only	IPSC Only
ENSG00000131951	341883	LRRC9	D0v20+D0v35 (UR) (increasing)	1.51838	H9 Only	H9 Only	H9 Only	ENSG00000054356	5798	PTPRN	D0v20+D0v35 (UR) (increasing)	3.66867	IPSC Only	IPSC Only	IPSC Only
ENSG00000133640	84125	LRRIQ1	D0v20+D0v35 (UR) (increasing)	1.74719	H9 Only	H9 Only	H9 Only	ENSG00000155093	5799	PTPRN2	D0v20+D0v35 (UR) (increasing)	1.68891	IPSC Only	IPSC Only	IPSC Only
ENSG00000139329	4060	LUM	D0v20+D0v35 (UR) (increasing)	18.5456	H9 Only	H9 Only	H9 Only	ENSG00000139304	374462	PTPRQ	D0v20+D0v35 (UR) (increasing)	1.7129	IPSC Only	IPSC Only	IPSC Only
ENSG00000153714	286343	LURAP1L	D0v20+D0v35 (UR) (increasing)	2.83692	Both	Both	Both	ENSG00000129646	84074	QRICH2	D0v20+D0v35 (UR) (increasing)	1.75902	IPSC Only	IPSC Only	IPSC Only
ENSG00000178573	4094	MAF	D0v20+D0v35 (UR) (increasing)	3.35698	H9 Only	H9 Only	H9 Only	ENSG00000105649	5864	RAB3A	D0v20+D0v35 (UR) (increasing)	2.96236	IPSC Only	IPSC Only	IPSC Only
ENSG00000172005	4118	MAL	D0v20+D0v35 (UR) (increasing)	6.53965	H9 Only	H9 Only	H9 Only	ENSG00000222014	84084	RAB6C	D0v20+D0v35 (UR) (increasing)	2.626	IPSC Only	IPSC Only	IPSC Only
ENSG00000204740	340895	MALRD1	D0v20+D0v35 (UR) (increasing)	2.31695	H9 Only	H9 Only	H9 Only	ENSG00000058335	5923	RASGRF1	D0v20+D0v35 (UR) (increasing)	5.81357	IPSC Only	IPSC Only	IPSC Only
ENSG00000204706	100507244	MAMDC2-AS1	D0v20+D0v35 (UR) (increasing)	4.47347	H9 Only	H9 Only	H9 Only	ENSG00000122035	387496	RASL11A	D0v20+D0v35 (UR) (increasing)	2.50323	IPSC Only	IPSC Only	IPSC Only
ENSG00000184384	84441	MAML2	D0v20+D0v35 (UR) (increasing)	3.88743	H9 Only	H9 Only	H9 Only	ENSG00000134533	85004	RERG	D0v20+D0v35 (UR) (increasing)	2.19683	Both	Both	Both
ENSG00000111885	4121	MAN1A1	D0v20+D0v35 (UR) (increasing)	3.26104	H9 Only	H9 Only	H9 Only	ENSG00000178882	144347	RFLNA	D0v20+D0v35 (UR) (increasing)	2.94094	IPSC Only	IPSC Only	IPSC Only
ENSG00000196547	4122	MAN2A2	D0v20+D0v35 (UR) (increasing)	1.74568	H9 Only	H9 Only	H9 Only	ENSG00000111783	5992	RFX4	D0v20+D0v35 (UR) (increasing)	10.9779	Both	Both	Both
ENSG00000261366	101927288	MANEA-AS1	D0v20+D0v35 (UR) (increasing)	1.92964	H9 Only	H9 Only	H9 Only	ENSG00000141314	162494	RHBDL3	D0v20+D0v35 (UR) (increasing)	4.44915	IPSC Only	IPSC Only	IPSC Only
ENSG00000176601	80122	MAP3K19	D0v20+D0v35 (UR) (increasing)	2.90441	H9 Only	H9 Only	H9 Only	ENSG00000263961	440712	RHEX	D0v20+D0v35 (UR) (increasing)	10.2333	IPSC Only	IPSC Only	IPSC Only
ENSG00000069020	375449	MAST4	D0v20+D0v35 (UR) (increasing)	1.63031	H9 Only	H9 Only	H9 Only	ENSG00000089169	22895	RPH3A	D0v20+D0v35 (UR) (increasing)	2.30232	IPSC Only	IPSC Only	IPSC Only
ENSG00000152601	4154	MBNL1	D0v20+D0v35 (UR) (increasing)	2.77434	H9 Only	H9 Only	H9 Only	ENSG00000177519	56475	RPRM	D0v20+D0v35 (UR) (increasing)	2.0028	IPSC Only	IPSC Only	IPSC Only
ENSG00000229619	401093	MBNL1-AS1	D0v20+D0v35 (UR) (increasing)	3.04958	Both	Both	Both	ENSG00000198208	83694	RPS6KL1	D0v20+D0v35 (UR) (increasing)	1.61207	IPSC Only	IPSC Only	IPSC Only
ENSG00000139793	10150	MBNL2	D0v20+D0v35 (UR) (increasing)	7.15381	H9 Only	H9 Only	H9 Only	ENSG00000242732	340526	RTL5	D0v20+D0v35 (UR) (increasing)	2.53091	IPSC Only	IPSC Only	IPSC Only
ENSG00000012174	51360	MBTPS2	D0v20+D0v35 (UR) (increasing)	1.91462	H9 Only	H9 Only	H9 Only	ENSG00000143171	6258	RXRG	D0v20+D0v35 (UR) (increasing)	2.95012	Both	Both	Both
ENSG00000162959	51072	MEMO1	D0v20+D0v35 (UR) (increasing)	1.55944	H9 Only	H9 Only	H9 Only	ENSG00000163993	6286	S100P	D0v20+D0v35 (UR) (increasing)	17.5746	IPSC Only	IPSC Only	IPSC Only
ENSG00000005102	4222	MEOX1	D0v20+D0v35 (UR) (increasing)	4.86768	H9 Only	H9 Only	H9 Only	ENSG00000004139	23098	SARM1	D0v20+D0v35 (UR) (increasing)	1.75771	IPSC Only	IPSC Only	IPSC Only
ENSG00000112818	4224	MEP1A	D0v20+D0v35 (UR) (increasing)	6.97688	Both	Both	Both	ENSG00000119042	23314	SATB2	D0v20+D0v35 (UR) (increasing)	1.65063	Both	Both	Both
ENSG00000053328	728464	METTL24	D0v20+D0v35 (UR) (increasing)	2.13796	Both	Both	Both	ENSG00000168079	286133	SCARA5	D0v20+D0v35 (UR) (increasing)	3.96395	Both	Both	Both
ENSG00000257335	8972	MGAM	D0v20+D0v35 (UR) (increasing)	1.59275	H9 Only	H9 Only	H9 Only	ENSG00000136155	8796	SCEL	D0v20+D0v35 (UR) (increasing)	11.422	Both	Both	Both
ENSG00000257743	93432	MGAM2	D0v20+D0v35 (UR) (increasing)	8.04596	Both	Both	Both	ENSG00000261678	83482	SCRT1	D0v20+D0v35 (UR) (increasing)	6.28431	IPSC Only	IPSC Only	IPSC Only
ENSG00000187098	4286	MITF	D0v20+D0v35 (UR) (increasing)	3.55094	H9 Only	H9 Only	H9 Only	ENSG00000080293	6344	SCTR	D0v20+D0v35 (UR) (increasing)	4.72485	IPSC Only	IPSC Only	IPSC Only
ENSG00000275023	4302	MLLT6	D0v20+D0v35 (UR) (increasing)	1.81872	H9 Only	H9 Only	H9 Only	ENSG00000175356	57758	SCUBE2	D0v20+D0v35 (UR) (increasing)	3.55343	IPSC Only	IPSC Only	IPSC Only
ENSG00000196611	4312	MMP1	D0v20+D0v35 (UR) (increasing)	12.3127	Both	Both	Both	ENSG00000197249	5265	SERPINA1	D0v20+D0v35 (UR) (increasing)	22.1935	Both	Both	Both
ENSG00000169184	4330	MN1	D0v20+D0v35 (UR) (increasing)	1.53453	H9 Only	H9 Only	H9 Only	ENSG00000166401	5271	SERPINB8	D0v20+D0v35 (UR) (increasing)	2.88546	IPSC Only	IPSC Only	IPSC Only
ENSG00000080823	5891	MOK	D0v20+D0v35 (UR) (increasing)	2.06302	Both	Both	Both	ENSG00000099937	3053	SERPIND1	D0v20+D0v35 (UR) (increasing)	6.75701	IPSC Only	IPSC Only	IPSC Only
ENSG00000060762	51660	MPC1	D0v20+D0v35 (UR) (increasing)	1.86462	H9 Only	H9 Only	H9 Only	ENSG00000185053	137868	SGCZ	D0v20+D0v35 (UR) (increasing)	2.09968	IPSC Only	IPSC Only	IPSC Only
ENSG00000110077	64231	MS4A6A	D0v20+D0v35 (UR) (increasing)	23.3612	H9 Only	H9 Only	H9 Only	ENSG00000107295	6456	SH3GL2	D0v20+D0v35 (UR) (increasing)	1.62274	IPSC Only	IPSC Only	IPSC Only
ENSG00000174099	253827	MSRB3	D0v20+D0v35 (UR) (increasing)	3.13759	H9 Only	H9 Only	H9 Only	ENSG00000187902	729956	SHISA7	D0v20+D0v35 (UR) (increasing)	2.01931	IPSC Only	IPSC Only	IPSC Only
ENSG00000163132	4487	MSX1	D0v20+D0v35 (UR) (increasing)	7.40924	Both	Both	Both	ENSG00000138944	85352	SHISAL1	D0v20+D0v35 (UR) (increasing)	1.94073	IPSC Only	IPSC Only	IPSC Only
ENSG00000120149	4488	MSX2	D0v20+D0v35 (UR) (increasing)	11.8619	H9 Only	H9 Only	H9 Only	ENSG00000090402	6476	SI	D0v20+D0v35 (UR) (increasing)	27.1358	Both	Both	Both
ENSG00000129422	57509	MTUS1	D0v20+D0v35 (UR) (increasing)	1.67076	H9 Only	H9 Only	H9 Only	ENSG00000068903	22933	SIRT2	D0v20+D0v35 (UR) (increasing)	1.6598	IPSC Only	IPSC Only	IPSC Only
ENSG00000173702	56667	MUC13	D0v20+D0v35 (UR) (increasing)	40.2149	H9 Only	H9 Only	H9 Only	ENSG00000125255	6555	SLC10A2	D0v20+D0v35 (UR) (increasing)	8.68322	Both	Both	Both
ENSG00000181143	94025	MUC16	D0v20+D0v35 (UR) (increasing)	15.0038	H9 Only	H9 Only	H9 Only	ENSG00000124140	57468	SLC12A5	D0v20+D0v35 (UR) (increasing)	4.29666	IPSC Only	IPSC Only	IPSC Only
ENSG00000101825	25878	MXRA5	D0v20+D0v35 (UR) (increasing)	8.1345	H9 Only	H9 Only	H9 Only	ENSG00000141469	6563	SLC14A1	D0v20+D0v35 (UR) (increasing)	10.0708	IPSC Only	IPSC Only	IPSC Only
ENSG00000145949	340156	MYLK4	D0v20+D0v35 (UR) (increasing)	4.34169	Both	Both	Both	ENSG00000146039	10050	SLC17A4	D0v20+D0v35 (UR) (increasing)	13.9974	IPSC Only	IPSC Only	IPSC Only
ENSG00000141052	93649	MYOCD	D0v20+D0v35 (UR) (increasing)	2.00637	H9 Only	H9 Only	H9 Only	ENSG00000115902	6509	SLC1A4	D0v20+D0v35 (UR) (increasing)	2.05228	IPSC Only	IPSC Only	IPSC Only
ENSG00000138119	26509	MYOF	D0v20+D0v35 (UR) (increasing)	18.6168	H9 Only	H9 Only	H9 Only	ENSG00000144671	9389	SLC22A14	D0v20+D0v35 (UR) (increasing)	2.31372	IPSC Only	IPSC Only	IPSC Only
ENSG00000101605	8736	MYOM1	D0v20+D0v35 (UR) (increasing)	7.87618	Both	Both	Both	ENSG00000091138	1811	SLC26A3	D0v20+D0v35 (UR) (increasing)	9.54354	IPSC Only	IPSC Only	IPSC Only
ENSG00000177694	254827	NAALADL2	D0v20+D0v35 (UR) (increasing)	3.42193	H9 Only	H9 Only	H9 Only	ENSG00000137860	9153	SLC28A2	D0v20+D0v35 (UR) (increasing)	4.9841	IPSC Only	IPSC Only	IPSC Only
ENSG00000270231	728841	NBPF8	D0v20+D0v35 (UR) (increasing)	2.57076	H9 Only	H9 Only	H9 Only	ENSG00000142583	6518	SLC2A5	D0v20+D0v35 (UR) (increasing)	2.13595	IPSC Only	IPSC Only	IPSC Only
ENSG00000154654	4685	NCAM2	D0v20+D0v35 (UR) (increasing)	1.72237	H9 Only	H9 Only	H9 Only	ENSG00000196660	55532	SLC30A10	D0v20+D0v35 (UR) (increasing)	2.3591	IPSC Only	IPSC Only	IPSC Only
ENSG00000111912	135112	NCOA7	D0v20+D0v35 (UR) (increasing)	3.0406	H9 Only	H9 Only	H9 Only	ENSG00000139540	283375	SLC39A5	D0v20+D0v35 (UR) (increasing)	2.61913	IPSC Only	IPSC Only	IPSC Only
ENSG00000198786	4540	ND5	D0v20+D0v35 (UR) (increasing)	6.05997	H9 Only	H9 Only	H9 Only	ENSG00000076351	113235	SLC46A1	D0v20+D0v35 (UR) (increasing)	1.57561	IPSC Only	IPSC Only	IPSC Only
ENSG00000198695	4541	ND6	D0v20+D0v35 (UR) (increasing)	11.4926	H9 Only	H9 Only	H9 Only	ENSG00000080493	8671	SLC4A4	D0v20+D0v35 (UR) (increasing)	3.01932	Both	Both	Both
ENSG00000173376	79625	NDNF	D0v20+D0v35 (UR) (increasing)	20.0186	Both	Both	Both	ENSG00000186198	123264	SLC51B	D0v20+D0v35 (UR) (increasing)	3.9298	IPSC Only	IPSC Only	IPSC Only
ENSG00000111859	4739	NEDD9	D0v20+D0v35 (UR) (increasing)	4.6927	H9 Only	H9 Only	H9 Only	ENSG00000117834	200010	SLC5A9	D0v20+D0v35 (UR) (increasing)	5.22613	IPSC Only	IPSC Only	IPSC Only
ENSG00000163491	152110	NEK10	D0v20+D0v35 (UR) (increasing)	2.00282	H9 Only	H9 Only	H9 Only	ENSG00000103546	6530	SLC6A2	D0v20+D0v35 (UR) (increasing)	1.90697	IPSC Only	IPSC Only	IPSC Only
ENSG00000197168	341676	NEK5	D0v20+D0v35 (UR) (increasing)	2.2707	H9 Only	H9 Only	H9 Only	ENSG00000187122	6585	SLIT1	D0v20+D0v35 (UR) (increasing)	1.81182	IPSC Only	IPSC Only	IPSC Only
ENSG00000162992	4760	NEUROD1	D0v20+D0v35 (UR) (increasing)	4.52778	H9 Only	H9 Only	H9 Only	ENSG00000185985	84631	SLITRK2	D0v20+D0v35 (UR) (increasing)	1.85263	IPSC Only	IPSC Only	IPSC Only
ENSG00000101096	4773	NFATC2	D0v20+D0v35 (UR) (increasing)	4.73421	H9 Only	H9 Only	H9 Only	ENSG00000120693	4093	SMAD9	D0v20+D0v35 (UR) (increasing)	3.4998	Both	Both	Both
ENSG00000162599	4774	NFIA	D0v20+D0v35 (UR) (increasing)	14.3878	H9 Only	H9 Only	H9 Only	ENSG00000271824	389332	SMIM32	D0v20+D0v35 (UR) (increasing)	8.5013	IPSC Only	IPSC Only	IPSC Only
ENSG00000163623	4825	NKX6-1	D0v20+D0v35 (UR) (increasing)	4.12264	Both	Both	Both	ENSG00000115593	150572	SMYD1	D0v20+D0v35 (UR) (increasing)	4.59053	IPSC Only	IPSC Only	IPSC Only
ENSG00000166741	4837	NNMT	D0v20+D0v35 (UR) (increasing)	9.97622	H9 Only	H9 Only	H9 Only	ENSG00000064692	9627	SNCAIP	D0v20+D0v35 (UR) (increasing)	1.85937	Both	Both	Both
ENSG00000183691	9241	NOG	D0v20+D0v35 (UR) (increasing)	2.69886	Both	Both	Both	ENSG00000173267	6623	SNCG	D0v20+D0v35 (UR) (increasing)	2.49267	IPSC Only	IPSC Only	IPSC Only
ENSG00000163072	115677	NOSTRIN	D0v20+D0v35 (UR) (increasing)	7.29511	H9 Only	H9 Only	H9 Only	ENSG00000162804	25992	SNED1	D0v20+D0v35 (UR) (increasing)	3.71324	Both	Both	Both
ENSG00000136999	4856	NOV	D0v20+D0v35 (UR) (increasing)	1.92752	H9 Only	H9 Only	H9 Only	ENSG00000147481	54212	SNTG1	D0v20+D0v35 (UR) (increasing)	1.54011	IPSC Only	IPSC Only	IPSC Only
ENSG00000168743	255743	NPNT	D0v20+D0v35 (UR) (increasing)	2.61831	H9 Only	H9 Only	H9 Only	ENSG00000182968	6656	SOX1	D0v20+D0v35 (UR) (increasing)	1.76927	IPSC Only	IPSC Only	IPSC Only
ENSG00000113389	4883	NPR3	D0v20+D0v35 (UR) (increasing)	3.42652	H9 Only	H9 Only	H9 Only	ENSG00000152583	8404	SPARCL1	D0v20+D0v35 (UR) (increasing)	2.09508	Both	Both	Both
ENSG00000185551	7026	NR2F2	D0v20+D0v35 (UR) (increasing)	5.7902	H9 Only	H9 Only	H9 Only	ENSG00000120664	100507135	SPART-AS1	D0v20+D0v35 (UR) (increasing)	1.69076	IPSC Only	IPSC Only	IPSC Only
ENSG00000247809	644192	NR2F2-AS1	D0v20+D0v35 (UR) (increasing)	32.6232	Both	Both	Both	ENSG00000228741	221178	SPATA13	D0v20+D0v35 (UR) (increasing)	2.83287	IPSC Only	IPSC Only	IPSC Only
ENSG00000153234	4929	NR4A2	D0v20+D0v35 (UR) (increasing)	2.6284	H9 Only	H9 Only	H9 Only	ENSG00000183018	124976	SPNS2	D0v20+D0v35 (UR) (increasing)	1.8239	IPSC Only	IPSC Only	IPSC Only
ENSG00000099250	8829	NRP1	D0v20+D0v35 (UR) (increasing)	2.06197	H9 Only	H9 Only	H9 Only	ENSG00000107742	9806	SPOCK2	D0v20+D0v35 (UR) (increasing)	2.03899	IPSC Only	IPSC Only	IPSC Only
ENSG00000074527	59277	NTN4	D0v20+D0v35 (UR) (increasing)	3.13566	H9 Only	H9 Only	H9 Only	ENSG00000196104	50859	SPOCK3	D0v20+D0v35 (UR) (increasing)	2.58954	IPSC Only	IPSC Only	IPSC Only
ENSG00000184232	220323	OAF	D0v20+D0v35 (UR) (increasing)	15.1156	H9 Only	H9 Only	H9 Only	ENSG00000175093	92369	SPSB4	D0v20+D0v35 (UR) (increasing)	1.72017	IPSC Only	IPSC Only	IPSC Only
ENSG00000183801	283298	OLFML1	D0v20+D0v35 (UR) (increasing)	31.5408	H9 Only	H9 Only	H9 Only	ENSG00000185739	6345	SRL	D0v20+D0v35 (UR) (increasing)	2.51562	IPSC Only	IPSC Only	IPSC Only
ENSG00000126861	4974	OMG	D0v20+D0v35 (UR) (increasing)	18.9803	H9 Only	H9 Only	H9 Only	ENSG00000125046	51066	SSUH2	D0v20+D0v35 (UR) (increasing)	7.09677	IPSC Only	IPSC Only	IPSC Only
ENSG00000180785	143503	OR51E1	D0v20+D0v35 (UR) (increasing)	21.2827	H9 Only	H9 Only	H9 Only	ENSG00000070526	55808	ST6GALNAC1	D0v20+D0v35 (UR) (increasing)	3.43225	IPSC Only	IPSC Only	IPSC Only
ENSG00000143867	130497	OSR1	D0v20+D0v35 (UR) (increasing)	5.66581	H9 Only	H9 Only	H9 Only	ENSG00000101638	29906	ST8SIA5	D0v20+D0v35 (UR) (increasing)	2.0659	IPSC Only	IPSC Only	IPSC Only
ENSG00000085465	5016	OVGP1	D0v20+D0v35 (UR) (increasing)	2.29909	H9 Only	H9 Only	H9 Only	ENSG00000197457	50861	STMN3	D0v20+D0v35 (UR) (increasing)	2.11372	IPSC Only	IPSC Only	IPSC Only
ENSG00000180914	5021	OXTR	D0v20+D0v35 (UR) (increasing)	1.62221	H9 Only	H9 Only	H9 Only	ENSG00000109193	6783	SULT1E1	D0v20+D0v35 (UR) (increasing)	2.39857	Both	Both	Both
ENSG00000076641	55824	PAG1	D0v20+D0v35 (UR) (increasing)	2.26024	H9 Only	H9 Only	H9 Only	ENSG00000105398	6822	SULT2A1	D0v20+D0v35 (UR) (increasing)	53.3101	IPSC Only	IPSC Only	IPSC Only
ENSG00000243444	114299	PALM2	D0v20+D0v35 (UR) (increasing)	2.98787	H9 Only	H9 Only	H9 Only	ENSG00000165124	79987	SVEP1	D0v20+D0v35 (UR) (increasing)	1.67058	IPSC Only	IPSC Only	IPSC Only
ENSG00000099260	54873	PALMD	D0v20+D0v35 (UR) (increasing)	21.6023	H9 Only	H9 Only	H9 Only	ENSG00000008056	6853	SYN1	D0v20+D0v35 (UR) (increasing)	1.68685	IPSC Only	IPSC Only	IPSC Only
ENSG00000169116	25849	PARM1	D0v20+D0v35 (UR) (increasing)	4.38814	H9 Only	H9 Only	H9 Only	ENSG00000131018	23345	SYNE1	D0v20+D0v35 (UR) (increasing)	1.87677	Both	Both	Both
ENSG00000152931	25859	PART1	D0v20+D0v35 (UR) (increasing)	3.67466	H9 Only	H9 Only	H9 Only	ENSG00000176438	161176	SYNE3	D0v20+D0v35 (UR) (increasing)	1.8295	Both	Both	Both
ENSG00000135903	5077	PAX3	D0v20+D0v35 (UR) (increasing)	3.22778	H9 Only	H9 Only	H9 Only	ENSG00000102003	6855	SYP	D0v20+D0v35 (UR) (increasing)	1.59619	IPSC Only	IPSC Only	IPSC Only
ENSG00000007372	5080	PAX6	D0v20+D0v35 (UR) (increasing)	3.09983	H9 Only	H9 Only	H9 Only	ENSG00000129990	6861	SYT5	D0v20+D0v35 (UR) (increasing)	2.80586	IPSC Only	IPSC Only	IPSC Only
ENSG00000198807	5083	PAX9	D0v20+D0v35 (UR) (increasing)	1.64759	H9 Only	H9 Only	H9 Only	ENSG00000006128	6863	TAC1	D0v20+D0v35 (UR) (increasing)	1.81165	IPSC Only	IPSC Only	IPSC Only
ENSG00000254166	103164619	PCAT2	D0v20+D0v35 (UR) (increasing)	4.70669	H9 Only	H9 Only	H9 Only	ENSG00000115353	6869	TACR1	D0v20+D0v35 (UR) (increasing)	3.19487	IPSC Only	IPSC Only	IPSC Only
ENSG00000175426	5122	PCSK1	D0v20+D0v35 (UR) (increasing)	3.2623	H9 Only	H9 Only	H9 Only	ENSG00000121068	6909	TBX2	D0v20+D0v35 (UR) (increasing)	9.32876	IPSC Only	IPSC Only	IPSC Only
ENSG00000099139	5125	PCSK5	D0v20+D0v35 (UR) (increasing)	2.40812	H9 Only	H9 Only	H9 Only	ENSG00000135111	6926	TBX3	D0v20+D0v35 (UR) (increasing)	1.9959	Both	Both	Both
ENSG00000115252	5136	PDE1A	D0v20+D0v35 (UR) (increasing)	2.84488	Both	Both	Both	ENSG00000059377	6916	TBXAS1	D0v20+D0v35 (UR) (increasing)	1.69852	IPSC Only	IPSC Only	IPSC Only
ENSG00000113448	5144	PDE4D	D0v20+D0v35 (UR) (increasing)	2.57164	Both	Both	Both	ENSG00000134827	6947	TCN1	D0v20+D0v35 (UR) (increasing)	7.76811	Both	Both	Both
ENSG00000171408	27115	PDE7B	D0v20+D0v35 (UR) (increasing)	21.752	Both	Both	Both	ENSG00000151790	6999	TDO2	D0v20+D0v35 (UR) (increasing)	2.25772	Both	Both	Both
ENSG00000145431	56034	PDGFC	D0v20+D0v35 (UR) (increasing)	1.78137	H9 Only	H9 Only	H9 Only	ENSG00000205678	253017	TECRL	D0v20+D0v35 (UR) (increasing)	19.2962	IPSC Only	IPSC Only	IPSC Only
ENSG00000134853	5156	PDGFRA	D0v20+D0v35 (UR) (increasing)	7.2468	H9 Only	H9 Only	H9 Only	ENSG00000009694	10178	TENM1	D0v20+D0v35 (UR) (increasing)	2.38705	IPSC Only	IPSC Only	IPSC Only
ENSG00000004799	5166	PDK4	D0v20+D0v35 (UR) (increasing)	41.74	Both	Both	Both	ENSG00000145934	57451	TENM2	D0v20+D0v35 (UR) (increasing)	2.13421	IPSC Only	IPSC Only	IPSC Only
ENSG00000154330	5239	PGM5	D0v20+D0v35 (UR) (increasing)	4.12618	H9 Only	H9 Only	H9 Only	ENSG00000149256	26011	TENM4	D0v20+D0v35 (UR) (increasing)	1.93196	IPSC Only	IPSC Only	IPSC Only
ENSG00000224958	572558	PGM5-AS1	D0v20+D0v35 (UR) (increasing)	5.02853	H9 Only	H9 Only	H9 Only	ENSG00000144043	113419	TEX261	D0v20+D0v35 (UR) (increasing)	1.75023	IPSC Only	IPSC Only	IPSC Only
ENSG00000139289	22822	PHLDA1	D0v20+D0v35 (UR) (increasing)	2.3704	H9 Only	H9 Only	H9 Only	ENSG00000160182	7031	TFF1	D0v20+D0v35 (UR) (increasing)	196.168	IPSC Only	IPSC Only	IPSC Only
ENSG00000153823	55022	PID1	D0v20+D0v35 (UR) (increasing)	2.58677	H9 Only	H9 Only	H9 Only	ENSG00000160181	7032	TFF2	D0v20+D0v35 (UR) (increasing)	12.9683	IPSC Only	IPSC Only	IPSC Only
ENSG00000154864	63895	PIEZO2	D0v20+D0v35 (UR) (increasing)	5.94615	H9 Only	H9 Only	H9 Only	ENSG00000160180	7033	TFF3	D0v20+D0v35 (UR) (increasing)	4.90524	IPSC Only	IPSC Only	IPSC Only
ENSG00000164093	5308	PITX2	D0v20+D0v35 (UR) (increasing)	2.30616	Both	Both	Both	ENSG00000038295	7092	TLL1	D0v20+D0v35 (UR) (increasing)	3.3476	Both	Both	Both
ENSG00000170927	5314	PKHD1	D0v20+D0v35 (UR) (increasing)	4.62647	H9 Only	H9 Only	H9 Only	ENSG00000181291	124842	TMEM132E	D0v20+D0v35 (UR) (increasing)	3.28804	IPSC Only	IPSC Only	IPSC Only
ENSG00000145287	51316	PLAC8	D0v20+D0v35 (UR) (increasing)	21.9812	H9 Only	H9 Only	H9 Only	ENSG00000167619	284339	TMEM145	D0v20+D0v35 (UR) (increasing)	2.14854	IPSC Only	IPSC Only	IPSC Only
ENSG00000118495	5325	PLAGL1	D0v20+D0v35 (UR) (increasing)	4.81397	Both	Both	Both	ENSG00000178233	441151	TMEM151B	D0v20+D0v35 (UR) (increasing)	2.27875	IPSC Only	IPSC Only	IPSC Only
ENSG00000138193	51196	PLCE1	D0v20+D0v35 (UR) (increasing)	4.40287	H9 Only	H9 Only	H9 Only	ENSG00000258986	388021	TMEM179	D0v20+D0v35 (UR) (increasing)	2.28382	IPSC Only	IPSC Only	IPSC Only
ENSG00000075651	5337	PLD1	D0v20+D0v35 (UR) (increasing)	15.7237	H9 Only	H9 Only	H9 Only	ENSG00000151715	120224	TMEM45B	D0v20+D0v35 (UR) (increasing)	4.17218	Both	Both	Both
ENSG00000120278	57480	PLEKHG1	D0v20+D0v35 (UR) (increasing)	2.75695	H9 Only	H9 Only	H9 Only	ENSG00000137648	56649	TMPRSS4	D0v20+D0v35 (UR) (increasing)	1.60785	Both	Both	Both
ENSG00000145632	10769	PLK2	D0v20+D0v35 (UR) (increasing)	3.79135	H9 Only	H9 Only	H9 Only	ENSG00000049249	3604	TNFRSF9	D0v20+D0v35 (UR) (increasing)	2.65645	Both	Both	Both
ENSG00000198523	5350	PLN	D0v20+D0v35 (UR) (increasing)	12.7358	H9 Only	H9 Only	H9 Only	ENSG00000121858	8743	TNFSF10	D0v20+D0v35 (UR) (increasing)	9.19594	Both	Both	Both
ENSG00000117600	9890	PLPPR4	D0v20+D0v35 (UR) (increasing)	2.65418	H9 Only	H9 Only	H9 Only	ENSG00000120337	8995	TNFSF18	D0v20+D0v35 (UR) (increasing)	5.20676	IPSC Only	IPSC Only	IPSC Only
ENSG00000124429	79983	POF1B	D0v20+D0v35 (UR) (increasing)	10.1159	H9 Only	H9 Only	H9 Only	ENSG00000124191	84969	TOX2	D0v20+D0v35 (UR) (increasing)	4.5552	IPSC Only	IPSC Only	IPSC Only
ENSG00000133110	10631	POSTN	D0v20+D0v35 (UR) (increasing)	73.3376	Both	Both	Both	ENSG00000171368	11076	TPPP	D0v20+D0v35 (UR) (increasing)	2.166	IPSC Only	IPSC Only	IPSC Only
ENSG00000132170	5468	PPARG	D0v20+D0v35 (UR) (increasing)	35.323	H9 Only	H9 Only	H9 Only	ENSG00000159713	51673	TPPP3	D0v20+D0v35 (UR) (increasing)	1.70713	IPSC Only	IPSC Only	IPSC Only
ENSG00000109819	10891	PPARGC1A	D0v20+D0v35 (UR) (increasing)	4.70215	Both	Both	Both	ENSG00000147573	84675	TRIM55	D0v20+D0v35 (UR) (increasing)	18.2449	IPSC Only	IPSC Only	IPSC Only
ENSG00000185250	285755	PPIL6	D0v20+D0v35 (UR) (increasing)	1.70986	H9 Only	H9 Only	H9 Only	ENSG00000136932	51531	TRMO	D0v20+D0v35 (UR) (increasing)	1.74662	IPSC Only	IPSC Only	IPSC Only
ENSG00000077157	4660	PPP1R12B	D0v20+D0v35 (UR) (increasing)	1.8424	H9 Only	H9 Only	H9 Only	ENSG00000138741	7222	TRPC3	D0v20+D0v35 (UR) (increasing)	2.69028	IPSC Only	IPSC Only	IPSC Only
ENSG00000119938	5507	PPP1R3C	D0v20+D0v35 (UR) (increasing)	7.01181	H9 Only	H9 Only	H9 Only	ENSG00000072315	7224	TRPC5	D0v20+D0v35 (UR) (increasing)	1.76376	IPSC Only	IPSC Only	IPSC Only
ENSG00000235194	90673	PPP1R3E	D0v20+D0v35 (UR) (increasing)	2.57203	H9 Only	H9 Only	H9 Only	ENSG00000146216	84630	TTBK1	D0v20+D0v35 (UR) (increasing)	4.32406	IPSC Only	IPSC Only	IPSC Only
ENSG00000178125	286187	PPP1R42	D0v20+D0v35 (UR) (increasing)	4.37159	H9 Only	H9 Only	H9 Only	ENSG00000174521	148014	TTC9B	D0v20+D0v35 (UR) (increasing)	1.57762	IPSC Only	IPSC Only	IPSC Only
ENSG00000057657	639	PRDM1	D0v20+D0v35 (UR) (increasing)	2.25642	H9 Only	H9 Only	H9 Only	ENSG00000131044	164395	TTLL9	D0v20+D0v35 (UR) (increasing)	1.72872	IPSC Only	IPSC Only	IPSC Only
ENSG00000142611	63976	PRDM16	D0v20+D0v35 (UR) (increasing)	3.63529	H9 Only	H9 Only	H9 Only	ENSG00000118271	7276	TTR	D0v20+D0v35 (UR) (increasing)	2.33765	Both	Both	Both
ENSG00000061455	93166	PRDM6	D0v20+D0v35 (UR) (increasing)	3.03999	H9 Only	H9 Only	H9 Only	ENSG00000104833	10382	TUBB4A	D0v20+D0v35 (UR) (increasing)	2.12645	IPSC Only	IPSC Only	IPSC Only
ENSG00000171132	5581	PRKCE	D0v20+D0v35 (UR) (increasing)	1.92137	H9 Only	H9 Only	H9 Only	ENSG00000175564	7352	UCP3	D0v20+D0v35 (UR) (increasing)	1.56335	IPSC Only	IPSC Only	IPSC Only
ENSG00000185345	5071	PRKN	D0v20+D0v35 (UR) (increasing)	2.01989	H9 Only	H9 Only	H9 Only	ENSG00000111981	80329	ULBP1	D0v20+D0v35 (UR) (increasing)	1.71474	IPSC Only	IPSC Only	IPSC Only
ENSG00000119973	2834	PRLHR	D0v20+D0v35 (UR) (increasing)	12.5623	H9 Only	H9 Only	H9 Only	ENSG00000114638	7348	UPK1B	D0v20+D0v35 (UR) (increasing)	4.21556	IPSC Only	IPSC Only	IPSC Only
ENSG00000184500	5627	PROS1	D0v20+D0v35 (UR) (increasing)	2.24074	H9 Only	H9 Only	H9 Only	ENSG00000165197	2277	VEGFD	D0v20+D0v35 (UR) (increasing)	1.92772	IPSC Only	IPSC Only	IPSC Only
ENSG00000111215	11272	PRR4	D0v20+D0v35 (UR) (increasing)	3.18136	H9 Only	H9 Only	H9 Only	ENSG00000019102	23584	VSIG2	D0v20+D0v35 (UR) (increasing)	2.23542	IPSC Only	IPSC Only	IPSC Only
ENSG00000116132	5396	PRRX1	D0v20+D0v35 (UR) (increasing)	48.4	H9 Only	H9 Only	H9 Only	ENSG00000109072	7448	VTN	D0v20+D0v35 (UR) (increasing)	9.59685	IPSC Only	IPSC Only	IPSC Only
ENSG00000275896	5645	PRSS2	D0v20+D0v35 (UR) (increasing)	3.15436	Both	Both	Both	ENSG00000158816	127731	VWA5B1	D0v20+D0v35 (UR) (increasing)	1.56118	IPSC Only	IPSC Only	IPSC Only
ENSG00000156011	23362	PSD3	D0v20+D0v35 (UR) (increasing)	1.50526	H9 Only	H9 Only	H9 Only	ENSG00000101940	64743	WDR13	D0v20+D0v35 (UR) (increasing)	2.09319	IPSC Only	IPSC Only	IPSC Only
ENSG00000171522	5734	PTGER4	D0v20+D0v35 (UR) (increasing)	1.56727	Both	Both	Both	ENSG00000173714	124857	WFIKKN2	D0v20+D0v35 (UR) (increasing)	3.35168	IPSC Only	IPSC Only	IPSC Only
ENSG00000073756	5743	PTGS2	D0v20+D0v35 (UR) (increasing)	48.1733	Both	Both	Both	ENSG00000085741	7481	WNT11	D0v20+D0v35 (UR) (increasing)	8.32294	IPSC Only	IPSC Only	IPSC Only
ENSG00000087494	5744	PTHLH	D0v20+D0v35 (UR) (increasing)	3.95479	H9 Only	H9 Only	H9 Only	ENSG00000134245	7482	WNT2B	D0v20+D0v35 (UR) (increasing)	2.3127	Both	Both	Both
ENSG00000112245	7803	PTP4A1	D0v20+D0v35 (UR) (increasing)	1.56511	H9 Only	H9 Only	H9 Only	ENSG00000114251	7474	WNT5A	D0v20+D0v35 (UR) (increasing)	3.27373	Both	Both	Both
ENSG00000081237	5788	PTPRC	D0v20+D0v35 (UR) (increasing)	4.60039	H9 Only	H9 Only	H9 Only	ENSG00000154764	7476	WNT7A	D0v20+D0v35 (UR) (increasing)	14.2333	IPSC Only	IPSC Only	IPSC Only
ENSG00000173482	5797	PTPRM	D0v20+D0v35 (UR) (increasing)	2.6708	H9 Only	H9 Only	H9 Only	ENSG00000188064	7477	WNT7B	D0v20+D0v35 (UR) (increasing)	11.3805	IPSC Only	IPSC Only	IPSC Only
ENSG00000163661	5806	PTX3	D0v20+D0v35 (UR) (increasing)	15.2594	H9 Only	H9 Only	H9 Only	ENSG00000184937	7490	WT1	D0v20+D0v35 (UR) (increasing)	2.1797	IPSC Only	IPSC Only	IPSC Only
ENSG00000185129	5813	PURA	D0v20+D0v35 (UR) (increasing)	3.02896	H9 Only	H9 Only	H9 Only	ENSG00000109906	7704	ZBTB16	D0v20+D0v35 (UR) (increasing)	5.54597	IPSC Only	IPSC Only	IPSC Only
ENSG00000041353	5874	RAB27B	D0v20+D0v35 (UR) (increasing)	14.2717	H9 Only	H9 Only	H9 Only	ENSG00000184828	201501	ZBTB7C	D0v20+D0v35 (UR) (increasing)	1.54301	IPSC Only	IPSC Only	IPSC Only
ENSG00000118508	10981	RAB32	D0v20+D0v35 (UR) (increasing)	2.63976	H9 Only	H9 Only	H9 Only	ENSG00000206077	653082	ZDHHC11B	D0v20+D0v35 (UR) (increasing)	1.69079	Both	Both	Both
ENSG00000100228	9609	RAB36	D0v20+D0v35 (UR) (increasing)	2.23976	H9 Only	H9 Only	H9 Only	ENSG00000169554	9839	ZEB2	D0v20+D0v35 (UR) (increasing)	1.51185	Both	Both	Both
ENSG00000144134	11159	RABL2A	D0v20+D0v35 (UR) (increasing)	2.76391	H9 Only	H9 Only	H9 Only	ENSG00000178381	90637	ZFAND2A	D0v20+D0v35 (UR) (increasing)	2.42655	IPSC Only	IPSC Only	IPSC Only
ENSG00000118849	5918	RARRES1	D0v20+D0v35 (UR) (increasing)	6.23901	H9 Only	H9 Only	H9 Only	ENSG00000152977	7545	ZIC1	D0v20+D0v35 (UR) (increasing)	1.51643	IPSC Only	IPSC Only	IPSC Only
ENSG00000152689	25780	RASGRP3	D0v20+D0v35 (UR) (increasing)	3.67998	H9 Only	H9 Only	H9 Only	ENSG00000004838	51364	ZMYND10	D0v20+D0v35 (UR) (increasing)	1.9994	IPSC Only	IPSC Only	IPSC Only
ENSG00000169435	166824	RASSF6	D0v20+D0v35 (UR) (increasing)	3.67378	H9 Only	H9 Only	H9 Only	ENSG00000131116	126299	ZNF428	D0v20+D0v35 (UR) (increasing)	1.92443	IPSC Only	IPSC Only	IPSC Only
ENSG00000198774	9182	RASSF9	D0v20+D0v35 (UR) (increasing)	9.66824	H9 Only	H9 Only	H9 Only	ENSG00000237149	100131213	ZNF503-AS2	D0v20+D0v35 (UR) (increasing)	4.77597	IPSC Only	IPSC Only	IPSC Only
ENSG00000159200	1827	RCAN1	D0v20+D0v35 (UR) (increasing)	3.25046	H9 Only	H9 Only	H9 Only	ENSG00000198597	9745	ZNF536	D0v20+D0v35 (UR) (increasing)	3.01523	IPSC Only	IPSC Only	IPSC Only
ENSG00000134533	85004	RERG	D0v20+D0v35 (UR) (increasing)	20.1732	Both	Both	Both
ENSG00000154153	54463	RETREG1	D0v20+D0v35 (UR) (increasing)	1.68086	H9 Only	H9 Only	H9 Only
ENSG00000009413	5980	REV3L	D0v20+D0v35 (UR) (increasing)	2.05748	H9 Only	H9 Only	H9 Only
ENSG00000131378	23180	RFTN1	D0v20+D0v35 (UR) (increasing)	18.6697	H9 Only	H9 Only	H9 Only
ENSG00000232104	101929302	RFX3-AS1	D0v20+D0v35 (UR) (increasing)	2.01169	H9 Only	H9 Only	H9 Only
ENSG00000111783	5992	RFX4	D0v20+D0v35 (UR) (increasing)	2.45418	Both	Both	Both
ENSG00000185002	222546	RFX6	D0v20+D0v35 (UR) (increasing)	2.01835	H9 Only	H9 Only	H9 Only
ENSG00000143344	23179	RGL1	D0v20+D0v35 (UR) (increasing)	3.90399	H9 Only	H9 Only	H9 Only
ENSG00000132554	26166	RGS22	D0v20+D0v35 (UR) (increasing)	2.00643	H9 Only	H9 Only	H9 Only
ENSG00000117152	5999	RGS4	D0v20+D0v35 (UR) (increasing)	2.40121	H9 Only	H9 Only	H9 Only
ENSG00000126785	57381	RHOJ	D0v20+D0v35 (UR) (increasing)	11.25	H9 Only	H9 Only	H9 Only
ENSG00000129538	6035	RNASE1	D0v20+D0v35 (UR) (increasing)	1.5126	H9 Only	H9 Only	H9 Only
ENSG00000135828	6041	RNASEL	D0v20+D0v35 (UR) (increasing)	1.82258	H9 Only	H9 Only	H9 Only
ENSG00000133135	79589	RNF128	D0v20+D0v35 (UR) (increasing)	1.68272	H9 Only	H9 Only	H9 Only
ENSG00000211459	4549	RNR1	D0v20+D0v35 (UR) (increasing)	6.84565	H9 Only	H9 Only	H9 Only
ENSG00000210082	4550	RNR2	D0v20+D0v35 (UR) (increasing)	3.35524	H9 Only	H9 Only	H9 Only
ENSG00000145491	83853	ROPN1L	D0v20+D0v35 (UR) (increasing)	6.50503	H9 Only	H9 Only	H9 Only
ENSG00000134321	91543	RSAD2	D0v20+D0v35 (UR) (increasing)	1.83274	H9 Only	H9 Only	H9 Only
ENSG00000147655	340419	RSPO2	D0v20+D0v35 (UR) (increasing)	9.2559	H9 Only	H9 Only	H9 Only
ENSG00000146374	84870	RSPO3	D0v20+D0v35 (UR) (increasing)	3.32219	H9 Only	H9 Only	H9 Only
ENSG00000159216	861	RUNX1	D0v20+D0v35 (UR) (increasing)	2.9306	H9 Only	H9 Only	H9 Only
ENSG00000143171	6258	RXRG	D0v20+D0v35 (UR) (increasing)	2.70579	Both	Both	Both
ENSG00000205413	54809	SAMD9	D0v20+D0v35 (UR) (increasing)	7.7323	H9 Only	H9 Only	H9 Only
ENSG00000130066	6303	SAT1	D0v20+D0v35 (UR) (increasing)	4.40802	H9 Only	H9 Only	H9 Only
ENSG00000119042	23314	SATB2	D0v20+D0v35 (UR) (increasing)	3.18869	Both	Both	Both
ENSG00000246273	283104	SBF2-AS1	D0v20+D0v35 (UR) (increasing)	2.31633	H9 Only	H9 Only	H9 Only
ENSG00000168079	286133	SCARA5	D0v20+D0v35 (UR) (increasing)	42.4415	Both	Both	Both
ENSG00000254911	619383	SCARNA9	D0v20+D0v35 (UR) (increasing)	2.05087	H9 Only	H9 Only	H9 Only
ENSG00000136155	8796	SCEL	D0v20+D0v35 (UR) (increasing)	82.1732	Both	Both	Both
ENSG00000171951	7857	SCG2	D0v20+D0v35 (UR) (increasing)	2.58115	H9 Only	H9 Only	H9 Only
ENSG00000079689	10590	SCGN	D0v20+D0v35 (UR) (increasing)	10.0904	H9 Only	H9 Only	H9 Only
ENSG00000136546	6332	SCN7A	D0v20+D0v35 (UR) (increasing)	2.48495	H9 Only	H9 Only	H9 Only
ENSG00000146197	222663	SCUBE3	D0v20+D0v35 (UR) (increasing)	1.69895	H9 Only	H9 Only	H9 Only
ENSG00000242086	727956	SDHAP2	D0v20+D0v35 (UR) (increasing)	2.38346	H9 Only	H9 Only	H9 Only
ENSG00000265808	9554	SEC22B	D0v20+D0v35 (UR) (increasing)	1.53213	H9 Only	H9 Only	H9 Only
ENSG00000170381	9723	SEMA3E	D0v20+D0v35 (UR) (increasing)	2.60944	H9 Only	H9 Only	H9 Only
ENSG00000112902	9037	SEMA5A	D0v20+D0v35 (UR) (increasing)	1.58319	H9 Only	H9 Only	H9 Only
ENSG00000197249	5265	SERPINA1	D0v20+D0v35 (UR) (increasing)	4.56852	Both	Both	Both
ENSG00000180440	400120	SERTM1	D0v20+D0v35 (UR) (increasing)	2.31349	H9 Only	H9 Only	H9 Only
ENSG00000145391	80854	SETD7	D0v20+D0v35 (UR) (increasing)	1.5831	H9 Only	H9 Only	H9 Only
ENSG00000198879	57713	SFMBT2	D0v20+D0v35 (UR) (increasing)	1.53185	H9 Only	H9 Only	H9 Only
ENSG00000163082	130367	SGPP2	D0v20+D0v35 (UR) (increasing)	2.89345	H9 Only	H9 Only	H9 Only
ENSG00000224660	100505696	SH3BP5-AS1	D0v20+D0v35 (UR) (increasing)	3.60626	H9 Only	H9 Only	H9 Only
ENSG00000168779	6474	SHOX2	D0v20+D0v35 (UR) (increasing)	5.30769	H9 Only	H9 Only	H9 Only
ENSG00000090402	6476	SI	D0v20+D0v35 (UR) (increasing)	1.7455	Both	Both	Both
ENSG00000110013	54414	SIAE	D0v20+D0v35 (UR) (increasing)	4.20199	H9 Only	H9 Only	H9 Only
ENSG00000159263	6493	SIM2	D0v20+D0v35 (UR) (increasing)	7.98229	H9 Only	H9 Only	H9 Only
ENSG00000126778	6495	SIX1	D0v20+D0v35 (UR) (increasing)	6.53831	H9 Only	H9 Only	H9 Only
ENSG00000125255	6555	SLC10A2	D0v20+D0v35 (UR) (increasing)	9.76834	Both	Both	Both
ENSG00000064651	6558	SLC12A2	D0v20+D0v35 (UR) (increasing)	2.33483	H9 Only	H9 Only	H9 Only
ENSG00000168679	9122	SLC16A4	D0v20+D0v35 (UR) (increasing)	4.78382	H9 Only	H9 Only	H9 Only
ENSG00000108932	9120	SLC16A6	D0v20+D0v35 (UR) (increasing)	39.0096	H9 Only	H9 Only	H9 Only
ENSG00000118596	9194	SLC16A7	D0v20+D0v35 (UR) (increasing)	2.28011	H9 Only	H9 Only	H9 Only
ENSG00000179520	246213	SLC17A8	D0v20+D0v35 (UR) (increasing)	43.6997	H9 Only	H9 Only	H9 Only
ENSG00000036565	6570	SLC18A1	D0v20+D0v35 (UR) (increasing)	10.4535	H9 Only	H9 Only	H9 Only
ENSG00000147606	115111	SLC26A7	D0v20+D0v35 (UR) (increasing)	84.6219	H9 Only	H9 Only	H9 Only
ENSG00000163581	6514	SLC2A2	D0v20+D0v35 (UR) (increasing)	2.55581	H9 Only	H9 Only	H9 Only
ENSG00000164756	169026	SLC30A8	D0v20+D0v35 (UR) (increasing)	7.95339	H9 Only	H9 Only	H9 Only
ENSG00000169507	151258	SLC38A11	D0v20+D0v35 (UR) (increasing)	5.80781	H9 Only	H9 Only	H9 Only
ENSG00000138449	30061	SLC40A1	D0v20+D0v35 (UR) (increasing)	8.94701	H9 Only	H9 Only	H9 Only
ENSG00000143036	126969	SLC44A3	D0v20+D0v35 (UR) (increasing)	2.20596	H9 Only	H9 Only	H9 Only
ENSG00000139508	283537	SLC46A3	D0v20+D0v35 (UR) (increasing)	2.6174	H9 Only	H9 Only	H9 Only
ENSG00000144290	57282	SLC4A10	D0v20+D0v35 (UR) (increasing)	5.13969	H9 Only	H9 Only	H9 Only
ENSG00000080493	8671	SLC4A4	D0v20+D0v35 (UR) (increasing)	5.54106	Both	Both	Both
ENSG00000188687	57835	SLC4A5	D0v20+D0v35 (UR) (increasing)	18.1045	H9 Only	H9 Only	H9 Only
ENSG00000108576	6532	SLC6A4	D0v20+D0v35 (UR) (increasing)	13.2308	H9 Only	H9 Only	H9 Only
ENSG00000013293	57709	SLC7A14	D0v20+D0v35 (UR) (increasing)	4.16737	H9 Only	H9 Only	H9 Only
ENSG00000115616	6549	SLC9A2	D0v20+D0v35 (UR) (increasing)	3.4525	H9 Only	H9 Only	H9 Only
ENSG00000181804	285195	SLC9A9	D0v20+D0v35 (UR) (increasing)	5.2265	H9 Only	H9 Only	H9 Only
ENSG00000164037	150159	SLC9B1	D0v20+D0v35 (UR) (increasing)	1.94101	H9 Only	H9 Only	H9 Only
ENSG00000172716	91607	SLFN11	D0v20+D0v35 (UR) (increasing)	2.2416	H9 Only	H9 Only	H9 Only
ENSG00000184347	6586	SLIT3	D0v20+D0v35 (UR) (increasing)	16.2538	H9 Only	H9 Only	H9 Only
ENSG00000184564	84189	SLITRK6	D0v20+D0v35 (UR) (increasing)	2.20349	H9 Only	H9 Only	H9 Only
ENSG00000120693	4093	SMAD9	D0v20+D0v35 (UR) (increasing)	5.13249	Both	Both	Both
ENSG00000080503	6595	SMARCA2	D0v20+D0v35 (UR) (increasing)	2.60922	H9 Only	H9 Only	H9 Only
ENSG00000261556	100506060	SMG1P7	D0v20+D0v35 (UR) (increasing)	1.52517	H9 Only	H9 Only	H9 Only
ENSG00000198732	64093	SMOC1	D0v20+D0v35 (UR) (increasing)	1.81523	H9 Only	H9 Only	H9 Only
ENSG00000019549	6591	SNAI2	D0v20+D0v35 (UR) (increasing)	28.1673	H9 Only	H9 Only	H9 Only
ENSG00000064692	9627	SNCAIP	D0v20+D0v35 (UR) (increasing)	2.68881	Both	Both	Both
ENSG00000162804	25992	SNED1	D0v20+D0v35 (UR) (increasing)	37.3978	Both	Both	Both
ENSG00000171243	25928	SOSTDC1	D0v20+D0v35 (UR) (increasing)	2.28498	H9 Only	H9 Only	H9 Only
ENSG00000110693	55553	SOX6	D0v20+D0v35 (UR) (increasing)	2.46327	H9 Only	H9 Only	H9 Only
ENSG00000125398	6662	SOX9	D0v20+D0v35 (UR) (increasing)	2.27211	H9 Only	H9 Only	H9 Only
ENSG00000234899	400618	SOX9-AS1	D0v20+D0v35 (UR) (increasing)	1.97952	H9 Only	H9 Only	H9 Only
ENSG00000064199	53340	SPA17	D0v20+D0v35 (UR) (increasing)	1.5116	H9 Only	H9 Only	H9 Only
ENSG00000155761	200162	SPAG17	D0v20+D0v35 (UR) (increasing)	5.81291	H9 Only	H9 Only	H9 Only
ENSG00000077327	9576	SPAG6	D0v20+D0v35 (UR) (increasing)	3.13297	H9 Only	H9 Only	H9 Only
ENSG00000137098	26206	SPAG8	D0v20+D0v35 (UR) (increasing)	5.60352	H9 Only	H9 Only	H9 Only
ENSG00000152583	8404	SPARCL1	D0v20+D0v35 (UR) (increasing)	14.7274	Both	Both	Both
ENSG00000162814	128153	SPATA17	D0v20+D0v35 (UR) (increasing)	2.4343	H9 Only	H9 Only	H9 Only
ENSG00000163071	132671	SPATA18	D0v20+D0v35 (UR) (increasing)	6.987	H9 Only	H9 Only	H9 Only
ENSG00000152582	79925	SPEF2	D0v20+D0v35 (UR) (increasing)	1.97798	H9 Only	H9 Only	H9 Only
ENSG00000164266	6690	SPINK1	D0v20+D0v35 (UR) (increasing)	3.62468	H9 Only	H9 Only	H9 Only
ENSG00000196542	165679	SPTSSB	D0v20+D0v35 (UR) (increasing)	1.72368	H9 Only	H9 Only	H9 Only
ENSG00000102359	27286	SRPX2	D0v20+D0v35 (UR) (increasing)	41.4439	H9 Only	H9 Only	H9 Only
ENSG00000138434	6744	SSFA2	D0v20+D0v35 (UR) (increasing)	3.26639	H9 Only	H9 Only	H9 Only
ENSG00000157005	6750	SST	D0v20+D0v35 (UR) (increasing)	5.84029	H9 Only	H9 Only	H9 Only
ENSG00000139874	6751	SSTR1	D0v20+D0v35 (UR) (increasing)	1.90106	H9 Only	H9 Only	H9 Only
ENSG00000180616	6752	SSTR2	D0v20+D0v35 (UR) (increasing)	2.23428	H9 Only	H9 Only	H9 Only
ENSG00000133121	90627	STARD13	D0v20+D0v35 (UR) (increasing)	2.19578	H9 Only	H9 Only	H9 Only
ENSG00000203685	375057	STUM	D0v20+D0v35 (UR) (increasing)	3.22859	H9 Only	H9 Only	H9 Only
ENSG00000198829	56670	SUCNR1	D0v20+D0v35 (UR) (increasing)	63.9508	H9 Only	H9 Only	H9 Only
ENSG00000137573	23213	SULF1	D0v20+D0v35 (UR) (increasing)	9.01956	H9 Only	H9 Only	H9 Only
ENSG00000173597	27284	SULT1B1	D0v20+D0v35 (UR) (increasing)	13.4737	H9 Only	H9 Only	H9 Only
ENSG00000198075	27233	SULT1C4	D0v20+D0v35 (UR) (increasing)	4.50005	H9 Only	H9 Only	H9 Only
ENSG00000109193	6783	SULT1E1	D0v20+D0v35 (UR) (increasing)	29.5366	Both	Both	Both
ENSG00000100647	9766	SUSD6	D0v20+D0v35 (UR) (increasing)	2.33406	H9 Only	H9 Only	H9 Only
ENSG00000131018	23345	SYNE1	D0v20+D0v35 (UR) (increasing)	1.99104	Both	Both	Both
ENSG00000176438	161176	SYNE3	D0v20+D0v35 (UR) (increasing)	2.60636	Both	Both	Both
ENSG00000182253	23336	SYNM	D0v20+D0v35 (UR) (increasing)	5.10419	H9 Only	H9 Only	H9 Only
ENSG00000137501	54843	SYTL2	D0v20+D0v35 (UR) (increasing)	5.49526	H9 Only	H9 Only	H9 Only
ENSG00000212128	50838	TAS2R13	D0v20+D0v35 (UR) (increasing)	3.71914	H9 Only	H9 Only	H9 Only
ENSG00000212127	50840	TAS2R14	D0v20+D0v35 (UR) (increasing)	2.55151	H9 Only	H9 Only	H9 Only
ENSG00000092607	6913	TBX15	D0v20+D0v35 (UR) (increasing)	16.258	H9 Only	H9 Only	H9 Only
ENSG00000112837	9096	TBX18	D0v20+D0v35 (UR) (increasing)	20.8271	H9 Only	H9 Only	H9 Only
ENSG00000135111	6926	TBX3	D0v20+D0v35 (UR) (increasing)	5.76019	Both	Both	Both
ENSG00000204219	6920	TCEA3	D0v20+D0v35 (UR) (increasing)	5.57543	H9 Only	H9 Only	H9 Only
ENSG00000176907	56892	TCIM	D0v20+D0v35 (UR) (increasing)	10.4572	H9 Only	H9 Only	H9 Only
ENSG00000134827	6947	TCN1	D0v20+D0v35 (UR) (increasing)	58.8439	Both	Both	Both
ENSG00000151790	6999	TDO2	D0v20+D0v35 (UR) (increasing)	153.995	Both	Both	Both
ENSG00000167858	83659	TEKT1	D0v20+D0v35 (UR) (increasing)	4.49265	H9 Only	H9 Only	H9 Only
ENSG00000092969	7042	TGFB2	D0v20+D0v35 (UR) (increasing)	21.9587	H9 Only	H9 Only	H9 Only
ENSG00000119699	7043	TGFB3	D0v20+D0v35 (UR) (increasing)	4.99393	H9 Only	H9 Only	H9 Only
ENSG00000178726	7056	THBD	D0v20+D0v35 (UR) (increasing)	3.61669	H9 Only	H9 Only	H9 Only
ENSG00000169231	7059	THBS3	D0v20+D0v35 (UR) (increasing)	2.23754	H9 Only	H9 Only	H9 Only
ENSG00000100234	7078	TIMP3	D0v20+D0v35 (UR) (increasing)	30.8257	H9 Only	H9 Only	H9 Only
ENSG00000038295	7092	TLL1	D0v20+D0v35 (UR) (increasing)	2.98191	Both	Both	Both
ENSG00000136869	7099	TLR4	D0v20+D0v35 (UR) (increasing)	10.0688	H9 Only	H9 Only	H9 Only
ENSG00000162604	83941	TM2D1	D0v20+D0v35 (UR) (increasing)	1.60885	H9 Only	H9 Only	H9 Only
ENSG00000169908	4071	TM4SF1	D0v20+D0v35 (UR) (increasing)	34.9758	H9 Only	H9 Only	H9 Only
ENSG00000166292	55273	TMEM100	D0v20+D0v35 (UR) (increasing)	5.32573	H9 Only	H9 Only	H9 Only
ENSG00000139173	84216	TMEM117	D0v20+D0v35 (UR) (increasing)	2.44079	H9 Only	H9 Only	H9 Only
ENSG00000181234	92293	TMEM132C	D0v20+D0v35 (UR) (increasing)	5.45537	H9 Only	H9 Only	H9 Only
ENSG00000002933	55365	TMEM176A	D0v20+D0v35 (UR) (increasing)	3.2582	H9 Only	H9 Only	H9 Only
ENSG00000106565	28959	TMEM176B	D0v20+D0v35 (UR) (increasing)	2.54773	H9 Only	H9 Only	H9 Only
ENSG00000148483	653567	TMEM236	D0v20+D0v35 (UR) (increasing)	4.189	H9 Only	H9 Only	H9 Only
ENSG00000151715	120224	TMEM45B	D0v20+D0v35 (UR) (increasing)	32.1694	Both	Both	Both
ENSG00000142188	757	TMEM50B	D0v20+D0v35 (UR) (increasing)	2.46644	H9 Only	H9 Only	H9 Only
ENSG00000152078	148534	TMEM56	D0v20+D0v35 (UR) (increasing)	1.54191	H9 Only	H9 Only	H9 Only
ENSG00000136842	7111	TMOD1	D0v20+D0v35 (UR) (increasing)	1.91419	H9 Only	H9 Only	H9 Only
ENSG00000137648	56649	TMPRSS4	D0v20+D0v35 (UR) (increasing)	6.84467	Both	Both	Both
ENSG00000164761	4982	TNFRSF11B	D0v20+D0v35 (UR) (increasing)	11.4307	H9 Only	H9 Only	H9 Only
ENSG00000049249	3604	TNFRSF9	D0v20+D0v35 (UR) (increasing)	6.89339	Both	Both	Both
ENSG00000121858	8743	TNFSF10	D0v20+D0v35 (UR) (increasing)	46.8894	Both	Both	Both
ENSG00000181634	9966	TNFSF15	D0v20+D0v35 (UR) (increasing)	3.73969	H9 Only	H9 Only	H9 Only
ENSG00000117586	7292	TNFSF4	D0v20+D0v35 (UR) (increasing)	2.09211	H9 Only	H9 Only	H9 Only
ENSG00000120332	63923	TNN	D0v20+D0v35 (UR) (increasing)	19.3443	H9 Only	H9 Only	H9 Only
ENSG00000182095	84629	TNRC18	D0v20+D0v35 (UR) (increasing)	1.74658	H9 Only	H9 Only	H9 Only
ENSG00000129167	7166	TPH1	D0v20+D0v35 (UR) (increasing)	59.4208	H9 Only	H9 Only	H9 Only
ENSG00000170893	7200	TRH	D0v20+D0v35 (UR) (increasing)	8.54313	H9 Only	H9 Only	H9 Only
ENSG00000069018	57113	TRPC7	D0v20+D0v35 (UR) (increasing)	12.6074	H9 Only	H9 Only	H9 Only
ENSG00000119121	140803	TRPM6	D0v20+D0v35 (UR) (increasing)	17.1184	H9 Only	H9 Only	H9 Only
ENSG00000165409	7253	TSHR	D0v20+D0v35 (UR) (increasing)	1.56533	H9 Only	H9 Only	H9 Only
ENSG00000102904	55815	TSNAXIP1	D0v20+D0v35 (UR) (increasing)	1.54189	H9 Only	H9 Only	H9 Only
ENSG00000117472	10103	TSPAN1	D0v20+D0v35 (UR) (increasing)	11.2026	H9 Only	H9 Only	H9 Only
ENSG00000110900	441631	TSPAN11	D0v20+D0v35 (UR) (increasing)	12.6281	H9 Only	H9 Only	H9 Only
ENSG00000127324	7103	TSPAN8	D0v20+D0v35 (UR) (increasing)	38.8755	H9 Only	H9 Only	H9 Only
ENSG00000137473	83894	TTC29	D0v20+D0v35 (UR) (increasing)	2.24076	H9 Only	H9 Only	H9 Only
ENSG00000214021	26140	TTLL3	D0v20+D0v35 (UR) (increasing)	2.82666	H9 Only	H9 Only	H9 Only
ENSG00000118271	7276	TTR	D0v20+D0v35 (UR) (increasing)	11.9977	Both	Both	Both
ENSG00000175106	201158	TVP23C	D0v20+D0v35 (UR) (increasing)	1.93218	H9 Only	H9 Only	H9 Only
ENSG00000122691	7291	TWIST1	D0v20+D0v35 (UR) (increasing)	19.6407	H9 Only	H9 Only	H9 Only
ENSG00000189136	388165	UBE2Q2P1	D0v20+D0v35 (UR) (increasing)	2.86105	H9 Only	H9 Only	H9 Only
ENSG00000162543	127733	UBXN10	D0v20+D0v35 (UR) (increasing)	1.54573	H9 Only	H9 Only	H9 Only
ENSG00000151116	55293	UEVLD	D0v20+D0v35 (UR) (increasing)	1.75126	H9 Only	H9 Only	H9 Only
ENSG00000196620	7366	UGT2B15	D0v20+D0v35 (UR) (increasing)	12.5475	H9 Only	H9 Only	H9 Only
ENSG00000182168	8633	UNC5C	D0v20+D0v35 (UR) (increasing)	4.18885	H9 Only	H9 Only	H9 Only
ENSG00000085982	55230	USP40	D0v20+D0v35 (UR) (increasing)	1.56995	H9 Only	H9 Only	H9 Only
ENSG00000026025	7431	VIM	D0v20+D0v35 (UR) (increasing)	5.36308	H9 Only	H9 Only	H9 Only
ENSG00000147852	7436	VLDLR	D0v20+D0v35 (UR) (increasing)	2.82801	H9 Only	H9 Only	H9 Only
ENSG00000236404	401491	VLDLR-AS1	D0v20+D0v35 (UR) (increasing)	1.52374	H9 Only	H9 Only	H9 Only
ENSG00000129003	54832	VPS13C	D0v20+D0v35 (UR) (increasing)	1.93821	H9 Only	H9 Only	H9 Only
ENSG00000165633	196740	VSTM4	D0v20+D0v35 (UR) (increasing)	3.00603	H9 Only	H9 Only	H9 Only
ENSG00000175267	146177	VWA3A	D0v20+D0v35 (UR) (increasing)	6.32678	H9 Only	H9 Only	H9 Only
ENSG00000148225	114987	WDR31	D0v20+D0v35 (UR) (increasing)	2.40889	H9 Only	H9 Only	H9 Only
ENSG00000174776	151790	WDR49	D0v20+D0v35 (UR) (increasing)	1.88532	H9 Only	H9 Only	H9 Only
ENSG00000162643	126820	WDR63	D0v20+D0v35 (UR) (increasing)	4.13994	H9 Only	H9 Only	H9 Only
ENSG00000158023	144406	WDR66	D0v20+D0v35 (UR) (increasing)	1.73809	H9 Only	H9 Only	H9 Only
ENSG00000152763	79819	WDR78	D0v20+D0v35 (UR) (increasing)	1.71569	H9 Only	H9 Only	H9 Only
ENSG00000228775	285962	WEE2-AS1	D0v20+D0v35 (UR) (increasing)	1.63679	H9 Only	H9 Only	H9 Only
ENSG00000104415	8840	WISP1	D0v20+D0v35 (UR) (increasing)	9.00188	H9 Only	H9 Only	H9 Only
ENSG00000116729	79971	WLS	D0v20+D0v35 (UR) (increasing)	5.31076	H9 Only	H9 Only	H9 Only
ENSG00000134245	7482	WNT2B	D0v20+D0v35 (UR) (increasing)	9.81611	Both	Both	Both
ENSG00000114251	7474	WNT5A	D0v20+D0v35 (UR) (increasing)	4.4673	Both	Both	Both
ENSG00000075290	7479	WNT8B	D0v20+D0v35 (UR) (increasing)	2.47568	H9 Only	H9 Only	H9 Only
ENSG00000169064	79740	ZBBX	D0v20+D0v35 (UR) (increasing)	2.9629	H9 Only	H9 Only	H9 Only
ENSG00000181722	26137	ZBTB20	D0v20+D0v35 (UR) (increasing)	1.50518	H9 Only	H9 Only	H9 Only
ENSG00000146858	92092	ZC3HAV1L	D0v20+D0v35 (UR) (increasing)	2.0382	H9 Only	H9 Only	H9 Only
ENSG00000078487	55063	ZCWPW1	D0v20+D0v35 (UR) (increasing)	1.95235	H9 Only	H9 Only	H9 Only
ENSG00000206077	653082	ZDHHC11B	D0v20+D0v35 (UR) (increasing)	1.74485	Both	Both	Both
ENSG00000175048	79683	ZDHHC14	D0v20+D0v35 (UR) (increasing)	1.96484	H9 Only	H9 Only	H9 Only
ENSG00000169554	9839	ZEB2	D0v20+D0v35 (UR) (increasing)	1.77149	Both	Both	Both
ENSG00000091656	79776	ZFHX4	D0v20+D0v35 (UR) (increasing)	1.88638	H9 Only	H9 Only	H9 Only
ENSG00000039319	9765	ZFYVE16	D0v20+D0v35 (UR) (increasing)	2.34418	H9 Only	H9 Only	H9 Only
ENSG00000172667	64393	ZMAT3	D0v20+D0v35 (UR) (increasing)	5.89442	H9 Only	H9 Only	H9 Only
ENSG00000066185	84217	ZMYND12	D0v20+D0v35 (UR) (increasing)	1.98772	H9 Only	H9 Only	H9 Only
ENSG00000249087	148898	ZNF436-AS1	D0v20+D0v35 (UR) (increasing)	1.95954	H9 Only	H9 Only	H9 Only
ENSG00000164185	133923	ZNF474	D0v20+D0v35 (UR) (increasing)	2.20013	H9 Only	H9 Only	H9 Only

## Sheet: B. Common UR both, increasing
Ensembl ID	EntrezGene	Symbol	FC Comparison
ENSG00000141338	10351	ABCA8	D0v20+D0v35 (UR) (increasing)
ENSG00000154258	10350	ABCA9	D0v20+D0v35 (UR) (increasing)
ENSG00000023839	1244	ABCC2	D0v20+D0v35 (UR) (increasing)
ENSG00000069431	10060	ABCC9	D0v20+D0v35 (UR) (increasing)
ENSG00000156920	139378	ADGRG4	D0v20+D0v35 (UR) (increasing)
ENSG00000144820	84873	ADGRG7	D0v20+D0v35 (UR) (increasing)
ENSG00000163631	213	ALB	D0v20+D0v35 (UR) (increasing)
ENSG00000165092	216	ALDH1A1	D0v20+D0v35 (UR) (increasing)
ENSG00000052850	60529	ALX4	D0v20+D0v35 (UR) (increasing)
ENSG00000158874	336	APOA2	D0v20+D0v35 (UR) (increasing)
ENSG00000047648	395	ARHGAP6	D0v20+D0v35 (UR) (increasing)
ENSG00000157087	491	ATP2B2	D0v20+D0v35 (UR) (increasing)
ENSG00000023445	330	BIRC3	D0v20+D0v35 (UR) (increasing)
ENSG00000172478	79919	C2orf54	D0v20+D0v35 (UR) (increasing)
ENSG00000157388	776	CACNA1D	D0v20+D0v35 (UR) (increasing)
ENSG00000164326	9607	CARTPT	D0v20+D0v35 (UR) (increasing)
ENSG00000163081	151278	CCDC140	D0v20+D0v35 (UR) (increasing)
ENSG00000135218	948	CD36	D0v20+D0v35 (UR) (increasing)
ENSG00000163075	200373	CFAP221	D0v20+D0v35 (UR) (increasing)
ENSG00000205403	3426	CFI	D0v20+D0v35 (UR) (increasing)
ENSG00000138135	9023	CH25H	D0v20+D0v35 (UR) (increasing)
ENSG00000100604	1113	CHGA	D0v20+D0v35 (UR) (increasing)
ENSG00000016490	1179	CLCA1	D0v20+D0v35 (UR) (increasing)
ENSG00000013297	5010	CLDN11	D0v20+D0v35 (UR) (increasing)
ENSG00000082293	1310	COL19A1	D0v20+D0v35 (UR) (increasing)
ENSG00000158270	81035	COLEC12	D0v20+D0v35 (UR) (increasing)
ENSG00000196353	131034	CPNE4	D0v20+D0v35 (UR) (increasing)
ENSG00000196188	1510	CTSE	D0v20+D0v35 (UR) (increasing)
ENSG00000169429	3576	CXCL8	D0v20+D0v35 (UR) (increasing)
ENSG00000152207	57105	CYSLTR2	D0v20+D0v35 (UR) (increasing)
ENSG00000011465	1634	DCN	D0v20+D0v35 (UR) (increasing)
ENSG00000211448	1734	DIO2	D0v20+D0v35 (UR) (increasing)
ENSG00000272636	8447	DOC2B	D0v20+D0v35 (UR) (increasing)
ENSG00000197635	1803	DPP4	D0v20+D0v35 (UR) (increasing)
ENSG00000124205	1908	EDN3	D0v20+D0v35 (UR) (increasing)
ENSG00000198759	25975	EGFL6	D0v20+D0v35 (UR) (increasing)
ENSG00000214595	400954	EML6	D0v20+D0v35 (UR) (increasing)
ENSG00000112319	2070	EYA4	D0v20+D0v35 (UR) (increasing)
ENSG00000198734	2153	F5	D0v20+D0v35 (UR) (increasing)
ENSG00000163586	2168	FABP1	D0v20+D0v35 (UR) (increasing)
ENSG00000168309	11170	FAM107A	D0v20+D0v35 (UR) (increasing)
ENSG00000078098	2191	FAP	D0v20+D0v35 (UR) (increasing)
ENSG00000214814	654463	FER1L6	D0v20+D0v35 (UR) (increasing)
ENSG00000171560	2243	FGA	D0v20+D0v35 (UR) (increasing)
ENSG00000171564	2244	FGB	D0v20+D0v35 (UR) (increasing)
ENSG00000140285	2252	FGF7	D0v20+D0v35 (UR) (increasing)
ENSG00000168386	11259	FILIP1L	D0v20+D0v35 (UR) (increasing)
ENSG00000131386	117248	GALNT15	D0v20+D0v35 (UR) (increasing)
ENSG00000100626	57452	GALNT16	D0v20+D0v35 (UR) (increasing)
ENSG00000115263	2641	GCG	D0v20+D0v35 (UR) (increasing)
ENSG00000140297	9245	GCNT3	D0v20+D0v35 (UR) (increasing)
ENSG00000119125	9615	GDA	D0v20+D0v35 (UR) (increasing)
ENSG00000143869	151449	GDF7	D0v20+D0v35 (UR) (increasing)
ENSG00000123901	10888	GPR83	D0v20+D0v35 (UR) (increasing)
ENSG00000182771	2894	GRID1	D0v20+D0v35 (UR) (increasing)
ENSG00000130600	283120	H19	D0v20+D0v35 (UR) (increasing)
ENSG00000148702	3026	HABP2	D0v20+D0v35 (UR) (increasing)
ENSG00000113924	3081	HGD	D0v20+D0v35 (UR) (increasing)
ENSG00000114455	11148	HHLA2	D0v20+D0v35 (UR) (increasing)
ENSG00000134240	3158	HMGCS2	D0v20+D0v35 (UR) (increasing)
ENSG00000283122	57061	HYMAI	D0v20+D0v35 (UR) (increasing)
ENSG00000167244	3481	IGF2	D0v20+D0v35 (UR) (increasing)
ENSG00000179914	55600	ITLN1	D0v20+D0v35 (UR) (increasing)
ENSG00000171385	3752	KCND3	D0v20+D0v35 (UR) (increasing)
ENSG00000153822	3773	KCNJ16	D0v20+D0v35 (UR) (increasing)
ENSG00000162989	3760	KCNJ3	D0v20+D0v35 (UR) (increasing)
ENSG00000170477	3851	KRT4	D0v20+D0v35 (UR) (increasing)
ENSG00000225329	723809	LHFPL3-AS2	D0v20+D0v35 (UR) (increasing)
ENSG00000162761	4009	LMX1A	D0v20+D0v35 (UR) (increasing)
ENSG00000153714	286343	LURAP1L	D0v20+D0v35 (UR) (increasing)
ENSG00000229619	401093	MBNL1-AS1	D0v20+D0v35 (UR) (increasing)
ENSG00000112818	4224	MEP1A	D0v20+D0v35 (UR) (increasing)
ENSG00000053328	728464	METTL24	D0v20+D0v35 (UR) (increasing)
ENSG00000257743	93432	MGAM2	D0v20+D0v35 (UR) (increasing)
ENSG00000196611	4312	MMP1	D0v20+D0v35 (UR) (increasing)
ENSG00000080823	5891	MOK	D0v20+D0v35 (UR) (increasing)
ENSG00000163132	4487	MSX1	D0v20+D0v35 (UR) (increasing)
ENSG00000145949	340156	MYLK4	D0v20+D0v35 (UR) (increasing)
ENSG00000101605	8736	MYOM1	D0v20+D0v35 (UR) (increasing)
ENSG00000173376	79625	NDNF	D0v20+D0v35 (UR) (increasing)
ENSG00000163623	4825	NKX6-1	D0v20+D0v35 (UR) (increasing)
ENSG00000183691	9241	NOG	D0v20+D0v35 (UR) (increasing)
ENSG00000247809	644192	NR2F2-AS1	D0v20+D0v35 (UR) (increasing)
ENSG00000115252	5136	PDE1A	D0v20+D0v35 (UR) (increasing)
ENSG00000113448	5144	PDE4D	D0v20+D0v35 (UR) (increasing)
ENSG00000171408	27115	PDE7B	D0v20+D0v35 (UR) (increasing)
ENSG00000004799	5166	PDK4	D0v20+D0v35 (UR) (increasing)
ENSG00000164093	5308	PITX2	D0v20+D0v35 (UR) (increasing)
ENSG00000118495	5325	PLAGL1	D0v20+D0v35 (UR) (increasing)
ENSG00000133110	10631	POSTN	D0v20+D0v35 (UR) (increasing)
ENSG00000109819	10891	PPARGC1A	D0v20+D0v35 (UR) (increasing)
ENSG00000275896	5645	PRSS2	D0v20+D0v35 (UR) (increasing)
ENSG00000171522	5734	PTGER4	D0v20+D0v35 (UR) (increasing)
ENSG00000073756	5743	PTGS2	D0v20+D0v35 (UR) (increasing)
ENSG00000134533	85004	RERG	D0v20+D0v35 (UR) (increasing)
ENSG00000111783	5992	RFX4	D0v20+D0v35 (UR) (increasing)
ENSG00000143171	6258	RXRG	D0v20+D0v35 (UR) (increasing)
ENSG00000119042	23314	SATB2	D0v20+D0v35 (UR) (increasing)
ENSG00000168079	286133	SCARA5	D0v20+D0v35 (UR) (increasing)
ENSG00000136155	8796	SCEL	D0v20+D0v35 (UR) (increasing)
ENSG00000197249	5265	SERPINA1	D0v20+D0v35 (UR) (increasing)
ENSG00000090402	6476	SI	D0v20+D0v35 (UR) (increasing)
ENSG00000125255	6555	SLC10A2	D0v20+D0v35 (UR) (increasing)
ENSG00000080493	8671	SLC4A4	D0v20+D0v35 (UR) (increasing)
ENSG00000120693	4093	SMAD9	D0v20+D0v35 (UR) (increasing)
ENSG00000064692	9627	SNCAIP	D0v20+D0v35 (UR) (increasing)
ENSG00000162804	25992	SNED1	D0v20+D0v35 (UR) (increasing)
ENSG00000152583	8404	SPARCL1	D0v20+D0v35 (UR) (increasing)
ENSG00000109193	6783	SULT1E1	D0v20+D0v35 (UR) (increasing)
ENSG00000131018	23345	SYNE1	D0v20+D0v35 (UR) (increasing)
ENSG00000176438	161176	SYNE3	D0v20+D0v35 (UR) (increasing)
ENSG00000135111	6926	TBX3	D0v20+D0v35 (UR) (increasing)
ENSG00000134827	6947	TCN1	D0v20+D0v35 (UR) (increasing)
ENSG00000151790	6999	TDO2	D0v20+D0v35 (UR) (increasing)
ENSG00000038295	7092	TLL1	D0v20+D0v35 (UR) (increasing)
ENSG00000151715	120224	TMEM45B	D0v20+D0v35 (UR) (increasing)
ENSG00000137648	56649	TMPRSS4	D0v20+D0v35 (UR) (increasing)
ENSG00000049249	3604	TNFRSF9	D0v20+D0v35 (UR) (increasing)
ENSG00000121858	8743	TNFSF10	D0v20+D0v35 (UR) (increasing)
ENSG00000118271	7276	TTR	D0v20+D0v35 (UR) (increasing)
ENSG00000134245	7482	WNT2B	D0v20+D0v35 (UR) (increasing)
ENSG00000114251	7474	WNT5A	D0v20+D0v35 (UR) (increasing)
ENSG00000206077	653082	ZDHHC11B	D0v20+D0v35 (UR) (increasing)
ENSG00000169554	9839	ZEB2	D0v20+D0v35 (UR) (increasing)

## Sheet: C.D0v20+D0v35 (UR) (decreasing)
Comparisons (D0v20+D0v35 (UR) (decreasing))
H9								IPSC
Ensembl ID	EntrezGene	Symbol	FC Comparison	Change in FC	Comparing Ensembl ID	Comparing EntrezGene	Comparing Symbol	Ensembl ID	EntrezGene	Symbol	FC Comparison	Change in FC	Comparing Ensembl ID	Comparing EntrezGene	Comparing Symbol
ENSG00000245105	144571	A2M-AS1	D0v20+D0v35 (UR) (decreasing)	0.432792	H9 Only	H9 Only	H9 Only	ENSG00000148584	29974	A1CF	D0v20+D0v35 (UR) (decreasing)	0.305652	IPSC Only	IPSC Only	IPSC Only
ENSG00000183044	18	ABAT	D0v20+D0v35 (UR) (decreasing)	0.454884	H9 Only	H9 Only	H9 Only	ENSG00000154263	10349	ABCA10	D0v20+D0v35 (UR) (decreasing)	0.379439	IPSC Only	IPSC Only	IPSC Only
ENSG00000164398	23305	ACSL6	D0v20+D0v35 (UR) (decreasing)	0.25853	H9 Only	H9 Only	H9 Only	ENSG00000151726	2180	ACSL1	D0v20+D0v35 (UR) (decreasing)	0.449087	IPSC Only	IPSC Only	IPSC Only
ENSG00000141433	116	ADCYAP1	D0v20+D0v35 (UR) (decreasing)	0.413254	Both	Both	Both	ENSG00000121989	92	ACVR2A	D0v20+D0v35 (UR) (decreasing)	0.40258	IPSC Only	IPSC Only	IPSC Only
ENSG00000135298	577	ADGRB3	D0v20+D0v35 (UR) (decreasing)	0.341963	H9 Only	H9 Only	H9 Only	ENSG00000197140	203102	ADAM32	D0v20+D0v35 (UR) (decreasing)	0.448099	IPSC Only	IPSC Only	IPSC Only
ENSG00000205336	9289	ADGRG1	D0v20+D0v35 (UR) (decreasing)	0.265009	H9 Only	H9 Only	H9 Only	ENSG00000141433	116	ADCYAP1	D0v20+D0v35 (UR) (decreasing)	0.260677	Both	Both	Both
ENSG00000150471	23284	ADGRL3	D0v20+D0v35 (UR) (decreasing)	0.241596	H9 Only	H9 Only	H9 Only	ENSG00000118492	79747	ADGB	D0v20+D0v35 (UR) (decreasing)	0.0808332	IPSC Only	IPSC Only	IPSC Only
ENSG00000186094	84871	AGBL4	D0v20+D0v35 (UR) (decreasing)	0.0860389	Both	Both	Both	ENSG00000186094	84871	AGBL4	D0v20+D0v35 (UR) (decreasing)	0.451623	Both	Both	Both
ENSG00000196581	55966	AJAP1	D0v20+D0v35 (UR) (decreasing)	0.124577	H9 Only	H9 Only	H9 Only	ENSG00000173467	155465	AGR3	D0v20+D0v35 (UR) (decreasing)	0.339153	IPSC Only	IPSC Only	IPSC Only
ENSG00000151320	9472	AKAP6	D0v20+D0v35 (UR) (decreasing)	0.101186	Both	Both	Both	ENSG00000144891	185	AGTR1	D0v20+D0v35 (UR) (decreasing)	0.332354	IPSC Only	IPSC Only	IPSC Only
ENSG00000127914	10142	AKAP9	D0v20+D0v35 (UR) (decreasing)	0.451838	H9 Only	H9 Only	H9 Only	ENSG00000155085	221264	AK9	D0v20+D0v35 (UR) (decreasing)	0.318541	IPSC Only	IPSC Only	IPSC Only
ENSG00000086848	79796	ALG9	D0v20+D0v35 (UR) (decreasing)	0.462387	H9 Only	H9 Only	H9 Only	ENSG00000151320	9472	AKAP6	D0v20+D0v35 (UR) (decreasing)	0.355013	Both	Both	Both
ENSG00000165566	219287	AMER2	D0v20+D0v35 (UR) (decreasing)	0.0767515	Both	Both	Both	ENSG00000165566	219287	AMER2	D0v20+D0v35 (UR) (decreasing)	0.459622	Both	Both	Both
ENSG00000178171	205147	AMER3	D0v20+D0v35 (UR) (decreasing)	0.367558	H9 Only	H9 Only	H9 Only	ENSG00000091879	285	ANGPT2	D0v20+D0v35 (UR) (decreasing)	0.27838	IPSC Only	IPSC Only	IPSC Only
ENSG00000139211	347902	AMIGO2	D0v20+D0v35 (UR) (decreasing)	0.442234	H9 Only	H9 Only	H9 Only	ENSG00000186352	353322	ANKRD37	D0v20+D0v35 (UR) (decreasing)	0.380304	IPSC Only	IPSC Only	IPSC Only
ENSG00000151743	196394	AMN1	D0v20+D0v35 (UR) (decreasing)	0.349436	H9 Only	H9 Only	H9 Only	ENSG00000086159	363	AQP6	D0v20+D0v35 (UR) (decreasing)	0.278006	IPSC Only	IPSC Only	IPSC Only
ENSG00000151150	288	ANK3	D0v20+D0v35 (UR) (decreasing)	0.491676	H9 Only	H9 Only	H9 Only	ENSG00000165309	219681	ARMC3	D0v20+D0v35 (UR) (decreasing)	0.232286	IPSC Only	IPSC Only	IPSC Only
ENSG00000106524	57037	ANKMY2	D0v20+D0v35 (UR) (decreasing)	0.464319	H9 Only	H9 Only	H9 Only	ENSG00000124406	10396	ATP8A1	D0v20+D0v35 (UR) (decreasing)	0.498503	IPSC Only	IPSC Only	IPSC Only
ENSG00000145700	256006	ANKRD31	D0v20+D0v35 (UR) (decreasing)	0.303881	H9 Only	H9 Only	H9 Only	ENSG00000107518	26033	ATRNL1	D0v20+D0v35 (UR) (decreasing)	0.343178	IPSC Only	IPSC Only	IPSC Only
ENSG00000185046	56899	ANKS1B	D0v20+D0v35 (UR) (decreasing)	0.383839	H9 Only	H9 Only	H9 Only	ENSG00000112309	135152	B3GAT2	D0v20+D0v35 (UR) (decreasing)	0.292994	IPSC Only	IPSC Only	IPSC Only
ENSG00000107282	320	APBA1	D0v20+D0v35 (UR) (decreasing)	0.20409	H9 Only	H9 Only	H9 Only	ENSG00000119636	80127	BBOF1	D0v20+D0v35 (UR) (decreasing)	0.415944	IPSC Only	IPSC Only	IPSC Only
ENSG00000196503	132946	ARL9	D0v20+D0v35 (UR) (decreasing)	0.298652	H9 Only	H9 Only	H9 Only	ENSG00000064787	8537	BCAS1	D0v20+D0v35 (UR) (decreasing)	0.384793	IPSC Only	IPSC Only	IPSC Only
ENSG00000172995	10777	ARPP21	D0v20+D0v35 (UR) (decreasing)	0.331567	H9 Only	H9 Only	H9 Only	ENSG00000162373	79656	BEND5	D0v20+D0v35 (UR) (decreasing)	0.485456	IPSC Only	IPSC Only	IPSC Only
ENSG00000110881	41	ASIC1	D0v20+D0v35 (UR) (decreasing)	0.119602	H9 Only	H9 Only	H9 Only	ENSG00000180828	27319	BHLHE22	D0v20+D0v35 (UR) (decreasing)	0.136929	IPSC Only	IPSC Only	IPSC Only
ENSG00000108684	40	ASIC2	D0v20+D0v35 (UR) (decreasing)	0.287929	H9 Only	H9 Only	H9 Only	ENSG00000164619	168667	BMPER	D0v20+D0v35 (UR) (decreasing)	0.449433	IPSC Only	IPSC Only	IPSC Only
ENSG00000141431	80816	ASXL3	D0v20+D0v35 (UR) (decreasing)	0.160958	H9 Only	H9 Only	H9 Only	ENSG00000185742	399947	C11orf87	D0v20+D0v35 (UR) (decreasing)	0.419001	Both	Both	Both
ENSG00000137343	79969	ATAT1	D0v20+D0v35 (UR) (decreasing)	0.119913	H9 Only	H9 Only	H9 Only	ENSG00000183644	399949	C11orf88	D0v20+D0v35 (UR) (decreasing)	0.127052	IPSC Only	IPSC Only	IPSC Only
ENSG00000271614	338758	ATP2B1-AS1	D0v20+D0v35 (UR) (decreasing)	0.336385	H9 Only	H9 Only	H9 Only	ENSG00000179902	127003	C1orf194	D0v20+D0v35 (UR) (decreasing)	0.447469	IPSC Only	IPSC Only	IPSC Only
ENSG00000054793	10079	ATP9A	D0v20+D0v35 (UR) (decreasing)	0.223415	H9 Only	H9 Only	H9 Only	ENSG00000125462	10485	C1orf61	D0v20+D0v35 (UR) (decreasing)	0.409784	IPSC Only	IPSC Only	IPSC Only
ENSG00000162630	8707	B3GALT2	D0v20+D0v35 (UR) (decreasing)	0.274341	H9 Only	H9 Only	H9 Only	ENSG00000165985	389941	C1QL3	D0v20+D0v35 (UR) (decreasing)	0.331047	IPSC Only	IPSC Only	IPSC Only
ENSG00000135454	2583	B4GALNT1	D0v20+D0v35 (UR) (decreasing)	0.260183	H9 Only	H9 Only	H9 Only	ENSG00000124237	128602	C20orf85	D0v20+D0v35 (UR) (decreasing)	0.0346359	IPSC Only	IPSC Only	IPSC Only
ENSG00000112182	60468	BACH2	D0v20+D0v35 (UR) (decreasing)	0.1736	H9 Only	H9 Only	H9 Only	ENSG00000187699	84281	C2orf88	D0v20+D0v35 (UR) (decreasing)	0.466953	IPSC Only	IPSC Only	IPSC Only
ENSG00000266074	57597	BAHCC1	D0v20+D0v35 (UR) (decreasing)	0.407123	H9 Only	H9 Only	H9 Only	ENSG00000234511	133874	C5orf58	D0v20+D0v35 (UR) (decreasing)	0.16095	Both	Both	Both
ENSG00000258057	100286844	BCDIN3D-AS1	D0v20+D0v35 (UR) (decreasing)	0.409571	H9 Only	H9 Only	H9 Only	ENSG00000112936	730	C7	D0v20+D0v35 (UR) (decreasing)	0.4479	IPSC Only	IPSC Only	IPSC Only
ENSG00000198908	80823	BHLHB9	D0v20+D0v35 (UR) (decreasing)	0.43978	H9 Only	H9 Only	H9 Only	ENSG00000164972	84688	C9orf24	D0v20+D0v35 (UR) (decreasing)	0.28326	IPSC Only	IPSC Only	IPSC Only
ENSG00000168283	648	BMI1	D0v20+D0v35 (UR) (decreasing)	0.378297	H9 Only	H9 Only	H9 Only	ENSG00000100314	164633	CABP7	D0v20+D0v35 (UR) (decreasing)	0.189147	IPSC Only	IPSC Only	IPSC Only
ENSG00000138696	658	BMPR1B	D0v20+D0v35 (UR) (decreasing)	0.475859	H9 Only	H9 Only	H9 Only	ENSG00000163618	8618	CADPS	D0v20+D0v35 (UR) (decreasing)	0.451403	Both	Both	Both
ENSG00000198797	57795	BRINP2	D0v20+D0v35 (UR) (decreasing)	0.136894	H9 Only	H9 Only	H9 Only	ENSG00000164451	221301	CALHM4	D0v20+D0v35 (UR) (decreasing)	0.0725404	Both	Both	Both
ENSG00000180425	54494	C11orf71	D0v20+D0v35 (UR) (decreasing)	0.332463	H9 Only	H9 Only	H9 Only	ENSG00000162545	55450	CAMK2N1	D0v20+D0v35 (UR) (decreasing)	0.297089	Both	Both	Both
ENSG00000185742	399947	C11orf87	D0v20+D0v35 (UR) (decreasing)	0.150571	Both	Both	Both	ENSG00000118307	55259	CASC1	D0v20+D0v35 (UR) (decreasing)	0.265962	IPSC Only	IPSC Only	IPSC Only
ENSG00000189227	145853	C15orf61	D0v20+D0v35 (UR) (decreasing)	0.481591	H9 Only	H9 Only	H9 Only	ENSG00000179397	257044	CATSPERE	D0v20+D0v35 (UR) (decreasing)	0.249621	Both	Both	Both
ENSG00000256806	388327	C17orf100	D0v20+D0v35 (UR) (decreasing)	0.232752	H9 Only	H9 Only	H9 Only	ENSG00000129993	863	CBFA2T3	D0v20+D0v35 (UR) (decreasing)	0.420422	IPSC Only	IPSC Only	IPSC Only
ENSG00000177576	497661	C18orf32	D0v20+D0v35 (UR) (decreasing)	0.472839	H9 Only	H9 Only	H9 Only	ENSG00000141668	147381	CBLN2	D0v20+D0v35 (UR) (decreasing)	0.277831	Both	Both	Both
ENSG00000088854	25943	C20orf194	D0v20+D0v35 (UR) (decreasing)	0.37493	H9 Only	H9 Only	H9 Only	ENSG00000120262	80129	CCDC170	D0v20+D0v35 (UR) (decreasing)	0.278783	IPSC Only	IPSC Only	IPSC Only
ENSG00000234511	133874	C5orf58	D0v20+D0v35 (UR) (decreasing)	0.0228103	Both	Both	Both	ENSG00000151838	729665	CCDC175	D0v20+D0v35 (UR) (decreasing)	0.463925	IPSC Only	IPSC Only	IPSC Only
ENSG00000154975	56934	CA10	D0v20+D0v35 (UR) (decreasing)	0.109228	H9 Only	H9 Only	H9 Only	ENSG00000100557	55195	CCDC198	D0v20+D0v35 (UR) (decreasing)	0.159421	Both	Both	Both
ENSG00000102547	81617	CAB39L	D0v20+D0v35 (UR) (decreasing)	0.452603	H9 Only	H9 Only	H9 Only	ENSG00000187094	885	CCK	D0v20+D0v35 (UR) (decreasing)	0.0375912	IPSC Only	IPSC Only	IPSC Only
ENSG00000075461	27092	CACNG4	D0v20+D0v35 (UR) (decreasing)	0.186073	H9 Only	H9 Only	H9 Only	ENSG00000133101	8900	CCNA1	D0v20+D0v35 (UR) (decreasing)	0.445633	IPSC Only	IPSC Only	IPSC Only
ENSG00000182985	23705	CADM1	D0v20+D0v35 (UR) (decreasing)	0.303809	H9 Only	H9 Only	H9 Only	ENSG00000147082	85417	CCNB3	D0v20+D0v35 (UR) (decreasing)	0.315205	IPSC Only	IPSC Only	IPSC Only
ENSG00000163618	8618	CADPS	D0v20+D0v35 (UR) (decreasing)	0.238009	Both	Both	Both	ENSG00000184305	401145	CCSER1	D0v20+D0v35 (UR) (decreasing)	0.410418	Both	Both	Both
ENSG00000104327	793	CALB1	D0v20+D0v35 (UR) (decreasing)	0.486951	H9 Only	H9 Only	H9 Only	ENSG00000164287	166979	CDC20B	D0v20+D0v35 (UR) (decreasing)	0.0500126	IPSC Only	IPSC Only	IPSC Only
ENSG00000164451	221301	CALHM4	D0v20+D0v35 (UR) (decreasing)	0.0599759	Both	Both	Both	ENSG00000140945	1012	CDH13	D0v20+D0v35 (UR) (decreasing)	0.468081	IPSC Only	IPSC Only	IPSC Only
ENSG00000162545	55450	CAMK2N1	D0v20+D0v35 (UR) (decreasing)	0.425027	Both	Both	Both	ENSG00000205111	344387	CDKL4	D0v20+D0v35 (UR) (decreasing)	0.250085	IPSC Only	IPSC Only	IPSC Only
ENSG00000152495	814	CAMK4	D0v20+D0v35 (UR) (decreasing)	0.397248	H9 Only	H9 Only	H9 Only	ENSG00000188931	257177	CFAP126	D0v20+D0v35 (UR) (decreasing)	0.0807717	IPSC Only	IPSC Only	IPSC Only
ENSG00000179397	257044	CATSPERE	D0v20+D0v35 (UR) (decreasing)	0.474593	Both	Both	Both	ENSG00000163001	112942	CFAP36	D0v20+D0v35 (UR) (decreasing)	0.363444	IPSC Only	IPSC Only	IPSC Only
ENSG00000102924	869	CBLN1	D0v20+D0v35 (UR) (decreasing)	0.184856	H9 Only	H9 Only	H9 Only	ENSG00000197748	80217	CFAP43	D0v20+D0v35 (UR) (decreasing)	0.289925	IPSC Only	IPSC Only	IPSC Only
ENSG00000141668	147381	CBLN2	D0v20+D0v35 (UR) (decreasing)	0.218613	Both	Both	Both	ENSG00000206530	55779	CFAP44	D0v20+D0v35 (UR) (decreasing)	0.393274	IPSC Only	IPSC Only	IPSC Only
ENSG00000141570	57332	CBX8	D0v20+D0v35 (UR) (decreasing)	0.426596	H9 Only	H9 Only	H9 Only	ENSG00000213085	25790	CFAP45	D0v20+D0v35 (UR) (decreasing)	0.369065	IPSC Only	IPSC Only	IPSC Only
ENSG00000183287	147372	CCBE1	D0v20+D0v35 (UR) (decreasing)	0.218628	H9 Only	H9 Only	H9 Only	ENSG00000165164	286464	CFAP47	D0v20+D0v35 (UR) (decreasing)	0.232916	IPSC Only	IPSC Only	IPSC Only
ENSG00000177875	387856	CCDC184	D0v20+D0v35 (UR) (decreasing)	0.0609191	H9 Only	H9 Only	H9 Only	ENSG00000166596	146845	CFAP52	D0v20+D0v35 (UR) (decreasing)	0.256464	IPSC Only	IPSC Only	IPSC Only
ENSG00000100557	55195	CCDC198	D0v20+D0v35 (UR) (decreasing)	0.40524	Both	Both	Both	ENSG00000188596	144535	CFAP54	D0v20+D0v35 (UR) (decreasing)	0.258882	IPSC Only	IPSC Only	IPSC Only
ENSG00000152492	152137	CCDC50	D0v20+D0v35 (UR) (decreasing)	0.495	H9 Only	H9 Only	H9 Only	ENSG00000156042	118491	CFAP70	D0v20+D0v35 (UR) (decreasing)	0.315533	IPSC Only	IPSC Only	IPSC Only
ENSG00000130783	84660	CCDC62	D0v20+D0v35 (UR) (decreasing)	0.353912	H9 Only	H9 Only	H9 Only	ENSG00000135346	1081	CGA	D0v20+D0v35 (UR) (decreasing)	0.126092	IPSC Only	IPSC Only	IPSC Only
ENSG00000138764	901	CCNG2	D0v20+D0v35 (UR) (decreasing)	0.409209	H9 Only	H9 Only	H9 Only	ENSG00000106069	1124	CHN2	D0v20+D0v35 (UR) (decreasing)	0.375843	Both	Both	Both
ENSG00000103540	9738	CCP110	D0v20+D0v35 (UR) (decreasing)	0.402681	H9 Only	H9 Only	H9 Only	ENSG00000154645	140578	CHODL	D0v20+D0v35 (UR) (decreasing)	0.456084	IPSC Only	IPSC Only	IPSC Only
ENSG00000184305	401145	CCSER1	D0v20+D0v35 (UR) (decreasing)	0.260507	Both	Both	Both	ENSG00000147432	1142	CHRNB3	D0v20+D0v35 (UR) (decreasing)	0.333935	Both	Both	Both
ENSG00000177675	283316	CD163L1	D0v20+D0v35 (UR) (decreasing)	0.287065	H9 Only	H9 Only	H9 Only	ENSG00000175264	8534	CHST1	D0v20+D0v35 (UR) (decreasing)	0.345292	IPSC Only	IPSC Only	IPSC Only
ENSG00000071991	28513	CDH19	D0v20+D0v35 (UR) (decreasing)	0.0839602	H9 Only	H9 Only	H9 Only	ENSG00000154080	83539	CHST9	D0v20+D0v35 (UR) (decreasing)	0.433902	IPSC Only	IPSC Only	IPSC Only
ENSG00000170558	1000	CDH2	D0v20+D0v35 (UR) (decreasing)	0.321937	H9 Only	H9 Only	H9 Only	ENSG00000066405	51208	CLDN18	D0v20+D0v35 (UR) (decreasing)	0.29954	IPSC Only	IPSC Only	IPSC Only
ENSG00000081138	1005	CDH7	D0v20+D0v35 (UR) (decreasing)	0.427433	H9 Only	H9 Only	H9 Only	ENSG00000156284	9073	CLDN8	D0v20+D0v35 (UR) (decreasing)	0.434301	IPSC Only	IPSC Only	IPSC Only
ENSG00000138769	8999	CDKL2	D0v20+D0v35 (UR) (decreasing)	0.468597	H9 Only	H9 Only	H9 Only	ENSG00000153132	1047	CLGN	D0v20+D0v35 (UR) (decreasing)	0.494493	IPSC Only	IPSC Only	IPSC Only
ENSG00000159409	11189	CELF3	D0v20+D0v35 (UR) (decreasing)	0.190076	H9 Only	H9 Only	H9 Only	ENSG00000112782	53405	CLIC5	D0v20+D0v35 (UR) (decreasing)	0.353233	IPSC Only	IPSC Only	IPSC Only
ENSG00000101489	56853	CELF4	D0v20+D0v35 (UR) (decreasing)	0.0803765	H9 Only	H9 Only	H9 Only	ENSG00000159212	54102	CLIC6	D0v20+D0v35 (UR) (decreasing)	0.319345	IPSC Only	IPSC Only	IPSC Only
ENSG00000106477	95681	CEP41	D0v20+D0v35 (UR) (decreasing)	0.449269	H9 Only	H9 Only	H9 Only	ENSG00000115295	79745	CLIP4	D0v20+D0v35 (UR) (decreasing)	0.43503	IPSC Only	IPSC Only	IPSC Only
ENSG00000134121	10752	CHL1	D0v20+D0v35 (UR) (decreasing)	0.121537	H9 Only	H9 Only	H9 Only	ENSG00000177182	157807	CLVS1	D0v20+D0v35 (UR) (decreasing)	0.37307	Both	Both	Both
ENSG00000115561	51652	CHMP3	D0v20+D0v35 (UR) (decreasing)	0.442761	H9 Only	H9 Only	H9 Only	ENSG00000144191	1261	CNGA3	D0v20+D0v35 (UR) (decreasing)	0.363808	IPSC Only	IPSC Only	IPSC Only
ENSG00000106069	1124	CHN2	D0v20+D0v35 (UR) (decreasing)	0.181146	Both	Both	Both	ENSG00000118432	1268	CNR1	D0v20+D0v35 (UR) (decreasing)	0.338756	Both	Both	Both
ENSG00000181072	1129	CHRM2	D0v20+D0v35 (UR) (decreasing)	0.150052	H9 Only	H9 Only	H9 Only	ENSG00000148444	23412	COMMD3	D0v20+D0v35 (UR) (decreasing)	0.322811	Both	Both	Both
ENSG00000080644	1136	CHRNA3	D0v20+D0v35 (UR) (decreasing)	0.256378	H9 Only	H9 Only	H9 Only	ENSG00000153002	1360	CPB1	D0v20+D0v35 (UR) (decreasing)	0.195279	IPSC Only	IPSC Only	IPSC Only
ENSG00000147432	1142	CHRNB3	D0v20+D0v35 (UR) (decreasing)	0.117086	Both	Both	Both	ENSG00000109472	1363	CPE	D0v20+D0v35 (UR) (decreasing)	0.48023	IPSC Only	IPSC Only	IPSC Only
ENSG00000177182	157807	CLVS1	D0v20+D0v35 (UR) (decreasing)	0.0755222	Both	Both	Both	ENSG00000137449	132864	CPEB2	D0v20+D0v35 (UR) (decreasing)	0.253951	Both	Both	Both
ENSG00000146352	134829	CLVS2	D0v20+D0v35 (UR) (decreasing)	0.0429182	H9 Only	H9 Only	H9 Only	ENSG00000107864	22849	CPEB3	D0v20+D0v35 (UR) (decreasing)	0.419761	Both	Both	Both
ENSG00000118432	1268	CNR1	D0v20+D0v35 (UR) (decreasing)	0.0125129	Both	Both	Both	ENSG00000135678	1368	CPM	D0v20+D0v35 (UR) (decreasing)	0.213338	IPSC Only	IPSC Only	IPSC Only
ENSG00000119865	25927	CNRIP1	D0v20+D0v35 (UR) (decreasing)	0.455274	H9 Only	H9 Only	H9 Only	ENSG00000166426	1381	CRABP1	D0v20+D0v35 (UR) (decreasing)	0.433587	IPSC Only	IPSC Only	IPSC Only
ENSG00000184144	6900	CNTN2	D0v20+D0v35 (UR) (decreasing)	0.329647	H9 Only	H9 Only	H9 Only	ENSG00000134376	23418	CRB1	D0v20+D0v35 (UR) (decreasing)	0.459748	IPSC Only	IPSC Only	IPSC Only
ENSG00000149972	53942	CNTN5	D0v20+D0v35 (UR) (decreasing)	0.242562	H9 Only	H9 Only	H9 Only	ENSG00000175874	200407	CREG2	D0v20+D0v35 (UR) (decreasing)	0.395705	IPSC Only	IPSC Only	IPSC Only
ENSG00000134115	27255	CNTN6	D0v20+D0v35 (UR) (decreasing)	0.435194	H9 Only	H9 Only	H9 Only	ENSG00000147571	1392	CRH	D0v20+D0v35 (UR) (decreasing)	0.0969592	IPSC Only	IPSC Only	IPSC Only
ENSG00000152910	85445	CNTNAP4	D0v20+D0v35 (UR) (decreasing)	0.221413	H9 Only	H9 Only	H9 Only	ENSG00000147408	55790	CSGALNACT1	D0v20+D0v35 (UR) (decreasing)	0.434751	Both	Both	Both
ENSG00000155052	129684	CNTNAP5	D0v20+D0v35 (UR) (decreasing)	0.144781	H9 Only	H9 Only	H9 Only	ENSG00000164932	115908	CTHRC1	D0v20+D0v35 (UR) (decreasing)	0.360255	IPSC Only	IPSC Only	IPSC Only
ENSG00000148444	23412	COMMD3	D0v20+D0v35 (UR) (decreasing)	0.461102	Both	Both	Both	ENSG00000259417	100996492	CTXND1	D0v20+D0v35 (UR) (decreasing)	0.490825	Both	Both	Both
ENSG00000137449	132864	CPEB2	D0v20+D0v35 (UR) (decreasing)	0.256198	Both	Both	Both	ENSG00000137869	1588	CYP19A1	D0v20+D0v35 (UR) (decreasing)	0.13122	IPSC Only	IPSC Only	IPSC Only
ENSG00000107864	22849	CPEB3	D0v20+D0v35 (UR) (decreasing)	0.172787	Both	Both	Both	ENSG00000019186	1591	CYP24A1	D0v20+D0v35 (UR) (decreasing)	0.388033	IPSC Only	IPSC Only	IPSC Only
ENSG00000145920	10814	CPLX2	D0v20+D0v35 (UR) (decreasing)	0.16339	H9 Only	H9 Only	H9 Only	ENSG00000100592	23002	DAAM1	D0v20+D0v35 (UR) (decreasing)	0.452302	Both	Both	Both
ENSG00000147408	55790	CSGALNACT1	D0v20+D0v35 (UR) (decreasing)	0.326372	Both	Both	Both	ENSG00000187323	1630	DCC	D0v20+D0v35 (UR) (decreasing)	0.456889	Both	Both	Both
ENSG00000164796	114788	CSMD3	D0v20+D0v35 (UR) (decreasing)	0.128128	H9 Only	H9 Only	H9 Only	ENSG00000146038	51473	DCDC2	D0v20+D0v35 (UR) (decreasing)	0.427699	IPSC Only	IPSC Only	IPSC Only
ENSG00000178662	80034	CSRNP3	D0v20+D0v35 (UR) (decreasing)	0.362568	H9 Only	H9 Only	H9 Only	ENSG00000197410	54798	DCHS2	D0v20+D0v35 (UR) (decreasing)	0.323437	IPSC Only	IPSC Only	IPSC Only
ENSG00000259417	100996492	CTXND1	D0v20+D0v35 (UR) (decreasing)	0.476242	Both	Both	Both	ENSG00000133083	9201	DCLK1	D0v20+D0v35 (UR) (decreasing)	0.473747	Both	Both	Both
ENSG00000168772	80319	CXXC4	D0v20+D0v35 (UR) (decreasing)	0.0779894	H9 Only	H9 Only	H9 Only	ENSG00000077279	1641	DCX	D0v20+D0v35 (UR) (decreasing)	0.416446	Both	Both	Both
ENSG00000100592	23002	DAAM1	D0v20+D0v35 (UR) (decreasing)	0.27573	Both	Both	Both	ENSG00000132437	1644	DDC	D0v20+D0v35 (UR) (decreasing)	0.3124	IPSC Only	IPSC Only	IPSC Only
ENSG00000126733	117154	DACH2	D0v20+D0v35 (UR) (decreasing)	0.476094	H9 Only	H9 Only	H9 Only	ENSG00000155792	64798	DEPTOR	D0v20+D0v35 (UR) (decreasing)	0.485349	IPSC Only	IPSC Only	IPSC Only
ENSG00000187323	1630	DCC	D0v20+D0v35 (UR) (decreasing)	0.0873219	Both	Both	Both	ENSG00000136267	1607	DGKB	D0v20+D0v35 (UR) (decreasing)	0.331028	IPSC Only	IPSC Only	IPSC Only
ENSG00000133083	9201	DCLK1	D0v20+D0v35 (UR) (decreasing)	0.419251	Both	Both	Both	ENSG00000058866	1608	DGKG	D0v20+D0v35 (UR) (decreasing)	0.366099	IPSC Only	IPSC Only	IPSC Only
ENSG00000170390	166614	DCLK2	D0v20+D0v35 (UR) (decreasing)	0.116541	H9 Only	H9 Only	H9 Only	ENSG00000211452	1733	DIO1	D0v20+D0v35 (UR) (decreasing)	0.391735	IPSC Only	IPSC Only	IPSC Only
ENSG00000080166	1638	DCT	D0v20+D0v35 (UR) (decreasing)	0.487174	H9 Only	H9 Only	H9 Only	ENSG00000165023	54769	DIRAS2	D0v20+D0v35 (UR) (decreasing)	0.482041	Both	Both	Both
ENSG00000077279	1641	DCX	D0v20+D0v35 (UR) (decreasing)	0.0740468	Both	Both	Both	ENSG00000174844	201625	DNAH12	D0v20+D0v35 (UR) (decreasing)	0.145733	IPSC Only	IPSC Only	IPSC Only
ENSG00000213047	163486	DENND1B	D0v20+D0v35 (UR) (decreasing)	0.360252	H9 Only	H9 Only	H9 Only	ENSG00000118997	56171	DNAH7	D0v20+D0v35 (UR) (decreasing)	0.404456	IPSC Only	IPSC Only	IPSC Only
ENSG00000157680	9162	DGKI	D0v20+D0v35 (UR) (decreasing)	0.475891	H9 Only	H9 Only	H9 Only	ENSG00000108176	56521	DNAJC12	D0v20+D0v35 (UR) (decreasing)	0.309828	IPSC Only	IPSC Only	IPSC Only
ENSG00000165023	54769	DIRAS2	D0v20+D0v35 (UR) (decreasing)	0.200675	Both	Both	Both	ENSG00000157856	92749	DRC1	D0v20+D0v35 (UR) (decreasing)	0.365974	IPSC Only	IPSC Only	IPSC Only
ENSG00000140323	85455	DISP2	D0v20+D0v35 (UR) (decreasing)	0.115174	H9 Only	H9 Only	H9 Only	ENSG00000165606	644168	DRGX	D0v20+D0v35 (UR) (decreasing)	0.211559	Both	Both	Both
ENSG00000198010	9228	DLGAP2	D0v20+D0v35 (UR) (decreasing)	0.115132	H9 Only	H9 Only	H9 Only	ENSG00000197057	401124	DTHD1	D0v20+D0v35 (UR) (decreasing)	0.0359166	IPSC Only	IPSC Only	IPSC Only
ENSG00000064218	58524	DMRT3	D0v20+D0v35 (UR) (decreasing)	0.461035	H9 Only	H9 Only	H9 Only	ENSG00000164330	1879	EBF1	D0v20+D0v35 (UR) (decreasing)	0.346161	Both	Both	Both
ENSG00000178401	79962	DNAJC22	D0v20+D0v35 (UR) (decreasing)	0.139331	H9 Only	H9 Only	H9 Only	ENSG00000221818	64641	EBF2	D0v20+D0v35 (UR) (decreasing)	0.234505	Both	Both	Both
ENSG00000116675	9829	DNAJC6	D0v20+D0v35 (UR) (decreasing)	0.218521	H9 Only	H9 Only	H9 Only	ENSG00000108001	253738	EBF3	D0v20+D0v35 (UR) (decreasing)	0.264697	Both	Both	Both
ENSG00000187957	92737	DNER	D0v20+D0v35 (UR) (decreasing)	0.17102	H9 Only	H9 Only	H9 Only	ENSG00000203666	84288	EFCAB2	D0v20+D0v35 (UR) (decreasing)	0.488298	IPSC Only	IPSC Only	IPSC Only
ENSG00000197959	26052	DNM3	D0v20+D0v35 (UR) (decreasing)	0.0786758	H9 Only	H9 Only	H9 Only	ENSG00000176927	374786	EFCAB5	D0v20+D0v35 (UR) (decreasing)	0.468725	IPSC Only	IPSC Only	IPSC Only
ENSG00000206052	220164	DOK6	D0v20+D0v35 (UR) (decreasing)	0.216539	H9 Only	H9 Only	H9 Only	ENSG00000107105	1993	ELAVL2	D0v20+D0v35 (UR) (decreasing)	0.232093	IPSC Only	IPSC Only	IPSC Only
ENSG00000205683	8110	DPF3	D0v20+D0v35 (UR) (decreasing)	0.085056	H9 Only	H9 Only	H9 Only	ENSG00000162374	1996	ELAVL4	D0v20+D0v35 (UR) (decreasing)	0.205826	Both	Both	Both
ENSG00000170629	349152	DPY19L2P2	D0v20+D0v35 (UR) (decreasing)	0.299611	H9 Only	H9 Only	H9 Only	ENSG00000229847	196047	EMX2OS	D0v20+D0v35 (UR) (decreasing)	0.330361	IPSC Only	IPSC Only	IPSC Only
ENSG00000165606	644168	DRGX	D0v20+D0v35 (UR) (decreasing)	0.0123906	Both	Both	Both	ENSG00000120658	55068	ENOX1	D0v20+D0v35 (UR) (decreasing)	0.471825	Both	Both	Both
ENSG00000171587	1826	DSCAM	D0v20+D0v35 (UR) (decreasing)	0.163635	H9 Only	H9 Only	H9 Only	ENSG00000163508	8320	EOMES	D0v20+D0v35 (UR) (decreasing)	0.313058	IPSC Only	IPSC Only	IPSC Only
ENSG00000120129	1843	DUSP1	D0v20+D0v35 (UR) (decreasing)	0.495319	H9 Only	H9 Only	H9 Only	ENSG00000129595	64097	EPB41L4A	D0v20+D0v35 (UR) (decreasing)	0.454248	Both	Both	Both
ENSG00000120875	1846	DUSP4	D0v20+D0v35 (UR) (decreasing)	0.169961	H9 Only	H9 Only	H9 Only	ENSG00000130427	2056	EPO	D0v20+D0v35 (UR) (decreasing)	0.225476	IPSC Only	IPSC Only	IPSC Only
ENSG00000164330	1879	EBF1	D0v20+D0v35 (UR) (decreasing)	0.232248	Both	Both	Both	ENSG00000178965	127254	ERICH3	D0v20+D0v35 (UR) (decreasing)	0.299225	Both	Both	Both
ENSG00000221818	64641	EBF2	D0v20+D0v35 (UR) (decreasing)	0.293374	Both	Both	Both	ENSG00000163645	131831	ERICH6	D0v20+D0v35 (UR) (decreasing)	0.413693	IPSC Only	IPSC Only	IPSC Only
ENSG00000108001	253738	EBF3	D0v20+D0v35 (UR) (decreasing)	0.176249	Both	Both	Both	ENSG00000119715	2103	ESRRB	D0v20+D0v35 (UR) (decreasing)	0.475607	IPSC Only	IPSC Only	IPSC Only
ENSG00000203965	84455	EFCAB7	D0v20+D0v35 (UR) (decreasing)	0.415042	H9 Only	H9 Only	H9 Only	ENSG00000196482	2104	ESRRG	D0v20+D0v35 (UR) (decreasing)	0.335258	IPSC Only	IPSC Only	IPSC Only
ENSG00000176401	126272	EID2B	D0v20+D0v35 (UR) (decreasing)	0.400466	H9 Only	H9 Only	H9 Only	ENSG00000105379	2109	ETFB	D0v20+D0v35 (UR) (decreasing)	0.494078	IPSC Only	IPSC Only	IPSC Only
ENSG00000196361	1995	ELAVL3	D0v20+D0v35 (UR) (decreasing)	0.0481991	H9 Only	H9 Only	H9 Only	ENSG00000106038	2128	EVX1	D0v20+D0v35 (UR) (decreasing)	0.467703	IPSC Only	IPSC Only	IPSC Only
ENSG00000162374	1996	ELAVL4	D0v20+D0v35 (UR) (decreasing)	0.0287104	Both	Both	Both	ENSG00000174279	344191	EVX2	D0v20+D0v35 (UR) (decreasing)	0.356779	IPSC Only	IPSC Only	IPSC Only
ENSG00000155849	9844	ELMO1	D0v20+D0v35 (UR) (decreasing)	0.407266	H9 Only	H9 Only	H9 Only	ENSG00000104313	2138	EYA1	D0v20+D0v35 (UR) (decreasing)	0.370846	Both	Both	Both
ENSG00000110675	55531	ELMOD1	D0v20+D0v35 (UR) (decreasing)	0.0986399	H9 Only	H9 Only	H9 Only	ENSG00000183807	221303	FAM162B	D0v20+D0v35 (UR) (decreasing)	0.440537	IPSC Only	IPSC Only	IPSC Only
ENSG00000171617	8507	ENC1	D0v20+D0v35 (UR) (decreasing)	0.360133	H9 Only	H9 Only	H9 Only	ENSG00000179813	144809	FAM216B	D0v20+D0v35 (UR) (decreasing)	0.0697952	IPSC Only	IPSC Only	IPSC Only
ENSG00000120658	55068	ENOX1	D0v20+D0v35 (UR) (decreasing)	0.260468	Both	Both	Both	ENSG00000183508	54855	FAM46C	D0v20+D0v35 (UR) (decreasing)	0.271415	IPSC Only	IPSC Only	IPSC Only
ENSG00000129595	64097	EPB41L4A	D0v20+D0v35 (UR) (decreasing)	0.420429	Both	Both	Both	ENSG00000153347	153643	FAM81B	D0v20+D0v35 (UR) (decreasing)	0.138029	IPSC Only	IPSC Only	IPSC Only
ENSG00000044524	2042	EPHA3	D0v20+D0v35 (UR) (decreasing)	0.245211	H9 Only	H9 Only	H9 Only	ENSG00000162981	151354	FAM84A	D0v20+D0v35 (UR) (decreasing)	0.384374	Both	Both	Both
ENSG00000145242	2044	EPHA5	D0v20+D0v35 (UR) (decreasing)	0.163911	H9 Only	H9 Only	H9 Only	ENSG00000146267	84553	FAXC	D0v20+D0v35 (UR) (decreasing)	0.495788	IPSC Only	IPSC Only	IPSC Only
ENSG00000080224	285220	EPHA6	D0v20+D0v35 (UR) (decreasing)	0.407179	H9 Only	H9 Only	H9 Only	ENSG00000145743	64839	FBXL17	D0v20+D0v35 (UR) (decreasing)	0.398055	IPSC Only	IPSC Only	IPSC Only
ENSG00000178568	2066	ERBB4	D0v20+D0v35 (UR) (decreasing)	0.0795722	H9 Only	H9 Only	H9 Only	ENSG00000141665	201456	FBXO15	D0v20+D0v35 (UR) (decreasing)	0.49481	IPSC Only	IPSC Only	IPSC Only
ENSG00000178965	127254	ERICH3	D0v20+D0v35 (UR) (decreasing)	0.191699	Both	Both	Both	ENSG00000126262	2867	FFAR2	D0v20+D0v35 (UR) (decreasing)	0.259415	IPSC Only	IPSC Only	IPSC Only
ENSG00000104313	2138	EYA1	D0v20+D0v35 (UR) (decreasing)	0.135794	Both	Both	Both	ENSG00000070193	2255	FGF10	D0v20+D0v35 (UR) (decreasing)	0.478999	IPSC Only	IPSC Only	IPSC Only
ENSG00000112584	84498	FAM120B	D0v20+D0v35 (UR) (decreasing)	0.378951	H9 Only	H9 Only	H9 Only	ENSG00000248265	440101	FLJ12825	D0v20+D0v35 (UR) (decreasing)	0.434639	Both	Both	Both
ENSG00000031003	51306	FAM13B	D0v20+D0v35 (UR) (decreasing)	0.235073	H9 Only	H9 Only	H9 Only	ENSG00000155816	56776	FMN2	D0v20+D0v35 (UR) (decreasing)	0.432717	Both	Both	Both
ENSG00000156050	145483	FAM161B	D0v20+D0v35 (UR) (decreasing)	0.439618	H9 Only	H9 Only	H9 Only	ENSG00000160097	252995	FNDC5	D0v20+D0v35 (UR) (decreasing)	0.426791	Both	Both	Both
ENSG00000143340	148753	FAM163A	D0v20+D0v35 (UR) (decreasing)	0.41984	H9 Only	H9 Only	H9 Only	ENSG00000129514	3169	FOXA1	D0v20+D0v35 (UR) (decreasing)	0.185826	IPSC Only	IPSC Only	IPSC Only
ENSG00000174132	345757	FAM174A	D0v20+D0v35 (UR) (decreasing)	0.489507	H9 Only	H9 Only	H9 Only	ENSG00000125798	3170	FOXA2	D0v20+D0v35 (UR) (decreasing)	0.374254	IPSC Only	IPSC Only	IPSC Only
ENSG00000183662	407738	FAM19A1	D0v20+D0v35 (UR) (decreasing)	0.0504662	H9 Only	H9 Only	H9 Only	ENSG00000260230	23732	FRRS1L	D0v20+D0v35 (UR) (decreasing)	0.494934	IPSC Only	IPSC Only	IPSC Only
ENSG00000198673	338811	FAM19A2	D0v20+D0v35 (UR) (decreasing)	0.131929	H9 Only	H9 Only	H9 Only	ENSG00000106701	83856	FSD1L	D0v20+D0v35 (UR) (decreasing)	0.314837	Both	Both	Both
ENSG00000139438	84915	FAM222A	D0v20+D0v35 (UR) (decreasing)	0.360671	H9 Only	H9 Only	H9 Only	ENSG00000168843	56884	FSTL5	D0v20+D0v35 (UR) (decreasing)	0.457848	Both	Both	Both
ENSG00000219626	375190	FAM228B	D0v20+D0v35 (UR) (decreasing)	0.460626	H9 Only	H9 Only	H9 Only	ENSG00000172461	10690	FUT9	D0v20+D0v35 (UR) (decreasing)	0.394849	IPSC Only	IPSC Only	IPSC Only
ENSG00000203778	619208	FAM229B	D0v20+D0v35 (UR) (decreasing)	0.350049	H9 Only	H9 Only	H9 Only	ENSG00000151834	2555	GABRA2	D0v20+D0v35 (UR) (decreasing)	0.227008	IPSC Only	IPSC Only	IPSC Only
ENSG00000197872	81553	FAM49A	D0v20+D0v35 (UR) (decreasing)	0.337741	H9 Only	H9 Only	H9 Only	ENSG00000182256	2567	GABRG3	D0v20+D0v35 (UR) (decreasing)	0.48994	Both	Both	Both
ENSG00000226711	440078	FAM66C	D0v20+D0v35 (UR) (decreasing)	0.454202	H9 Only	H9 Only	H9 Only	ENSG00000172020	2596	GAP43	D0v20+D0v35 (UR) (decreasing)	0.457319	IPSC Only	IPSC Only	IPSC Only
ENSG00000162981	151354	FAM84A	D0v20+D0v35 (UR) (decreasing)	0.315871	Both	Both	Both	ENSG00000104381	54332	GDAP1	D0v20+D0v35 (UR) (decreasing)	0.476776	IPSC Only	IPSC Only	IPSC Only
ENSG00000196159	79633	FAT4	D0v20+D0v35 (UR) (decreasing)	0.498648	H9 Only	H9 Only	H9 Only	ENSG00000164404	2661	GDF9	D0v20+D0v35 (UR) (decreasing)	0.284679	IPSC Only	IPSC Only	IPSC Only
ENSG00000102466	2259	FGF14	D0v20+D0v35 (UR) (decreasing)	0.225318	H9 Only	H9 Only	H9 Only	ENSG00000145888	2741	GLRA1	D0v20+D0v35 (UR) (decreasing)	0.327463	Both	Both	Both
ENSG00000156427	8817	FGF18	D0v20+D0v35 (UR) (decreasing)	0.0984578	H9 Only	H9 Only	H9 Only	ENSG00000101958	2742	GLRA2	D0v20+D0v35 (UR) (decreasing)	0.438712	Both	Both	Both
ENSG00000102678	2254	FGF9	D0v20+D0v35 (UR) (decreasing)	0.13719	H9 Only	H9 Only	H9 Only	ENSG00000205835	647309	GMNC	D0v20+D0v35 (UR) (decreasing)	0.135136	IPSC Only	IPSC Only	IPSC Only
ENSG00000248265	440101	FLJ12825	D0v20+D0v35 (UR) (decreasing)	0.196971	Both	Both	Both	ENSG00000186469	54331	GNG2	D0v20+D0v35 (UR) (decreasing)	0.391457	Both	Both	Both
ENSG00000155816	56776	FMN2	D0v20+D0v35 (UR) (decreasing)	0.384434	Both	Both	Both	ENSG00000132975	2835	GPR12	D0v20+D0v35 (UR) (decreasing)	0.42274	IPSC Only	IPSC Only	IPSC Only
ENSG00000160097	252995	FNDC5	D0v20+D0v35 (UR) (decreasing)	0.0752949	Both	Both	Both	ENSG00000174948	344758	GPR149	D0v20+D0v35 (UR) (decreasing)	0.328107	Both	Both	Both
ENSG00000169933	9758	FRMPD4	D0v20+D0v35 (UR) (decreasing)	0.100131	H9 Only	H9 Only	H9 Only	ENSG00000164604	54329	GPR85	D0v20+D0v35 (UR) (decreasing)	0.365637	Both	Both	Both
ENSG00000106701	83856	FSD1L	D0v20+D0v35 (UR) (decreasing)	0.277582	Both	Both	Both	ENSG00000180875	64388	GREM2	D0v20+D0v35 (UR) (decreasing)	0.326835	IPSC Only	IPSC Only	IPSC Only
ENSG00000168843	56884	FSTL5	D0v20+D0v35 (UR) (decreasing)	0.287493	Both	Both	Both	ENSG00000171189	2897	GRIK1	D0v20+D0v35 (UR) (decreasing)	0.30141	Both	Both	Both
ENSG00000182256	2567	GABRG3	D0v20+D0v35 (UR) (decreasing)	0.273645	Both	Both	Both	ENSG00000198785	116443	GRIN3A	D0v20+D0v35 (UR) (decreasing)	0.37535	Both	Both	Both
ENSG00000174473	442117	GALNTL6	D0v20+D0v35 (UR) (decreasing)	0.365727	H9 Only	H9 Only	H9 Only	ENSG00000125388	2868	GRK4	D0v20+D0v35 (UR) (decreasing)	0.462279	Both	Both	Both
ENSG00000176928	51301	GCNT4	D0v20+D0v35 (UR) (decreasing)	0.188039	H9 Only	H9 Only	H9 Only	ENSG00000164082	2912	GRM2	D0v20+D0v35 (UR) (decreasing)	0.253923	IPSC Only	IPSC Only	IPSC Only
ENSG00000153982	284161	GDPD1	D0v20+D0v35 (UR) (decreasing)	0.226867	H9 Only	H9 Only	H9 Only	ENSG00000224189	401022	HAGLR	D0v20+D0v35 (UR) (decreasing)	0.346973	Both	Both	Both
ENSG00000151892	2674	GFRA1	D0v20+D0v35 (UR) (decreasing)	0.452417	H9 Only	H9 Only	H9 Only	ENSG00000223609	3045	HBD	D0v20+D0v35 (UR) (decreasing)	0.46479	IPSC Only	IPSC Only	IPSC Only
ENSG00000159248	57369	GJD2	D0v20+D0v35 (UR) (decreasing)	0.322608	H9 Only	H9 Only	H9 Only	ENSG00000270604	414778	HCG17	D0v20+D0v35 (UR) (decreasing)	0.437308	IPSC Only	IPSC Only	IPSC Only
ENSG00000145888	2741	GLRA1	D0v20+D0v35 (UR) (decreasing)	0.19446	Both	Both	Both	ENSG00000188175	253012	HEPACAM2	D0v20+D0v35 (UR) (decreasing)	0.15257	IPSC Only	IPSC Only	IPSC Only
ENSG00000101958	2742	GLRA2	D0v20+D0v35 (UR) (decreasing)	0.0363868	Both	Both	Both	ENSG00000146151	54511	HMGCLL1	D0v20+D0v35 (UR) (decreasing)	0.406681	Both	Both	Both
ENSG00000145451	8001	GLRA3	D0v20+D0v35 (UR) (decreasing)	0.420527	H9 Only	H9 Only	H9 Only	ENSG00000241388	283460	HNF1A-AS1	D0v20+D0v35 (UR) (decreasing)	0.282037	IPSC Only	IPSC Only	IPSC Only
ENSG00000186469	54331	GNG2	D0v20+D0v35 (UR) (decreasing)	0.174155	Both	Both	Both	ENSG00000275410	6928	HNF1B	D0v20+D0v35 (UR) (decreasing)	0.451487	IPSC Only	IPSC Only	IPSC Only
ENSG00000155265	401647	GOLGA7B	D0v20+D0v35 (UR) (decreasing)	0.414761	H9 Only	H9 Only	H9 Only	ENSG00000105991	3198	HOXA1	D0v20+D0v35 (UR) (decreasing)	0.481858	Both	Both	Both
ENSG00000180998	283554	GPR137C	D0v20+D0v35 (UR) (decreasing)	0.428732	H9 Only	H9 Only	H9 Only	ENSG00000105997	3200	HOXA3	D0v20+D0v35 (UR) (decreasing)	0.481408	Both	Both	Both
ENSG00000174948	344758	GPR149	D0v20+D0v35 (UR) (decreasing)	0.260436	Both	Both	Both	ENSG00000254369	100133311	HOXA-AS3	D0v20+D0v35 (UR) (decreasing)	0.477691	Both	Both	Both
ENSG00000172209	2845	GPR22	D0v20+D0v35 (UR) (decreasing)	0.112359	H9 Only	H9 Only	H9 Only	ENSG00000120094	3211	HOXB1	D0v20+D0v35 (UR) (decreasing)	0.487252	Both	Both	Both
ENSG00000164604	54329	GPR85	D0v20+D0v35 (UR) (decreasing)	0.245662	Both	Both	Both	ENSG00000108511	3216	HOXB6	D0v20+D0v35 (UR) (decreasing)	0.47933	Both	Both	Both
ENSG00000185477	285513	GPRIN3	D0v20+D0v35 (UR) (decreasing)	0.49322	H9 Only	H9 Only	H9 Only	ENSG00000260027	3217	HOXB7	D0v20+D0v35 (UR) (decreasing)	0.400825	Both	Both	Both
ENSG00000155511	2890	GRIA1	D0v20+D0v35 (UR) (decreasing)	0.0768214	H9 Only	H9 Only	H9 Only	ENSG00000120068	3218	HOXB8	D0v20+D0v35 (UR) (decreasing)	0.432814	Both	Both	Both
ENSG00000120251	2891	GRIA2	D0v20+D0v35 (UR) (decreasing)	0.316742	H9 Only	H9 Only	H9 Only	ENSG00000170689	3219	HOXB9	D0v20+D0v35 (UR) (decreasing)	0.326504	Both	Both	Both
ENSG00000125675	2892	GRIA3	D0v20+D0v35 (UR) (decreasing)	0.35616	H9 Only	H9 Only	H9 Only	ENSG00000233101	404266	HOXB-AS3	D0v20+D0v35 (UR) (decreasing)	0.22275	Both	Both	Both
ENSG00000171189	2897	GRIK1	D0v20+D0v35 (UR) (decreasing)	0.135876	Both	Both	Both	ENSG00000172789	3222	HOXC5	D0v20+D0v35 (UR) (decreasing)	0.409478	Both	Both	Both
ENSG00000183454	2903	GRIN2A	D0v20+D0v35 (UR) (decreasing)	0.26691	H9 Only	H9 Only	H9 Only	ENSG00000196639	3269	HRH1	D0v20+D0v35 (UR) (decreasing)	0.317763	IPSC Only	IPSC Only	IPSC Only
ENSG00000198785	116443	GRIN3A	D0v20+D0v35 (UR) (decreasing)	0.379394	Both	Both	Both	ENSG00000146678	3484	IGFBP1	D0v20+D0v35 (UR) (decreasing)	0.213221	IPSC Only	IPSC Only	IPSC Only
ENSG00000125388	2868	GRK4	D0v20+D0v35 (UR) (decreasing)	0.356905	Both	Both	Both	ENSG00000137142	347252	IGFBPL1	D0v20+D0v35 (UR) (decreasing)	0.291035	IPSC Only	IPSC Only	IPSC Only
ENSG00000152822	2911	GRM1	D0v20+D0v35 (UR) (decreasing)	0.12383	H9 Only	H9 Only	H9 Only	ENSG00000123496	3598	IL13RA2	D0v20+D0v35 (UR) (decreasing)	0.198035	IPSC Only	IPSC Only	IPSC Only
ENSG00000196277	2917	GRM7	D0v20+D0v35 (UR) (decreasing)	0.254047	H9 Only	H9 Only	H9 Only	ENSG00000112706	3617	IMPG1	D0v20+D0v35 (UR) (decreasing)	0.182767	IPSC Only	IPSC Only	IPSC Only
ENSG00000179603	2918	GRM8	D0v20+D0v35 (UR) (decreasing)	0.402046	H9 Only	H9 Only	H9 Only	ENSG00000081148	50939	IMPG2	D0v20+D0v35 (UR) (decreasing)	0.444373	Both	Both	Both
ENSG00000170899	2941	GSTA4	D0v20+D0v35 (UR) (decreasing)	0.376419	H9 Only	H9 Only	H9 Only	ENSG00000148798	9118	INA	D0v20+D0v35 (UR) (decreasing)	0.344814	Both	Both	Both
ENSG00000180613	170825	GSX2	D0v20+D0v35 (UR) (decreasing)	0.178527	H9 Only	H9 Only	H9 Only	ENSG00000173404	3642	INSM1	D0v20+D0v35 (UR) (decreasing)	0.155383	IPSC Only	IPSC Only	IPSC Only
ENSG00000224189	401022	HAGLR	D0v20+D0v35 (UR) (decreasing)	0.166463	Both	Both	Both	ENSG00000168348	84684	INSM2	D0v20+D0v35 (UR) (decreasing)	0.395488	Both	Both	Both
ENSG00000002746	23072	HECW1	D0v20+D0v35 (UR) (decreasing)	0.0702217	H9 Only	H9 Only	H9 Only	ENSG00000164669	285905	INTS4P1	D0v20+D0v35 (UR) (decreasing)	0.258181	Both	Both	Both
ENSG00000162669	164045	HFM1	D0v20+D0v35 (UR) (decreasing)	0.374307	H9 Only	H9 Only	H9 Only	ENSG00000273024	644619	INTS4P2	D0v20+D0v35 (UR) (decreasing)	0.172599	IPSC Only	IPSC Only	IPSC Only
ENSG00000146151	54511	HMGCLL1	D0v20+D0v35 (UR) (decreasing)	0.324546	Both	Both	Both	ENSG00000016082	3670	ISL1	D0v20+D0v35 (UR) (decreasing)	0.284373	IPSC Only	IPSC Only	IPSC Only
ENSG00000233429	100506311	HOTAIRM1	D0v20+D0v35 (UR) (decreasing)	0.0682217	H9 Only	H9 Only	H9 Only	ENSG00000166006	3747	KCNC2	D0v20+D0v35 (UR) (decreasing)	0.418087	IPSC Only	IPSC Only	IPSC Only
ENSG00000105991	3198	HOXA1	D0v20+D0v35 (UR) (decreasing)	0.0721705	Both	Both	Both	ENSG00000184611	90134	KCNH7	D0v20+D0v35 (UR) (decreasing)	0.486393	Both	Both	Both
ENSG00000105996	3199	HOXA2	D0v20+D0v35 (UR) (decreasing)	0.157537	H9 Only	H9 Only	H9 Only	ENSG00000183960	131096	KCNH8	D0v20+D0v35 (UR) (decreasing)	0.468677	Both	Both	Both
ENSG00000105997	3200	HOXA3	D0v20+D0v35 (UR) (decreasing)	0.155979	Both	Both	Both	ENSG00000182132	30820	KCNIP1	D0v20+D0v35 (UR) (decreasing)	0.439416	Both	Both	Both
ENSG00000197576	3201	HOXA4	D0v20+D0v35 (UR) (decreasing)	0.283093	H9 Only	H9 Only	H9 Only	ENSG00000095981	83795	KCNK16	D0v20+D0v35 (UR) (decreasing)	0.467495	IPSC Only	IPSC Only	IPSC Only
ENSG00000106004	3202	HOXA5	D0v20+D0v35 (UR) (decreasing)	0.0636464	H9 Only	H9 Only	H9 Only	ENSG00000183775	57528	KCTD16	D0v20+D0v35 (UR) (decreasing)	0.374898	IPSC Only	IPSC Only	IPSC Only
ENSG00000254369	100133311	HOXA-AS3	D0v20+D0v35 (UR) (decreasing)	0.159223	Both	Both	Both	ENSG00000250305	57604	KIAA1456	D0v20+D0v35 (UR) (decreasing)	0.231805	Both	Both	Both
ENSG00000120094	3211	HOXB1	D0v20+D0v35 (UR) (decreasing)	0.104775	Both	Both	Both	ENSG00000131437	11127	KIF3A	D0v20+D0v35 (UR) (decreasing)	0.471804	Both	Both	Both
ENSG00000173917	3212	HOXB2	D0v20+D0v35 (UR) (decreasing)	0.144063	H9 Only	H9 Only	H9 Only	ENSG00000168280	3800	KIF5C	D0v20+D0v35 (UR) (decreasing)	0.402994	IPSC Only	IPSC Only	IPSC Only
ENSG00000120093	3213	HOXB3	D0v20+D0v35 (UR) (decreasing)	0.203764	H9 Only	H9 Only	H9 Only	ENSG00000075945	22920	KIFAP3	D0v20+D0v35 (UR) (decreasing)	0.375755	Both	Both	Both
ENSG00000182742	3214	HOXB4	D0v20+D0v35 (UR) (decreasing)	0.205529	H9 Only	H9 Only	H9 Only	ENSG00000197776	122773	KLHDC1	D0v20+D0v35 (UR) (decreasing)	0.31707	IPSC Only	IPSC Only	IPSC Only
ENSG00000120075	3215	HOXB5	D0v20+D0v35 (UR) (decreasing)	0.123194	H9 Only	H9 Only	H9 Only	ENSG00000150361	57626	KLHL1	D0v20+D0v35 (UR) (decreasing)	0.424174	Both	Both	Both
ENSG00000108511	3216	HOXB6	D0v20+D0v35 (UR) (decreasing)	0.0466741	Both	Both	Both	ENSG00000003096	90293	KLHL13	D0v20+D0v35 (UR) (decreasing)	0.422126	IPSC Only	IPSC Only	IPSC Only
ENSG00000260027	3217	HOXB7	D0v20+D0v35 (UR) (decreasing)	0.0931663	Both	Both	Both	ENSG00000186231	114792	KLHL32	D0v20+D0v35 (UR) (decreasing)	0.440735	Both	Both	Both
ENSG00000120068	3218	HOXB8	D0v20+D0v35 (UR) (decreasing)	0.052502	Both	Both	Both	ENSG00000125869	24141	LAMP5	D0v20+D0v35 (UR) (decreasing)	0.267135	Both	Both	Both
ENSG00000170689	3219	HOXB9	D0v20+D0v35 (UR) (decreasing)	0.094027	Both	Both	Both	ENSG00000225988	101929329	LAMP5-AS1	D0v20+D0v35 (UR) (decreasing)	0.113849	IPSC Only	IPSC Only	IPSC Only
ENSG00000233101	404266	HOXB-AS3	D0v20+D0v35 (UR) (decreasing)	0.267767	Both	Both	Both	ENSG00000138136	10660	LBX1	D0v20+D0v35 (UR) (decreasing)	0.415959	Both	Both	Both
ENSG00000198353	3221	HOXC4	D0v20+D0v35 (UR) (decreasing)	0.127411	H9 Only	H9 Only	H9 Only	ENSG00000203985	388633	LDLRAD1	D0v20+D0v35 (UR) (decreasing)	0.264495	IPSC Only	IPSC Only	IPSC Only
ENSG00000172789	3222	HOXC5	D0v20+D0v35 (UR) (decreasing)	0.0926255	Both	Both	Both	ENSG00000273706	3975	LHX1	D0v20+D0v35 (UR) (decreasing)	0.198805	IPSC Only	IPSC Only	IPSC Only
ENSG00000128645	3231	HOXD1	D0v20+D0v35 (UR) (decreasing)	0.099901	H9 Only	H9 Only	H9 Only	ENSG00000143355	56956	LHX9	D0v20+D0v35 (UR) (decreasing)	0.218386	IPSC Only	IPSC Only	IPSC Only
ENSG00000128652	3232	HOXD3	D0v20+D0v35 (UR) (decreasing)	0.17984	H9 Only	H9 Only	H9 Only	ENSG00000111052	8825	LIN7A	D0v20+D0v35 (UR) (decreasing)	0.218117	Both	Both	Both
ENSG00000170166	3233	HOXD4	D0v20+D0v35 (UR) (decreasing)	0.181258	H9 Only	H9 Only	H9 Only	ENSG00000137821	54839	LRRC49	D0v20+D0v35 (UR) (decreasing)	0.411534	IPSC Only	IPSC Only	IPSC Only
ENSG00000002587	9957	HS3ST1	D0v20+D0v35 (UR) (decreasing)	0.400597	H9 Only	H9 Only	H9 Only	ENSG00000183908	219527	LRRC55	D0v20+D0v35 (UR) (decreasing)	0.243587	Both	Both	Both
ENSG00000185352	266722	HS6ST3	D0v20+D0v35 (UR) (decreasing)	0.387586	H9 Only	H9 Only	H9 Only	ENSG00000133640	84125	LRRIQ1	D0v20+D0v35 (UR) (decreasing)	0.455862	IPSC Only	IPSC Only	IPSC Only
ENSG00000165868	259217	HSPA12A	D0v20+D0v35 (UR) (decreasing)	0.138805	H9 Only	H9 Only	H9 Only	ENSG00000173114	54674	LRRN3	D0v20+D0v35 (UR) (decreasing)	0.173371	Both	Both	Both
ENSG00000152778	24138	IFIT5	D0v20+D0v35 (UR) (decreasing)	0.499569	H9 Only	H9 Only	H9 Only	ENSG00000181541	10586	MAB21L2	D0v20+D0v35 (UR) (decreasing)	0.423473	Both	Both	Both
ENSG00000172458	53342	IL17D	D0v20+D0v35 (UR) (decreasing)	0.313906	H9 Only	H9 Only	H9 Only	ENSG00000185090	149175	MANEAL	D0v20+D0v35 (UR) (decreasing)	0.427741	IPSC Only	IPSC Only	IPSC Only
ENSG00000104432	3574	IL7	D0v20+D0v35 (UR) (decreasing)	0.215952	H9 Only	H9 Only	H9 Only	ENSG00000131711	4131	MAP1B	D0v20+D0v35 (UR) (decreasing)	0.447093	Both	Both	Both
ENSG00000081148	50939	IMPG2	D0v20+D0v35 (UR) (decreasing)	0.263613	Both	Both	Both	ENSG00000073803	9175	MAP3K13	D0v20+D0v35 (UR) (decreasing)	0.258696	Both	Both	Both
ENSG00000148798	9118	INA	D0v20+D0v35 (UR) (decreasing)	0.0249112	Both	Both	Both	ENSG00000176601	80122	MAP3K19	D0v20+D0v35 (UR) (decreasing)	0.0714128	IPSC Only	IPSC Only	IPSC Only
ENSG00000188487	387755	INSC	D0v20+D0v35 (UR) (decreasing)	0.304887	H9 Only	H9 Only	H9 Only	ENSG00000145416	55016	MARCH1	D0v20+D0v35 (UR) (decreasing)	0.328062	Both	Both	Both
ENSG00000168348	84684	INSM2	D0v20+D0v35 (UR) (decreasing)	0.174616	Both	Both	Both	ENSG00000183654	441061	MARCH11	D0v20+D0v35 (UR) (decreasing)	0.464426	IPSC Only	IPSC Only	IPSC Only
ENSG00000164669	285905	INTS4P1	D0v20+D0v35 (UR) (decreasing)	0.119205	Both	Both	Both	ENSG00000157890	84465	MEGF11	D0v20+D0v35 (UR) (decreasing)	0.46635	Both	Both	Both
ENSG00000165359	203522	INTS6L	D0v20+D0v35 (UR) (decreasing)	0.441049	H9 Only	H9 Only	H9 Only	ENSG00000182050	25834	MGAT4C	D0v20+D0v35 (UR) (decreasing)	0.293597	IPSC Only	IPSC Only	IPSC Only
ENSG00000167178	57611	ISLR2	D0v20+D0v35 (UR) (decreasing)	0.208729	H9 Only	H9 Only	H9 Only	ENSG00000213190	10962	MLLT11	D0v20+D0v35 (UR) (decreasing)	0.298821	IPSC Only	IPSC Only	IPSC Only
ENSG00000102781	84056	KATNAL1	D0v20+D0v35 (UR) (decreasing)	0.284916	H9 Only	H9 Only	H9 Only	ENSG00000096395	4295	MLN	D0v20+D0v35 (UR) (decreasing)	0.3453	IPSC Only	IPSC Only	IPSC Only
ENSG00000177301	3737	KCNA2	D0v20+D0v35 (UR) (decreasing)	0.430732	H9 Only	H9 Only	H9 Only	ENSG00000130675	3110	MNX1	D0v20+D0v35 (UR) (decreasing)	0.471628	IPSC Only	IPSC Only	IPSC Only
ENSG00000129159	3746	KCNC1	D0v20+D0v35 (UR) (decreasing)	0.296	H9 Only	H9 Only	H9 Only	ENSG00000003987	9108	MTMR7	D0v20+D0v35 (UR) (decreasing)	0.322108	IPSC Only	IPSC Only	IPSC Only
ENSG00000140015	27133	KCNH5	D0v20+D0v35 (UR) (decreasing)	0.492719	H9 Only	H9 Only	H9 Only	ENSG00000180354	222166	MTURN	D0v20+D0v35 (UR) (decreasing)	0.466671	Both	Both	Both
ENSG00000184611	90134	KCNH7	D0v20+D0v35 (UR) (decreasing)	0.350046	Both	Both	Both	ENSG00000132938	23281	MTUS2	D0v20+D0v35 (UR) (decreasing)	0.28097	Both	Both	Both
ENSG00000183960	131096	KCNH8	D0v20+D0v35 (UR) (decreasing)	0.200004	Both	Both	Both	ENSG00000041515	23026	MYO16	D0v20+D0v35 (UR) (decreasing)	0.299301	Both	Both	Both
ENSG00000182132	30820	KCNIP1	D0v20+D0v35 (UR) (decreasing)	0.474537	Both	Both	Both	ENSG00000125814	63908	NAPB	D0v20+D0v35 (UR) (decreasing)	0.438279	Both	Both	Both
ENSG00000185774	80333	KCNIP4	D0v20+D0v35 (UR) (decreasing)	0.0878345	H9 Only	H9 Only	H9 Only	ENSG00000172915	26960	NBEA	D0v20+D0v35 (UR) (decreasing)	0.446669	IPSC Only	IPSC Only	IPSC Only
ENSG00000100433	54207	KCNK10	D0v20+D0v35 (UR) (decreasing)	0.107245	H9 Only	H9 Only	H9 Only	ENSG00000164100	9348	NDST3	D0v20+D0v35 (UR) (decreasing)	0.294365	Both	Both	Both
ENSG00000171303	3777	KCNK3	D0v20+D0v35 (UR) (decreasing)	0.339944	H9 Only	H9 Only	H9 Only	ENSG00000277586	4747	NEFL	D0v20+D0v35 (UR) (decreasing)	0.225173	Both	Both	Both
ENSG00000197584	10242	KCNMB2	D0v20+D0v35 (UR) (decreasing)	0.223005	H9 Only	H9 Only	H9 Only	ENSG00000104722	4741	NEFM	D0v20+D0v35 (UR) (decreasing)	0.26908	Both	Both	Both
ENSG00000156486	3788	KCNS2	D0v20+D0v35 (UR) (decreasing)	0.053315	H9 Only	H9 Only	H9 Only	ENSG00000162992	4760	NEUROD1	D0v20+D0v35 (UR) (decreasing)	0.245607	IPSC Only	IPSC Only	IPSC Only
ENSG00000180332	386618	KCTD4	D0v20+D0v35 (UR) (decreasing)	0.111634	H9 Only	H9 Only	H9 Only	ENSG00000123307	58158	NEUROD4	D0v20+D0v35 (UR) (decreasing)	0.192659	Both	Both	Both
ENSG00000169330	23251	KIAA1024	D0v20+D0v35 (UR) (decreasing)	0.136754	H9 Only	H9 Only	H9 Only	ENSG00000164600	63974	NEUROD6	D0v20+D0v35 (UR) (decreasing)	0.365342	IPSC Only	IPSC Only	IPSC Only
ENSG00000250305	57604	KIAA1456	D0v20+D0v35 (UR) (decreasing)	0.434496	Both	Both	Both	ENSG00000181965	4762	NEUROG1	D0v20+D0v35 (UR) (decreasing)	0.280741	IPSC Only	IPSC Only	IPSC Only
ENSG00000110427	25758	KIAA1549L	D0v20+D0v35 (UR) (decreasing)	0.0521189	H9 Only	H9 Only	H9 Only	ENSG00000178403	63973	NEUROG2	D0v20+D0v35 (UR) (decreasing)	0.468511	IPSC Only	IPSC Only	IPSC Only
ENSG00000162849	55083	KIF26B	D0v20+D0v35 (UR) (decreasing)	0.285377	H9 Only	H9 Only	H9 Only	ENSG00000171786	4807	NHLH1	D0v20+D0v35 (UR) (decreasing)	0.466323	Both	Both	Both
ENSG00000131437	11127	KIF3A	D0v20+D0v35 (UR) (decreasing)	0.241362	Both	Both	Both	ENSG00000177551	4808	NHLH2	D0v20+D0v35 (UR) (decreasing)	0.123316	Both	Both	Both
ENSG00000075945	22920	KIFAP3	D0v20+D0v35 (UR) (decreasing)	0.326119	Both	Both	Both	ENSG00000112981	8382	NME5	D0v20+D0v35 (UR) (decreasing)	0.299509	IPSC Only	IPSC Only	IPSC Only
ENSG00000133116	9365	KL	D0v20+D0v35 (UR) (decreasing)	0.179561	H9 Only	H9 Only	H9 Only	ENSG00000204640	129521	NMS	D0v20+D0v35 (UR) (decreasing)	0.484146	IPSC Only	IPSC Only	IPSC Only
ENSG00000150361	57626	KLHL1	D0v20+D0v35 (UR) (decreasing)	0.0973553	Both	Both	Both	ENSG00000101746	8715	NOL4	D0v20+D0v35 (UR) (decreasing)	0.436528	Both	Both	Both
ENSG00000119771	114818	KLHL29	D0v20+D0v35 (UR) (decreasing)	0.337098	H9 Only	H9 Only	H9 Only	ENSG00000139910	4857	NOVA1	D0v20+D0v35 (UR) (decreasing)	0.423208	Both	Both	Both
ENSG00000186231	114792	KLHL32	D0v20+D0v35 (UR) (decreasing)	0.170832	Both	Both	Both	ENSG00000122585	4852	NPY	D0v20+D0v35 (UR) (decreasing)	0.307978	IPSC Only	IPSC Only	IPSC Only
ENSG00000125869	24141	LAMP5	D0v20+D0v35 (UR) (decreasing)	0.115074	Both	Both	Both	ENSG00000124785	51299	NRN1	D0v20+D0v35 (UR) (decreasing)	0.229715	Both	Both	Both
ENSG00000138136	10660	LBX1	D0v20+D0v35 (UR) (decreasing)	0.0312085	Both	Both	Both	ENSG00000152954	140767	NRSN1	D0v20+D0v35 (UR) (decreasing)	0.226731	Both	Both	Both
ENSG00000244968	100506495	LIFR-AS1	D0v20+D0v35 (UR) (decreasing)	0.476867	H9 Only	H9 Only	H9 Only	ENSG00000168824	27065	NSG1	D0v20+D0v35 (UR) (decreasing)	0.478326	IPSC Only	IPSC Only	IPSC Only
ENSG00000111052	8825	LIN7A	D0v20+D0v35 (UR) (decreasing)	0.202164	Both	Both	Both	ENSG00000140538	4916	NTRK3	D0v20+D0v35 (UR) (decreasing)	0.34643	IPSC Only	IPSC Only	IPSC Only
ENSG00000164187	92255	LMBRD2	D0v20+D0v35 (UR) (decreasing)	0.388792	H9 Only	H9 Only	H9 Only	ENSG00000174145	57495	NWD2	D0v20+D0v35 (UR) (decreasing)	0.428983	Both	Both	Both
ENSG00000136944	4010	LMX1B	D0v20+D0v35 (UR) (decreasing)	0.203416	H9 Only	H9 Only	H9 Only	ENSG00000104044	4948	OCA2	D0v20+D0v35 (UR) (decreasing)	0.310973	IPSC Only	IPSC Only	IPSC Only
ENSG00000170500	164832	LONRF2	D0v20+D0v35 (UR) (decreasing)	0.424294	H9 Only	H9 Only	H9 Only	ENSG00000106809	4969	OGN	D0v20+D0v35 (UR) (decreasing)	0.0929911	IPSC Only	IPSC Only	IPSC Only
ENSG00000175556	79836	LONRF3	D0v20+D0v35 (UR) (decreasing)	0.300879	H9 Only	H9 Only	H9 Only	ENSG00000126861	4974	OMG	D0v20+D0v35 (UR) (decreasing)	0.11504	IPSC Only	IPSC Only	IPSC Only
ENSG00000130224	57631	LRCH2	D0v20+D0v35 (UR) (decreasing)	0.254488	H9 Only	H9 Only	H9 Only	ENSG00000119547	9480	ONECUT2	D0v20+D0v35 (UR) (decreasing)	0.168749	Both	Both	Both
ENSG00000147650	29967	LRP12	D0v20+D0v35 (UR) (decreasing)	0.370287	H9 Only	H9 Only	H9 Only	ENSG00000180785	143503	OR51E1	D0v20+D0v35 (UR) (decreasing)	0.178657	IPSC Only	IPSC Only	IPSC Only
ENSG00000148948	57689	LRRC4C	D0v20+D0v35 (UR) (decreasing)	0.175942	H9 Only	H9 Only	H9 Only	ENSG00000171540	23440	OTP	D0v20+D0v35 (UR) (decreasing)	0.417008	IPSC Only	IPSC Only	IPSC Only
ENSG00000183908	219527	LRRC55	D0v20+D0v35 (UR) (decreasing)	0.18827	Both	Both	Both	ENSG00000234161	102724167	PABPC5-AS1	D0v20+D0v35 (UR) (decreasing)	0.192406	Both	Both	Both
ENSG00000033122	57554	LRRC7	D0v20+D0v35 (UR) (decreasing)	0.396609	H9 Only	H9 Only	H9 Only	ENSG00000152931	25859	PART1	D0v20+D0v35 (UR) (decreasing)	0.312433	IPSC Only	IPSC Only	IPSC Only
ENSG00000173114	54674	LRRN3	D0v20+D0v35 (UR) (decreasing)	0.0427059	Both	Both	Both	ENSG00000238197	100506215	PAXBP1-AS1	D0v20+D0v35 (UR) (decreasing)	0.39164	Both	Both	Both
ENSG00000146006	26045	LRRTM2	D0v20+D0v35 (UR) (decreasing)	0.287536	H9 Only	H9 Only	H9 Only	ENSG00000183036	5121	PCP4	D0v20+D0v35 (UR) (decreasing)	0.312163	IPSC Only	IPSC Only	IPSC Only
ENSG00000155858	134353	LSM11	D0v20+D0v35 (UR) (decreasing)	0.209291	H9 Only	H9 Only	H9 Only	ENSG00000128655	50940	PDE11A	D0v20+D0v35 (UR) (decreasing)	0.148345	IPSC Only	IPSC Only	IPSC Only
ENSG00000150551	116372	LYPD1	D0v20+D0v35 (UR) (decreasing)	0.154762	H9 Only	H9 Only	H9 Only	ENSG00000139515	3651	PDX1	D0v20+D0v35 (UR) (decreasing)	0.211172	IPSC Only	IPSC Only	IPSC Only
ENSG00000180660	4081	MAB21L1	D0v20+D0v35 (UR) (decreasing)	0.0714318	H9 Only	H9 Only	H9 Only	ENSG00000121440	23024	PDZRN3	D0v20+D0v35 (UR) (decreasing)	0.361211	Both	Both	Both
ENSG00000181541	10586	MAB21L2	D0v20+D0v35 (UR) (decreasing)	0.0308516	Both	Both	Both	ENSG00000165966	29951	PDZRN4	D0v20+D0v35 (UR) (decreasing)	0.379425	Both	Both	Both
ENSG00000131711	4131	MAP1B	D0v20+D0v35 (UR) (decreasing)	0.172679	Both	Both	Both	ENSG00000114757	51555	PEX5L	D0v20+D0v35 (UR) (decreasing)	0.462301	IPSC Only	IPSC Only	IPSC Only
ENSG00000073803	9175	MAP3K13	D0v20+D0v35 (UR) (decreasing)	0.179268	Both	Both	Both	ENSG00000165434	283209	PGM2L1	D0v20+D0v35 (UR) (decreasing)	0.38937	IPSC Only	IPSC Only	IPSC Only
ENSG00000171533	4135	MAP6	D0v20+D0v35 (UR) (decreasing)	0.124853	H9 Only	H9 Only	H9 Only	ENSG00000100564	5283	PIGH	D0v20+D0v35 (UR) (decreasing)	0.454128	IPSC Only	IPSC Only	IPSC Only
ENSG00000109339	5602	MAPK10	D0v20+D0v35 (UR) (decreasing)	0.38845	H9 Only	H9 Only	H9 Only	ENSG00000117461	8503	PIK3R3	D0v20+D0v35 (UR) (decreasing)	0.480492	IPSC Only	IPSC Only	IPSC Only
ENSG00000186868	4137	MAPT	D0v20+D0v35 (UR) (decreasing)	0.0561368	H9 Only	H9 Only	H9 Only	ENSG00000171033	5569	PKIA	D0v20+D0v35 (UR) (decreasing)	0.445514	IPSC Only	IPSC Only	IPSC Only
ENSG00000145416	55016	MARCH1	D0v20+D0v35 (UR) (decreasing)	0.146686	Both	Both	Both	ENSG00000101333	5332	PLCB4	D0v20+D0v35 (UR) (decreasing)	0.475017	IPSC Only	IPSC Only	IPSC Only
ENSG00000112139	266727	MDGA1	D0v20+D0v35 (UR) (decreasing)	0.329175	H9 Only	H9 Only	H9 Only	ENSG00000115896	5334	PLCL1	D0v20+D0v35 (UR) (decreasing)	0.490079	IPSC Only	IPSC Only	IPSC Only
ENSG00000139915	161357	MDGA2	D0v20+D0v35 (UR) (decreasing)	0.166907	H9 Only	H9 Only	H9 Only	ENSG00000240891	257068	PLCXD2	D0v20+D0v35 (UR) (decreasing)	0.440808	IPSC Only	IPSC Only	IPSC Only
ENSG00000085276	2122	MECOM	D0v20+D0v35 (UR) (decreasing)	0.337331	H9 Only	H9 Only	H9 Only	ENSG00000182836	345557	PLCXD3	D0v20+D0v35 (UR) (decreasing)	0.320271	Both	Both	Both
ENSG00000157890	84465	MEGF11	D0v20+D0v35 (UR) (decreasing)	0.0994819	Both	Both	Both	ENSG00000148123	54886	PLPPR1	D0v20+D0v35 (UR) (decreasing)	0.3272	Both	Both	Both
ENSG00000106780	1955	MEGF9	D0v20+D0v35 (UR) (decreasing)	0.344618	H9 Only	H9 Only	H9 Only	ENSG00000152192	5457	POU4F1	D0v20+D0v35 (UR) (decreasing)	0.174168	Both	Both	Both
ENSG00000143995	4211	MEIS1	D0v20+D0v35 (UR) (decreasing)	0.246934	H9 Only	H9 Only	H9 Only	ENSG00000151615	5458	POU4F2	D0v20+D0v35 (UR) (decreasing)	0.439687	Both	Both	Both
ENSG00000134138	4212	MEIS2	D0v20+D0v35 (UR) (decreasing)	0.185141	H9 Only	H9 Only	H9 Only	ENSG00000185250	285755	PPIL6	D0v20+D0v35 (UR) (decreasing)	0.357649	IPSC Only	IPSC Only	IPSC Only
ENSG00000183496	84206	MEX3B	D0v20+D0v35 (UR) (decreasing)	0.34031	H9 Only	H9 Only	H9 Only	ENSG00000198729	81706	PPP1R14C	D0v20+D0v35 (UR) (decreasing)	0.349714	IPSC Only	IPSC Only	IPSC Only
ENSG00000155970	286097	MICU3	D0v20+D0v35 (UR) (decreasing)	0.40071	H9 Only	H9 Only	H9 Only	ENSG00000106341	10842	PPP1R17	D0v20+D0v35 (UR) (decreasing)	0.358776	IPSC Only	IPSC Only	IPSC Only
ENSG00000148481	80013	MINDY3	D0v20+D0v35 (UR) (decreasing)	0.460593	H9 Only	H9 Only	H9 Only	ENSG00000135447	5502	PPP1R1A	D0v20+D0v35 (UR) (decreasing)	0.410565	IPSC Only	IPSC Only	IPSC Only
ENSG00000179455	7681	MKRN3	D0v20+D0v35 (UR) (decreasing)	0.0725351	H9 Only	H9 Only	H9 Only	ENSG00000061455	93166	PRDM6	D0v20+D0v35 (UR) (decreasing)	0.25301	IPSC Only	IPSC Only	IPSC Only
ENSG00000171843	4300	MLLT3	D0v20+D0v35 (UR) (decreasing)	0.398513	H9 Only	H9 Only	H9 Only	ENSG00000117707	5629	PROX1	D0v20+D0v35 (UR) (decreasing)	0.215581	IPSC Only	IPSC Only	IPSC Only
ENSG00000170873	9788	MTSS1	D0v20+D0v35 (UR) (decreasing)	0.380786	H9 Only	H9 Only	H9 Only	ENSG00000050628	5733	PTGER3	D0v20+D0v35 (UR) (decreasing)	0.367087	Both	Both	Both
ENSG00000180354	222166	MTURN	D0v20+D0v35 (UR) (decreasing)	0.246273	Both	Both	Both	ENSG00000265666	101929693	RARA-AS1	D0v20+D0v35 (UR) (decreasing)	0.297873	Both	Both	Both
ENSG00000132938	23281	MTUS2	D0v20+D0v35 (UR) (decreasing)	0.0686183	Both	Both	Both	ENSG00000138670	153020	RASGEF1B	D0v20+D0v35 (UR) (decreasing)	0.380229	Both	Both	Both
ENSG00000059728	4084	MXD1	D0v20+D0v35 (UR) (decreasing)	0.373479	H9 Only	H9 Only	H9 Only	ENSG00000169435	166824	RASSF6	D0v20+D0v35 (UR) (decreasing)	0.367773	IPSC Only	IPSC Only	IPSC Only
ENSG00000119950	4601	MXI1	D0v20+D0v35 (UR) (decreasing)	0.273355	H9 Only	H9 Only	H9 Only	ENSG00000078328	54715	RBFOX1	D0v20+D0v35 (UR) (decreasing)	0.348959	Both	Both	Both
ENSG00000182534	439921	MXRA7	D0v20+D0v35 (UR) (decreasing)	0.484521	H9 Only	H9 Only	H9 Only	ENSG00000203867	282996	RBM20	D0v20+D0v35 (UR) (decreasing)	0.359285	Both	Both	Both
ENSG00000041515	23026	MYO16	D0v20+D0v35 (UR) (decreasing)	0.11933	Both	Both	Both	ENSG00000189056	5649	RELN	D0v20+D0v35 (UR) (decreasing)	0.483932	Both	Both	Both
ENSG00000197535	4644	MYO5A	D0v20+D0v35 (UR) (decreasing)	0.251725	H9 Only	H9 Only	H9 Only	ENSG00000142599	473	RERE	D0v20+D0v35 (UR) (decreasing)	0.434385	IPSC Only	IPSC Only	IPSC Only
ENSG00000170011	25924	MYRIP	D0v20+D0v35 (UR) (decreasing)	0.218599	H9 Only	H9 Only	H9 Only	ENSG00000154153	54463	RETREG1	D0v20+D0v35 (UR) (decreasing)	0.430327	IPSC Only	IPSC Only	IPSC Only
ENSG00000196132	4661	MYT1	D0v20+D0v35 (UR) (decreasing)	0.0593159	H9 Only	H9 Only	H9 Only	ENSG00000185002	222546	RFX6	D0v20+D0v35 (UR) (decreasing)	0.146845	IPSC Only	IPSC Only	IPSC Only
ENSG00000186487	23040	MYT1L	D0v20+D0v35 (UR) (decreasing)	0.0572999	H9 Only	H9 Only	H9 Only	ENSG00000196460	731220	RFX8	D0v20+D0v35 (UR) (decreasing)	0.225053	IPSC Only	IPSC Only	IPSC Only
ENSG00000102452	259232	NALCN	D0v20+D0v35 (UR) (decreasing)	0.356286	H9 Only	H9 Only	H9 Only	ENSG00000174136	285704	RGMB	D0v20+D0v35 (UR) (decreasing)	0.483421	Both	Both	Both
ENSG00000177432	266812	NAP1L5	D0v20+D0v35 (UR) (decreasing)	0.179345	H9 Only	H9 Only	H9 Only	ENSG00000132554	26166	RGS22	D0v20+D0v35 (UR) (decreasing)	0.282297	IPSC Only	IPSC Only	IPSC Only
ENSG00000125814	63908	NAPB	D0v20+D0v35 (UR) (decreasing)	0.134184	Both	Both	Both	ENSG00000117152	5999	RGS4	D0v20+D0v35 (UR) (decreasing)	0.0910056	IPSC Only	IPSC Only	IPSC Only
ENSG00000104490	83988	NCALD	D0v20+D0v35 (UR) (decreasing)	0.338844	H9 Only	H9 Only	H9 Only	ENSG00000135824	85397	RGS8	D0v20+D0v35 (UR) (decreasing)	0.425453	Both	Both	Both
ENSG00000149294	4684	NCAM1	D0v20+D0v35 (UR) (decreasing)	0.201794	H9 Only	H9 Only	H9 Only	ENSG00000079841	22999	RIMS1	D0v20+D0v35 (UR) (decreasing)	0.496532	Both	Both	Both
ENSG00000176771	344148	NCKAP5	D0v20+D0v35 (UR) (decreasing)	0.346656	H9 Only	H9 Only	H9 Only	ENSG00000176406	9699	RIMS2	D0v20+D0v35 (UR) (decreasing)	0.451605	IPSC Only	IPSC Only	IPSC Only
ENSG00000164100	9348	NDST3	D0v20+D0v35 (UR) (decreasing)	0.0968872	Both	Both	Both	ENSG00000115963	390	RND3	D0v20+D0v35 (UR) (decreasing)	0.303873	IPSC Only	IPSC Only	IPSC Only
ENSG00000138653	64579	NDST4	D0v20+D0v35 (UR) (decreasing)	0.083379	H9 Only	H9 Only	H9 Only	ENSG00000234377	100874222	RNF219-AS1	D0v20+D0v35 (UR) (decreasing)	0.404672	Both	Both	Both
ENSG00000277586	4747	NEFL	D0v20+D0v35 (UR) (decreasing)	0.0470326	Both	Both	Both	ENSG00000207005	26870	RNU1-2	D0v20+D0v35 (UR) (decreasing)	0.334231	IPSC Only	IPSC Only	IPSC Only
ENSG00000104722	4741	NEFM	D0v20+D0v35 (UR) (decreasing)	0.152129	Both	Both	Both	ENSG00000202538	26834	RNU4-2	D0v20+D0v35 (UR) (decreasing)	0.227669	IPSC Only	IPSC Only	IPSC Only
ENSG00000172260	257194	NEGR1	D0v20+D0v35 (UR) (decreasing)	0.0603863	H9 Only	H9 Only	H9 Only	ENSG00000202354	6085	RNY3	D0v20+D0v35 (UR) (decreasing)	0.14692	IPSC Only	IPSC Only	IPSC Only
ENSG00000165973	4745	NELL1	D0v20+D0v35 (UR) (decreasing)	0.062548	H9 Only	H9 Only	H9 Only	ENSG00000145491	83853	ROPN1L	D0v20+D0v35 (UR) (decreasing)	0.332053	IPSC Only	IPSC Only	IPSC Only
ENSG00000184613	4753	NELL2	D0v20+D0v35 (UR) (decreasing)	0.363586	H9 Only	H9 Only	H9 Only	ENSG00000047936	6098	ROS1	D0v20+D0v35 (UR) (decreasing)	0.0174012	IPSC Only	IPSC Only	IPSC Only
ENSG00000123307	58158	NEUROD4	D0v20+D0v35 (UR) (decreasing)	0.120998	Both	Both	Both	ENSG00000104237	6101	RP1	D0v20+D0v35 (UR) (decreasing)	0.176548	IPSC Only	IPSC Only	IPSC Only
ENSG00000050030	340533	NEXMIF	D0v20+D0v35 (UR) (decreasing)	0.163669	H9 Only	H9 Only	H9 Only	ENSG00000116745	6121	RPE65	D0v20+D0v35 (UR) (decreasing)	0.430349	IPSC Only	IPSC Only	IPSC Only
ENSG00000064300	4804	NGFR	D0v20+D0v35 (UR) (decreasing)	0.172102	H9 Only	H9 Only	H9 Only	ENSG00000134321	91543	RSAD2	D0v20+D0v35 (UR) (decreasing)	0.110311	IPSC Only	IPSC Only	IPSC Only
ENSG00000171786	4807	NHLH1	D0v20+D0v35 (UR) (decreasing)	0.206621	Both	Both	Both	ENSG00000175077	132112	RTP1	D0v20+D0v35 (UR) (decreasing)	0.492452	IPSC Only	IPSC Only	IPSC Only
ENSG00000177551	4808	NHLH2	D0v20+D0v35 (UR) (decreasing)	0.0690409	Both	Both	Both	ENSG00000018189	22902	RUFY3	D0v20+D0v35 (UR) (decreasing)	0.350907	Both	Both	Both
ENSG00000177453	167359	NIM1K	D0v20+D0v35 (UR) (decreasing)	0.421602	H9 Only	H9 Only	H9 Only	ENSG00000105784	154661	RUNDC3B	D0v20+D0v35 (UR) (decreasing)	0.436901	Both	Both	Both
ENSG00000104361	79815	NIPAL2	D0v20+D0v35 (UR) (decreasing)	0.464796	H9 Only	H9 Only	H9 Only	ENSG00000079102	862	RUNX1T1	D0v20+D0v35 (UR) (decreasing)	0.410498	Both	Both	Both
ENSG00000165028	55335	NIPSNAP3B	D0v20+D0v35 (UR) (decreasing)	0.299303	H9 Only	H9 Only	H9 Only	ENSG00000198838	6263	RYR3	D0v20+D0v35 (UR) (decreasing)	0.493433	Both	Both	Both
ENSG00000188580	154215	NKAIN2	D0v20+D0v35 (UR) (decreasing)	0.160181	H9 Only	H9 Only	H9 Only	ENSG00000130561	6295	SAG	D0v20+D0v35 (UR) (decreasing)	0.224904	IPSC Only	IPSC Only	IPSC Only
ENSG00000091592	22861	NLRP1	D0v20+D0v35 (UR) (decreasing)	0.363488	H9 Only	H9 Only	H9 Only	ENSG00000079689	10590	SCGN	D0v20+D0v35 (UR) (decreasing)	0.298953	IPSC Only	IPSC Only	IPSC Only
ENSG00000132911	56923	NMUR2	D0v20+D0v35 (UR) (decreasing)	0.230731	H9 Only	H9 Only	H9 Only	ENSG00000146285	256380	SCML4	D0v20+D0v35 (UR) (decreasing)	0.147018	Both	Both	Both
ENSG00000101746	8715	NOL4	D0v20+D0v35 (UR) (decreasing)	0.255063	Both	Both	Both	ENSG00000185313	6336	SCN10A	D0v20+D0v35 (UR) (decreasing)	0.0844918	IPSC Only	IPSC Only	IPSC Only
ENSG00000139910	4857	NOVA1	D0v20+D0v35 (UR) (decreasing)	0.0967006	Both	Both	Both	ENSG00000153253	6328	SCN3A	D0v20+D0v35 (UR) (decreasing)	0.466217	Both	Both	Both
ENSG00000185149	4887	NPY2R	D0v20+D0v35 (UR) (decreasing)	0.315176	H9 Only	H9 Only	H9 Only	ENSG00000136546	6332	SCN7A	D0v20+D0v35 (UR) (decreasing)	0.257631	IPSC Only	IPSC Only	IPSC Only
ENSG00000119508	8013	NR4A3	D0v20+D0v35 (UR) (decreasing)	0.486227	H9 Only	H9 Only	H9 Only	ENSG00000215397	85508	SCRT2	D0v20+D0v35 (UR) (decreasing)	0.440975	IPSC Only	IPSC Only	IPSC Only
ENSG00000116833	2494	NR5A2	D0v20+D0v35 (UR) (decreasing)	0.406503	H9 Only	H9 Only	H9 Only	ENSG00000125354	23157	SEPT6	D0v20+D0v35 (UR) (decreasing)	0.471971	Both	Both	Both
ENSG00000091129	4897	NRCAM	D0v20+D0v35 (UR) (decreasing)	0.392562	H9 Only	H9 Only	H9 Only	ENSG00000111897	57515	SERINC1	D0v20+D0v35 (UR) (decreasing)	0.429428	Both	Both	Both
ENSG00000134986	9315	NREP	D0v20+D0v35 (UR) (decreasing)	0.354674	H9 Only	H9 Only	H9 Only	ENSG00000166634	89777	SERPINB12	D0v20+D0v35 (UR) (decreasing)	0.399728	IPSC Only	IPSC Only	IPSC Only
ENSG00000157168	3084	NRG1	D0v20+D0v35 (UR) (decreasing)	0.444871	H9 Only	H9 Only	H9 Only	ENSG00000163536	5274	SERPINI1	D0v20+D0v35 (UR) (decreasing)	0.190572	IPSC Only	IPSC Only	IPSC Only
ENSG00000180530	8204	NRIP1	D0v20+D0v35 (UR) (decreasing)	0.396474	H9 Only	H9 Only	H9 Only	ENSG00000118473	84251	SGIP1	D0v20+D0v35 (UR) (decreasing)	0.45211	Both	Both	Both
ENSG00000124785	51299	NRN1	D0v20+D0v35 (UR) (decreasing)	0.186446	Both	Both	Both	ENSG00000156463	153769	SH3RF2	D0v20+D0v35 (UR) (decreasing)	0.464713	IPSC Only	IPSC Only	IPSC Only
ENSG00000152954	140767	NRSN1	D0v20+D0v35 (UR) (decreasing)	0.0474321	Both	Both	Both	ENSG00000168779	6474	SHOX2	D0v20+D0v35 (UR) (decreasing)	0.304498	IPSC Only	IPSC Only	IPSC Only
ENSG00000170091	51617	NSG2	D0v20+D0v35 (UR) (decreasing)	0.0526642	H9 Only	H9 Only	H9 Only	ENSG00000215475	283514	SIAH3	D0v20+D0v35 (UR) (decreasing)	0.28361	Both	Both	Both
ENSG00000162631	22854	NTNG1	D0v20+D0v35 (UR) (decreasing)	0.353639	H9 Only	H9 Only	H9 Only	ENSG00000112246	6492	SIM1	D0v20+D0v35 (UR) (decreasing)	0.0731776	Both	Both	Both
ENSG00000174145	57495	NWD2	D0v20+D0v35 (UR) (decreasing)	0.284324	Both	Both	Both	ENSG00000141293	8631	SKAP1	D0v20+D0v35 (UR) (decreasing)	0.196445	IPSC Only	IPSC Only	IPSC Only
ENSG00000118733	118427	OLFM3	D0v20+D0v35 (UR) (decreasing)	0.218756	H9 Only	H9 Only	H9 Only	ENSG00000005020	8935	SKAP2	D0v20+D0v35 (UR) (decreasing)	0.301774	Both	Both	Both
ENSG00000169856	3175	ONECUT1	D0v20+D0v35 (UR) (decreasing)	0.101592	H9 Only	H9 Only	H9 Only	ENSG00000188779	390598	SKOR1	D0v20+D0v35 (UR) (decreasing)	0.132062	IPSC Only	IPSC Only	IPSC Only
ENSG00000119547	9480	ONECUT2	D0v20+D0v35 (UR) (decreasing)	0.0626446	Both	Both	Both	ENSG00000215474	652991	SKOR2	D0v20+D0v35 (UR) (decreasing)	0.460144	IPSC Only	IPSC Only	IPSC Only
ENSG00000205922	390874	ONECUT3	D0v20+D0v35 (UR) (decreasing)	0.0294139	H9 Only	H9 Only	H9 Only	ENSG00000091664	57084	SLC17A6	D0v20+D0v35 (UR) (decreasing)	0.305796	Both	Both	Both
ENSG00000183715	4978	OPCML	D0v20+D0v35 (UR) (decreasing)	0.35454	H9 Only	H9 Only	H9 Only	ENSG00000036565	6570	SLC18A1	D0v20+D0v35 (UR) (decreasing)	0.0948276	IPSC Only	IPSC Only	IPSC Only
ENSG00000112038	4988	OPRM1	D0v20+D0v35 (UR) (decreasing)	0.235756	H9 Only	H9 Only	H9 Only	ENSG00000110436	6506	SLC1A2	D0v20+D0v35 (UR) (decreasing)	0.304973	Both	Both	Both
ENSG00000109991	5024	P2RX3	D0v20+D0v35 (UR) (decreasing)	0.14685	H9 Only	H9 Only	H9 Only	ENSG00000174502	115019	SLC26A9	D0v20+D0v35 (UR) (decreasing)	0.284331	Both	Both	Both
ENSG00000234161	102724167	PABPC5-AS1	D0v20+D0v35 (UR) (decreasing)	0.417833	Both	Both	Both	ENSG00000163581	6514	SLC2A2	D0v20+D0v35 (UR) (decreasing)	0.40239	IPSC Only	IPSC Only	IPSC Only
ENSG00000077264	5063	PAK3	D0v20+D0v35 (UR) (decreasing)	0.208576	H9 Only	H9 Only	H9 Only	ENSG00000164756	169026	SLC30A8	D0v20+D0v35 (UR) (decreasing)	0.489613	IPSC Only	IPSC Only	IPSC Only
ENSG00000101349	57144	PAK5	D0v20+D0v35 (UR) (decreasing)	0.0570157	H9 Only	H9 Only	H9 Only	ENSG00000151812	341880	SLC35F4	D0v20+D0v35 (UR) (decreasing)	0.328657	Both	Both	Both
ENSG00000137817	56965	PARP6	D0v20+D0v35 (UR) (decreasing)	0.416214	H9 Only	H9 Only	H9 Only	ENSG00000169507	151258	SLC38A11	D0v20+D0v35 (UR) (decreasing)	0.351162	IPSC Only	IPSC Only	IPSC Only
ENSG00000196092	5079	PAX5	D0v20+D0v35 (UR) (decreasing)	0.169487	H9 Only	H9 Only	H9 Only	ENSG00000148482	221074	SLC39A12	D0v20+D0v35 (UR) (decreasing)	0.302432	IPSC Only	IPSC Only	IPSC Only
ENSG00000238197	100506215	PAXBP1-AS1	D0v20+D0v35 (UR) (decreasing)	0.226341	Both	Both	Both	ENSG00000115665	60482	SLC5A7	D0v20+D0v35 (UR) (decreasing)	0.325906	Both	Both	Both
ENSG00000118946	27253	PCDH17	D0v20+D0v35 (UR) (decreasing)	0.188982	H9 Only	H9 Only	H9 Only	ENSG00000165970	9152	SLC6A5	D0v20+D0v35 (UR) (decreasing)	0.250314	Both	Both	Both
ENSG00000184226	5101	PCDH9	D0v20+D0v35 (UR) (decreasing)	0.248866	H9 Only	H9 Only	H9 Only	ENSG00000115616	6549	SLC9A2	D0v20+D0v35 (UR) (decreasing)	0.391499	IPSC Only	IPSC Only	IPSC Only
ENSG00000204967	56144	PCDHA4	D0v20+D0v35 (UR) (decreasing)	0.376828	H9 Only	H9 Only	H9 Only	ENSG00000180251	389015	SLC9A4	D0v20+D0v35 (UR) (decreasing)	0.164338	IPSC Only	IPSC Only	IPSC Only
ENSG00000120327	56122	PCDHB14	D0v20+D0v35 (UR) (decreasing)	0.353877	H9 Only	H9 Only	H9 Only	ENSG00000137571	81796	SLCO5A1	D0v20+D0v35 (UR) (decreasing)	0.268665	Both	Both	Both
ENSG00000186472	27445	PCLO	D0v20+D0v35 (UR) (decreasing)	0.299711	H9 Only	H9 Only	H9 Only	ENSG00000253457	100507341	SMIM18	D0v20+D0v35 (UR) (decreasing)	0.297624	Both	Both	Both
ENSG00000112541	10846	PDE10A	D0v20+D0v35 (UR) (decreasing)	0.313234	H9 Only	H9 Only	H9 Only	ENSG00000255274	100526771	SMIM35	D0v20+D0v35 (UR) (decreasing)	0.0895326	IPSC Only	IPSC Only	IPSC Only
ENSG00000154678	5137	PDE1C	D0v20+D0v35 (UR) (decreasing)	0.045297	H9 Only	H9 Only	H9 Only	ENSG00000259120	100130933	SMIM6	D0v20+D0v35 (UR) (decreasing)	0.108456	IPSC Only	IPSC Only	IPSC Only
ENSG00000184588	5142	PDE4B	D0v20+D0v35 (UR) (decreasing)	0.444009	H9 Only	H9 Only	H9 Only	ENSG00000255330	387104	SOGA3	D0v20+D0v35 (UR) (decreasing)	0.254025	Both	Both	Both
ENSG00000175087	149420	PDIK1L	D0v20+D0v35 (UR) (decreasing)	0.339121	H9 Only	H9 Only	H9 Only	ENSG00000077327	9576	SPAG6	D0v20+D0v35 (UR) (decreasing)	0.136282	IPSC Only	IPSC Only	IPSC Only
ENSG00000121440	23024	PDZRN3	D0v20+D0v35 (UR) (decreasing)	0.229442	Both	Both	Both	ENSG00000152377	6695	SPOCK1	D0v20+D0v35 (UR) (decreasing)	0.382866	Both	Both	Both
ENSG00000165966	29951	PDZRN4	D0v20+D0v35 (UR) (decreasing)	0.0475152	Both	Both	Both	ENSG00000244094	6705	SPRR2F	D0v20+D0v35 (UR) (decreasing)	0.487113	IPSC Only	IPSC Only	IPSC Only
ENSG00000282164	359809	PEG13	D0v20+D0v35 (UR) (decreasing)	0.232837	H9 Only	H9 Only	H9 Only	ENSG00000139767	84530	SRRM4	D0v20+D0v35 (UR) (decreasing)	0.476603	Both	Both	Both
ENSG00000181195	5179	PENK	D0v20+D0v35 (UR) (decreasing)	0.44595	H9 Only	H9 Only	H9 Only	ENSG00000157005	6750	SST	D0v20+D0v35 (UR) (decreasing)	0.440526	IPSC Only	IPSC Only	IPSC Only
ENSG00000087495	116154	PHACTR3	D0v20+D0v35 (UR) (decreasing)	0.0810649	H9 Only	H9 Only	H9 Only	ENSG00000147488	9705	ST18	D0v20+D0v35 (UR) (decreasing)	0.216735	IPSC Only	IPSC Only	IPSC Only
ENSG00000109132	8929	PHOX2B	D0v20+D0v35 (UR) (decreasing)	0.0305983	H9 Only	H9 Only	H9 Only	ENSG00000177511	51046	ST8SIA3	D0v20+D0v35 (UR) (decreasing)	0.326474	IPSC Only	IPSC Only	IPSC Only
ENSG00000165443	84457	PHYHIPL	D0v20+D0v35 (UR) (decreasing)	0.30156	H9 Only	H9 Only	H9 Only	ENSG00000113532	7903	ST8SIA4	D0v20+D0v35 (UR) (decreasing)	0.357482	Both	Both	Both
ENSG00000182836	345557	PLCXD3	D0v20+D0v35 (UR) (decreasing)	0.386357	Both	Both	Both	ENSG00000196335	56164	STK31	D0v20+D0v35 (UR) (decreasing)	0.292871	Both	Both	Both
ENSG00000143850	22874	PLEKHA6	D0v20+D0v35 (UR) (decreasing)	0.444167	H9 Only	H9 Only	H9 Only	ENSG00000104435	11075	STMN2	D0v20+D0v35 (UR) (decreasing)	0.289379	Both	Both	Both
ENSG00000148123	54886	PLPPR1	D0v20+D0v35 (UR) (decreasing)	0.112652	Both	Both	Both	ENSG00000198829	56670	SUCNR1	D0v20+D0v35 (UR) (decreasing)	0.169964	IPSC Only	IPSC Only	IPSC Only
ENSG00000076356	5362	PLXNA2	D0v20+D0v35 (UR) (decreasing)	0.157693	H9 Only	H9 Only	H9 Only	ENSG00000132872	6860	SYT4	D0v20+D0v35 (UR) (decreasing)	0.211598	Both	Both	Both
ENSG00000136040	10154	PLXNC1	D0v20+D0v35 (UR) (decreasing)	0.279665	H9 Only	H9 Only	H9 Only	ENSG00000144834	29114	TAGLN3	D0v20+D0v35 (UR) (decreasing)	0.355111	Both	Both	Both
ENSG00000118557	83449	PMFBP1	D0v20+D0v35 (UR) (decreasing)	0.346059	H9 Only	H9 Only	H9 Only	ENSG00000111490	23329	TBC1D30	D0v20+D0v35 (UR) (decreasing)	0.417206	IPSC Only	IPSC Only	IPSC Only
ENSG00000240694	10687	PNMA2	D0v20+D0v35 (UR) (decreasing)	0.44556	H9 Only	H9 Only	H9 Only	ENSG00000136535	10716	TBR1	D0v20+D0v35 (UR) (decreasing)	0.398511	IPSC Only	IPSC Only	IPSC Only
ENSG00000184486	5454	POU3F2	D0v20+D0v35 (UR) (decreasing)	0.132285	H9 Only	H9 Only	H9 Only	ENSG00000164532	57057	TBX20	D0v20+D0v35 (UR) (decreasing)	0.379327	IPSC Only	IPSC Only	IPSC Only
ENSG00000152192	5457	POU4F1	D0v20+D0v35 (UR) (decreasing)	0.0161646	Both	Both	Both	ENSG00000182916	56849	TCEAL7	D0v20+D0v35 (UR) (decreasing)	0.411081	Both	Both	Both
ENSG00000151615	5458	POU4F2	D0v20+D0v35 (UR) (decreasing)	0.0661762	Both	Both	Both	ENSG00000218819	100129278	TDRD15	D0v20+D0v35 (UR) (decreasing)	0.469066	Both	Both	Both
ENSG00000106536	11281	POU6F2	D0v20+D0v35 (UR) (decreasing)	0.498091	H9 Only	H9 Only	H9 Only	ENSG00000167858	83659	TEKT1	D0v20+D0v35 (UR) (decreasing)	0.329589	IPSC Only	IPSC Only	IPSC Only
ENSG00000139220	8499	PPFIA2	D0v20+D0v35 (UR) (decreasing)	0.0846671	H9 Only	H9 Only	H9 Only	ENSG00000166848	54386	TERF2IP	D0v20+D0v35 (UR) (decreasing)	0.350844	Both	Both	Both
ENSG00000163644	152926	PPM1K	D0v20+D0v35 (UR) (decreasing)	0.4781	H9 Only	H9 Only	H9 Only	ENSG00000008196	7021	TFAP2B	D0v20+D0v35 (UR) (decreasing)	0.398113	Both	Both	Both
ENSG00000163590	151742	PPM1L	D0v20+D0v35 (UR) (decreasing)	0.25081	H9 Only	H9 Only	H9 Only	ENSG00000235300	105371807	THRA1/BTR	D0v20+D0v35 (UR) (decreasing)	0.224291	Both	Both	Both
ENSG00000135406	5630	PRPH	D0v20+D0v35 (UR) (decreasing)	0.203059	H9 Only	H9 Only	H9 Only	ENSG00000005108	221981	THSD7A	D0v20+D0v35 (UR) (decreasing)	0.428614	Both	Both	Both
ENSG00000166450	283659	PRTG	D0v20+D0v35 (UR) (decreasing)	0.409068	H9 Only	H9 Only	H9 Only	ENSG00000144339	23671	TMEFF2	D0v20+D0v35 (UR) (decreasing)	0.232406	Both	Both	Both
ENSG00000146005	84249	PSD2	D0v20+D0v35 (UR) (decreasing)	0.0576688	H9 Only	H9 Only	H9 Only	ENSG00000163449	92691	TMEM169	D0v20+D0v35 (UR) (decreasing)	0.379125	Both	Both	Both
ENSG00000237984	11191	PTENP1	D0v20+D0v35 (UR) (decreasing)	0.250898	H9 Only	H9 Only	H9 Only	ENSG00000106565	28959	TMEM176B	D0v20+D0v35 (UR) (decreasing)	0.332282	IPSC Only	IPSC Only	IPSC Only
ENSG00000050628	5733	PTGER3	D0v20+D0v35 (UR) (decreasing)	0.3016	Both	Both	Both	ENSG00000186952	642987	TMEM232	D0v20+D0v35 (UR) (decreasing)	0.372932	IPSC Only	IPSC Only	IPSC Only
ENSG00000144407	5746	PTH2R	D0v20+D0v35 (UR) (decreasing)	0.379805	H9 Only	H9 Only	H9 Only	ENSG00000136842	7111	TMOD1	D0v20+D0v35 (UR) (decreasing)	0.290808	IPSC Only	IPSC Only	IPSC Only
ENSG00000155093	5799	PTPRN2	D0v20+D0v35 (UR) (decreasing)	0.278798	H9 Only	H9 Only	H9 Only	ENSG00000154646	5651	TMPRSS15	D0v20+D0v35 (UR) (decreasing)	0.320356	IPSC Only	IPSC Only	IPSC Only
ENSG00000151490	5800	PTPRO	D0v20+D0v35 (UR) (decreasing)	0.0671909	H9 Only	H9 Only	H9 Only	ENSG00000173626	100128327	TRAPPC3L	D0v20+D0v35 (UR) (decreasing)	0.0901275	IPSC Only	IPSC Only	IPSC Only
ENSG00000196090	11122	PTPRT	D0v20+D0v35 (UR) (decreasing)	0.117054	H9 Only	H9 Only	H9 Only	ENSG00000152503	55521	TRIM36	D0v20+D0v35 (UR) (decreasing)	0.351529	IPSC Only	IPSC Only	IPSC Only
ENSG00000121350	79912	PYROXD1	D0v20+D0v35 (UR) (decreasing)	0.298597	H9 Only	H9 Only	H9 Only	ENSG00000139865	319089	TTC6	D0v20+D0v35 (UR) (decreasing)	0.176903	Both	Both	Both
ENSG00000152932	115827	RAB3C	D0v20+D0v35 (UR) (decreasing)	0.240636	H9 Only	H9 Only	H9 Only	ENSG00000137941	79739	TTLL7	D0v20+D0v35 (UR) (decreasing)	0.413081	Both	Both	Both
ENSG00000141542	10966	RAB40B	D0v20+D0v35 (UR) (decreasing)	0.412886	H9 Only	H9 Only	H9 Only	ENSG00000189136	388165	UBE2Q2P1	D0v20+D0v35 (UR) (decreasing)	0.37824	IPSC Only	IPSC Only	IPSC Only
ENSG00000123570	51209	RAB9B	D0v20+D0v35 (UR) (decreasing)	0.26228	H9 Only	H9 Only	H9 Only	ENSG00000171234	7364	UGT2B7	D0v20+D0v35 (UR) (decreasing)	0.424444	IPSC Only	IPSC Only	IPSC Only
ENSG00000131831	10742	RAI2	D0v20+D0v35 (UR) (decreasing)	0.451735	H9 Only	H9 Only	H9 Only	ENSG00000112494	54346	UNC93A	D0v20+D0v35 (UR) (decreasing)	0.292987	IPSC Only	IPSC Only	IPSC Only
ENSG00000184672	138046	RALYL	D0v20+D0v35 (UR) (decreasing)	0.0238869	H9 Only	H9 Only	H9 Only	ENSG00000164853	340260	UNCX	D0v20+D0v35 (UR) (decreasing)	0.453807	IPSC Only	IPSC Only	IPSC Only
ENSG00000265666	101929693	RARA-AS1	D0v20+D0v35 (UR) (decreasing)	0.495047	Both	Both	Both	ENSG00000101842	340547	VSIG1	D0v20+D0v35 (UR) (decreasing)	0.38512	Both	Both	Both
ENSG00000138670	153020	RASGEF1B	D0v20+D0v35 (UR) (decreasing)	0.272573	Both	Both	Both	ENSG00000187135	342865	VSTM2B	D0v20+D0v35 (UR) (decreasing)	0.172544	IPSC Only	IPSC Only	IPSC Only
ENSG00000078328	54715	RBFOX1	D0v20+D0v35 (UR) (decreasing)	0.0799104	Both	Both	Both	ENSG00000085433	22911	WDR47	D0v20+D0v35 (UR) (decreasing)	0.34713	Both	Both	Both
ENSG00000119446	92400	RBM18	D0v20+D0v35 (UR) (decreasing)	0.492006	H9 Only	H9 Only	H9 Only	ENSG00000174776	151790	WDR49	D0v20+D0v35 (UR) (decreasing)	0.372262	IPSC Only	IPSC Only	IPSC Only
ENSG00000203867	282996	RBM20	D0v20+D0v35 (UR) (decreasing)	0.441976	Both	Both	Both	ENSG00000162643	126820	WDR63	D0v20+D0v35 (UR) (decreasing)	0.276715	IPSC Only	IPSC Only	IPSC Only
ENSG00000172348	10231	RCAN2	D0v20+D0v35 (UR) (decreasing)	0.432216	H9 Only	H9 Only	H9 Only	ENSG00000152763	79819	WDR78	D0v20+D0v35 (UR) (decreasing)	0.260333	IPSC Only	IPSC Only	IPSC Only
ENSG00000068615	65055	REEP1	D0v20+D0v35 (UR) (decreasing)	0.0677194	H9 Only	H9 Only	H9 Only	ENSG00000104415	8840	WISP1	D0v20+D0v35 (UR) (decreasing)	0.434606	IPSC Only	IPSC Only	IPSC Only
ENSG00000189056	5649	RELN	D0v20+D0v35 (UR) (decreasing)	0.0813703	Both	Both	Both	ENSG00000015153	10138	YAF2	D0v20+D0v35 (UR) (decreasing)	0.495	Both	Both	Both
ENSG00000174136	285704	RGMB	D0v20+D0v35 (UR) (decreasing)	0.0733163	Both	Both	Both	ENSG00000104427	51101	ZC2HC1A	D0v20+D0v35 (UR) (decreasing)	0.385407	Both	Both	Both
ENSG00000135824	85397	RGS8	D0v20+D0v35 (UR) (decreasing)	0.0742449	Both	Both	Both	ENSG00000253661	100192378	ZFHX4-AS1	D0v20+D0v35 (UR) (decreasing)	0.306224	Both	Both	Both
ENSG00000143878	388	RHOB	D0v20+D0v35 (UR) (decreasing)	0.136695	H9 Only	H9 Only	H9 Only	ENSG00000165156	11244	ZHX1	D0v20+D0v35 (UR) (decreasing)	0.402079	IPSC Only	IPSC Only	IPSC Only
ENSG00000079841	22999	RIMS1	D0v20+D0v35 (UR) (decreasing)	0.37943	Both	Both	Both	ENSG00000196418	7678	ZNF124	D0v20+D0v35 (UR) (decreasing)	0.237055	Both	Both	Both
ENSG00000255794	196475	RMST	D0v20+D0v35 (UR) (decreasing)	0.350448	H9 Only	H9 Only	H9 Only	ENSG00000164185	133923	ZNF474	D0v20+D0v35 (UR) (decreasing)	0.371911	IPSC Only	IPSC Only	IPSC Only
ENSG00000176641	220441	RNF152	D0v20+D0v35 (UR) (decreasing)	0.418892	H9 Only	H9 Only	H9 Only	ENSG00000177599	126069	ZNF491	D0v20+D0v35 (UR) (decreasing)	0.421963	Both	Both	Both
ENSG00000164197	285671	RNF180	D0v20+D0v35 (UR) (decreasing)	0.482877	H9 Only	H9 Only	H9 Only	ENSG00000171817	163255	ZNF540	D0v20+D0v35 (UR) (decreasing)	0.355499	Both	Both	Both
ENSG00000234377	100874222	RNF219-AS1	D0v20+D0v35 (UR) (decreasing)	0.0575238	Both	Both	Both	ENSG00000152433	284306	ZNF547	D0v20+D0v35 (UR) (decreasing)	0.416029	IPSC Only	IPSC Only	IPSC Only
ENSG00000185008	6092	ROBO2	D0v20+D0v35 (UR) (decreasing)	0.0920742	H9 Only	H9 Only	H9 Only	ENSG00000196381	163115	ZNF781	D0v20+D0v35 (UR) (decreasing)	0.316679	Both	Both	Both
ENSG00000212747	441518	RTL8B	D0v20+D0v35 (UR) (decreasing)	0.203041	H9 Only	H9 Only	H9 Only
ENSG00000243978	57529	RTL9	D0v20+D0v35 (UR) (decreasing)	0.475028	H9 Only	H9 Only	H9 Only
ENSG00000139970	6252	RTN1	D0v20+D0v35 (UR) (decreasing)	0.0612448	H9 Only	H9 Only	H9 Only
ENSG00000018189	22902	RUFY3	D0v20+D0v35 (UR) (decreasing)	0.149066	Both	Both	Both
ENSG00000105784	154661	RUNDC3B	D0v20+D0v35 (UR) (decreasing)	0.064275	Both	Both	Both
ENSG00000079102	862	RUNX1T1	D0v20+D0v35 (UR) (decreasing)	0.381393	Both	Both	Both
ENSG00000198838	6263	RYR3	D0v20+D0v35 (UR) (decreasing)	0.105366	Both	Both	Both
ENSG00000197747	6281	S100A10	D0v20+D0v35 (UR) (decreasing)	0.451221	H9 Only	H9 Only	H9 Only
ENSG00000140386	49855	SCAPER	D0v20+D0v35 (UR) (decreasing)	0.441497	H9 Only	H9 Only	H9 Only
ENSG00000145284	79966	SCD5	D0v20+D0v35 (UR) (decreasing)	0.311133	H9 Only	H9 Only	H9 Only
ENSG00000151967	29970	SCHIP1	D0v20+D0v35 (UR) (decreasing)	0.434829	H9 Only	H9 Only	H9 Only
ENSG00000146285	256380	SCML4	D0v20+D0v35 (UR) (decreasing)	0.173572	Both	Both	Both
ENSG00000136531	6326	SCN2A	D0v20+D0v35 (UR) (decreasing)	0.120121	H9 Only	H9 Only	H9 Only
ENSG00000153253	6328	SCN3A	D0v20+D0v35 (UR) (decreasing)	0.111054	Both	Both	Both
ENSG00000166257	55800	SCN3B	D0v20+D0v35 (UR) (decreasing)	0.110541	H9 Only	H9 Only	H9 Only
ENSG00000169432	6335	SCN9A	D0v20+D0v35 (UR) (decreasing)	0.283348	H9 Only	H9 Only	H9 Only
ENSG00000159307	80274	SCUBE1	D0v20+D0v35 (UR) (decreasing)	0.468453	H9 Only	H9 Only	H9 Only
ENSG00000188404	6402	SELL	D0v20+D0v35 (UR) (decreasing)	0.143492	H9 Only	H9 Only	H9 Only
ENSG00000137872	80031	SEMA6D	D0v20+D0v35 (UR) (decreasing)	0.257096	H9 Only	H9 Only	H9 Only
ENSG00000138468	57337	SENP7	D0v20+D0v35 (UR) (decreasing)	0.414681	H9 Only	H9 Only	H9 Only
ENSG00000125354	23157	SEPT6	D0v20+D0v35 (UR) (decreasing)	0.302356	Both	Both	Both
ENSG00000111897	57515	SERINC1	D0v20+D0v35 (UR) (decreasing)	0.284846	Both	Both	Both
ENSG00000100095	23544	SEZ6L	D0v20+D0v35 (UR) (decreasing)	0.371315	H9 Only	H9 Only	H9 Only
ENSG00000118473	84251	SGIP1	D0v20+D0v35 (UR) (decreasing)	0.237581	Both	Both	Both
ENSG00000185634	399694	SHC4	D0v20+D0v35 (UR) (decreasing)	0.292506	H9 Only	H9 Only	H9 Only
ENSG00000185960	6473	SHOX	D0v20+D0v35 (UR) (decreasing)	0.349467	H9 Only	H9 Only	H9 Only
ENSG00000215475	283514	SIAH3	D0v20+D0v35 (UR) (decreasing)	0.208404	Both	Both	Both
ENSG00000112246	6492	SIM1	D0v20+D0v35 (UR) (decreasing)	0.419599	Both	Both	Both
ENSG00000005020	8935	SKAP2	D0v20+D0v35 (UR) (decreasing)	0.25051	Both	Both	Both
ENSG00000253598	347051	SLC10A5	D0v20+D0v35 (UR) (decreasing)	0.338442	H9 Only	H9 Only	H9 Only
ENSG00000163053	151473	SLC16A14	D0v20+D0v35 (UR) (decreasing)	0.312135	H9 Only	H9 Only	H9 Only
ENSG00000091664	57084	SLC17A6	D0v20+D0v35 (UR) (decreasing)	0.0500674	Both	Both	Both
ENSG00000106688	6505	SLC1A1	D0v20+D0v35 (UR) (decreasing)	0.378546	H9 Only	H9 Only	H9 Only
ENSG00000110436	6506	SLC1A2	D0v20+D0v35 (UR) (decreasing)	0.0413889	Both	Both	Both
ENSG00000115902	6509	SLC1A4	D0v20+D0v35 (UR) (decreasing)	0.253773	H9 Only	H9 Only	H9 Only
ENSG00000185052	57419	SLC24A3	D0v20+D0v35 (UR) (decreasing)	0.342582	H9 Only	H9 Only	H9 Only
ENSG00000140090	123041	SLC24A4	D0v20+D0v35 (UR) (decreasing)	0.251641	H9 Only	H9 Only	H9 Only
ENSG00000091138	1811	SLC26A3	D0v20+D0v35 (UR) (decreasing)	0.139574	H9 Only	H9 Only	H9 Only
ENSG00000174502	115019	SLC26A9	D0v20+D0v35 (UR) (decreasing)	0.36619	Both	Both	Both
ENSG00000151812	341880	SLC35F4	D0v20+D0v35 (UR) (decreasing)	0.0611002	Both	Both	Both
ENSG00000137968	204962	SLC44A5	D0v20+D0v35 (UR) (decreasing)	0.187039	H9 Only	H9 Only	H9 Only
ENSG00000115665	60482	SLC5A7	D0v20+D0v35 (UR) (decreasing)	0.0277277	Both	Both	Both
ENSG00000165970	9152	SLC6A5	D0v20+D0v35 (UR) (decreasing)	0.0552209	Both	Both	Both
[truncated: 131 more rows]

## Sheet: C. Common UR both, decreasing
Ensembl ID	EntrezGene	Symbol	FC Comparison
[truncated: 166 more rows]

[truncated: 11 more sheets: (hESC) Comparing FC > 2, (hESC) UR (both) (no change), (hESC) UR (both) (increasing), (hESC) UR (both) (decreasing), (hiPSC) Comparing FC > 2, (hiPSC) UR (both) (no change), (hiPSC) UR (both) (increasing), (hiPSC) UR (both) (decreasing), (GO BP) D20+D35 (near constant), (GO BP) UR D20+D35 (increasing), (GO BP) UR D20+D35 (decreasing)]
