# Supplementary material for: RNA-seq at different stages of human pancreatic β cell differentiation reveals proliferation dynamics and SMAD9 in directing β cell fate
Source: Cell Death Dis. 2026 Mar 10;17(1):302. doi: 10.1038/s41419-026-08529-z (PMC13039864; doi:10.1038/s41419-026-08529-z)
Supplement: Supplementary file 6 — Table S4 [file 41419_2026_8529_MOESM6_ESM.xlsx]

## Sheet: A. D0v20+D0v35 (DR)
Comparisons (D0v20+D0v35 (DR))
H9								IPSC
Ensembl ID	EntrezGene	Symbol	FC Comparison	Change in FC	Comparing Ensembl ID	Comparing EntrezGene	Comparing Symbol	Ensembl ID	EntrezGene	Symbol	FC Comparison	Change in FC	Comparing Ensembl ID	Comparing EntrezGene	Comparing Symbol
ENSG00000166535	144568	A2ML1	D0v20+D0v35 (DR)	39.6254	Both	Both	Both	ENSG00000166535	144568	A2ML1	D0v20+D0v35 (DR)	3.79353	Both	Both	Both
ENSG00000094914	8086	AAAS	D0v20+D0v35 (DR)	1.34779	H9 Only	H9 Only	H9 Only	ENSG00000087884	28971	AAMDC	D0v20+D0v35 (DR)	1.32051	IPSC Only	IPSC Only	IPSC Only
ENSG00000081760	65985	AACS	D0v20+D0v35 (DR)	1.1417	H9 Only	H9 Only	H9 Only	ENSG00000008311	10157	AASS	D0v20+D0v35 (DR)	1.69629	Both	Both	Both
ENSG00000127837	14	AAMP	D0v20+D0v35 (DR)	1.03384	H9 Only	H9 Only	H9 Only	ENSG00000100439	63874	ABHD4	D0v20+D0v35 (DR)	2.70076	IPSC Only	IPSC Only	IPSC Only
ENSG00000090861	16	AARS	D0v20+D0v35 (DR)	1.48945	H9 Only	H9 Only	H9 Only	ENSG00000146386	58527	ABRACL	D0v20+D0v35 (DR)	0.761246	IPSC Only	IPSC Only	IPSC Only
ENSG00000124608	57505	AARS2	D0v20+D0v35 (DR)	1.79277	H9 Only	H9 Only	H9 Only	ENSG00000076555	32	ACACB	D0v20+D0v35 (DR)	1.72848	IPSC Only	IPSC Only	IPSC Only
ENSG00000008311	10157	AASS	D0v20+D0v35 (DR)	1.12558	Both	Both	Both	ENSG00000072818	9744	ACAP1	D0v20+D0v35 (DR)	5.07443	Both	Both	Both
ENSG00000275700	26574	AATF	D0v20+D0v35 (DR)	0.879732	H9 Only	H9 Only	H9 Only	ENSG00000114331	23527	ACAP2	D0v20+D0v35 (DR)	0.916376	IPSC Only	IPSC Only	IPSC Only
ENSG00000204574	23	ABCF1	D0v20+D0v35 (DR)	1.74867	H9 Only	H9 Only	H9 Only	ENSG00000181513	79777	ACBD4	D0v20+D0v35 (DR)	2.05636	IPSC Only	IPSC Only	IPSC Only
ENSG00000097007	25	ABL1	D0v20+D0v35 (DR)	1.49221	H9 Only	H9 Only	H9 Only	ENSG00000176244	414149	ACBD7	D0v20+D0v35 (DR)	1.39628	Both	Both	Both
ENSG00000072818	9744	ACAP1	D0v20+D0v35 (DR)	1	Both	Both	Both	ENSG00000110455	84680	ACCS	D0v20+D0v35 (DR)	0.764824	IPSC Only	IPSC Only	IPSC Only
ENSG00000176244	414149	ACBD7	D0v20+D0v35 (DR)	1.21452	Both	Both	Both	ENSG00000122729	48	ACO1	D0v20+D0v35 (DR)	0.972158	IPSC Only	IPSC Only	IPSC Only
ENSG00000102977	65057	ACD	D0v20+D0v35 (DR)	1.45876	H9 Only	H9 Only	H9 Only	ENSG00000162390	26027	ACOT11	D0v20+D0v35 (DR)	3.47542	IPSC Only	IPSC Only	IPSC Only
ENSG00000177465	122970	ACOT4	D0v20+D0v35 (DR)	1.08907	H9 Only	H9 Only	H9 Only	ENSG00000153093	55289	ACOXL	D0v20+D0v35 (DR)	0.164537	Both	Both	Both
ENSG00000101473	10005	ACOT8	D0v20+D0v35 (DR)	1.33736	H9 Only	H9 Only	H9 Only	ENSG00000102575	54	ACP5	D0v20+D0v35 (DR)	0.846303	Both	Both	Both
ENSG00000153093	55289	ACOXL	D0v20+D0v35 (DR)	2.95505	Both	Both	Both	ENSG00000014257	55	ACPP	D0v20+D0v35 (DR)	1.50395	IPSC Only	IPSC Only	IPSC Only
ENSG00000102575	54	ACP5	D0v20+D0v35 (DR)	25.0149	Both	Both	Both	ENSG00000103740	23205	ACSBG1	D0v20+D0v35 (DR)	0.862622	Both	Both	Both
ENSG00000103740	23205	ACSBG1	D0v20+D0v35 (DR)	0.313431	Both	Both	Both	ENSG00000111058	79611	ACSS3	D0v20+D0v35 (DR)	0.728468	IPSC Only	IPSC Only	IPSC Only
ENSG00000075624	60	ACTB	D0v20+D0v35 (DR)	0.730646	H9 Only	H9 Only	H9 Only	ENSG00000072110	87	ACTN1	D0v20+D0v35 (DR)	4.33676	IPSC Only	IPSC Only	IPSC Only
ENSG00000159251	70	ACTC1	D0v20+D0v35 (DR)	0.965389	H9 Only	H9 Only	H9 Only	ENSG00000248746	89	ACTN3	D0v20+D0v35 (DR)	0.589582	Both	Both	Both
ENSG00000248746	89	ACTN3	D0v20+D0v35 (DR)	17.4339	Both	Both	Both	ENSG00000196839	100	ADA	D0v20+D0v35 (DR)	1.66585	IPSC Only	IPSC Only	IPSC Only
ENSG00000101442	79913	ACTR5	D0v20+D0v35 (DR)	0.663918	H9 Only	H9 Only	H9 Only	ENSG00000135074	8728	ADAM19	D0v20+D0v35 (DR)	0.872323	IPSC Only	IPSC Only	IPSC Only
ENSG00000184378	84517	ACTRT3	D0v20+D0v35 (DR)	1.63851	H9 Only	H9 Only	H9 Only	ENSG00000042980	10863	ADAM28	D0v20+D0v35 (DR)	0.464581	IPSC Only	IPSC Only	IPSC Only
ENSG00000145808	171019	ADAMTS19	D0v20+D0v35 (DR)	0.708831	Both	Both	Both	ENSG00000149451	80332	ADAM33	D0v20+D0v35 (DR)	8.21136	IPSC Only	IPSC Only	IPSC Only
ENSG00000173157	80070	ADAMTS20	D0v20+D0v35 (DR)	2.06796	H9 Only	H9 Only	H9 Only	ENSG00000145808	171019	ADAMTS19	D0v20+D0v35 (DR)	0.64201	Both	Both	Both
ENSG00000134917	11095	ADAMTS8	D0v20+D0v35 (DR)	1.4834	H9 Only	H9 Only	H9 Only	ENSG00000158859	9507	ADAMTS4	D0v20+D0v35 (DR)	1.21105	IPSC Only	IPSC Only	IPSC Only
ENSG00000160710	103	ADAR	D0v20+D0v35 (DR)	1.00235	H9 Only	H9 Only	H9 Only	ENSG00000189007	134637	ADAT2	D0v20+D0v35 (DR)	0.750566	IPSC Only	IPSC Only	IPSC Only
ENSG00000063761	57143	ADCK1	D0v20+D0v35 (DR)	1.96271	H9 Only	H9 Only	H9 Only	ENSG00000148700	120	ADD3	D0v20+D0v35 (DR)	0.927188	IPSC Only	IPSC Only	IPSC Only
ENSG00000078549	117	ADCYAP1R1	D0v20+D0v35 (DR)	0.690241	H9 Only	H9 Only	H9 Only	ENSG00000127507	30817	ADGRE2	D0v20+D0v35 (DR)	0.603198	IPSC Only	IPSC Only	IPSC Only
ENSG00000173698	10149	ADGRG2	D0v20+D0v35 (DR)	0.570085	H9 Only	H9 Only	H9 Only	ENSG00000159618	221188	ADGRG5	D0v20+D0v35 (DR)	0.35294	Both	Both	Both
ENSG00000159618	221188	ADGRG5	D0v20+D0v35 (DR)	4.36474	Both	Both	Both	ENSG00000162618	64123	ADGRL4	D0v20+D0v35 (DR)	0.347932	IPSC Only	IPSC Only	IPSC Only
ENSG00000072071	22859	ADGRL1	D0v20+D0v35 (DR)	1.01774	H9 Only	H9 Only	H9 Only	ENSG00000274286	151	ADRA2B	D0v20+D0v35 (DR)	2.28173	Both	Both	Both
ENSG00000101544	22850	ADNP2	D0v20+D0v35 (DR)	0.680831	H9 Only	H9 Only	H9 Only	ENSG00000184160	152	ADRA2C	D0v20+D0v35 (DR)	4.67611	Both	Both	Both
ENSG00000116863	54936	ADPRHL2	D0v20+D0v35 (DR)	1.46161	H9 Only	H9 Only	H9 Only	ENSG00000185100	122622	ADSSL1	D0v20+D0v35 (DR)	0.572088	Both	Both	Both
ENSG00000274286	151	ADRA2B	D0v20+D0v35 (DR)	2.07577	Both	Both	Both	ENSG00000183077	125061	AFMID	D0v20+D0v35 (DR)	2.43773	Both	Both	Both
ENSG00000184160	152	ADRA2C	D0v20+D0v35 (DR)	0.254243	Both	Both	Both	ENSG00000116771	79814	AGMAT	D0v20+D0v35 (DR)	3.1054	Both	Both	Both
ENSG00000130706	11047	ADRM1	D0v20+D0v35 (DR)	1.79679	H9 Only	H9 Only	H9 Only	ENSG00000169877	51327	AHSP	D0v20+D0v35 (DR)	0.0162194	Both	Both	Both
ENSG00000185100	122622	ADSSL1	D0v20+D0v35 (DR)	1.05142	Both	Both	Both	ENSG00000204472	199	AIF1	D0v20+D0v35 (DR)	0.0552792	IPSC Only	IPSC Only	IPSC Only
ENSG00000181026	64782	AEN	D0v20+D0v35 (DR)	2.56063	H9 Only	H9 Only	H9 Only	ENSG00000162433	205	AK4	D0v20+D0v35 (DR)	0.950347	Both	Both	Both
ENSG00000172493	4299	AFF1	D0v20+D0v35 (DR)	2.02451	H9 Only	H9 Only	H9 Only	ENSG00000196139	8644	AKR1C3	D0v20+D0v35 (DR)	1.27451	IPSC Only	IPSC Only	IPSC Only
ENSG00000183077	125061	AFMID	D0v20+D0v35 (DR)	3.78045	Both	Both	Both	ENSG00000137124	219	ALDH1B1	D0v20+D0v35 (DR)	1.03766	Both	Both	Both
ENSG00000084693	60509	AGBL5	D0v20+D0v35 (DR)	1.18658	H9 Only	H9 Only	H9 Only	ENSG00000143149	223	ALDH9A1	D0v20+D0v35 (DR)	1.21611	IPSC Only	IPSC Only	IPSC Only
ENSG00000116771	79814	AGMAT	D0v20+D0v35 (DR)	2.05577	Both	Both	Both	ENSG00000230002	100874291	ALMS1-IT1	D0v20+D0v35 (DR)	0.745882	IPSC Only	IPSC Only	IPSC Only
ENSG00000188157	375790	AGRN	D0v20+D0v35 (DR)	0.46735	H9 Only	H9 Only	H9 Only	ENSG00000262943	245	ALOX12P2	D0v20+D0v35 (DR)	1.84296	Both	Both	Both
ENSG00000177674	57085	AGTRAP	D0v20+D0v35 (DR)	5.99526	H9 Only	H9 Only	H9 Only	ENSG00000162551	249	ALPL	D0v20+D0v35 (DR)	3.70889	Both	Both	Both
ENSG00000101444	191	AHCY	D0v20+D0v35 (DR)	1.16128	H9 Only	H9 Only	H9 Only	ENSG00000163286	251	ALPPL2	D0v20+D0v35 (DR)	4.94229	IPSC Only	IPSC Only	IPSC Only
ENSG00000169877	51327	AHSP	D0v20+D0v35 (DR)	1	Both	Both	Both	ENSG00000101935	9949	AMMECR1	D0v20+D0v35 (DR)	1.14401	Both	Both	Both
ENSG00000126878	83543	AIF1L	D0v20+D0v35 (DR)	0.754087	H9 Only	H9 Only	H9 Only	ENSG00000153107	64682	ANAPC1	D0v20+D0v35 (DR)	1.14159	Both	Both	Both
ENSG00000106305	7965	AIMP2	D0v20+D0v35 (DR)	0.791873	H9 Only	H9 Only	H9 Only	ENSG00000189127	340120	ANKRD34B	D0v20+D0v35 (DR)	0.280506	Both	Both	Both
ENSG00000110711	9049	AIP	D0v20+D0v35 (DR)	0.826488	H9 Only	H9 Only	H9 Only	ENSG00000011426	54443	ANLN	D0v20+D0v35 (DR)	2.65329	Both	Both	Both
ENSG00000162433	205	AK4	D0v20+D0v35 (DR)	3.8152	Both	Both	Both	ENSG00000047617	57101	ANO2	D0v20+D0v35 (DR)	1.7969	IPSC Only	IPSC Only	IPSC Only
ENSG00000174574	79647	AKIRIN1	D0v20+D0v35 (DR)	0.627265	H9 Only	H9 Only	H9 Only	ENSG00000122359	311	ANXA11	D0v20+D0v35 (DR)	1.75743	IPSC Only	IPSC Only	IPSC Only
ENSG00000106948	80709	AKNA	D0v20+D0v35 (DR)	4.9408	H9 Only	H9 Only	H9 Only	ENSG00000164111	308	ANXA5	D0v20+D0v35 (DR)	1.38044	IPSC Only	IPSC Only	IPSC Only
ENSG00000117448	10327	AKR1A1	D0v20+D0v35 (DR)	1.3152	H9 Only	H9 Only	H9 Only	ENSG00000138279	310	ANXA7	D0v20+D0v35 (DR)	0.909394	IPSC Only	IPSC Only	IPSC Only
ENSG00000085662	231	AKR1B1	D0v20+D0v35 (DR)	0.66749	H9 Only	H9 Only	H9 Only	ENSG00000131471	8639	AOC3	D0v20+D0v35 (DR)	2.1121	IPSC Only	IPSC Only	IPSC Only
ENSG00000204673	84335	AKT1S1	D0v20+D0v35 (DR)	1.62823	H9 Only	H9 Only	H9 Only	ENSG00000129354	10053	AP1M2	D0v20+D0v35 (DR)	0.801885	Both	Both	Both
ENSG00000161618	126133	ALDH16A1	D0v20+D0v35 (DR)	0.208069	H9 Only	H9 Only	H9 Only	ENSG00000152056	130340	AP1S3	D0v20+D0v35 (DR)	1.36441	IPSC Only	IPSC Only	IPSC Only
ENSG00000059573	5832	ALDH18A1	D0v20+D0v35 (DR)	1.08199	H9 Only	H9 Only	H9 Only	ENSG00000042753	1175	AP2S1	D0v20+D0v35 (DR)	1.94219	Both	Both	Both
ENSG00000137124	219	ALDH1B1	D0v20+D0v35 (DR)	0.7023	Both	Both	Both	ENSG00000248329	100506013	APELA	D0v20+D0v35 (DR)	2.91697	Both	Both	Both
ENSG00000159423	8659	ALDH4A1	D0v20+D0v35 (DR)	1.62251	H9 Only	H9 Only	H9 Only	ENSG00000179750	9582	APOBEC3B	D0v20+D0v35 (DR)	1.43585	Both	Both	Both
ENSG00000149925	226	ALDOA	D0v20+D0v35 (DR)	1.48669	H9 Only	H9 Only	H9 Only	ENSG00000249310	100874530	APOBEC3B-AS1	D0v20+D0v35 (DR)	1	IPSC Only	IPSC Only	IPSC Only
ENSG00000109107	230	ALDOC	D0v20+D0v35 (DR)	2.12314	H9 Only	H9 Only	H9 Only	ENSG00000244509	27350	APOBEC3C	D0v20+D0v35 (DR)	1.74704	IPSC Only	IPSC Only	IPSC Only
ENSG00000033011	56052	ALG1	D0v20+D0v35 (DR)	1.15493	H9 Only	H9 Only	H9 Only	ENSG00000128394	200316	APOBEC3F	D0v20+D0v35 (DR)	0.761101	IPSC Only	IPSC Only	IPSC Only
ENSG00000214160	10195	ALG3	D0v20+D0v35 (DR)	2.81052	H9 Only	H9 Only	H9 Only	ENSG00000100298	164668	APOBEC3H	D0v20+D0v35 (DR)	0.0162277	IPSC Only	IPSC Only	IPSC Only
ENSG00000159063	79053	ALG8	D0v20+D0v35 (DR)	1.07606	H9 Only	H9 Only	H9 Only	ENSG00000128335	23780	APOL2	D0v20+D0v35 (DR)	2.48221	IPSC Only	IPSC Only	IPSC Only
ENSG00000160993	54784	ALKBH4	D0v20+D0v35 (DR)	1.29258	H9 Only	H9 Only	H9 Only	ENSG00000169083	367	AR	D0v20+D0v35 (DR)	2.23027	Both	Both	Both
ENSG00000125652	84266	ALKBH7	D0v20+D0v35 (DR)	1.60503	H9 Only	H9 Only	H9 Only	ENSG00000047365	116984	ARAP2	D0v20+D0v35 (DR)	1.04712	IPSC Only	IPSC Only	IPSC Only
ENSG00000262943	245	ALOX12P2	D0v20+D0v35 (DR)	5.17591	Both	Both	Both	ENSG00000120318	64411	ARAP3	D0v20+D0v35 (DR)	1.60609	Both	Both	Both
ENSG00000162551	249	ALPL	D0v20+D0v35 (DR)	2.68041	Both	Both	Both	ENSG00000198826	9824	ARHGAP11A	D0v20+D0v35 (DR)	3.27298	Both	Both	Both
ENSG00000183684	10189	ALYREF	D0v20+D0v35 (DR)	1.234	H9 Only	H9 Only	H9 Only	ENSG00000075884	55843	ARHGAP15	D0v20+D0v35 (DR)	0.31897	IPSC Only	IPSC Only	IPSC Only
ENSG00000162066	51005	AMDHD2	D0v20+D0v35 (DR)	0.312681	H9 Only	H9 Only	H9 Only	ENSG00000213390	84986	ARHGAP19	D0v20+D0v35 (DR)	1.55459	Both	Both	Both
ENSG00000101935	9949	AMMECR1	D0v20+D0v35 (DR)	1.10529	Both	Both	Both	ENSG00000163219	9938	ARHGAP25	D0v20+D0v35 (DR)	0.888174	IPSC Only	IPSC Only	IPSC Only
ENSG00000153107	64682	ANAPC1	D0v20+D0v35 (DR)	1.18773	Both	Both	Both	ENSG00000159314	201176	ARHGAP27	D0v20+D0v35 (DR)	2.27007	Both	Both	Both
ENSG00000141552	51529	ANAPC11	D0v20+D0v35 (DR)	1.41657	H9 Only	H9 Only	H9 Only	ENSG00000088756	79822	ARHGAP28	D0v20+D0v35 (DR)	0.951769	IPSC Only	IPSC Only	IPSC Only
ENSG00000110200	25906	ANAPC15	D0v20+D0v35 (DR)	0.611405	H9 Only	H9 Only	H9 Only	ENSG00000137962	9411	ARHGAP29	D0v20+D0v35 (DR)	0.725981	IPSC Only	IPSC Only	IPSC Only
ENSG00000160117	126549	ANKLE1	D0v20+D0v35 (DR)	0.833414	H9 Only	H9 Only	H9 Only	ENSG00000031081	57514	ARHGAP31	D0v20+D0v35 (DR)	2.68793	IPSC Only	IPSC Only	IPSC Only
ENSG00000089847	170961	ANKRD24	D0v20+D0v35 (DR)	1.54983	H9 Only	H9 Only	H9 Only	ENSG00000089820	393	ARHGAP4	D0v20+D0v35 (DR)	4.93703	Both	Both	Both
ENSG00000105186	84079	ANKRD27	D0v20+D0v35 (DR)	0.90572	H9 Only	H9 Only	H9 Only	ENSG00000165895	143872	ARHGAP42	D0v20+D0v35 (DR)	1.25633	IPSC Only	IPSC Only	IPSC Only
ENSG00000164236	651746	ANKRD33B	D0v20+D0v35 (DR)	3.43732	H9 Only	H9 Only	H9 Only	ENSG00000241484	23779	ARHGAP8	D0v20+D0v35 (DR)	1.48542	IPSC Only	IPSC Only	IPSC Only
ENSG00000189127	340120	ANKRD34B	D0v20+D0v35 (DR)	1.21644	Both	Both	Both	ENSG00000104728	9639	ARHGEF10	D0v20+D0v35 (DR)	1.5666	IPSC Only	IPSC Only	IPSC Only
ENSG00000198483	148741	ANKRD35	D0v20+D0v35 (DR)	1.55375	H9 Only	H9 Only	H9 Only	ENSG00000142632	128272	ARHGEF19	D0v20+D0v35 (DR)	1.58262	Both	Both	Both
ENSG00000165138	203286	ANKS6	D0v20+D0v35 (DR)	2.53349	H9 Only	H9 Only	H9 Only	ENSG00000114790	26084	ARHGEF26	D0v20+D0v35 (DR)	1.12747	IPSC Only	IPSC Only	IPSC Only
ENSG00000011426	54443	ANLN	D0v20+D0v35 (DR)	3.42957	Both	Both	Both	ENSG00000213214	445328	ARHGEF35	D0v20+D0v35 (DR)	0.391878	Both	Both	Both
ENSG00000160746	55129	ANO10	D0v20+D0v35 (DR)	0.786848	H9 Only	H9 Only	H9 Only	ENSG00000236699	54848	ARHGEF38	D0v20+D0v35 (DR)	0.102319	IPSC Only	IPSC Only	IPSC Only
ENSG00000143401	81611	ANP32E	D0v20+D0v35 (DR)	0.813687	H9 Only	H9 Only	H9 Only	ENSG00000050327	7984	ARHGEF5	D0v20+D0v35 (DR)	0.705491	Both	Both	Both
ENSG00000100280	162	AP1B1	D0v20+D0v35 (DR)	1.0203	H9 Only	H9 Only	H9 Only	ENSG00000129675	9459	ARHGEF6	D0v20+D0v35 (DR)	1.36054	IPSC Only	IPSC Only	IPSC Only
ENSG00000129354	10053	AP1M2	D0v20+D0v35 (DR)	2.02025	Both	Both	Both	ENSG00000116017	1820	ARID3A	D0v20+D0v35 (DR)	1.26236	IPSC Only	IPSC Only	IPSC Only
ENSG00000196961	160	AP2A1	D0v20+D0v35 (DR)	1.00142	H9 Only	H9 Only	H9 Only	ENSG00000184867	9823	ARMCX2	D0v20+D0v35 (DR)	0.71319	IPSC Only	IPSC Only	IPSC Only
ENSG00000161203	1173	AP2M1	D0v20+D0v35 (DR)	0.934205	H9 Only	H9 Only	H9 Only	ENSG00000183876	340075	ARSI	D0v20+D0v35 (DR)	15.616	IPSC Only	IPSC Only	IPSC Only
ENSG00000042753	1175	AP2S1	D0v20+D0v35 (DR)	1.72377	Both	Both	Both	ENSG00000167311	116969	ART5	D0v20+D0v35 (DR)	2.79875	IPSC Only	IPSC Only	IPSC Only
ENSG00000065000	8943	AP3D1	D0v20+D0v35 (DR)	1.19251	H9 Only	H9 Only	H9 Only	ENSG00000112249	10973	ASCC3	D0v20+D0v35 (DR)	1.13341	IPSC Only	IPSC Only	IPSC Only
ENSG00000221838	9179	AP4M1	D0v20+D0v35 (DR)	0.940705	H9 Only	H9 Only	H9 Only	ENSG00000169093	8623	ASMTL	D0v20+D0v35 (DR)	3.88548	Both	Both	Both
ENSG00000164062	327	APEH	D0v20+D0v35 (DR)	1.5091	H9 Only	H9 Only	H9 Only	ENSG00000066279	259266	ASPM	D0v20+D0v35 (DR)	2.15586	IPSC Only	IPSC Only	IPSC Only
ENSG00000248329	100506013	APELA	D0v20+D0v35 (DR)	2.38832	Both	Both	Both	ENSG00000130707	445	ASS1	D0v20+D0v35 (DR)	0.886979	Both	Both	Both
ENSG00000169188	27301	APEX2	D0v20+D0v35 (DR)	2.07518	H9 Only	H9 Only	H9 Only	ENSG00000176208	79915	ATAD5	D0v20+D0v35 (DR)	1.60939	Both	Both	Both
ENSG00000179750	9582	APOBEC3B	D0v20+D0v35 (DR)	1.97129	Both	Both	Both	ENSG00000184743	25923	ATL3	D0v20+D0v35 (DR)	0.724317	IPSC Only	IPSC Only	IPSC Only
ENSG00000130203	348	APOE	D0v20+D0v35 (DR)	11.5864	H9 Only	H9 Only	H9 Only	ENSG00000118322	23120	ATP10B	D0v20+D0v35 (DR)	0.993911	IPSC Only	IPSC Only	IPSC Only
ENSG00000198931	353	APRT	D0v20+D0v35 (DR)	1.6217	H9 Only	H9 Only	H9 Only	ENSG00000018625	477	ATP1A2	D0v20+D0v35 (DR)	4.4755	IPSC Only	IPSC Only	IPSC Only
ENSG00000169083	367	AR	D0v20+D0v35 (DR)	2.96866	Both	Both	Both	ENSG00000241468	9551	ATP5J2	D0v20+D0v35 (DR)	1.83002	Both	Both	Both
ENSG00000078061	369	ARAF	D0v20+D0v35 (DR)	1.6104	H9 Only	H9 Only	H9 Only	ENSG00000130270	148229	ATP8B3	D0v20+D0v35 (DR)	3.53204	IPSC Only	IPSC Only	IPSC Only
ENSG00000120318	64411	ARAP3	D0v20+D0v35 (DR)	1.74858	Both	Both	Both	ENSG00000087586	6790	AURKA	D0v20+D0v35 (DR)	2.08566	Both	Both	Both
ENSG00000004059	381	ARF5	D0v20+D0v35 (DR)	1.01606	H9 Only	H9 Only	H9 Only	ENSG00000178999	9212	AURKB	D0v20+D0v35 (DR)	7.8511	Both	Both	Both
ENSG00000149182	84364	ARFGAP2	D0v20+D0v35 (DR)	1.06274	H9 Only	H9 Only	H9 Only	ENSG00000105146	6795	AURKC	D0v20+D0v35 (DR)	0.537968	IPSC Only	IPSC Only	IPSC Only
ENSG00000175220	392	ARHGAP1	D0v20+D0v35 (DR)	1.5362	H9 Only	H9 Only	H9 Only	ENSG00000166148	552	AVPR1A	D0v20+D0v35 (DR)	2.85655	IPSC Only	IPSC Only	IPSC Only
ENSG00000198826	9824	ARHGAP11A	D0v20+D0v35 (DR)	2.54244	Both	Both	Both	ENSG00000167601	558	AXL	D0v20+D0v35 (DR)	1.16454	Both	Both	Both
ENSG00000213390	84986	ARHGAP19	D0v20+D0v35 (DR)	1.06448	Both	Both	Both	ENSG00000183778	10317	B3GALT5	D0v20+D0v35 (DR)	1.90577	Both	Both	Both
ENSG00000159314	201176	ARHGAP27	D0v20+D0v35 (DR)	3.1454	Both	Both	Both	ENSG00000184809	114041	B3GALT5-AS1	D0v20+D0v35 (DR)	0.504714	Both	Both	Both
ENSG00000089820	393	ARHGAP4	D0v20+D0v35 (DR)	5.15739	Both	Both	Both	ENSG00000170340	10678	B3GNT2	D0v20+D0v35 (DR)	1.21966	Both	Both	Both
ENSG00000180448	23526	ARHGAP45	D0v20+D0v35 (DR)	0.848228	H9 Only	H9 Only	H9 Only	ENSG00000156966	93010	B3GNT7	D0v20+D0v35 (DR)	0.970547	Both	Both	Both
ENSG00000141522	396	ARHGDIA	D0v20+D0v35 (DR)	1.16136	H9 Only	H9 Only	H9 Only	ENSG00000237172	84752	B3GNT9	D0v20+D0v35 (DR)	1.0869	IPSC Only	IPSC Only	IPSC Only
ENSG00000130762	27237	ARHGEF16	D0v20+D0v35 (DR)	3.04983	H9 Only	H9 Only	H9 Only	ENSG00000121578	8702	B4GALT4	D0v20+D0v35 (DR)	0.747429	IPSC Only	IPSC Only	IPSC Only
ENSG00000142632	128272	ARHGEF19	D0v20+D0v35 (DR)	0.613059	Both	Both	Both	ENSG00000006453	55971	BAIAP2L1	D0v20+D0v35 (DR)	2.43377	Both	Both	Both
ENSG00000213214	445328	ARHGEF35	D0v20+D0v35 (DR)	1.82473	Both	Both	Both	ENSG00000153064	55024	BANK1	D0v20+D0v35 (DR)	4.05026	IPSC Only	IPSC Only	IPSC Only
ENSG00000137135	84904	ARHGEF39	D0v20+D0v35 (DR)	2.12469	H9 Only	H9 Only	H9 Only	ENSG00000124243	55653	BCAS4	D0v20+D0v35 (DR)	1.45206	IPSC Only	IPSC Only	IPSC Only
ENSG00000050327	7984	ARHGEF5	D0v20+D0v35 (DR)	5.62564	Both	Both	Both	ENSG00000161940	255877	BCL6B	D0v20+D0v35 (DR)	1.59027	Both	Both	Both
ENSG00000179361	10620	ARID3B	D0v20+D0v35 (DR)	0.214407	H9 Only	H9 Only	H9 Only	ENSG00000123095	79365	BHLHE41	D0v20+D0v35 (DR)	1.24596	IPSC Only	IPSC Only	IPSC Only
ENSG00000213465	402	ARL2	D0v20+D0v35 (DR)	0.398117	H9 Only	H9 Only	H9 Only	ENSG00000282851	105221694	BISPR	D0v20+D0v35 (DR)	2.48556	IPSC Only	IPSC Only	IPSC Only
ENSG00000169126	55130	ARMC4	D0v20+D0v35 (DR)	2.20278	H9 Only	H9 Only	H9 Only	ENSG00000197299	641	BLM	D0v20+D0v35 (DR)	2.57033	Both	Both	Both
ENSG00000105676	93436	ARMC6	D0v20+D0v35 (DR)	0.370469	H9 Only	H9 Only	H9 Only	ENSG00000090013	645	BLVRB	D0v20+D0v35 (DR)	4.76279	Both	Both	Both
ENSG00000125449	79637	ARMC7	D0v20+D0v35 (DR)	0.985763	H9 Only	H9 Only	H9 Only	ENSG00000163141	149428	BNIPL	D0v20+D0v35 (DR)	2.96826	Both	Both	Both
ENSG00000241553	10093	ARPC4	D0v20+D0v35 (DR)	0.9303	H9 Only	H9 Only	H9 Only	ENSG00000139618	675	BRCA2	D0v20+D0v35 (DR)	2.00878	Both	Both	Both
ENSG00000203993	85026	ARRDC1-AS1	D0v20+D0v35 (DR)	1.26257	H9 Only	H9 Only	H9 Only	ENSG00000109743	683	BST1	D0v20+D0v35 (DR)	0.997769	IPSC Only	IPSC Only	IPSC Only
ENSG00000105011	55723	ASF1B	D0v20+D0v35 (DR)	3.80259	H9 Only	H9 Only	H9 Only	ENSG00000130303	684	BST2	D0v20+D0v35 (DR)	3.10331	Both	Both	Both
ENSG00000169093	8623	ASMTL	D0v20+D0v35 (DR)	2.05601	Both	Both	Both	ENSG00000124508	10385	BTN2A2	D0v20+D0v35 (DR)	1.42684	IPSC Only	IPSC Only	IPSC Only
ENSG00000198356	439	ASNA1	D0v20+D0v35 (DR)	0.907398	H9 Only	H9 Only	H9 Only	ENSG00000186470	11118	BTN3A2	D0v20+D0v35 (DR)	1.22017	IPSC Only	IPSC Only	IPSC Only
ENSG00000169696	79058	ASPSCR1	D0v20+D0v35 (DR)	0.598319	H9 Only	H9 Only	H9 Only	ENSG00000169679	699	BUB1	D0v20+D0v35 (DR)	2.69611	Both	Both	Both
ENSG00000130707	445	ASS1	D0v20+D0v35 (DR)	4.63502	Both	Both	Both	ENSG00000156970	701	BUB1B	D0v20+D0v35 (DR)	3.80999	Both	Both	Both
ENSG00000197785	55210	ATAD3A	D0v20+D0v35 (DR)	1.60033	H9 Only	H9 Only	H9 Only	ENSG00000214688	414152	C10orf105	D0v20+D0v35 (DR)	0.951866	IPSC Only	IPSC Only	IPSC Only
ENSG00000160072	83858	ATAD3B	D0v20+D0v35 (DR)	1.09376	H9 Only	H9 Only	H9 Only	ENSG00000165863	143379	C10orf82	D0v20+D0v35 (DR)	0.622683	IPSC Only	IPSC Only	IPSC Only
ENSG00000176208	79915	ATAD5	D0v20+D0v35 (DR)	1.28908	Both	Both	Both	ENSG00000185306	115749	C12orf56	D0v20+D0v35 (DR)	0.47266	Both	Both	Both
ENSG00000123395	60673	ATG101	D0v20+D0v35 (DR)	1.34927	H9 Only	H9 Only	H9 Only	ENSG00000226792	647166	C13orf42	D0v20+D0v35 (DR)	3.24577	Both	Both	Both
ENSG00000110046	23130	ATG2A	D0v20+D0v35 (DR)	1.46277	H9 Only	H9 Only	H9 Only	ENSG00000179008	317761	C14orf39	D0v20+D0v35 (DR)	1.04922	IPSC Only	IPSC Only	IPSC Only
ENSG00000130734	84971	ATG4D	D0v20+D0v35 (DR)	0.368294	H9 Only	H9 Only	H9 Only	ENSG00000166845	162681	C18orf54	D0v20+D0v35 (DR)	1.01584	Both	Both	Both
ENSG00000138363	471	ATIC	D0v20+D0v35 (DR)	1.16139	H9 Only	H9 Only	H9 Only	ENSG00000130813	55337	C19orf66	D0v20+D0v35 (DR)	1.54098	IPSC Only	IPSC Only	IPSC Only
ENSG00000206190	57194	ATP10A	D0v20+D0v35 (DR)	6.38905	H9 Only	H9 Only	H9 Only	ENSG00000106392	56913	C1GALT1	D0v20+D0v35 (DR)	0.690934	IPSC Only	IPSC Only	IPSC Only
ENSG00000105726	57130	ATP13A1	D0v20+D0v35 (DR)	1.8563	H9 Only	H9 Only	H9 Only	ENSG00000162817	79762	C1orf115	D0v20+D0v35 (DR)	2.56661	Both	Both	Both
ENSG00000159363	23400	ATP13A2	D0v20+D0v35 (DR)	1.4444	H9 Only	H9 Only	H9 Only	ENSG00000118292	79630	C1orf54	D0v20+D0v35 (DR)	1.25982	IPSC Only	IPSC Only	IPSC Only
ENSG00000260442	100289092	ATP2A1-AS1	D0v20+D0v35 (DR)	1.60635	H9 Only	H9 Only	H9 Only	ENSG00000142698	84970	C1orf94	D0v20+D0v35 (DR)	4.43297	Both	Both	Both
ENSG00000159199	516	ATP5G1	D0v20+D0v35 (DR)	0.86666	H9 Only	H9 Only	H9 Only	ENSG00000133466	114904	C1QTNF6	D0v20+D0v35 (DR)	1.57369	IPSC Only	IPSC Only	IPSC Only
ENSG00000135390	517	ATP5G2	D0v20+D0v35 (DR)	0.977561	H9 Only	H9 Only	H9 Only	ENSG00000169314	150248	C22orf15	D0v20+D0v35 (DR)	7.50226	IPSC Only	IPSC Only	IPSC Only
ENSG00000167863	10476	ATP5H	D0v20+D0v35 (DR)	0.978235	H9 Only	H9 Only	H9 Only	ENSG00000125730	718	C3	D0v20+D0v35 (DR)	7.86577	IPSC Only	IPSC Only	IPSC Only
ENSG00000169020	521	ATP5I	D0v20+D0v35 (DR)	1.10223	H9 Only	H9 Only	H9 Only	ENSG00000188112	647024	C6orf132	D0v20+D0v35 (DR)	1.02962	Both	Both	Both
ENSG00000241468	9551	ATP5J2	D0v20+D0v35 (DR)	1.35395	Both	Both	Both	ENSG00000197261	135398	C6orf141	D0v20+D0v35 (DR)	0.798271	IPSC Only	IPSC Only	IPSC Only
ENSG00000143515	57198	ATP8B2	D0v20+D0v35 (DR)	1.04955	H9 Only	H9 Only	H9 Only	ENSG00000253250	100127983	C8orf88	D0v20+D0v35 (DR)	2.76796	IPSC Only	IPSC Only	IPSC Only
ENSG00000146776	222255	ATXN7L1	D0v20+D0v35 (DR)	1.2591	H9 Only	H9 Only	H9 Only	ENSG00000186354	286223	C9orf47	D0v20+D0v35 (DR)	4.91453	IPSC Only	IPSC Only	IPSC Only
ENSG00000127423	79000	AUNIP	D0v20+D0v35 (DR)	1.46459	H9 Only	H9 Only	H9 Only	ENSG00000063180	770	CA11	D0v20+D0v35 (DR)	1.04808	Both	Both	Both
ENSG00000087586	6790	AURKA	D0v20+D0v35 (DR)	2.06616	Both	Both	Both	ENSG00000134508	91768	CABLES1	D0v20+D0v35 (DR)	1.64641	Both	Both	Both
ENSG00000175756	54998	AURKAIP1	D0v20+D0v35 (DR)	0.666864	H9 Only	H9 Only	H9 Only	ENSG00000102001	778	CACNA1F	D0v20+D0v35 (DR)	0.212941	IPSC Only	IPSC Only	IPSC Only
ENSG00000178999	9212	AURKB	D0v20+D0v35 (DR)	5.15644	Both	Both	Both	ENSG00000142408	59283	CACNG8	D0v20+D0v35 (DR)	1.7896	IPSC Only	IPSC Only	IPSC Only
ENSG00000169857	57099	AVEN	D0v20+D0v35 (DR)	1.22905	H9 Only	H9 Only	H9 Only	ENSG00000064989	10203	CALCRL	D0v20+D0v35 (DR)	0.816573	IPSC Only	IPSC Only	IPSC Only
ENSG00000103126	8312	AXIN1	D0v20+D0v35 (DR)	1.15926	H9 Only	H9 Only	H9 Only	ENSG00000122786	800	CALD1	D0v20+D0v35 (DR)	1.76354	IPSC Only	IPSC Only	IPSC Only
ENSG00000167601	558	AXL	D0v20+D0v35 (DR)	5.34726	Both	Both	Both	ENSG00000128595	813	CALU	D0v20+D0v35 (DR)	1.18878	IPSC Only	IPSC Only	IPSC Only
ENSG00000183778	10317	B3GALT5	D0v20+D0v35 (DR)	2.67587	Both	Both	Both	ENSG00000143919	79823	CAMKMT	D0v20+D0v35 (DR)	0.931231	IPSC Only	IPSC Only	IPSC Only
ENSG00000184809	114041	B3GALT5-AS1	D0v20+D0v35 (DR)	3.73163	Both	Both	Both	ENSG00000042493	822	CAPG	D0v20+D0v35 (DR)	3.24585	Both	Both	Both
ENSG00000170340	10678	B3GNT2	D0v20+D0v35 (DR)	1.75722	Both	Both	Both	ENSG00000137225	11131	CAPN11	D0v20+D0v35 (DR)	26.0453	IPSC Only	IPSC Only	IPSC Only
ENSG00000156966	93010	B3GNT7	D0v20+D0v35 (DR)	2.11657	Both	Both	Both	ENSG00000077274	827	CAPN6	D0v20+D0v35 (DR)	0.73204	IPSC Only	IPSC Only	IPSC Only
ENSG00000117411	8704	B4GALT2	D0v20+D0v35 (DR)	0.589988	H9 Only	H9 Only	H9 Only	ENSG00000198286	84433	CARD11	D0v20+D0v35 (DR)	1.14824	Both	Both	Both
ENSG00000108641	27077	B9D1	D0v20+D0v35 (DR)	1.82854	H9 Only	H9 Only	H9 Only	ENSG00000003400	843	CASP10	D0v20+D0v35 (DR)	0.663056	IPSC Only	IPSC Only	IPSC Only
ENSG00000105393	29086	BABAM1	D0v20+D0v35 (DR)	0.821962	H9 Only	H9 Only	H9 Only	ENSG00000138794	839	CASP6	D0v20+D0v35 (DR)	0.932845	IPSC Only	IPSC Only	IPSC Only
ENSG00000140320	22893	BAHD1	D0v20+D0v35 (DR)	0.994348	H9 Only	H9 Only	H9 Only	ENSG00000143318	844	CASQ1	D0v20+D0v35 (DR)	0.474534	IPSC Only	IPSC Only	IPSC Only
ENSG00000006453	55971	BAIAP2L1	D0v20+D0v35 (DR)	3.19341	Both	Both	Both	ENSG00000177469	284119	CAVIN1	D0v20+D0v35 (DR)	5.33453	IPSC Only	IPSC Only	IPSC Only
ENSG00000030110	578	BAK1	D0v20+D0v35 (DR)	3.72017	H9 Only	H9 Only	H9 Only	ENSG00000170955	112464	CAVIN3	D0v20+D0v35 (DR)	1.1918	Both	Both	Both
ENSG00000175334	8815	BANF1	D0v20+D0v35 (DR)	1.10917	H9 Only	H9 Only	H9 Only	ENSG00000142273	23624	CBLC	D0v20+D0v35 (DR)	3.32508	Both	Both	Both
ENSG00000163930	8314	BAP1	D0v20+D0v35 (DR)	0.741075	H9 Only	H9 Only	H9 Only	ENSG00000159228	873	CBR1	D0v20+D0v35 (DR)	0.835492	Both	Both	Both
ENSG00000087088	581	BAX	D0v20+D0v35 (DR)	2.92566	H9 Only	H9 Only	H9 Only	ENSG00000100307	23492	CBX7	D0v20+D0v35 (DR)	1.01075	IPSC Only	IPSC Only	IPSC Only
ENSG00000187244	4059	BCAM	D0v20+D0v35 (DR)	2.65053	H9 Only	H9 Only	H9 Only	ENSG00000170160	9720	CCDC144A	D0v20+D0v35 (DR)	0.656972	IPSC Only	IPSC Only	IPSC Only
ENSG00000185825	10134	BCAP31	D0v20+D0v35 (DR)	1.19297	H9 Only	H9 Only	H9 Only	ENSG00000248712	283152	CCDC153	D0v20+D0v35 (DR)	0.625141	IPSC Only	IPSC Only	IPSC Only
ENSG00000105552	587	BCAT2	D0v20+D0v35 (DR)	2.06063	H9 Only	H9 Only	H9 Only	ENSG00000159214	149473	CCDC24	D0v20+D0v35 (DR)	1.26647	IPSC Only	IPSC Only	IPSC Only
ENSG00000103507	10295	BCKDK	D0v20+D0v35 (DR)	2.37096	H9 Only	H9 Only	H9 Only	ENSG00000024862	25901	CCDC28A	D0v20+D0v35 (DR)	0.81963	IPSC Only	IPSC Only	IPSC Only
ENSG00000126453	83596	BCL2L12	D0v20+D0v35 (DR)	2.95995	H9 Only	H9 Only	H9 Only	ENSG00000198624	26112	CCDC69	D0v20+D0v35 (DR)	1.45114	IPSC Only	IPSC Only	IPSC Only
ENSG00000161940	255877	BCL6B	D0v20+D0v35 (DR)	5.82795	Both	Both	Both	ENSG00000168071	283234	CCDC88B	D0v20+D0v35 (DR)	2.16396	IPSC Only	IPSC Only	IPSC Only
ENSG00000186174	283149	BCL9L	D0v20+D0v35 (DR)	2.99007	H9 Only	H9 Only	H9 Only	ENSG00000151882	56477	CCL28	D0v20+D0v35 (DR)	0.608522	IPSC Only	IPSC Only	IPSC Only
ENSG00000183337	54880	BCOR	D0v20+D0v35 (DR)	1.06527	H9 Only	H9 Only	H9 Only	ENSG00000101331	140706	CCM2L	D0v20+D0v35 (DR)	0.706138	Both	Both	Both
ENSG00000186716	613	BCR	D0v20+D0v35 (DR)	0.445535	H9 Only	H9 Only	H9 Only	ENSG00000145386	890	CCNA2	D0v20+D0v35 (DR)	3.21688	Both	Both	Both
ENSG00000178409	57673	BEND3	D0v20+D0v35 (DR)	0.388571	H9 Only	H9 Only	H9 Only	ENSG00000134057	891	CCNB1	D0v20+D0v35 (DR)	1.97756	Both	Both	Both
ENSG00000145692	635	BHMT	D0v20+D0v35 (DR)	0.560063	H9 Only	H9 Only	H9 Only	ENSG00000157456	9133	CCNB2	D0v20+D0v35 (DR)	3.46402	Both	Both	Both
ENSG00000100290	638	BIK	D0v20+D0v35 (DR)	0.237668	H9 Only	H9 Only	H9 Only	ENSG00000113328	900	CCNG1	D0v20+D0v35 (DR)	0.674084	IPSC Only	IPSC Only	IPSC Only
ENSG00000089685	332	BIRC5	D0v20+D0v35 (DR)	1.7148	H9 Only	H9 Only	H9 Only	ENSG00000156535	135228	CD109	D0v20+D0v35 (DR)	1.35046	IPSC Only	IPSC Only	IPSC Only
ENSG00000197299	641	BLM	D0v20+D0v35 (DR)	0.898341	Both	Both	Both	ENSG00000158473	912	CD1D	D0v20+D0v35 (DR)	1.03759	IPSC Only	IPSC Only	IPSC Only
ENSG00000135441	2647	BLOC1S1	D0v20+D0v35 (DR)	2.0505	H9 Only	H9 Only	H9 Only	ENSG00000198087	23607	CD2AP	D0v20+D0v35 (DR)	0.490746	IPSC Only	IPSC Only	IPSC Only
ENSG00000090013	645	BLVRB	D0v20+D0v35 (DR)	5.58129	Both	Both	Both	ENSG00000010610	920	CD4	D0v20+D0v35 (DR)	0.967007	IPSC Only	IPSC Only	IPSC Only
ENSG00000165733	9790	BMS1	D0v20+D0v35 (DR)	0.899659	H9 Only	H9 Only	H9 Only	ENSG00000101017	958	CD40	D0v20+D0v35 (DR)	1.84446	Both	Both	Both
ENSG00000163141	149428	BNIPL	D0v20+D0v35 (DR)	68.3388	Both	Both	Both	ENSG00000169442	1043	CD52	D0v20+D0v35 (DR)	0.0650461	IPSC Only	IPSC Only	IPSC Only
ENSG00000176720	666	BOK	D0v20+D0v35 (DR)	0.387064	H9 Only	H9 Only	H9 Only	ENSG00000135404	967	CD63	D0v20+D0v35 (DR)	0.94601	IPSC Only	IPSC Only	IPSC Only
ENSG00000163170	388962	BOLA3	D0v20+D0v35 (DR)	1.37437	H9 Only	H9 Only	H9 Only	ENSG00000137101	971	CD72	D0v20+D0v35 (DR)	0.792482	IPSC Only	IPSC Only	IPSC Only
ENSG00000261236	23246	BOP1	D0v20+D0v35 (DR)	0.0300225	H9 Only	H9 Only	H9 Only	ENSG00000019582	972	CD74	D0v20+D0v35 (DR)	0.940273	IPSC Only	IPSC Only	IPSC Only
ENSG00000136122	79866	BORA	D0v20+D0v35 (DR)	1.30714	H9 Only	H9 Only	H9 Only	ENSG00000010278	928	CD9	D0v20+D0v35 (DR)	1.11437	IPSC Only	IPSC Only	IPSC Only
ENSG00000106009	221927	BRAT1	D0v20+D0v35 (DR)	1.97061	H9 Only	H9 Only	H9 Only	ENSG00000125810	22918	CD93	D0v20+D0v35 (DR)	0.860045	IPSC Only	IPSC Only	IPSC Only
ENSG00000012048	672	BRCA1	D0v20+D0v35 (DR)	1.66356	H9 Only	H9 Only	H9 Only	ENSG00000223773	401577	CD99P1	D0v20+D0v35 (DR)	1.3838	IPSC Only	IPSC Only	IPSC Only
ENSG00000139618	675	BRCA2	D0v20+D0v35 (DR)	2.00006	Both	Both	Both	ENSG00000158825	978	CDA	D0v20+D0v35 (DR)	10.3127	IPSC Only	IPSC Only	IPSC Only
ENSG00000136492	83990	BRIP1	D0v20+D0v35 (DR)	1.71111	H9 Only	H9 Only	H9 Only	ENSG00000081377	8555	CDC14B	D0v20+D0v35 (DR)	0.656581	Both	Both	Both
ENSG00000174744	25855	BRMS1	D0v20+D0v35 (DR)	0.818725	H9 Only	H9 Only	H9 Only	ENSG00000171219	55561	CDC42BPG	D0v20+D0v35 (DR)	4.24011	Both	Both	Both
ENSG00000156983	7862	BRPF1	D0v20+D0v35 (DR)	1.10806	H9 Only	H9 Only	H9 Only	ENSG00000184661	157313	CDCA2	D0v20+D0v35 (DR)	3.23181	Both	Both	Both
ENSG00000172270	682	BSG	D0v20+D0v35 (DR)	1.55055	H9 Only	H9 Only	H9 Only	ENSG00000039068	999	CDH1	D0v20+D0v35 (DR)	0.429271	Both	Both	Both
ENSG00000130303	684	BST2	D0v20+D0v35 (DR)	15.4825	Both	Both	Both	ENSG00000062038	1001	CDH3	D0v20+D0v35 (DR)	0.486684	Both	Both	Both
ENSG00000133243	55643	BTBD2	D0v20+D0v35 (DR)	0.918145	H9 Only	H9 Only	H9 Only	ENSG00000170312	983	CDK1	D0v20+D0v35 (DR)	1.90786	IPSC Only	IPSC Only	IPSC Only
ENSG00000169814	686	BTD	D0v20+D0v35 (DR)	1.46593	H9 Only	H9 Only	H9 Only	ENSG00000117266	5129	CDK18	D0v20+D0v35 (DR)	3.2017	Both	Both	Both
ENSG00000169679	699	BUB1	D0v20+D0v35 (DR)	2.60204	Both	Both	Both	ENSG00000134058	1022	CDK7	D0v20+D0v35 (DR)	0.772418	Both	Both	Both
ENSG00000156970	701	BUB1B	D0v20+D0v35 (DR)	2.55919	Both	Both	Both	ENSG00000147883	1030	CDKN2B	D0v20+D0v35 (DR)	1.0764	IPSC Only	IPSC Only	IPSC Only
ENSG00000137656	84811	BUD13	D0v20+D0v35 (DR)	0.851344	H9 Only	H9 Only	H9 Only	ENSG00000100526	1033	CDKN3	D0v20+D0v35 (DR)	2.21213	Both	Both	Both
ENSG00000112578	705	BYSL	D0v20+D0v35 (DR)	0.821897	H9 Only	H9 Only	H9 Only	ENSG00000140743	1039	CDR2	D0v20+D0v35 (DR)	1.39925	IPSC Only	IPSC Only	IPSC Only
ENSG00000175573	83638	C11orf68	D0v20+D0v35 (DR)	1.45058	H9 Only	H9 Only	H9 Only	ENSG00000007129	90273	CEACAM21	D0v20+D0v35 (DR)	3.18092	IPSC Only	IPSC Only	IPSC Only
ENSG00000168005	144097	C11orf84	D0v20+D0v35 (DR)	0.919977	H9 Only	H9 Only	H9 Only	ENSG00000115163	1058	CENPA	D0v20+D0v35 (DR)	4.61135	Both	Both	Both
ENSG00000139637	60314	C12orf10	D0v20+D0v35 (DR)	1.23731	H9 Only	H9 Only	H9 Only	ENSG00000138778	1062	CENPE	D0v20+D0v35 (DR)	1.60132	Both	Both	Both
ENSG00000185306	115749	C12orf56	D0v20+D0v35 (DR)	0.465611	Both	Both	Both	ENSG00000153044	64946	CENPH	D0v20+D0v35 (DR)	1.60432	Both	Both	Both
ENSG00000111678	113246	C12orf57	D0v20+D0v35 (DR)	0.798519	H9 Only	H9 Only	H9 Only	ENSG00000102384	2491	CENPI	D0v20+D0v35 (DR)	1.18613	IPSC Only	IPSC Only	IPSC Only
ENSG00000226792	647166	C13orf42	D0v20+D0v35 (DR)	2.70878	Both	Both	Both	ENSG00000151725	79682	CENPU	D0v20+D0v35 (DR)	1.84712	Both	Both	Both
ENSG00000167173	56905	C15orf39	D0v20+D0v35 (DR)	1.30549	H9 Only	H9 Only	H9 Only	ENSG00000203760	387103	CENPW	D0v20+D0v35 (DR)	1.8121	Both	Both	Both
ENSG00000125319	78995	C17orf53	D0v20+D0v35 (DR)	0.611067	H9 Only	H9 Only	H9 Only	ENSG00000147869	9350	CER1	D0v20+D0v35 (DR)	0.384256	IPSC Only	IPSC Only	IPSC Only
ENSG00000178927	79415	C17orf62	D0v20+D0v35 (DR)	0.804805	H9 Only	H9 Only	H9 Only	ENSG00000090661	79603	CERS4	D0v20+D0v35 (DR)	1.39996	Both	Both	Both
ENSG00000166845	162681	C18orf54	D0v20+D0v35 (DR)	0.939646	Both	Both	Both	ENSG00000164430	115004	CGAS	D0v20+D0v35 (DR)	1.17089	Both	Both	Both
ENSG00000119559	148223	C19orf25	D0v20+D0v35 (DR)	1.60884	H9 Only	H9 Only	H9 Only	ENSG00000143375	57530	CGN	D0v20+D0v35 (DR)	0.94804	Both	Both	Both
ENSG00000160392	126526	C19orf47	D0v20+D0v35 (DR)	0.829671	H9 Only	H9 Only	H9 Only	ENSG00000128849	84952	CGNL1	D0v20+D0v35 (DR)	1.02544	Both	Both	Both
ENSG00000167747	84798	C19orf48	D0v20+D0v35 (DR)	2.73796	H9 Only	H9 Only	H9 Only	ENSG00000183765	11200	CHEK2	D0v20+D0v35 (DR)	1.76215	Both	Both	Both
ENSG00000104979	28974	C19orf53	D0v20+D0v35 (DR)	1.74681	H9 Only	H9 Only	H9 Only	ENSG00000083937	25978	CHMP2B	D0v20+D0v35 (DR)	0.840097	IPSC Only	IPSC Only	IPSC Only
ENSG00000163362	55765	C1orf106	D0v20+D0v35 (DR)	1.34613	H9 Only	H9 Only	H9 Only	ENSG00000166869	63928	CHP2	D0v20+D0v35 (DR)	1.64102	IPSC Only	IPSC Only	IPSC Only
ENSG00000000460	55732	C1orf112	D0v20+D0v35 (DR)	1.32277	H9 Only	H9 Only	H9 Only	ENSG00000174343	55584	CHRNA9	D0v20+D0v35 (DR)	1.49106	IPSC Only	IPSC Only	IPSC Only
ENSG00000162817	79762	C1orf115	D0v20+D0v35 (DR)	2.55719	Both	Both	Both	ENSG00000140835	10164	CHST4	D0v20+D0v35 (DR)	1.23233	Both	Both	Both
ENSG00000253313	149466	C1orf210	D0v20+D0v35 (DR)	1.43956	H9 Only	H9 Only	H9 Only	ENSG00000183196	4166	CHST6	D0v20+D0v35 (DR)	2.0653	Both	Both	Both
ENSG00000239887	400793	C1orf226	D0v20+D0v35 (DR)	6.14531	H9 Only	H9 Only	H9 Only	ENSG00000147119	56548	CHST7	D0v20+D0v35 (DR)	1.14154	Both	Both	Both
ENSG00000143793	79169	C1orf35	D0v20+D0v35 (DR)	2.56257	H9 Only	H9 Only	H9 Only	ENSG00000164442	10370	CITED2	D0v20+D0v35 (DR)	1.56817	Both	Both	Both
ENSG00000142698	84970	C1orf94	D0v20+D0v35 (DR)	0.254161	Both	Both	Both	ENSG00000173207	1163	CKS1B	D0v20+D0v35 (DR)	2.79175	Both	Both	Both
ENSG00000108561	708	C1QBP	D0v20+D0v35 (DR)	0.783591	H9 Only	H9 Only	H9 Only	ENSG00000123975	1164	CKS2	D0v20+D0v35 (DR)	1.79396	Both	Both	Both
ENSG00000101220	54976	C20orf27	D0v20+D0v35 (DR)	1.2001	H9 Only	H9 Only	H9 Only	ENSG00000175505	23529	CLCF1	D0v20+D0v35 (DR)	0.93874	IPSC Only	IPSC Only	IPSC Only
ENSG00000183186	126567	C2CD4C	D0v20+D0v35 (DR)	10.642	H9 Only	H9 Only	H9 Only	ENSG00000184908	1188	CLCNKB	D0v20+D0v35 (DR)	1.0958	IPSC Only	IPSC Only	IPSC Only
ENSG00000163633	132989	C4orf36	D0v20+D0v35 (DR)	1.96195	H9 Only	H9 Only	H9 Only	ENSG00000134873	9071	CLDN10	D0v20+D0v35 (DR)	0.573392	Both	Both	Both
ENSG00000188112	647024	C6orf132	D0v20+D0v35 (DR)	1.6221	Both	Both	Both	ENSG00000164007	149461	CLDN19	D0v20+D0v35 (DR)	1.25377	Both	Both	Both
ENSG00000146540	84310	C7orf50	D0v20+D0v35 (DR)	2.16095	H9 Only	H9 Only	H9 Only	ENSG00000189143	1364	CLDN4	D0v20+D0v35 (DR)	1.24873	IPSC Only	IPSC Only	IPSC Only
ENSG00000213563	414919	C8orf82	D0v20+D0v35 (DR)	0.754557	H9 Only	H9 Only	H9 Only	ENSG00000184697	9074	CLDN6	D0v20+D0v35 (DR)	0.66567	Both	Both	Both
ENSG00000204711	138255	C9orf135	D0v20+D0v35 (DR)	4.74577	H9 Only	H9 Only	H9 Only	ENSG00000181885	1366	CLDN7	D0v20+D0v35 (DR)	1.0426	Both	Both	Both
ENSG00000063180	770	CA11	D0v20+D0v35 (DR)	0.517086	Both	Both	Both	ENSG00000188393	387836	CLEC2A	D0v20+D0v35 (DR)	0.49949	IPSC Only	IPSC Only	IPSC Only
ENSG00000118298	23632	CA14	D0v20+D0v35 (DR)	0.843923	H9 Only	H9 Only	H9 Only	ENSG00000172243	64581	CLEC7A	D0v20+D0v35 (DR)	10.141	IPSC Only	IPSC Only	IPSC Only
ENSG00000099991	23523	CABIN1	D0v20+D0v35 (DR)	1.27912	H9 Only	H9 Only	H9 Only	ENSG00000169504	25932	CLIC4	D0v20+D0v35 (DR)	1.033	IPSC Only	IPSC Only	IPSC Only
ENSG00000134508	91768	CABLES1	D0v20+D0v35 (DR)	2.86102	Both	Both	Both	ENSG00000120885	1191	CLU	D0v20+D0v35 (DR)	3.44855	Both	Both	Both
ENSG00000158966	57685	CACHD1	D0v20+D0v35 (DR)	1.03599	H9 Only	H9 Only	H9 Only	ENSG00000183723	146223	CMTM4	D0v20+D0v35 (DR)	1.41146	IPSC Only	IPSC Only	IPSC Only
ENSG00000196557	8912	CACNA1H	D0v20+D0v35 (DR)	0.961228	H9 Only	H9 Only	H9 Only	ENSG00000091317	54918	CMTM6	D0v20+D0v35 (DR)	0.849667	IPSC Only	IPSC Only	IPSC Only
ENSG00000007402	9254	CACNA2D2	D0v20+D0v35 (DR)	0.759041	H9 Only	H9 Only	H9 Only	ENSG00000142675	10256	CNKSR1	D0v20+D0v35 (DR)	2.01422	IPSC Only	IPSC Only	IPSC Only
ENSG00000105298	58509	CACTIN	D0v20+D0v35 (DR)	0.77277	H9 Only	H9 Only	H9 Only	ENSG00000136110	11061	CNMD	D0v20+D0v35 (DR)	0.101914	Both	Both	Both
ENSG00000084774	790	CAD	D0v20+D0v35 (DR)	2.32166	H9 Only	H9 Only	H9 Only	ENSG00000130176	1264	CNN1	D0v20+D0v35 (DR)	22.1428	Both	Both	Both
ENSG00000183166	83698	CALN1	D0v20+D0v35 (DR)	1.55021	H9 Only	H9 Only	H9 Only	ENSG00000106078	23242	COBL	D0v20+D0v35 (DR)	1.01549	Both	Both	Both
ENSG00000164076	79012	CAMKV	D0v20+D0v35 (DR)	0.0895325	H9 Only	H9 Only	H9 Only	ENSG00000060718	1301	COL11A1	D0v20+D0v35 (DR)	2.22579	IPSC Only	IPSC Only	IPSC Only
ENSG00000042493	822	CAPG	D0v20+D0v35 (DR)	4.03417	Both	Both	Both	ENSG00000187498	1282	COL4A1	D0v20+D0v35 (DR)	9.86821	IPSC Only	IPSC Only	IPSC Only
ENSG00000014216	823	CAPN1	D0v20+D0v35 (DR)	1.22866	H9 Only	H9 Only	H9 Only	ENSG00000197565	1288	COL4A6	D0v20+D0v35 (DR)	2.99095	IPSC Only	IPSC Only	IPSC Only
ENSG00000103326	6650	CAPN15	D0v20+D0v35 (DR)	1.6298	H9 Only	H9 Only	H9 Only	ENSG00000144810	1295	COL8A1	D0v20+D0v35 (DR)	3.17424	IPSC Only	IPSC Only	IPSC Only
ENSG00000100065	29775	CARD10	D0v20+D0v35 (DR)	6.37791	H9 Only	H9 Only	H9 Only	ENSG00000049089	1298	COL9A2	D0v20+D0v35 (DR)	0.551783	IPSC Only	IPSC Only	IPSC Only
ENSG00000198286	84433	CARD11	D0v20+D0v35 (DR)	3.12577	Both	Both	Both	ENSG00000092758	1299	COL9A3	D0v20+D0v35 (DR)	2.14489	IPSC Only	IPSC Only	IPSC Only
ENSG00000142453	10498	CARM1	D0v20+D0v35 (DR)	0.647967	H9 Only	H9 Only	H9 Only	ENSG00000115520	80219	COQ10B	D0v20+D0v35 (DR)	0.80956	IPSC Only	IPSC Only	IPSC Only
ENSG00000159753	146206	CARMIL2	D0v20+D0v35 (DR)	0.102075	H9 Only	H9 Only	H9 Only	ENSG00000106789	7464	CORO2A	D0v20+D0v35 (DR)	0.63377	IPSC Only	IPSC Only	IPSC Only
ENSG00000177303	57513	CASKIN2	D0v20+D0v35 (DR)	1.33479	H9 Only	H9 Only	H9 Only	ENSG00000021826	1373	CPS1	D0v20+D0v35 (DR)	2.13594	IPSC Only	IPSC Only	IPSC Only
ENSG00000132906	842	CASP9	D0v20+D0v35 (DR)	0.381908	H9 Only	H9 Only	H9 Only	ENSG00000121898	119587	CPXM2	D0v20+D0v35 (DR)	0.67414	IPSC Only	IPSC Only	IPSC Only
ENSG00000170955	112464	CAVIN3	D0v20+D0v35 (DR)	1.58056	Both	Both	Both	ENSG00000197721	1379	CR1L	D0v20+D0v35 (DR)	0.172043	IPSC Only	IPSC Only	IPSC Only
ENSG00000142273	23624	CBLC	D0v20+D0v35 (DR)	1	Both	Both	Both	ENSG00000117322	1380	CR2	D0v20+D0v35 (DR)	0.0885552	Both	Both	Both
ENSG00000159228	873	CBR1	D0v20+D0v35 (DR)	1.68258	Both	Both	Both	ENSG00000146215	401262	CRIP3	D0v20+D0v35 (DR)	4.25427	Both	Both	Both
ENSG00000160200	875	CBS	D0v20+D0v35 (DR)	3.92569	H9 Only	H9 Only	H9 Only	ENSG00000176390	51379	CRLF3	D0v20+D0v35 (DR)	0.991044	Both	Both	Both
ENSG00000274276	102724560	CBSL	D0v20+D0v35 (DR)	0.457708	H9 Only	H9 Only	H9 Only	ENSG00000170275	10491	CRTAP	D0v20+D0v35 (DR)	1.82663	IPSC Only	IPSC Only	IPSC Only
ENSG00000173894	84733	CBX2	D0v20+D0v35 (DR)	0.682581	H9 Only	H9 Only	H9 Only	ENSG00000112297	202	CRYBG1	D0v20+D0v35 (DR)	0.314832	Both	Both	Both
ENSG00000132024	54862	CC2D1A	D0v20+D0v35 (DR)	2.99625	H9 Only	H9 Only	H9 Only	ENSG00000103316	1428	CRYM	D0v20+D0v35 (DR)	0.870274	IPSC Only	IPSC Only	IPSC Only
ENSG00000158941	57805	CCAR2	D0v20+D0v35 (DR)	0.885599	H9 Only	H9 Only	H9 Only	ENSG00000242193	730102	CRYZL2P	D0v20+D0v35 (DR)	0.637136	IPSC Only	IPSC Only	IPSC Only
ENSG00000160799	151903	CCDC12	D0v20+D0v35 (DR)	0.844352	H9 Only	H9 Only	H9 Only	ENSG00000121552	1475	CSTA	D0v20+D0v35 (DR)	9.45409	IPSC Only	IPSC Only	IPSC Only
ENSG00000007080	115098	CCDC124	D0v20+D0v35 (DR)	0.847473	H9 Only	H9 Only	H9 Only	ENSG00000225932	100128553	CTAGE4	D0v20+D0v35 (DR)	0.678975	IPSC Only	IPSC Only	IPSC Only
ENSG00000100147	79879	CCDC134	D0v20+D0v35 (DR)	1.04552	H9 Only	H9 Only	H9 Only	ENSG00000117151	1486	CTBS	D0v20+D0v35 (DR)	0.738586	IPSC Only	IPSC Only	IPSC Only
ENSG00000185298	339230	CCDC137	D0v20+D0v35 (DR)	1.16698	H9 Only	H9 Only	H9 Only	ENSG00000124092	140690	CTCFL	D0v20+D0v35 (DR)	0.36373	Both	Both	Both
ENSG00000203952	347475	CCDC160	D0v20+D0v35 (DR)	1.04084	H9 Only	H9 Only	H9 Only	ENSG00000144677	10217	CTDSPL	D0v20+D0v35 (DR)	1.15047	IPSC Only	IPSC Only	IPSC Only
ENSG00000242715	728591	CCDC169	D0v20+D0v35 (DR)	1.79675	H9 Only	H9 Only	H9 Only	ENSG00000044115	1495	CTNNA1	D0v20+D0v35 (DR)	1.267	IPSC Only	IPSC Only	IPSC Only
ENSG00000160124	131076	CCDC58	D0v20+D0v35 (DR)	1.10094	H9 Only	H9 Only	H9 Only	ENSG00000178585	56998	CTNNBIP1	D0v20+D0v35 (DR)	1.43198	IPSC Only	IPSC Only	IPSC Only
ENSG00000177352	64925	CCDC71	D0v20+D0v35 (DR)	2.5775	H9 Only	H9 Only	H9 Only	ENSG00000109861	1075	CTSC	D0v20+D0v35 (DR)	1.70451	Both	Both	Both
ENSG00000110104	79080	CCDC86	D0v20+D0v35 (DR)	0.781168	H9 Only	H9 Only	H9 Only	ENSG00000174080	8722	CTSF	D0v20+D0v35 (DR)	0.409062	IPSC Only	IPSC Only	IPSC Only
ENSG00000105321	26093	CCDC9	D0v20+D0v35 (DR)	1.60662	H9 Only	H9 Only	H9 Only	ENSG00000143387	1513	CTSK	D0v20+D0v35 (DR)	1.44029	IPSC Only	IPSC Only	IPSC Only
ENSG00000105248	55702	CCDC94	D0v20+D0v35 (DR)	0.449768	H9 Only	H9 Only	H9 Only	ENSG00000136943	1515	CTSV	D0v20+D0v35 (DR)	2.44308	Both	Both	Both
ENSG00000204536	54535	CCHCR1	D0v20+D0v35 (DR)	1.77698	H9 Only	H9 Only	H9 Only	ENSG00000138161	50624	CUZD1	D0v20+D0v35 (DR)	0.359782	Both	Both	Both
ENSG00000110148	887	CCKBR	D0v20+D0v35 (DR)	2.37937	H9 Only	H9 Only	H9 Only	ENSG00000166394	51700	CYB5R2	D0v20+D0v35 (DR)	1.09885	Both	Both	Both
ENSG00000101331	140706	CCM2L	D0v20+D0v35 (DR)	0.14568	Both	Both	Both	ENSG00000071967	79901	CYBRD1	D0v20+D0v35 (DR)	1.39958	IPSC Only	IPSC Only	IPSC Only
ENSG00000145386	890	CCNA2	D0v20+D0v35 (DR)	1.95515	Both	Both	Both	ENSG00000140459	1583	CYP11A1	D0v20+D0v35 (DR)	0.227526	Both	Both	Both
ENSG00000134057	891	CCNB1	D0v20+D0v35 (DR)	1.4917	Both	Both	Both	ENSG00000095596	1592	CYP26A1	D0v20+D0v35 (DR)	0.185678	Both	Both	Both
ENSG00000157456	9133	CCNB2	D0v20+D0v35 (DR)	1.89329	Both	Both	Both	ENSG00000187553	340665	CYP26C1	D0v20+D0v35 (DR)	0.00699536	IPSC Only	IPSC Only	IPSC Only
ENSG00000112237	892	CCNC	D0v20+D0v35 (DR)	0.867306	H9 Only	H9 Only	H9 Only	ENSG00000167600	29785	CYP2S1	D0v20+D0v35 (DR)	4.34443	Both	Both	Both
ENSG00000105173	898	CCNE1	D0v20+D0v35 (DR)	1.27065	H9 Only	H9 Only	H9 Only	ENSG00000170891	54360	CYTL1	D0v20+D0v35 (DR)	0.57299	IPSC Only	IPSC Only	IPSC Only
ENSG00000162063	899	CCNF	D0v20+D0v35 (DR)	0.979951	H9 Only	H9 Only	H9 Only	ENSG00000172965	112597	CYTOR	D0v20+D0v35 (DR)	6.07764	IPSC Only	IPSC Only	IPSC Only
ENSG00000135083	79616	CCNJL	D0v20+D0v35 (DR)	0.634177	H9 Only	H9 Only	H9 Only	ENSG00000222041	112597	CYTOR	D0v20+D0v35 (DR)	2.98992	IPSC Only	IPSC Only	IPSC Only
ENSG00000173992	9973	CCS	D0v20+D0v35 (DR)	3.4805	H9 Only	H9 Only	H9 Only	ENSG00000228592	266917	D21S2088E	D0v20+D0v35 (DR)	0.511005	Both	Both	Both
ENSG00000163468	7203	CCT3	D0v20+D0v35 (DR)	0.739243	H9 Only	H9 Only	H9 Only	ENSG00000092345	1618	DAZL	D0v20+D0v35 (DR)	0.322246	Both	Both	Both
ENSG00000135624	10574	CCT7	D0v20+D0v35 (DR)	0.831446	H9 Only	H9 Only	H9 Only	ENSG00000163257	54876	DCAF16	D0v20+D0v35 (DR)	1.05681	IPSC Only	IPSC Only	IPSC Only
ENSG00000177697	977	CD151	D0v20+D0v35 (DR)	1.4569	H9 Only	H9 Only	H9 Only	ENSG00000172795	167227	DCP2	D0v20+D0v35 (DR)	0.665869	Both	Both	Both
ENSG00000169217	10421	CD2BP2	D0v20+D0v35 (DR)	1.09206	H9 Only	H9 Only	H9 Only	ENSG00000134574	1643	DDB2	D0v20+D0v35 (DR)	2.61209	IPSC Only	IPSC Only	IPSC Only
ENSG00000167775	51293	CD320	D0v20+D0v35 (DR)	0.640501	H9 Only	H9 Only	H9 Only	ENSG00000145358	115265	DDIT4L	D0v20+D0v35 (DR)	1.67235	IPSC Only	IPSC Only	IPSC Only
ENSG00000117877	10849	CD3EAP	D0v20+D0v35 (DR)	1.24067	H9 Only	H9 Only	H9 Only	ENSG00000137628	55601	DDX60	D0v20+D0v35 (DR)	2.19522	IPSC Only	IPSC Only	IPSC Only
ENSG00000101017	958	CD40	D0v20+D0v35 (DR)	18.7408	Both	Both	Both	ENSG00000023892	50619	DEF6	D0v20+D0v35 (DR)	1.69325	IPSC Only	IPSC Only	IPSC Only
ENSG00000081377	8555	CDC14B	D0v20+D0v35 (DR)	1.69895	Both	Both	Both	ENSG00000024526	55635	DEPDC1	D0v20+D0v35 (DR)	1.36787	Both	Both	Both
ENSG00000117399	991	CDC20	D0v20+D0v35 (DR)	2.78677	H9 Only	H9 Only	H9 Only	ENSG00000166153	120863	DEPDC4	D0v20+D0v35 (DR)	0.636852	IPSC Only	IPSC Only	IPSC Only
ENSG00000164045	993	CDC25A	D0v20+D0v35 (DR)	0.501442	H9 Only	H9 Only	H9 Only	ENSG00000121644	51029	DESI2	D0v20+D0v35 (DR)	1.08675	Both	Both	Both
ENSG00000158402	995	CDC25C	D0v20+D0v35 (DR)	2.10387	H9 Only	H9 Only	H9 Only	ENSG00000160049	1676	DFFA	D0v20+D0v35 (DR)	1.03623	IPSC Only	IPSC Only	IPSC Only
ENSG00000099804	997	CDC34	D0v20+D0v35 (DR)	1.16539	H9 Only	H9 Only	H9 Only	ENSG00000065357	1606	DGKA	D0v20+D0v35 (DR)	1.13039	IPSC Only	IPSC Only	IPSC Only
ENSG00000105401	11140	CDC37	D0v20+D0v35 (DR)	1.16702	H9 Only	H9 Only	H9 Only	ENSG00000274588	139189	DGKK	D0v20+D0v35 (DR)	2.93289	Both	Both	Both
ENSG00000171219	55561	CDC42BPG	D0v20+D0v35 (DR)	3.04509	Both	Both	Both	ENSG00000104808	27294	DHDH	D0v20+D0v35 (DR)	1.5745	IPSC Only	IPSC Only	IPSC Only
ENSG00000093009	8318	CDC45	D0v20+D0v35 (DR)	3.68343	H9 Only	H9 Only	H9 Only	ENSG00000100867	10202	DHRS2	D0v20+D0v35 (DR)	3.1127	Both	Both	Both
ENSG00000094804	990	CDC6	D0v20+D0v35 (DR)	1.68599	H9 Only	H9 Only	H9 Only	ENSG00000157326	10901	DHRS4	D0v20+D0v35 (DR)	0.920046	Both	Both	Both
ENSG00000184661	157313	CDCA2	D0v20+D0v35 (DR)	2.25929	Both	Both	Both	ENSG00000139734	81624	DIAPH3	D0v20+D0v35 (DR)	2.05094	IPSC Only	IPSC Only	IPSC Only
ENSG00000111665	83461	CDCA3	D0v20+D0v35 (DR)	2.0651	H9 Only	H9 Only	H9 Only	ENSG00000126787	9787	DLGAP5	D0v20+D0v35 (DR)	2.01777	Both	Both	Both
ENSG00000170779	55038	CDCA4	D0v20+D0v35 (DR)	1.85512	H9 Only	H9 Only	H9 Only	ENSG00000185559	8788	DLK1	D0v20+D0v35 (DR)	2.12034	IPSC Only	IPSC Only	IPSC Only
ENSG00000146670	113130	CDCA5	D0v20+D0v35 (DR)	2.64647	H9 Only	H9 Only	H9 Only	ENSG00000105880	1749	DLX5	D0v20+D0v35 (DR)	10.4775	IPSC Only	IPSC Only	IPSC Only
ENSG00000144354	83879	CDCA7	D0v20+D0v35 (DR)	1.37803	H9 Only	H9 Only	H9 Only	ENSG00000006377	1750	DLX6	D0v20+D0v35 (DR)	0.577517	IPSC Only	IPSC Only	IPSC Only
ENSG00000164649	55536	CDCA7L	D0v20+D0v35 (DR)	1.4088	H9 Only	H9 Only	H9 Only	ENSG00000161249	93099	DMKN	D0v20+D0v35 (DR)	0.538269	Both	Both	Both
ENSG00000134690	55143	CDCA8	D0v20+D0v35 (DR)	2.47728	H9 Only	H9 Only	H9 Only	ENSG00000176399	63951	DMRTA1	D0v20+D0v35 (DR)	0.21856	IPSC Only	IPSC Only	IPSC Only
ENSG00000039068	999	CDH1	D0v20+D0v35 (DR)	2.39035	Both	Both	Both	ENSG00000158486	55567	DNAH3	D0v20+D0v35 (DR)	0.118316	IPSC Only	IPSC Only	IPSC Only
ENSG00000139880	64403	CDH24	D0v20+D0v35 (DR)	1.60144	H9 Only	H9 Only	H9 Only	ENSG00000105612	1777	DNASE2	D0v20+D0v35 (DR)	0.916824	IPSC Only	IPSC Only	IPSC Only
ENSG00000062038	1001	CDH3	D0v20+D0v35 (DR)	2.42433	Both	Both	Both	ENSG00000179532	144132	DNHD1	D0v20+D0v35 (DR)	1.80451	IPSC Only	IPSC Only	IPSC Only
ENSG00000113100	1007	CDH9	D0v20+D0v35 (DR)	0.941187	H9 Only	H9 Only	H9 Only	ENSG00000230630	100628315	DNM3OS	D0v20+D0v35 (DR)	1.42852	IPSC Only	IPSC Only	IPSC Only
ENSG00000089486	29965	CDIP1	D0v20+D0v35 (DR)	1.08634	H9 Only	H9 Only	H9 Only	ENSG00000107554	23268	DNMBP	D0v20+D0v35 (DR)	1.79359	IPSC Only	IPSC Only	IPSC Only
ENSG00000102225	5127	CDK16	D0v20+D0v35 (DR)	1.14565	H9 Only	H9 Only	H9 Only	ENSG00000088305	1789	DNMT3B	D0v20+D0v35 (DR)	0.655222	Both	Both	Both
ENSG00000117266	5129	CDK18	D0v20+D0v35 (DR)	2.35147	Both	Both	Both	ENSG00000134516	1794	DOCK2	D0v20+D0v35 (DR)	1.27204	Both	Both	Both
ENSG00000111328	8099	CDK2AP1	D0v20+D0v35 (DR)	0.576186	H9 Only	H9 Only	H9 Only	ENSG00000147459	80005	DOCK5	D0v20+D0v35 (DR)	0.888164	Both	Both	Both
ENSG00000167797	10263	CDK2AP2	D0v20+D0v35 (DR)	1.21397	H9 Only	H9 Only	H9 Only	ENSG00000141096	64180	DPEP3	D0v20+D0v35 (DR)	0.509099	Both	Both	Both
ENSG00000135446	1019	CDK4	D0v20+D0v35 (DR)	1.71617	H9 Only	H9 Only	H9 Only	ENSG00000163530	151871	DPPA2	D0v20+D0v35 (DR)	3.79967	Both	Both	Both
ENSG00000134058	1022	CDK7	D0v20+D0v35 (DR)	1.03696	Both	Both	Both	ENSG00000187569	359787	DPPA3	D0v20+D0v35 (DR)	0.290067	Both	Both	Both
ENSG00000100526	1033	CDKN3	D0v20+D0v35 (DR)	2.22357	Both	Both	Both	ENSG00000121570	55211	DPPA4	D0v20+D0v35 (DR)	2.57913	Both	Both	Both
ENSG00000109089	30850	CDR2L	D0v20+D0v35 (DR)	0.879602	H9 Only	H9 Only	H9 Only	ENSG00000203909	340168	DPPA5	D0v20+D0v35 (DR)	1	IPSC Only	IPSC Only	IPSC Only
ENSG00000167513	81620	CDT1	D0v20+D0v35 (DR)	2.96853	H9 Only	H9 Only	H9 Only	ENSG00000136982	79075	DSCC1	D0v20+D0v35 (DR)	1.78224	Both	Both	Both
ENSG00000153046	9425	CDYL	D0v20+D0v35 (DR)	1.54924	H9 Only	H9 Only	H9 Only	ENSG00000157538	10311	DSCR3	D0v20+D0v35 (DR)	0.971349	IPSC Only	IPSC Only	IPSC Only
ENSG00000115816	10153	CEBPZ	D0v20+D0v35 (DR)	0.592117	H9 Only	H9 Only	H9 Only	ENSG00000046604	1829	DSG2	D0v20+D0v35 (DR)	0.74063	IPSC Only	IPSC Only	IPSC Only
ENSG00000099954	27443	CECR2	D0v20+D0v35 (DR)	0.392679	H9 Only	H9 Only	H9 Only	ENSG00000091073	113878	DTX2	D0v20+D0v35 (DR)	1.73585	IPSC Only	IPSC Only	IPSC Only
ENSG00000115163	1058	CENPA	D0v20+D0v35 (DR)	2.5786	Both	Both	Both	ENSG00000139318	1848	DUSP6	D0v20+D0v35 (DR)	1.69717	IPSC Only	IPSC Only	IPSC Only
ENSG00000125817	1059	CENPB	D0v20+D0v35 (DR)	1.36501	H9 Only	H9 Only	H9 Only	ENSG00000282757	100033411	DUXB	D0v20+D0v35 (DR)	1	IPSC Only	IPSC Only	IPSC Only
ENSG00000138778	1062	CENPE	D0v20+D0v35 (DR)	1.87562	Both	Both	Both	ENSG00000123179	84650	EBPL	D0v20+D0v35 (DR)	0.993589	Both	Both	Both
ENSG00000117724	1063	CENPF	D0v20+D0v35 (DR)	1.98097	H9 Only	H9 Only	H9 Only	ENSG00000244280	347694	ECEL1P2	D0v20+D0v35 (DR)	0.867351	Both	Both	Both
ENSG00000153044	64946	CENPH	D0v20+D0v35 (DR)	1.21239	Both	Both	Both	ENSG00000121310	55268	ECHDC2	D0v20+D0v35 (DR)	1.13395	IPSC Only	IPSC Only	IPSC Only
ENSG00000100162	79019	CENPM	D0v20+D0v35 (DR)	6.48278	H9 Only	H9 Only	H9 Only	ENSG00000198721	10455	ECI2	D0v20+D0v35 (DR)	0.904569	Both	Both	Both
ENSG00000166451	55839	CENPN	D0v20+D0v35 (DR)	1.73645	H9 Only	H9 Only	H9 Only	ENSG00000114346	1894	ECT2	D0v20+D0v35 (DR)	1.3807	Both	Both	Both
ENSG00000138092	79172	CENPO	D0v20+D0v35 (DR)	1.27866	H9 Only	H9 Only	H9 Only	ENSG00000158813	1896	EDA	D0v20+D0v35 (DR)	2.14082	IPSC Only	IPSC Only	IPSC Only
ENSG00000031691	55166	CENPQ	D0v20+D0v35 (DR)	1.38606	H9 Only	H9 Only	H9 Only	ENSG00000115468	80303	EFHD1	D0v20+D0v35 (DR)	3.71987	IPSC Only	IPSC Only	IPSC Only
ENSG00000151725	79682	CENPU	D0v20+D0v35 (DR)	1.16286	Both	Both	Both	ENSG00000138798	1950	EGF	D0v20+D0v35 (DR)	1.62932	IPSC Only	IPSC Only	IPSC Only
ENSG00000203760	387103	CENPW	D0v20+D0v35 (DR)	1.52477	Both	Both	Both	ENSG00000103966	30844	EHD4	D0v20+D0v35 (DR)	1.61783	IPSC Only	IPSC Only	IPSC Only
ENSG00000169689	201254	CENPX	D0v20+D0v35 (DR)	0.582008	H9 Only	H9 Only	H9 Only	ENSG00000055332	5610	EIF2AK2	D0v20+D0v35 (DR)	0.820034	IPSC Only	IPSC Only	IPSC Only
ENSG00000141577	22994	CEP131	D0v20+D0v35 (DR)	5.14636	H9 Only	H9 Only	H9 Only	ENSG00000128829	440275	EIF2AK4	D0v20+D0v35 (DR)	1.25512	Both	Both	Both
ENSG00000099814	283638	CEP170B	D0v20+D0v35 (DR)	0.49356	H9 Only	H9 Only	H9 Only	ENSG00000163577	56648	EIF5A2	D0v20+D0v35 (DR)	2.20292	IPSC Only	IPSC Only	IPSC Only
ENSG00000138180	55165	CEP55	D0v20+D0v35 (DR)	2.39827	H9 Only	H9 Only	H9 Only	ENSG00000135374	2001	ELF5	D0v20+D0v35 (DR)	2.24595	IPSC Only	IPSC Only	IPSC Only
ENSG00000112877	55722	CEP72	D0v20+D0v35 (DR)	1.03809	H9 Only	H9 Only	H9 Only	ENSG00000111145	2004	ELK3	D0v20+D0v35 (DR)	1.17006	IPSC Only	IPSC Only	IPSC Only
ENSG00000130695	64793	CEP85	D0v20+D0v35 (DR)	1.29051	H9 Only	H9 Only	H9 Only	ENSG00000158711	2005	ELK4	D0v20+D0v35 (DR)	0.943843	IPSC Only	IPSC Only	IPSC Only
ENSG00000090661	79603	CERS4	D0v20+D0v35 (DR)	1.52354	Both	Both	Both	ENSG00000164181	79993	ELOVL7	D0v20+D0v35 (DR)	0.582406	IPSC Only	IPSC Only	IPSC Only
ENSG00000164430	115004	CGAS	D0v20+D0v35 (DR)	2.9512	Both	Both	Both	ENSG00000231752	647121	EMBP1	D0v20+D0v35 (DR)	0.510395	IPSC Only	IPSC Only	IPSC Only
ENSG00000143375	57530	CGN	D0v20+D0v35 (DR)	1.46612	Both	Both	Both	ENSG00000154920	146956	EME1	D0v20+D0v35 (DR)	2.52097	IPSC Only	IPSC Only	IPSC Only
ENSG00000128849	84952	CGNL1	D0v20+D0v35 (DR)	5.33264	Both	Both	Both	ENSG00000125746	24139	EML2	D0v20+D0v35 (DR)	2.60578	IPSC Only	IPSC Only	IPSC Only
ENSG00000128965	79094	CHAC1	D0v20+D0v35 (DR)	0.508749	H9 Only	H9 Only	H9 Only	ENSG00000143924	27436	EML4	D0v20+D0v35 (DR)	1.12285	IPSC Only	IPSC Only	IPSC Only
ENSG00000167670	10036	CHAF1A	D0v20+D0v35 (DR)	1.30561	H9 Only	H9 Only	H9 Only	ENSG00000142227	2014	EMP3	D0v20+D0v35 (DR)	4.98257	IPSC Only	IPSC Only	IPSC Only
ENSG00000159259	8208	CHAF1B	D0v20+D0v35 (DR)	1.90979	H9 Only	H9 Only	H9 Only	ENSG00000197594	5167	ENPP1	D0v20+D0v35 (DR)	1.37793	Both	Both	Both
ENSG00000250479	400916	CHCHD10	D0v20+D0v35 (DR)	1.80471	H9 Only	H9 Only	H9 Only	ENSG00000112796	59084	ENPP5	D0v20+D0v35 (DR)	0.311914	IPSC Only	IPSC Only	IPSC Only
ENSG00000106554	54927	CHCHD3	D0v20+D0v35 (DR)	1.02237	H9 Only	H9 Only	H9 Only	ENSG00000138185	953	ENTPD1	D0v20+D0v35 (DR)	1.29636	IPSC Only	IPSC Only	IPSC Only
ENSG00000159685	84303	CHCHD6	D0v20+D0v35 (DR)	1.3997	H9 Only	H9 Only	H9 Only	ENSG00000163378	285203	EOGT	D0v20+D0v35 (DR)	1.22189	IPSC Only	IPSC Only	IPSC Only
ENSG00000016391	55349	CHDH	D0v20+D0v35 (DR)	1.83296	H9 Only	H9 Only	H9 Only	ENSG00000095203	54566	EPB41L4B	D0v20+D0v35 (DR)	0.873512	IPSC Only	IPSC Only	IPSC Only
ENSG00000149554	1111	CHEK1	D0v20+D0v35 (DR)	2.0856	H9 Only	H9 Only	H9 Only	ENSG00000146904	2041	EPHA1	D0v20+D0v35 (DR)	0.703124	Both	Both	Both
ENSG00000183765	11200	CHEK2	D0v20+D0v35 (DR)	5.30777	Both	Both	Both	ENSG00000229153	285965	EPHA1-AS1	D0v20+D0v35 (DR)	2.02624	Both	Both	Both
ENSG00000177830	66005	CHID1	D0v20+D0v35 (DR)	2.0997	H9 Only	H9 Only	H9 Only	ENSG00000116106	2043	EPHA4	D0v20+D0v35 (DR)	1.42609	IPSC Only	IPSC Only	IPSC Only
ENSG00000131165	5119	CHMP1A	D0v20+D0v35 (DR)	0.765137	H9 Only	H9 Only	H9 Only	ENSG00000105131	79852	EPHX3	D0v20+D0v35 (DR)	0.655352	Both	Both	Both
ENSG00000176108	79643	CHMP6	D0v20+D0v35 (DR)	0.52258	H9 Only	H9 Only	H9 Only	ENSG00000187266	2057	EPOR	D0v20+D0v35 (DR)	1.28783	IPSC Only	IPSC Only	IPSC Only
ENSG00000140835	10164	CHST4	D0v20+D0v35 (DR)	1	Both	Both	Both	ENSG00000141736	2064	ERBB2	D0v20+D0v35 (DR)	4.2596	Both	Both	Both
ENSG00000183196	4166	CHST6	D0v20+D0v35 (DR)	1.68076	Both	Both	Both	ENSG00000065361	2065	ERBB3	D0v20+D0v35 (DR)	0.736673	Both	Both	Both
ENSG00000147119	56548	CHST7	D0v20+D0v35 (DR)	1.9673	Both	Both	Both	ENSG00000186871	54821	ERCC6L	D0v20+D0v35 (DR)	2.7513	Both	Both	Both
ENSG00000127586	63922	CHTF18	D0v20+D0v35 (DR)	1.59599	H9 Only	H9 Only	H9 Only	ENSG00000157554	2078	ERG	D0v20+D0v35 (DR)	0.300324	IPSC Only	IPSC Only	IPSC Only
ENSG00000168802	54921	CHTF8	D0v20+D0v35 (DR)	0.957821	H9 Only	H9 Only	H9 Only	ENSG00000139055	121506	ERP27	D0v20+D0v35 (DR)	2.70482	IPSC Only	IPSC Only	IPSC Only
ENSG00000159208	148523	CIART	D0v20+D0v35 (DR)	1.52783	H9 Only	H9 Only	H9 Only	ENSG00000226887	100288413	ERVMER34-1	D0v20+D0v35 (DR)	0.696866	Both	Both	Both
ENSG00000136425	10518	CIB2	D0v20+D0v35 (DR)	0.628584	H9 Only	H9 Only	H9 Only	ENSG00000265992	790952	ESRG	D0v20+D0v35 (DR)	0.509249	Both	Both	Both
ENSG00000163507	57650	CIP2A	D0v20+D0v35 (DR)	1.94691	H9 Only	H9 Only	H9 Only	ENSG00000104413	54845	ESRP1	D0v20+D0v35 (DR)	0.234061	Both	Both	Both
ENSG00000122966	11113	CIT	D0v20+D0v35 (DR)	4.40332	H9 Only	H9 Only	H9 Only	ENSG00000103067	80004	ESRP2	D0v20+D0v35 (DR)	1.04112	Both	Both	Both
ENSG00000164442	10370	CITED2	D0v20+D0v35 (DR)	0.853627	Both	Both	Both	ENSG00000158220	83850	ESYT3	D0v20+D0v35 (DR)	0.177895	Both	Both	Both
ENSG00000169607	150468	CKAP2L	D0v20+D0v35 (DR)	2.10463	H9 Only	H9 Only	H9 Only	ENSG00000006468	2115	ETV1	D0v20+D0v35 (DR)	0.941895	IPSC Only	IPSC Only	IPSC Only
ENSG00000166165	1152	CKB	D0v20+D0v35 (DR)	0.601034	H9 Only	H9 Only	H9 Only	ENSG00000175832	2118	ETV4	D0v20+D0v35 (DR)	1.77105	Both	Both	Both
ENSG00000223572	548596	CKMT1A	D0v20+D0v35 (DR)	1.27858	H9 Only	H9 Only	H9 Only	ENSG00000244405	2119	ETV5	D0v20+D0v35 (DR)	1.21596	IPSC Only	IPSC Only	IPSC Only
ENSG00000173207	1163	CKS1B	D0v20+D0v35 (DR)	1.831	Both	Both	Both	ENSG00000158769	50848	F11R	D0v20+D0v35 (DR)	0.397884	Both	Both	Both
ENSG00000123975	1164	CKS2	D0v20+D0v35 (DR)	1.74162	Both	Both	Both	ENSG00000164251	2150	F2RL1	D0v20+D0v35 (DR)	1.54771	IPSC Only	IPSC Only	IPSC Only
ENSG00000103249	1186	CLCN7	D0v20+D0v35 (DR)	2.30177	H9 Only	H9 Only	H9 Only	ENSG00000144199	151313	FAHD2B	D0v20+D0v35 (DR)	1.86901	IPSC Only	IPSC Only	IPSC Only
ENSG00000134873	9071	CLDN10	D0v20+D0v35 (DR)	1.31236	Both	Both	Both	ENSG00000177096	150368	FAM109B	D0v20+D0v35 (DR)	0.72978	Both	Both	Both
ENSG00000164007	149461	CLDN19	D0v20+D0v35 (DR)	1.57779	Both	Both	Both	ENSG00000184731	642273	FAM110C	D0v20+D0v35 (DR)	0.394496	IPSC Only	IPSC Only	IPSC Only
ENSG00000184697	9074	CLDN6	D0v20+D0v35 (DR)	1.10536	Both	Both	Both	ENSG00000166801	63901	FAM111A	D0v20+D0v35 (DR)	0.828242	IPSC Only	IPSC Only	IPSC Only
ENSG00000181885	1366	CLDN7	D0v20+D0v35 (DR)	2.87386	Both	Both	Both	ENSG00000245571	101927204	FAM111A-DT	D0v20+D0v35 (DR)	0.147577	IPSC Only	IPSC Only	IPSC Only
ENSG00000213719	1192	CLIC1	D0v20+D0v35 (DR)	2.35571	H9 Only	H9 Only	H9 Only	ENSG00000197712	92689	FAM114A1	D0v20+D0v35 (DR)	1.05867	IPSC Only	IPSC Only	IPSC Only
ENSG00000128973	54982	CLN6	D0v20+D0v35 (DR)	2.54437	H9 Only	H9 Only	H9 Only	ENSG00000156504	159090	FAM122B	D0v20+D0v35 (DR)	1.06283	IPSC Only	IPSC Only	IPSC Only
ENSG00000162129	81570	CLPB	D0v20+D0v35 (DR)	0.846606	H9 Only	H9 Only	H9 Only	ENSG00000124019	79843	FAM124B	D0v20+D0v35 (DR)	0.857408	IPSC Only	IPSC Only	IPSC Only
ENSG00000125656	8192	CLPP	D0v20+D0v35 (DR)	0.738849	H9 Only	H9 Only	H9 Only	ENSG00000164142	729830	FAM160A1	D0v20+D0v35 (DR)	0.427307	Both	Both	Both
ENSG00000104853	1209	CLPTM1	D0v20+D0v35 (DR)	1.60637	H9 Only	H9 Only	H9 Only	ENSG00000104059	23359	FAM189A1	D0v20+D0v35 (DR)	1.57767	IPSC Only	IPSC Only	IPSC Only
ENSG00000092853	63967	CLSPN	D0v20+D0v35 (DR)	1.13642	H9 Only	H9 Only	H9 Only	ENSG00000135063	9413	FAM189A2	D0v20+D0v35 (DR)	1.99782	Both	Both	Both
ENSG00000070371	8218	CLTCL1	D0v20+D0v35 (DR)	1.80665	H9 Only	H9 Only	H9 Only	ENSG00000144649	729085	FAM198A	D0v20+D0v35 (DR)	0.821432	IPSC Only	IPSC Only	IPSC Only
ENSG00000120885	1191	CLU	D0v20+D0v35 (DR)	11.0671	Both	Both	Both	ENSG00000158246	115572	FAM46B	D0v20+D0v35 (DR)	7.14467	Both	Both	Both
ENSG00000132361	23277	CLUH	D0v20+D0v35 (DR)	2.84854	H9 Only	H9 Only	H9 Only	ENSG00000187773	125704	FAM69C	D0v20+D0v35 (DR)	1.57994	IPSC Only	IPSC Only	IPSC Only
ENSG00000133313	55748	CNDP2	D0v20+D0v35 (DR)	0.625123	H9 Only	H9 Only	H9 Only	ENSG00000142530	112703	FAM71E1	D0v20+D0v35 (DR)	2.01202	Both	Both	Both
ENSG00000136110	11061	CNMD	D0v20+D0v35 (DR)	0.232632	Both	Both	Both	ENSG00000135248	84691	FAM71F1	D0v20+D0v35 (DR)	0.412441	Both	Both	Both
ENSG00000130176	1264	CNN1	D0v20+D0v35 (DR)	21.7174	Both	Both	Both	ENSG00000188610	653820	FAM72B	D0v20+D0v35 (DR)	2.88395	Both	Both	Both
ENSG00000064666	1265	CNN2	D0v20+D0v35 (DR)	1.40591	H9 Only	H9 Only	H9 Only	ENSG00000196550	554282	FAM72C	D0v20+D0v35 (DR)	3.58722	Both	Both	Both
ENSG00000168763	26505	CNNM3	D0v20+D0v35 (DR)	1.29879	H9 Only	H9 Only	H9 Only	ENSG00000263513	554282	FAM72C	D0v20+D0v35 (DR)	2.66549	Both	Both	Both
ENSG00000158158	26504	CNNM4	D0v20+D0v35 (DR)	2.01019	H9 Only	H9 Only	H9 Only	ENSG00000215784	728833	FAM72D	D0v20+D0v35 (DR)	3.36345	Both	Both	Both
ENSG00000125107	23019	CNOT1	D0v20+D0v35 (DR)	1.26614	H9 Only	H9 Only	H9 Only	ENSG00000168143	222584	FAM83B	D0v20+D0v35 (DR)	0.319805	IPSC Only	IPSC Only	IPSC Only
ENSG00000137161	10695	CNPY3	D0v20+D0v35 (DR)	1.55914	H9 Only	H9 Only	H9 Only	ENSG00000133477	113828	FAM83F	D0v20+D0v35 (DR)	1.06368	Both	Both	Both
ENSG00000181924	51287	COA4	D0v20+D0v35 (DR)	1.07871	H9 Only	H9 Only	H9 Only	ENSG00000188522	644815	FAM83G	D0v20+D0v35 (DR)	2.50921	Both	Both	Both
ENSG00000068120	80347	COASY	D0v20+D0v35 (DR)	2.52404	H9 Only	H9 Only	H9 Only	ENSG00000180921	286077	FAM83H	D0v20+D0v35 (DR)	1.34682	Both	Both	Both
ENSG00000106078	23242	COBL	D0v20+D0v35 (DR)	2.58966	Both	Both	Both	ENSG00000064763	55711	FAR2	D0v20+D0v35 (DR)	0.852626	Both	Both	Both
ENSG00000182871	80781	COL18A1	D0v20+D0v35 (DR)	2.41043	H9 Only	H9 Only	H9 Only	ENSG00000026103	355	FAS	D0v20+D0v35 (DR)	1.78669	IPSC Only	IPSC Only	IPSC Only
ENSG00000112280	1297	COL9A1	D0v20+D0v35 (DR)	2.22051	H9 Only	H9 Only	H9 Only	ENSG00000086570	2196	FAT2	D0v20+D0v35 (DR)	0.39596	IPSC Only	IPSC Only	IPSC Only
ENSG00000140365	54939	COMMD4	D0v20+D0v35 (DR)	1.28235	H9 Only	H9 Only	H9 Only	ENSG00000170271	10826	FAXDC2	D0v20+D0v35 (DR)	1.4635	IPSC Only	IPSC Only	IPSC Only
ENSG00000170619	28991	COMMD5	D0v20+D0v35 (DR)	1.301	H9 Only	H9 Only	H9 Only	ENSG00000162458	54751	FBLIM1	D0v20+D0v35 (DR)	2.16779	IPSC Only	IPSC Only	IPSC Only
ENSG00000105669	11316	COPE	D0v20+D0v35 (DR)	0.72082	H9 Only	H9 Only	H9 Only	ENSG00000166147	2200	FBN1	D0v20+D0v35 (DR)	2.45143	IPSC Only	IPSC Only	IPSC Only
ENSG00000168090	10980	COPS6	D0v20+D0v35 (DR)	1.39207	H9 Only	H9 Only	H9 Only	ENSG00000165140	2203	FBP1	D0v20+D0v35 (DR)	0.678501	Both	Both	Both
ENSG00000163050	56997	COQ8A	D0v20+D0v35 (DR)	1.00896	H9 Only	H9 Only	H9 Only	ENSG00000116661	26232	FBXO2	D0v20+D0v35 (DR)	0.83694	Both	Both	Both
ENSG00000123815	79934	COQ8B	D0v20+D0v35 (DR)	0.938275	H9 Only	H9 Only	H9 Only	ENSG00000153832	130888	FBXO36	D0v20+D0v35 (DR)	1.01219	IPSC Only	IPSC Only	IPSC Only
ENSG00000172725	57175	CORO1B	D0v20+D0v35 (DR)	1.21732	H9 Only	H9 Only	H9 Only	ENSG00000112029	26271	FBXO5	D0v20+D0v35 (DR)	1.90757	Both	Both	Both
ENSG00000131143	1327	COX4I1	D0v20+D0v35 (DR)	1.10194	H9 Only	H9 Only	H9 Only	ENSG00000197948	89848	FCHSD1	D0v20+D0v35 (DR)	0.898311	IPSC Only	IPSC Only	IPSC Only
ENSG00000135940	1329	COX5B	D0v20+D0v35 (DR)	1.20014	H9 Only	H9 Only	H9 Only	ENSG00000143297	83416	FCRL5	D0v20+D0v35 (DR)	1.01028	IPSC Only	IPSC Only	IPSC Only
ENSG00000126267	1340	COX6B1	D0v20+D0v35 (DR)	1.56588	H9 Only	H9 Only	H9 Only	ENSG00000249715	90342	FER1L5	D0v20+D0v35 (DR)	0.455084	IPSC Only	IPSC Only	IPSC Only
ENSG00000176340	1351	COX8A	D0v20+D0v35 (DR)	1.18626	H9 Only	H9 Only	H9 Only	ENSG00000073712	10979	FERMT2	D0v20+D0v35 (DR)	1.77415	IPSC Only	IPSC Only	IPSC Only
ENSG00000071894	29894	CPSF1	D0v20+D0v35 (DR)	1.91574	H9 Only	H9 Only	H9 Only	ENSG00000182511	2242	FES	D0v20+D0v35 (DR)	6.00918	IPSC Only	IPSC Only	IPSC Only
ENSG00000160917	10898	CPSF4	D0v20+D0v35 (DR)	1.02998	H9 Only	H9 Only	H9 Only	ENSG00000128610	389549	FEZF1	D0v20+D0v35 (DR)	0.286279	Both	Both	Both
ENSG00000169169	126129	CPT1C	D0v20+D0v35 (DR)	0.987658	H9 Only	H9 Only	H9 Only	ENSG00000230316	154860	FEZF1-AS1	D0v20+D0v35 (DR)	0.438067	IPSC Only	IPSC Only	IPSC Only
ENSG00000224051	80772	CPTP	D0v20+D0v35 (DR)	0.633007	H9 Only	H9 Only	H9 Only	ENSG00000154783	152273	FGD5	D0v20+D0v35 (DR)	3.80309	IPSC Only	IPSC Only	IPSC Only
ENSG00000106066	54504	CPVL	D0v20+D0v35 (DR)	1.67013	H9 Only	H9 Only	H9 Only	ENSG00000226031	100129662	FGF13-AS1	D0v20+D0v35 (DR)	0.686249	IPSC Only	IPSC Only	IPSC Only
ENSG00000117322	1380	CR2	D0v20+D0v35 (DR)	0.833303	Both	Both	Both	ENSG00000138685	2247	FGF2	D0v20+D0v35 (DR)	0.948929	Both	Both	Both
ENSG00000148204	286204	CRB2	D0v20+D0v35 (DR)	2.84999	H9 Only	H9 Only	H9 Only	ENSG00000077782	2260	FGFR1	D0v20+D0v35 (DR)	3.77338	Both	Both	Both
ENSG00000146215	401262	CRIP3	D0v20+D0v35 (DR)	7.58623	Both	Both	Both	ENSG00000096060	2289	FKBP5	D0v20+D0v35 (DR)	1.57541	Both	Both	Both
ENSG00000176390	51379	CRLF3	D0v20+D0v35 (DR)	1.37889	Both	Both	Both	ENSG00000102755	2321	FLT1	D0v20+D0v35 (DR)	6.31291	Both	Both	Both
ENSG00000112297	202	CRYBG1	D0v20+D0v35 (DR)	1.77899	Both	Both	Both	ENSG00000198468	642946	FLVCR1-AS1	D0v20+D0v35 (DR)	0.678788	Both	Both	Both
ENSG00000176092	55057	CRYBG2	D0v20+D0v35 (DR)	3.05328	H9 Only	H9 Only	H9 Only	ENSG00000170608	3171	FOXA3	D0v20+D0v35 (DR)	0.282228	Both	Both	Both
ENSG00000121904	114784	CSMD2	D0v20+D0v35 (DR)	0.72134	H9 Only	H9 Only	H9 Only	ENSG00000160973	8928	FOXH1	D0v20+D0v35 (DR)	0.509579	Both	Both	Both
ENSG00000133275	1455	CSNK1G2	D0v20+D0v35 (DR)	0.883219	H9 Only	H9 Only	H9 Only	ENSG00000214336	344167	FOXI3	D0v20+D0v35 (DR)	0.814197	Both	Both	Both
ENSG00000101811	1478	CSTF2	D0v20+D0v35 (DR)	1.04085	H9 Only	H9 Only	H9 Only	ENSG00000139926	122786	FRMD6	D0v20+D0v35 (DR)	2.14453	IPSC Only	IPSC Only	IPSC Only
ENSG00000124092	140690	CTCFL	D0v20+D0v35 (DR)	3.6646	Both	Both	Both	ENSG00000134363	10468	FST	D0v20+D0v35 (DR)	3.4134	Both	Both	Both
ENSG00000119326	8727	CTNNAL1	D0v20+D0v35 (DR)	1.26313	H9 Only	H9 Only	H9 Only	ENSG00000163430	11167	FSTL1	D0v20+D0v35 (DR)	0.710697	IPSC Only	IPSC Only	IPSC Only
ENSG00000132792	56259	CTNNBL1	D0v20+D0v35 (DR)	0.842361	H9 Only	H9 Only	H9 Only	ENSG00000160282	10841	FTCD	D0v20+D0v35 (DR)	1.90979	IPSC Only	IPSC Only	IPSC Only
ENSG00000109861	1075	CTSC	D0v20+D0v35 (DR)	6.00795	Both	Both	Both	ENSG00000140564	5045	FURIN	D0v20+D0v35 (DR)	7.82618	IPSC Only	IPSC Only	IPSC Only
ENSG00000117984	1509	CTSD	D0v20+D0v35 (DR)	3.17484	H9 Only	H9 Only	H9 Only	ENSG00000089327	53827	FXYD5	D0v20+D0v35 (DR)	2.00493	Both	Both	Both
ENSG00000136943	1515	CTSV	D0v20+D0v35 (DR)	4.3057	Both	Both	Both	ENSG00000163251	7855	FZD5	D0v20+D0v35 (DR)	0.445667	Both	Both	Both
ENSG00000107874	79004	CUEDC2	D0v20+D0v35 (DR)	0.880343	H9 Only	H9 Only	H9 Only	ENSG00000177283	8325	FZD8	D0v20+D0v35 (DR)	0.850768	Both	Both	Both
ENSG00000112514	51596	CUTA	D0v20+D0v35 (DR)	0.90131	H9 Only	H9 Only	H9 Only	ENSG00000145907	10146	G3BP1	D0v20+D0v35 (DR)	1.14956	Both	Both	Both
ENSG00000138161	50624	CUZD1	D0v20+D0v35 (DR)	10.6552	Both	Both	Both	ENSG00000186297	2558	GABRA5	D0v20+D0v35 (DR)	2.01791	Both	Both	Both
ENSG00000095485	55280	CWF19L1	D0v20+D0v35 (DR)	0.872986	H9 Only	H9 Only	H9 Only	ENSG00000094755	2568	GABRP	D0v20+D0v35 (DR)	2.30386	IPSC Only	IPSC Only	IPSC Only
ENSG00000154832	30827	CXXC1	D0v20+D0v35 (DR)	0.741534	H9 Only	H9 Only	H9 Only	ENSG00000069482	51083	GAL	D0v20+D0v35 (DR)	3.51167	IPSC Only	IPSC Only	IPSC Only
ENSG00000114395	11068	CYB561D2	D0v20+D0v35 (DR)	1.02513	H9 Only	H9 Only	H9 Only	ENSG00000119514	79695	GALNT12	D0v20+D0v35 (DR)	0.417174	IPSC Only	IPSC Only	IPSC Only
ENSG00000166394	51700	CYB5R2	D0v20+D0v35 (DR)	3.60578	Both	Both	Both	ENSG00000139629	11226	GALNT6	D0v20+D0v35 (DR)	0.688584	Both	Both	Both
ENSG00000051523	1535	CYBA	D0v20+D0v35 (DR)	6.37602	H9 Only	H9 Only	H9 Only	ENSG00000266835	100505592	GAPLINC	D0v20+D0v35 (DR)	0.926229	IPSC Only	IPSC Only	IPSC Only
ENSG00000179091	1537	CYC1	D0v20+D0v35 (DR)	2.54601	H9 Only	H9 Only	H9 Only	ENSG00000159131	2618	GART	D0v20+D0v35 (DR)	1.18281	Both	Both	Both
ENSG00000187954	50626	CYHR1	D0v20+D0v35 (DR)	1.82664	H9 Only	H9 Only	H9 Only	ENSG00000139354	283431	GAS2L3	D0v20+D0v35 (DR)	1.78079	IPSC Only	IPSC Only	IPSC Only
ENSG00000140459	1583	CYP11A1	D0v20+D0v35 (DR)	0.254323	Both	Both	Both	ENSG00000148288	26301	GBGT1	D0v20+D0v35 (DR)	2.89741	IPSC Only	IPSC Only	IPSC Only
ENSG00000095596	1592	CYP26A1	D0v20+D0v35 (DR)	4.56467	Both	Both	Both	ENSG00000111846	2651	GCNT2	D0v20+D0v35 (DR)	0.56088	Both	Both	Both
ENSG00000167600	29785	CYP2S1	D0v20+D0v35 (DR)	8.84332	Both	Both	Both	ENSG00000131459	9945	GFPT2	D0v20+D0v35 (DR)	2.13219	Both	Both	Both
ENSG00000228592	266917	D21S2088E	D0v20+D0v35 (DR)	20.3138	Both	Both	Both	ENSG00000152661	2697	GJA1	D0v20+D0v35 (DR)	3.01972	Both	Both	Both
ENSG00000173402	1605	DAG1	D0v20+D0v35 (DR)	1.92503	H9 Only	H9 Only	H9 Only	ENSG00000166105	112937	GLB1L3	D0v20+D0v35 (DR)	1.35528	Both	Both	Both
ENSG00000164535	221955	DAGLB	D0v20+D0v35 (DR)	0.856932	H9 Only	H9 Only	H9 Only	ENSG00000173401	256710	GLIPR1L1	D0v20+D0v35 (DR)	5.48998	Both	Both	Both
ENSG00000226950	57291	DANCR	D0v20+D0v35 (DR)	0.530763	H9 Only	H9 Only	H9 Only	ENSG00000135423	27165	GLS2	D0v20+D0v35 (DR)	1.00679	Both	Both	Both
ENSG00000167657	1613	DAPK3	D0v20+D0v35 (DR)	1.61592	H9 Only	H9 Only	H9 Only	ENSG00000166840	92292	GLYATL1	D0v20+D0v35 (DR)	0.223758	Both	Both	Both
ENSG00000204209	1616	DAXX	D0v20+D0v35 (DR)	0.861368	H9 Only	H9 Only	H9 Only	ENSG00000196743	2760	GM2A	D0v20+D0v35 (DR)	1.07395	IPSC Only	IPSC Only	IPSC Only
ENSG00000071626	26528	DAZAP1	D0v20+D0v35 (DR)	1.42674	H9 Only	H9 Only	H9 Only	ENSG00000112699	2762	GMDS	D0v20+D0v35 (DR)	1.14578	IPSC Only	IPSC Only	IPSC Only
ENSG00000092345	1618	DAZL	D0v20+D0v35 (DR)	72.9053	Both	Both	Both	ENSG00000156049	9630	GNA14	D0v20+D0v35 (DR)	0.67455	IPSC Only	IPSC Only	IPSC Only
ENSG00000161692	80174	DBF4B	D0v20+D0v35 (DR)	1.40616	H9 Only	H9 Only	H9 Only	ENSG00000235590	149775	GNAS-AS1	D0v20+D0v35 (DR)	2.23306	Both	Both	Both
ENSG00000113758	1627	DBN1	D0v20+D0v35 (DR)	0.332222	H9 Only	H9 Only	H9 Only	ENSG00000114450	59345	GNB4	D0v20+D0v35 (DR)	2.77805	IPSC Only	IPSC Only	IPSC Only
ENSG00000003249	79007	DBNDD1	D0v20+D0v35 (DR)	0.251703	H9 Only	H9 Only	H9 Only	ENSG00000100522	64841	GNPNAT1	D0v20+D0v35 (DR)	1.7822	IPSC Only	IPSC Only	IPSC Only
ENSG00000100897	80344	DCAF11	D0v20+D0v35 (DR)	0.866502	H9 Only	H9 Only	H9 Only	ENSG00000159289	342096	GOLGA6A	D0v20+D0v35 (DR)	1.62737	IPSC Only	IPSC Only	IPSC Only
ENSG00000164934	25879	DCAF13	D0v20+D0v35 (DR)	0.825637	H9 Only	H9 Only	H9 Only	ENSG00000232653	643699	GOLGA8N	D0v20+D0v35 (DR)	0.541182	IPSC Only	IPSC Only	IPSC Only
ENSG00000132017	90379	DCAF15	D0v20+D0v35 (DR)	0.498112	H9 Only	H9 Only	H9 Only	ENSG00000159592	60313	GPBP1L1	D0v20+D0v35 (DR)	0.871019	IPSC Only	IPSC Only	IPSC Only
ENSG00000172795	167227	DCP2	D0v20+D0v35 (DR)	1.08166	Both	Both	Both	ENSG00000147257	2719	GPC3	D0v20+D0v35 (DR)	1.70052	IPSC Only	IPSC Only	IPSC Only
ENSG00000110063	28960	DCPS	D0v20+D0v35 (DR)	1.6869	H9 Only	H9 Only	H9 Only	ENSG00000076716	2239	GPC4	D0v20+D0v35 (DR)	4.15678	Both	Both	Both
ENSG00000179958	79077	DCTPP1	D0v20+D0v35 (DR)	0.598974	H9 Only	H9 Only	H9 Only	ENSG00000111231	51184	GPN3	D0v20+D0v35 (DR)	0.620646	IPSC Only	IPSC Only	IPSC Only
ENSG00000169738	51181	DCXR	D0v20+D0v35 (DR)	0.985049	H9 Only	H9 Only	H9 Only	ENSG00000187037	353345	GPR141	D0v20+D0v35 (DR)	0.189105	IPSC Only	IPSC Only	IPSC Only
ENSG00000165490	220042	DDIAS	D0v20+D0v35 (DR)	1.70849	H9 Only	H9 Only	H9 Only	ENSG00000101850	4935	GPR143	D0v20+D0v35 (DR)	0.886251	Both	Both	Both
ENSG00000244038	1650	DDOST	D0v20+D0v35 (DR)	2.05203	H9 Only	H9 Only	H9 Only	ENSG00000173890	26996	GPR160	D0v20+D0v35 (DR)	0.160611	Both	Both	Both
ENSG00000204580	780	DDR1	D0v20+D0v35 (DR)	2.53305	H9 Only	H9 Only	H9 Only	ENSG00000166073	11245	GPR176	D0v20+D0v35 (DR)	1.21407	Both	Both	Both
ENSG00000099977	1652	DDT	D0v20+D0v35 (DR)	1.04381	H9 Only	H9 Only	H9 Only	ENSG00000112218	81491	GPR63	D0v20+D0v35 (DR)	1.189	IPSC Only	IPSC Only	IPSC Only
ENSG00000013573	1663	DDX11	D0v20+D0v35 (DR)	1.51472	H9 Only	H9 Only	H9 Only	ENSG00000155269	27201	GPR78	D0v20+D0v35 (DR)	5.21886	IPSC Only	IPSC Only	IPSC Only
ENSG00000165732	9188	DDX21	D0v20+D0v35 (DR)	1.09319	H9 Only	H9 Only	H9 Only	ENSG00000138271	53836	GPR87	D0v20+D0v35 (DR)	0.623961	IPSC Only	IPSC Only	IPSC Only
ENSG00000174243	9416	DDX23	D0v20+D0v35 (DR)	1.31586	H9 Only	H9 Only	H9 Only	ENSG00000164294	493869	GPX8	D0v20+D0v35 (DR)	1.94221	IPSC Only	IPSC Only	IPSC Only
ENSG00000124228	55661	DDX27	D0v20+D0v35 (DR)	1.28659	H9 Only	H9 Only	H9 Only	ENSG00000178075	54762	GRAMD1C	D0v20+D0v35 (DR)	0.481537	IPSC Only	IPSC Only	IPSC Only
ENSG00000182810	55794	DDX28	D0v20+D0v35 (DR)	1.35547	H9 Only	H9 Only	H9 Only	ENSG00000155324	65983	GRAMD2B	D0v20+D0v35 (DR)	0.579485	IPSC Only	IPSC Only	IPSC Only
ENSG00000123136	10212	DDX39A	D0v20+D0v35 (DR)	1.0825	H9 Only	H9 Only	H9 Only	ENSG00000141738	2886	GRB7	D0v20+D0v35 (DR)	0.982394	Both	Both	Both
ENSG00000183258	51428	DDX41	D0v20+D0v35 (DR)	1.28765	H9 Only	H9 Only	H9 Only	ENSG00000083307	79977	GRHL2	D0v20+D0v35 (DR)	0.269605	Both	Both	Both
ENSG00000105671	54555	DDX49	D0v20+D0v35 (DR)	0.820083	H9 Only	H9 Only	H9 Only	ENSG00000158055	57822	GRHL3	D0v20+D0v35 (DR)	8.52549	IPSC Only	IPSC Only	IPSC Only
ENSG00000123064	79039	DDX54	D0v20+D0v35 (DR)	1.38023	H9 Only	H9 Only	H9 Only	ENSG00000152208	2895	GRID2	D0v20+D0v35 (DR)	2.50158	Both	Both	Both
ENSG00000177030	10522	DEAF1	D0v20+D0v35 (DR)	1.02572	H9 Only	H9 Only	H9 Only	ENSG00000105464	2906	GRIN2D	D0v20+D0v35 (DR)	21.2375	IPSC Only	IPSC Only	IPSC Only
ENSG00000160570	162989	DEDD2	D0v20+D0v35 (DR)	0.739055	H9 Only	H9 Only	H9 Only	ENSG00000124493	2914	GRM4	D0v20+D0v35 (DR)	1.5856	Both	Both	Both
ENSG00000024526	55635	DEPDC1	D0v20+D0v35 (DR)	2.44218	Both	Both	Both	ENSG00000126010	2925	GRPR	D0v20+D0v35 (DR)	0.773492	Both	Both	Both
ENSG00000035499	55789	DEPDC1B	D0v20+D0v35 (DR)	0.955967	H9 Only	H9 Only	H9 Only	ENSG00000139835	79774	GRTP1	D0v20+D0v35 (DR)	2.24715	Both	Both	Both
ENSG00000121644	51029	DESI2	D0v20+D0v35 (DR)	1.32049	Both	Both	Both	ENSG00000073605	55876	GSDMB	D0v20+D0v35 (DR)	0.669085	IPSC Only	IPSC Only	IPSC Only
ENSG00000185000	8694	DGAT1	D0v20+D0v35 (DR)	0.984293	H9 Only	H9 Only	H9 Only	ENSG00000134201	2949	GSTM5	D0v20+D0v35 (DR)	1.19048	IPSC Only	IPSC Only	IPSC Only
ENSG00000128185	85359	DGCR6L	D0v20+D0v35 (DR)	0.986593	H9 Only	H9 Only	H9 Only	ENSG00000148834	9446	GSTO1	D0v20+D0v35 (DR)	1.24416	IPSC Only	IPSC Only	IPSC Only
ENSG00000128191	54487	DGCR8	D0v20+D0v35 (DR)	1.06641	H9 Only	H9 Only	H9 Only	ENSG00000065621	119391	GSTO2	D0v20+D0v35 (DR)	1.25149	Both	Both	Both
ENSG00000274588	139189	DGKK	D0v20+D0v35 (DR)	3.82363	Both	Both	Both	ENSG00000048545	2978	GUCA1A	D0v20+D0v35 (DR)	0.86705	Both	Both	Both
ENSG00000149091	8525	DGKZ	D0v20+D0v35 (DR)	0.56005	H9 Only	H9 Only	H9 Only	ENSG00000112599	2979	GUCA1B	D0v20+D0v35 (DR)	1.46667	IPSC Only	IPSC Only	IPSC Only
ENSG00000172893	1717	DHCR7	D0v20+D0v35 (DR)	0.287383	H9 Only	H9 Only	H9 Only	ENSG00000144366	51454	GULP1	D0v20+D0v35 (DR)	1.7081	IPSC Only	IPSC Only	IPSC Only
ENSG00000228716	1719	DHFR	D0v20+D0v35 (DR)	0.852417	H9 Only	H9 Only	H9 Only	ENSG00000151233	283464	GXYLT1	D0v20+D0v35 (DR)	0.679904	IPSC Only	IPSC Only	IPSC Only
ENSG00000102967	1723	DHODH	D0v20+D0v35 (DR)	0.786333	H9 Only	H9 Only	H9 Only	ENSG00000188921	401494	HACD4	D0v20+D0v35 (DR)	0.985233	IPSC Only	IPSC Only	IPSC Only
ENSG00000278535	79154	DHRS11	D0v20+D0v35 (DR)	2.06791	H9 Only	H9 Only	H9 Only	ENSG00000145681	1404	HAPLN1	D0v20+D0v35 (DR)	0.471122	IPSC Only	IPSC Only	IPSC Only
ENSG00000100867	10202	DHRS2	D0v20+D0v35 (DR)	73.3438	Both	Both	Both	ENSG00000140511	145864	HAPLN3	D0v20+D0v35 (DR)	1.29061	Both	Both	Both
ENSG00000157326	10901	DHRS4	D0v20+D0v35 (DR)	4.95273	Both	Both	Both	ENSG00000103044	3038	HAS3	D0v20+D0v35 (DR)	2.91356	Both	Both	Both
ENSG00000187630	317749	DHRS4L2	D0v20+D0v35 (DR)	0.825816	H9 Only	H9 Only	H9 Only	ENSG00000147874	54801	HAUS6	D0v20+D0v35 (DR)	1.04186	IPSC Only	IPSC Only	IPSC Only
ENSG00000181192	55526	DHTKD1	D0v20+D0v35 (DR)	0.91956	H9 Only	H9 Only	H9 Only	ENSG00000206337	10866	HCP5	D0v20+D0v35 (DR)	1.10364	IPSC Only	IPSC Only	IPSC Only
ENSG00000132153	22907	DHX30	D0v20+D0v35 (DR)	0.867052	H9 Only	H9 Only	H9 Only	ENSG00000140287	3067	HDC	D0v20+D0v35 (DR)	0.210874	IPSC Only	IPSC Only	IPSC Only
ENSG00000005100	56919	DHX33	D0v20+D0v35 (DR)	0.935422	H9 Only	H9 Only	H9 Only	ENSG00000129493	25938	HEATR5A	D0v20+D0v35 (DR)	0.955139	IPSC Only	IPSC Only	IPSC Only
ENSG00000134815	9704	DHX34	D0v20+D0v35 (DR)	0.809099	H9 Only	H9 Only	H9 Only	ENSG00000127311	92797	HELB	D0v20+D0v35 (DR)	0.959258	IPSC Only	IPSC Only	IPSC Only
ENSG00000101452	60625	DHX35	D0v20+D0v35 (DR)	1.10336	H9 Only	H9 Only	H9 Only	ENSG00000119969	3070	HELLS	D0v20+D0v35 (DR)	1.8906	Both	Both	Both
ENSG00000150990	57647	DHX37	D0v20+D0v35 (DR)	1.34659	H9 Only	H9 Only	H9 Only	ENSG00000089472	9843	HEPH	D0v20+D0v35 (DR)	1.09733	IPSC Only	IPSC Only	IPSC Only
ENSG00000140829	9785	DHX38	D0v20+D0v35 (DR)	1.20575	H9 Only	H9 Only	H9 Only	ENSG00000138646	51191	HERC5	D0v20+D0v35 (DR)	1.25461	Both	Both	Both
ENSG00000130826	1736	DKC1	D0v20+D0v35 (DR)	0.763897	H9 Only	H9 Only	H9 Only	ENSG00000173673	390992	HES3	D0v20+D0v35 (DR)	0.509776	Both	Both	Both
ENSG00000126787	9787	DLGAP5	D0v20+D0v35 (DR)	2.12645	Both	Both	Both	ENSG00000163666	8820	HESX1	D0v20+D0v35 (DR)	0.656086	Both	Both	Both
ENSG00000119689	1743	DLST	D0v20+D0v35 (DR)	1.45814	H9 Only	H9 Only	H9 Only	ENSG00000049860	3074	HEXB	D0v20+D0v35 (DR)	0.684143	IPSC Only	IPSC Only	IPSC Only
ENSG00000105341	55101	DMAC2	D0v20+D0v35 (DR)	0.860267	H9 Only	H9 Only	H9 Only	ENSG00000010704	3077	HFE	D0v20+D0v35 (DR)	2.58162	IPSC Only	IPSC Only	IPSC Only
ENSG00000100206	11144	DMC1	D0v20+D0v35 (DR)	0.997208	H9 Only	H9 Only	H9 Only	ENSG00000197568	11147	HHLA3	D0v20+D0v35 (DR)	1.96164	IPSC Only	IPSC Only	IPSC Only
ENSG00000161249	93099	DMKN	D0v20+D0v35 (DR)	2.42705	Both	Both	Both	ENSG00000124440	64344	HIF3A	D0v20+D0v35 (DR)	2.84094	IPSC Only	IPSC Only	IPSC Only
ENSG00000138346	1763	DNA2	D0v20+D0v35 (DR)	0.859556	H9 Only	H9 Only	H9 Only	ENSG00000124610	3024	HIST1H1A	D0v20+D0v35 (DR)	3.10087	Both	Both	Both
ENSG00000164818	54919	DNAAF5	D0v20+D0v35 (DR)	2.22286	H9 Only	H9 Only	H9 Only	ENSG00000124575	3007	HIST1H1D	D0v20+D0v35 (DR)	3.20073	Both	Both	Both
ENSG00000007923	55735	DNAJC11	D0v20+D0v35 (DR)	0.929093	H9 Only	H9 Only	H9 Only	ENSG00000187475	3010	HIST1H1T	D0v20+D0v35 (DR)	2.59045	Both	Both	Both
ENSG00000104129	55192	DNAJC17	D0v20+D0v35 (DR)	1.18469	H9 Only	H9 Only	H9 Only	ENSG00000276410	3018	HIST1H2BB	D0v20+D0v35 (DR)	1.94771	Both	Both	Both
ENSG00000079805	1785	DNM2	D0v20+D0v35 (DR)	2.62332	H9 Only	H9 Only	H9 Only	ENSG00000274618	8361	HIST1H4F	D0v20+D0v35 (DR)	8.40907	IPSC Only	IPSC Only	IPSC Only
ENSG00000130816	1786	DNMT1	D0v20+D0v35 (DR)	1.30498	H9 Only	H9 Only	H9 Only	ENSG00000123485	55355	HJURP	D0v20+D0v35 (DR)	4.77092	Both	Both	Both
ENSG00000088305	1789	DNMT3B	D0v20+D0v35 (DR)	0.406744	Both	Both	Both	ENSG00000204257	3108	HLA-DMA	D0v20+D0v35 (DR)	0.418533	Both	Both	Both
ENSG00000101457	116092	DNTTIP1	D0v20+D0v35 (DR)	1.26007	H9 Only	H9 Only	H9 Only	ENSG00000242574	3109	HLA-DMB	D0v20+D0v35 (DR)	0.435304	IPSC Only	IPSC Only	IPSC Only
ENSG00000134516	1794	DOCK2	D0v20+D0v35 (DR)	1.48127	Both	Both	Both	ENSG00000204252	3111	HLA-DOA	D0v20+D0v35 (DR)	0.494834	Both	Both	Both
ENSG00000147459	80005	DOCK5	D0v20+D0v35 (DR)	3.15669	Both	Both	Both	ENSG00000224557	3116	HLA-DPB2	D0v20+D0v35 (DR)	1.29984	Both	Both	Both
ENSG00000130158	57572	DOCK6	D0v20+D0v35 (DR)	7.46144	H9 Only	H9 Only	H9 Only	ENSG00000204287	3122	HLA-DRA	D0v20+D0v35 (DR)	5.04142	Both	Both	Both
ENSG00000141096	64180	DPEP3	D0v20+D0v35 (DR)	1	Both	Both	Both	ENSG00000204592	3133	HLA-E	D0v20+D0v35 (DR)	1.67152	IPSC Only	IPSC Only	IPSC Only
ENSG00000133884	5977	DPF2	D0v20+D0v35 (DR)	1.19907	H9 Only	H9 Only	H9 Only	ENSG00000214922	285830	HLA-F-AS1	D0v20+D0v35 (DR)	1.09632	IPSC Only	IPSC Only	IPSC Only
ENSG00000132768	1802	DPH2	D0v20+D0v35 (DR)	0.71106	H9 Only	H9 Only	H9 Only	ENSG00000143341	83872	HMCN1	D0v20+D0v35 (DR)	1.35711	IPSC Only	IPSC Only	IPSC Only
ENSG00000148399	92715	DPH7	D0v20+D0v35 (DR)	1.05081	H9 Only	H9 Only	H9 Only	ENSG00000148357	256158	HMCN2	D0v20+D0v35 (DR)	7.03537	Both	Both	Both
ENSG00000254986	10072	DPP3	D0v20+D0v35 (DR)	0.602802	H9 Only	H9 Only	H9 Only	ENSG00000064961	10362	HMG20B	D0v20+D0v35 (DR)	1.51897	Both	Both	Both
ENSG00000163530	151871	DPPA2	D0v20+D0v35 (DR)	1.47995	Both	Both	Both	ENSG00000118418	9324	HMGN3	D0v20+D0v35 (DR)	1.0211	IPSC Only	IPSC Only	IPSC Only
ENSG00000187569	359787	DPPA3	D0v20+D0v35 (DR)	1	Both	Both	Both	ENSG00000072571	3161	HMMR	D0v20+D0v35 (DR)	0.986931	Both	Both	Both
ENSG00000121570	55211	DPPA4	D0v20+D0v35 (DR)	0.52514	Both	Both	Both	ENSG00000150540	3176	HNMT	D0v20+D0v35 (DR)	1.55774	IPSC Only	IPSC Only	IPSC Only
ENSG00000175550	10589	DRAP1	D0v20+D0v35 (DR)	1.1845	H9 Only	H9 Only	H9 Only	ENSG00000095066	29911	HOOK2	D0v20+D0v35 (DR)	2.1508	Both	Both	Both
ENSG00000108591	1819	DRG2	D0v20+D0v35 (DR)	2.50649	H9 Only	H9 Only	H9 Only	ENSG00000171476	84525	HOPX	D0v20+D0v35 (DR)	1.51274	IPSC Only	IPSC Only	IPSC Only
ENSG00000136982	79075	DSCC1	D0v20+D0v35 (DR)	1.366	Both	Both	Both	ENSG00000105707	3249	HPN	D0v20+D0v35 (DR)	3.61116	IPSC Only	IPSC Only	IPSC Only
ENSG00000149636	79980	DSN1	D0v20+D0v35 (DR)	2.11341	H9 Only	H9 Only	H9 Only	ENSG00000163755	84343	HPS3	D0v20+D0v35 (DR)	0.393455	IPSC Only	IPSC Only	IPSC Only
ENSG00000143476	51514	DTL	D0v20+D0v35 (DR)	1.94241	H9 Only	H9 Only	H9 Only	ENSG00000172987	60495	HPSE2	D0v20+D0v35 (DR)	0.756819	IPSC Only	IPSC Only	IPSC Only
ENSG00000169718	64118	DUS1L	D0v20+D0v35 (DR)	1.91153	H9 Only	H9 Only	H9 Only	ENSG00000130528	3270	HRC	D0v20+D0v35 (DR)	2.57242	IPSC Only	IPSC Only	IPSC Only
ENSG00000167264	54920	DUS2	D0v20+D0v35 (DR)	1.73765	H9 Only	H9 Only	H9 Only	ENSG00000113749	3274	HRH2	D0v20+D0v35 (DR)	2.03303	Both	Both	Both
ENSG00000141994	56931	DUS3L	D0v20+D0v35 (DR)	15.4442	H9 Only	H9 Only	H9 Only	ENSG00000087076	51171	HSD17B14	D0v20+D0v35 (DR)	4.72965	IPSC Only	IPSC Only	IPSC Only
ENSG00000111266	80824	DUSP16	D0v20+D0v35 (DR)	1.68811	H9 Only	H9 Only	H9 Only	ENSG00000132622	116835	HSPA12B	D0v20+D0v35 (DR)	0.982857	IPSC Only	IPSC Only	IPSC Only
ENSG00000158716	54935	DUSP23	D0v20+D0v35 (DR)	1.77362	H9 Only	H9 Only	H9 Only	ENSG00000126803	3306	HSPA2	D0v20+D0v35 (DR)	1.93713	Both	Both	Both
ENSG00000107404	1855	DVL1	D0v20+D0v35 (DR)	1.33973	H9 Only	H9 Only	H9 Only	ENSG00000109854	10553	HTATIP2	D0v20+D0v35 (DR)	0.616719	Both	Both	Both
ENSG00000204348	1797	DXO	D0v20+D0v35 (DR)	0.737413	H9 Only	H9 Only	H9 Only	ENSG00000179097	3355	HTR1F	D0v20+D0v35 (DR)	2.57226	IPSC Only	IPSC Only	IPSC Only
ENSG00000135636	8291	DYSF	D0v20+D0v35 (DR)	1.90971	H9 Only	H9 Only	H9 Only	ENSG00000148680	3363	HTR7	D0v20+D0v35 (DR)	0.886972	IPSC Only	IPSC Only	IPSC Only
ENSG00000101412	1869	E2F1	D0v20+D0v35 (DR)	3.68004	H9 Only	H9 Only	H9 Only	ENSG00000166033	5654	HTRA1	D0v20+D0v35 (DR)	1.89837	IPSC Only	IPSC Only	IPSC Only
ENSG00000007968	1870	E2F2	D0v20+D0v35 (DR)	2.34224	H9 Only	H9 Only	H9 Only	ENSG00000122986	84329	HVCN1	D0v20+D0v35 (DR)	1.10263	Both	Both	Both
ENSG00000205250	1874	E2F4	D0v20+D0v35 (DR)	1.27641	H9 Only	H9 Only	H9 Only	ENSG00000090339	3383	ICAM1	D0v20+D0v35 (DR)	7.17278	IPSC Only	IPSC Only	IPSC Only
ENSG00000129173	79733	E2F8	D0v20+D0v35 (DR)	1.30489	H9 Only	H9 Only	H9 Only	ENSG00000116237	23463	ICMT	D0v20+D0v35 (DR)	1.15824	Both	Both	Both
ENSG00000167967	1877	E4F1	D0v20+D0v35 (DR)	1.60246	H9 Only	H9 Only	H9 Only	ENSG00000131203	3620	IDO1	D0v20+D0v35 (DR)	0.0731684	Both	Both	Both
ENSG00000145088	55840	EAF2	D0v20+D0v35 (DR)	2.4974	H9 Only	H9 Only	H9 Only	ENSG00000160888	9592	IER2	D0v20+D0v35 (DR)	1.88605	Both	Both	Both
ENSG00000103356	124454	EARS2	D0v20+D0v35 (DR)	1.56735	H9 Only	H9 Only	H9 Only	ENSG00000137331	8870	IER3	D0v20+D0v35 (DR)	1.27718	IPSC Only	IPSC Only	IPSC Only
ENSG00000117395	10969	EBNA1BP2	D0v20+D0v35 (DR)	0.889837	H9 Only	H9 Only	H9 Only	ENSG00000163565	3428	IFI16	D0v20+D0v35 (DR)	0.91229	IPSC Only	IPSC Only	IPSC Only
ENSG00000147155	10682	EBP	D0v20+D0v35 (DR)	0.534388	H9 Only	H9 Only	H9 Only	ENSG00000137959	10964	IFI44L	D0v20+D0v35 (DR)	1.75416	IPSC Only	IPSC Only	IPSC Only
ENSG00000123179	84650	EBPL	D0v20+D0v35 (DR)	1.42965	Both	Both	Both	ENSG00000185885	8519	IFITM1	D0v20+D0v35 (DR)	16.265	IPSC Only	IPSC Only	IPSC Only
ENSG00000145194	9718	ECE2	D0v20+D0v35 (DR)	1.59916	H9 Only	H9 Only	H9 Only	ENSG00000185201	10581	IFITM2	D0v20+D0v35 (DR)	9.79118	IPSC Only	IPSC Only	IPSC Only
ENSG00000171551	9427	ECEL1	D0v20+D0v35 (DR)	0.508449	H9 Only	H9 Only	H9 Only	ENSG00000185436	163702	IFNLR1	D0v20+D0v35 (DR)	1.47837	Both	Both	Both
ENSG00000244280	347694	ECEL1P2	D0v20+D0v35 (DR)	1	Both	Both	Both	ENSG00000136231	10643	IGF2BP3	D0v20+D0v35 (DR)	0.896971	Both	Both	Both
ENSG00000167969	1632	ECI1	D0v20+D0v35 (DR)	1.19806	H9 Only	H9 Only	H9 Only	ENSG00000141753	3487	IGFBP4	D0v20+D0v35 (DR)	5.20973	IPSC Only	IPSC Only	IPSC Only
ENSG00000198721	10455	ECI2	D0v20+D0v35 (DR)	1.82764	Both	Both	Both	ENSG00000147255	3547	IGSF1	D0v20+D0v35 (DR)	0.282261	Both	Both	Both
ENSG00000130159	51295	ECSIT	D0v20+D0v35 (DR)	1.5431	H9 Only	H9 Only	H9 Only	ENSG00000183067	150084	IGSF5	D0v20+D0v35 (DR)	1.13581	IPSC Only	IPSC Only	IPSC Only
ENSG00000114346	1894	ECT2	D0v20+D0v35 (DR)	1.80807	Both	Both	Both	ENSG00000263528	9641	IKBKE	D0v20+D0v35 (DR)	1.9644	Both	Both	Both
ENSG00000038358	23644	EDC4	D0v20+D0v35 (DR)	0.994544	H9 Only	H9 Only	H9 Only	ENSG00000095752	3589	IL11	D0v20+D0v35 (DR)	0.439936	IPSC Only	IPSC Only	IPSC Only
ENSG00000088298	55741	EDEM2	D0v20+D0v35 (DR)	2.7414	H9 Only	H9 Only	H9 Only	ENSG00000081985	3595	IL12RB2	D0v20+D0v35 (DR)	4.69279	Both	Both	Both
ENSG00000107223	8721	EDF1	D0v20+D0v35 (DR)	1.03264	H9 Only	H9 Only	H9 Only	ENSG00000131724	3597	IL13RA1	D0v20+D0v35 (DR)	1.21378	IPSC Only	IPSC Only	IPSC Only
ENSG00000101210	1917	EEF1A2	D0v20+D0v35 (DR)	1.02252	H9 Only	H9 Only	H9 Only	ENSG00000144730	54756	IL17RD	D0v20+D0v35 (DR)	1.02587	IPSC Only	IPSC Only	IPSC Only
ENSG00000104529	1936	EEF1D	D0v20+D0v35 (DR)	2.15855	H9 Only	H9 Only	H9 Only	ENSG00000174564	53833	IL20RB	D0v20+D0v35 (DR)	1.92114	Both	Both	Both
ENSG00000167658	1938	EEF2	D0v20+D0v35 (DR)	0.742872	H9 Only	H9 Only	H9 Only	ENSG00000104998	9466	IL27RA	D0v20+D0v35 (DR)	2.07373	Both	Both	Both
ENSG00000118894	196483	EEF2KMT	D0v20+D0v35 (DR)	1.06678	H9 Only	H9 Only	H9 Only	ENSG00000168685	3575	IL7R	D0v20+D0v35 (DR)	0.364969	IPSC Only	IPSC Only	IPSC Only
ENSG00000142634	79180	EFHD2	D0v20+D0v35 (DR)	7.45252	H9 Only	H9 Only	H9 Only	ENSG00000141401	3613	IMPA2	D0v20+D0v35 (DR)	2.35798	Both	Both	Both
ENSG00000243364	1945	EFNA4	D0v20+D0v35 (DR)	2.49799	H9 Only	H9 Only	H9 Only	ENSG00000241644	11185	INMT	D0v20+D0v35 (DR)	0.108571	IPSC Only	IPSC Only	IPSC Only
ENSG00000108883	9343	EFTUD2	D0v20+D0v35 (DR)	1.00457	H9 Only	H9 Only	H9 Only	ENSG00000204084	3633	INPP5B	D0v20+D0v35 (DR)	1.36095	IPSC Only	IPSC Only	IPSC Only
ENSG00000269858	112398	EGLN2	D0v20+D0v35 (DR)	1.59067	H9 Only	H9 Only	H9 Only	ENSG00000168918	3635	INPP5D	D0v20+D0v35 (DR)	4.00261	IPSC Only	IPSC Only	IPSC Only
ENSG00000204371	10919	EHMT2	D0v20+D0v35 (DR)	0.898975	H9 Only	H9 Only	H9 Only	ENSG00000161896	117283	IP6K3	D0v20+D0v35 (DR)	0.424852	IPSC Only	IPSC Only	IPSC Only
ENSG00000128829	440275	EIF2AK4	D0v20+D0v35 (DR)	1.73735	Both	Both	Both	ENSG00000140575	8826	IQGAP1	D0v20+D0v35 (DR)	0.979729	IPSC Only	IPSC Only	IPSC Only
ENSG00000106263	8662	EIF3B	D0v20+D0v35 (DR)	1.30572	H9 Only	H9 Only	H9 Only	ENSG00000124313	23096	IQSEC2	D0v20+D0v35 (DR)	1.50405	IPSC Only	IPSC Only	IPSC Only
ENSG00000130811	8666	EIF3G	D0v20+D0v35 (DR)	1.78428	H9 Only	H9 Only	H9 Only	ENSG00000137265	3662	IRF4	D0v20+D0v35 (DR)	4.37194	IPSC Only	IPSC Only	IPSC Only
ENSG00000084623	8668	EIF3I	D0v20+D0v35 (DR)	1.53884	H9 Only	H9 Only	H9 Only	ENSG00000117595	3664	IRF6	D0v20+D0v35 (DR)	0.625118	IPSC Only	IPSC Only	IPSC Only
ENSG00000178982	27335	EIF3K	D0v20+D0v35 (DR)	1.06667	H9 Only	H9 Only	H9 Only	ENSG00000133124	8471	IRS4	D0v20+D0v35 (DR)	0.648241	IPSC Only	IPSC Only	IPSC Only
ENSG00000141543	9775	EIF4A3	D0v20+D0v35 (DR)	0.793068	H9 Only	H9 Only	H9 Only	ENSG00000129009	3671	ISLR	D0v20+D0v35 (DR)	3.3655	IPSC Only	IPSC Only	IPSC Only
ENSG00000187840	1978	EIF4EBP1	D0v20+D0v35 (DR)	0.723782	H9 Only	H9 Only	H9 Only	ENSG00000005961	3674	ITGA2B	D0v20+D0v35 (DR)	3.05463	IPSC Only	IPSC Only	IPSC Only
ENSG00000114867	1981	EIF4G1	D0v20+D0v35 (DR)	1.3646	H9 Only	H9 Only	H9 Only	ENSG00000161638	3678	ITGA5	D0v20+D0v35 (DR)	4.13466	IPSC Only	IPSC Only	IPSC Only
ENSG00000132507	1984	EIF5A	D0v20+D0v35 (DR)	1.35442	H9 Only	H9 Only	H9 Only	ENSG00000091409	3655	ITGA6	D0v20+D0v35 (DR)	1.14566	Both	Both	Both
ENSG00000242372	3692	EIF6	D0v20+D0v35 (DR)	0.937782	H9 Only	H9 Only	H9 Only	ENSG00000135424	3679	ITGA7	D0v20+D0v35 (DR)	2.8444	Both	Both	Both
ENSG00000006744	60528	ELAC2	D0v20+D0v35 (DR)	1.02233	H9 Only	H9 Only	H9 Only	ENSG00000169896	3684	ITGAM	D0v20+D0v35 (DR)	38.3175	IPSC Only	IPSC Only	IPSC Only
ENSG00000126767	2002	ELK1	D0v20+D0v35 (DR)	0.94984	H9 Only	H9 Only	H9 Only	ENSG00000138448	3685	ITGAV	D0v20+D0v35 (DR)	0.697172	IPSC Only	IPSC Only	IPSC Only
ENSG00000103363	6923	ELOB	D0v20+D0v35 (DR)	0.736983	H9 Only	H9 Only	H9 Only	ENSG00000082781	3693	ITGB5	D0v20+D0v35 (DR)	2.90885	IPSC Only	IPSC Only	IPSC Only
ENSG00000130165	84337	ELOF1	D0v20+D0v35 (DR)	0.699256	H9 Only	H9 Only	H9 Only	ENSG00000135916	81618	ITM2C	D0v20+D0v35 (DR)	1.39242	IPSC Only	IPSC Only	IPSC Only
ENSG00000163832	54859	ELP6	D0v20+D0v35 (DR)	0.94219	H9 Only	H9 Only	H9 Only	ENSG00000123104	3709	ITPR2	D0v20+D0v35 (DR)	0.878325	IPSC Only	IPSC Only	IPSC Only
ENSG00000100908	51016	EMC9	D0v20+D0v35 (DR)	0.95882	H9 Only	H9 Only	H9 Only	ENSG00000198399	50618	ITSN2	D0v20+D0v35 (DR)	0.825094	IPSC Only	IPSC Only	IPSC Only
ENSG00000102119	2010	EMD	D0v20+D0v35 (DR)	1.71399	H9 Only	H9 Only	H9 Only	ENSG00000161652	126123	IZUMO2	D0v20+D0v35 (DR)	0.0728046	IPSC Only	IPSC Only	IPSC Only
ENSG00000183798	90187	EMILIN3	D0v20+D0v35 (DR)	2.55924	H9 Only	H9 Only	H9 Only	ENSG00000077684	79960	JADE1	D0v20+D0v35 (DR)	2.55849	Both	Both	Both
ENSG00000074800	2023	ENO1	D0v20+D0v35 (DR)	1.64119	H9 Only	H9 Only	H9 Only	ENSG00000043143	23338	JADE2	D0v20+D0v35 (DR)	3.65517	Both	Both	Both
ENSG00000197594	5167	ENPP1	D0v20+D0v35 (DR)	3.69589	Both	Both	Both	ENSG00000105639	3718	JAK3	D0v20+D0v35 (DR)	0.978162	IPSC Only	IPSC Only	IPSC Only
ENSG00000146904	2041	EPHA1	D0v20+D0v35 (DR)	2.85416	Both	Both	Both	ENSG00000280780	153469	JAKMIP2-AS1	D0v20+D0v35 (DR)	0.68929	Both	Both	Both
ENSG00000229153	285965	EPHA1-AS1	D0v20+D0v35 (DR)	15.0388	Both	Both	Both	ENSG00000008083	3720	JARID2	D0v20+D0v35 (DR)	0.654084	Both	Both	Both
ENSG00000196411	2050	EPHB4	D0v20+D0v35 (DR)	3.01248	H9 Only	H9 Only	H9 Only	ENSG00000171988	221037	JMJD1C	D0v20+D0v35 (DR)	0.926099	IPSC Only	IPSC Only	IPSC Only
ENSG00000106123	2051	EPHB6	D0v20+D0v35 (DR)	0.13062	H9 Only	H9 Only	H9 Only	ENSG00000104369	56704	JPH1	D0v20+D0v35 (DR)	1.54528	Both	Both	Both
ENSG00000105131	79852	EPHX3	D0v20+D0v35 (DR)	0.595372	Both	Both	Both	ENSG00000197256	25959	KANK2	D0v20+D0v35 (DR)	3.99343	IPSC Only	IPSC Only	IPSC Only
ENSG00000131037	54869	EPS8L1	D0v20+D0v35 (DR)	0.252734	H9 Only	H9 Only	H9 Only	ENSG00000136504	11143	KAT7	D0v20+D0v35 (DR)	1.46408	Both	Both	Both
ENSG00000177106	64787	EPS8L2	D0v20+D0v35 (DR)	2.25818	H9 Only	H9 Only	H9 Only	ENSG00000102057	3750	KCND1	D0v20+D0v35 (DR)	0.897643	IPSC Only	IPSC Only	IPSC Only
ENSG00000132591	26284	ERAL1	D0v20+D0v35 (DR)	1.09947	H9 Only	H9 Only	H9 Only	ENSG00000171126	170850	KCNG3	D0v20+D0v35 (DR)	1.52237	Both	Both	Both
ENSG00000141736	2064	ERBB2	D0v20+D0v35 (DR)	2.09867	Both	Both	Both	ENSG00000135750	3775	KCNK1	D0v20+D0v35 (DR)	0.736005	IPSC Only	IPSC Only	IPSC Only
ENSG00000065361	2065	ERBB3	D0v20+D0v35 (DR)	2.02818	Both	Both	Both	ENSG00000099337	9424	KCNK6	D0v20+D0v35 (DR)	0.491519	Both	Both	Both
ENSG00000104884	2068	ERCC2	D0v20+D0v35 (DR)	0.742142	H9 Only	H9 Only	H9 Only	ENSG00000124134	3787	KCNS1	D0v20+D0v35 (DR)	2.15592	IPSC Only	IPSC Only	IPSC Only
ENSG00000186871	54821	ERCC6L	D0v20+D0v35 (DR)	1.89079	Both	Both	Both	ENSG00000170745	3790	KCNS3	D0v20+D0v35 (DR)	1.18905	Both	Both	Both
ENSG00000105722	2077	ERF	D0v20+D0v35 (DR)	2.30513	H9 Only	H9 Only	H9 Only	ENSG00000151364	65987	KCTD14	D0v20+D0v35 (DR)	0.683126	Both	Both	Both
ENSG00000117419	79033	ERI3	D0v20+D0v35 (DR)	1.04457	H9 Only	H9 Only	H9 Only	ENSG00000100196	11015	KDELR3	D0v20+D0v35 (DR)	0.585186	IPSC Only	IPSC Only	IPSC Only
ENSG00000226887	100288413	ERVMER34-1	D0v20+D0v35 (DR)	1.00861	Both	Both	Both	ENSG00000175707	126695	KDF1	D0v20+D0v35 (DR)	0.409398	Both	Both	Both
ENSG00000171320	157570	ESCO2	D0v20+D0v35 (DR)	2.35515	H9 Only	H9 Only	H9 Only	ENSG00000128052	3791	KDR	D0v20+D0v35 (DR)	0.143346	Both	Both	Both
ENSG00000135476	9700	ESPL1	D0v20+D0v35 (DR)	2.73699	H9 Only	H9 Only	H9 Only	ENSG00000135835	57710	KIAA1614	D0v20+D0v35 (DR)	1.35374	IPSC Only	IPSC Only	IPSC Only
ENSG00000265992	790952	ESRG	D0v20+D0v35 (DR)	3.13034	Both	Both	Both	ENSG00000118193	9928	KIF14	D0v20+D0v35 (DR)	1.69316	Both	Both	Both
ENSG00000104413	54845	ESRP1	D0v20+D0v35 (DR)	1.48903	Both	Both	Both	ENSG00000112984	10112	KIF20A	D0v20+D0v35 (DR)	4.52753	Both	Both	Both
ENSG00000103067	80004	ESRP2	D0v20+D0v35 (DR)	1.23654	Both	Both	Both	ENSG00000138182	9585	KIF20B	D0v20+D0v35 (DR)	1.19633	Both	Both	Both
ENSG00000173153	2101	ESRRA	D0v20+D0v35 (DR)	1.70029	H9 Only	H9 Only	H9 Only	ENSG00000137807	9493	KIF23	D0v20+D0v35 (DR)	3.21354	Both	Both	Both
ENSG00000117868	57488	ESYT2	D0v20+D0v35 (DR)	1.05155	H9 Only	H9 Only	H9 Only	ENSG00000142945	11004	KIF2C	D0v20+D0v35 (DR)	5.79851	Both	Both	Both
ENSG00000158220	83850	ESYT3	D0v20+D0v35 (DR)	0.880153	Both	Both	Both	ENSG00000179023	127707	KLHDC7A	D0v20+D0v35 (DR)	3.88675	Both	Both	Both
ENSG00000143845	55224	ETNK2	D0v20+D0v35 (DR)	1.1422	H9 Only	H9 Only	H9 Only	ENSG00000102271	56062	KLHL4	D0v20+D0v35 (DR)	0.935747	Both	Both	Both
ENSG00000164089	64850	ETNPPL	D0v20+D0v35 (DR)	0.0537641	H9 Only	H9 Only	H9 Only	ENSG00000129451	5655	KLK10	D0v20+D0v35 (DR)	4.23978	IPSC Only	IPSC Only	IPSC Only
ENSG00000175832	2118	ETV4	D0v20+D0v35 (DR)	0.88337	Both	Both	Both	ENSG00000169035	5650	KLK7	D0v20+D0v35 (DR)	0.0178158	IPSC Only	IPSC Only	IPSC Only
ENSG00000174371	9156	EXO1	D0v20+D0v35 (DR)	1.60839	H9 Only	H9 Only	H9 Only	ENSG00000164344	3818	KLKB1	D0v20+D0v35 (DR)	0.789816	Both	Both	Both
ENSG00000130713	23404	EXOSC2	D0v20+D0v35 (DR)	0.88308	H9 Only	H9 Only	H9 Only	ENSG00000188883	346689	KLRG2	D0v20+D0v35 (DR)	1.06627	Both	Both	Both
ENSG00000178896	54512	EXOSC4	D0v20+D0v35 (DR)	1.26869	H9 Only	H9 Only	H9 Only	ENSG00000137812	57082	KNL1	D0v20+D0v35 (DR)	2.14345	IPSC Only	IPSC Only	IPSC Only
ENSG00000077348	56915	EXOSC5	D0v20+D0v35 (DR)	0.0637942	H9 Only	H9 Only	H9 Only	ENSG00000184445	9735	KNTC1	D0v20+D0v35 (DR)	1.58835	Both	Both	Both
ENSG00000075914	23016	EXOSC7	D0v20+D0v35 (DR)	2.06055	H9 Only	H9 Only	H9 Only	ENSG00000111057	3875	KRT18	D0v20+D0v35 (DR)	1.86745	Both	Both	Both
ENSG00000092820	7430	EZR	D0v20+D0v35 (DR)	1.2356	H9 Only	H9 Only	H9 Only	ENSG00000163463	200185	KRTCAP2	D0v20+D0v35 (DR)	1.0434	IPSC Only	IPSC Only	IPSC Only
ENSG00000158769	50848	F11R	D0v20+D0v35 (DR)	1.49856	Both	Both	Both	ENSG00000157992	200634	KRTCAP3	D0v20+D0v35 (DR)	1.02589	Both	Both	Both
ENSG00000185504	80233	FAAP100	D0v20+D0v35 (DR)	0.343329	H9 Only	H9 Only	H9 Only	ENSG00000240563	54596	L1TD1	D0v20+D0v35 (DR)	0.255051	Both	Both	Both
ENSG00000168040	8772	FADD	D0v20+D0v35 (DR)	1.10565	H9 Only	H9 Only	H9 Only	ENSG00000196976	8270	LAGE3	D0v20+D0v35 (DR)	2.64285	Both	Both	Both
ENSG00000134824	9415	FADS2	D0v20+D0v35 (DR)	0.225311	H9 Only	H9 Only	H9 Only	ENSG00000091136	3912	LAMB1	D0v20+D0v35 (DR)	0.845879	IPSC Only	IPSC Only	IPSC Only
ENSG00000221968	3995	FADS3	D0v20+D0v35 (DR)	2.13107	H9 Only	H9 Only	H9 Only	ENSG00000135862	3915	LAMC1	D0v20+D0v35 (DR)	1.46132	IPSC Only	IPSC Only	IPSC Only
ENSG00000103876	2184	FAH	D0v20+D0v35 (DR)	10.4679	H9 Only	H9 Only	H9 Only	ENSG00000165905	120071	LARGE2	D0v20+D0v35 (DR)	1.41016	Both	Both	Both
ENSG00000167106	399665	FAM102A	D0v20+D0v35 (DR)	3.65642	H9 Only	H9 Only	H9 Only	ENSG00000182866	3932	LCK	D0v20+D0v35 (DR)	0.0169936	Both	Both	Both
ENSG00000177096	150368	FAM109B	D0v20+D0v35 (DR)	5.0484	Both	Both	Both	ENSG00000148386	392399	LCN9	D0v20+D0v35 (DR)	2.92805	IPSC Only	IPSC Only	IPSC Only
ENSG00000189057	374393	FAM111B	D0v20+D0v35 (DR)	1.08335	H9 Only	H9 Only	H9 Only	ENSG00000136167	3936	LCP1	D0v20+D0v35 (DR)	1.10109	IPSC Only	IPSC Only	IPSC Only
ENSG00000121104	81558	FAM117A	D0v20+D0v35 (DR)	1.76473	H9 Only	H9 Only	H9 Only	ENSG00000188501	197021	LCTL	D0v20+D0v35 (DR)	2.623	Both	Both	Both
ENSG00000150510	220108	FAM124A	D0v20+D0v35 (DR)	1.17733	H9 Only	H9 Only	H9 Only	ENSG00000168675	753	LDLRAD4	D0v20+D0v35 (DR)	1.55796	IPSC Only	IPSC Only	IPSC Only
ENSG00000135842	116496	FAM129A	D0v20+D0v35 (DR)	2.71838	H9 Only	H9 Only	H9 Only	ENSG00000143768	7044	LEFTY2	D0v20+D0v35 (DR)	2.10377	IPSC Only	IPSC Only	IPSC Only
ENSG00000136830	64855	FAM129B	D0v20+D0v35 (DR)	2.58642	H9 Only	H9 Only	H9 Only	ENSG00000116678	3953	LEPR	D0v20+D0v35 (DR)	0.337274	IPSC Only	IPSC Only	IPSC Only
ENSG00000035141	84908	FAM136A	D0v20+D0v35 (DR)	0.963725	H9 Only	H9 Only	H9 Only	ENSG00000108231	9211	LGI1	D0v20+D0v35 (DR)	3.29196	IPSC Only	IPSC Only	IPSC Only
ENSG00000109794	25854	FAM149A	D0v20+D0v35 (DR)	0.950816	H9 Only	H9 Only	H9 Only	ENSG00000100600	5641	LGMN	D0v20+D0v35 (DR)	0.970229	IPSC Only	IPSC Only	IPSC Only
ENSG00000164142	729830	FAM160A1	D0v20+D0v35 (DR)	1.02218	Both	Both	Both	ENSG00000182508	340596	LHFPL1	D0v20+D0v35 (DR)	0.306453	IPSC Only	IPSC Only	IPSC Only
ENSG00000161682	284069	FAM171A2	D0v20+D0v35 (DR)	1.26636	H9 Only	H9 Only	H9 Only	ENSG00000107902	64077	LHPP	D0v20+D0v35 (DR)	1.0916	Both	Both	Both
ENSG00000135063	9413	FAM189A2	D0v20+D0v35 (DR)	1.16815	Both	Both	Both	ENSG00000162624	431707	LHX8	D0v20+D0v35 (DR)	0.348339	IPSC Only	IPSC Only	IPSC Only
ENSG00000108950	54757	FAM20A	D0v20+D0v35 (DR)	4.05435	H9 Only	H9 Only	H9 Only	ENSG00000169756	3987	LIMS1	D0v20+D0v35 (DR)	1.11983	IPSC Only	IPSC Only	IPSC Only
ENSG00000167930	83986	FAM234A	D0v20+D0v35 (DR)	4.06939	H9 Only	H9 Only	H9 Only	ENSG00000131914	79727	LIN28A	D0v20+D0v35 (DR)	0.891419	Both	Both	Both
ENSG00000158246	115572	FAM46B	D0v20+D0v35 (DR)	12.5363	Both	Both	Both	ENSG00000231721	378805	LINC-PINT	D0v20+D0v35 (DR)	1.10049	IPSC Only	IPSC Only	IPSC Only
ENSG00000071859	9130	FAM50A	D0v20+D0v35 (DR)	2.23621	H9 Only	H9 Only	H9 Only	ENSG00000258609	100885779	LINC-ROR	D0v20+D0v35 (DR)	0.345546	IPSC Only	IPSC Only	IPSC Only
ENSG00000120709	51307	FAM53C	D0v20+D0v35 (DR)	1.37376	H9 Only	H9 Only	H9 Only	ENSG00000189067	9516	LITAF	D0v20+D0v35 (DR)	1.42816	IPSC Only	IPSC Only	IPSC Only
ENSG00000165716	138311	FAM69B	D0v20+D0v35 (DR)	1.74033	H9 Only	H9 Only	H9 Only	ENSG00000074695	3998	LMAN1	D0v20+D0v35 (DR)	0.709879	IPSC Only	IPSC Only	IPSC Only
ENSG00000142530	112703	FAM71E1	D0v20+D0v35 (DR)	0.371571	Both	Both	Both	ENSG00000232301	101927721	LNCPRESS1	D0v20+D0v35 (DR)	0.0405231	Both	Both	Both
ENSG00000135248	84691	FAM71F1	D0v20+D0v35 (DR)	0.595547	Both	Both	Both	ENSG00000129038	4016	LOXL1	D0v20+D0v35 (DR)	1.28832	IPSC Only	IPSC Only	IPSC Only
ENSG00000188610	653820	FAM72B	D0v20+D0v35 (DR)	2.83527	Both	Both	Both	ENSG00000134013	4017	LOXL2	D0v20+D0v35 (DR)	5.89345	IPSC Only	IPSC Only	IPSC Only
ENSG00000196550	554282	FAM72C	D0v20+D0v35 (DR)	3.66965	Both	Both	Both	ENSG00000198121	1902	LPAR1	D0v20+D0v35 (DR)	1.13465	IPSC Only	IPSC Only	IPSC Only
ENSG00000263513	554282	FAM72C	D0v20+D0v35 (DR)	10.681	Both	Both	Both	ENSG00000171517	23566	LPAR3	D0v20+D0v35 (DR)	1.10591	Both	Both	Both
ENSG00000215784	728833	FAM72D	D0v20+D0v35 (DR)	3.07944	Both	Both	Both	ENSG00000165501	122769	LRR1	D0v20+D0v35 (DR)	0.980784	Both	Both	Both
ENSG00000126882	286336	FAM78A	D0v20+D0v35 (DR)	1.61308	H9 Only	H9 Only	H9 Only	ENSG00000163827	79442	LRRC2	D0v20+D0v35 (DR)	0.145851	Both	Both	Both
ENSG00000101447	81610	FAM83D	D0v20+D0v35 (DR)	1.76381	H9 Only	H9 Only	H9 Only	ENSG00000181350	388341	LRRC75A	D0v20+D0v35 (DR)	1.76236	Both	Both	Both
ENSG00000133477	113828	FAM83F	D0v20+D0v35 (DR)	3.24981	Both	Both	Both	ENSG00000197147	23507	LRRC8B	D0v20+D0v35 (DR)	0.975909	IPSC Only	IPSC Only	IPSC Only
ENSG00000188522	644815	FAM83G	D0v20+D0v35 (DR)	2.07004	Both	Both	Both	ENSG00000111144	4048	LTA4H	D0v20+D0v35 (DR)	1.03611	IPSC Only	IPSC Only	IPSC Only
ENSG00000180921	286077	FAM83H	D0v20+D0v35 (DR)	1.59268	Both	Both	Both	ENSG00000049323	4052	LTBP1	D0v20+D0v35 (DR)	2.19388	IPSC Only	IPSC Only	IPSC Only
ENSG00000158483	55199	FAM86C1	D0v20+D0v35 (DR)	0.929814	H9 Only	H9 Only	H9 Only	ENSG00000119681	4053	LTBP2	D0v20+D0v35 (DR)	0.349536	IPSC Only	IPSC Only	IPSC Only
ENSG00000166595	51647	FAM96B	D0v20+D0v35 (DR)	1.74221	H9 Only	H9 Only	H9 Only	ENSG00000171357	541468	LURAP1	D0v20+D0v35 (DR)	0.871494	IPSC Only	IPSC Only	IPSC Only
ENSG00000119812	25940	FAM98A	D0v20+D0v35 (DR)	1.33077	H9 Only	H9 Only	H9 Only	ENSG00000254087	4067	LYN	D0v20+D0v35 (DR)	0.910254	Both	Both	Both
ENSG00000187741	2175	FANCA	D0v20+D0v35 (DR)	3.2754	H9 Only	H9 Only	H9 Only	ENSG00000159374	130951	M1AP	D0v20+D0v35 (DR)	0.00693529	Both	Both	Both
ENSG00000144554	2177	FANCD2	D0v20+D0v35 (DR)	2.0421	H9 Only	H9 Only	H9 Only	ENSG00000183742	346389	MACC1	D0v20+D0v35 (DR)	0.199218	IPSC Only	IPSC Only	IPSC Only
ENSG00000112039	2178	FANCE	D0v20+D0v35 (DR)	0.713018	H9 Only	H9 Only	H9 Only	ENSG00000228598	100874041	MACC1-AS1	D0v20+D0v35 (DR)	0.0831757	IPSC Only	IPSC Only	IPSC Only
ENSG00000221829	2189	FANCG	D0v20+D0v35 (DR)	1.91128	H9 Only	H9 Only	H9 Only	ENSG00000147381	4103	MAGEA4	D0v20+D0v35 (DR)	2.41775	IPSC Only	IPSC Only	IPSC Only
ENSG00000140525	55215	FANCI	D0v20+D0v35 (DR)	1.97146	H9 Only	H9 Only	H9 Only	ENSG00000144063	7851	MALL	D0v20+D0v35 (DR)	3.75564	IPSC Only	IPSC Only	IPSC Only
ENSG00000115392	55120	FANCL	D0v20+D0v35 (DR)	0.740713	H9 Only	H9 Only	H9 Only	ENSG00000165072	256691	MAMDC2	D0v20+D0v35 (DR)	0.471638	IPSC Only	IPSC Only	IPSC Only
ENSG00000064763	55711	FAR2	D0v20+D0v35 (DR)	1.7852	Both	Both	Both	ENSG00000112893	4124	MAN2A1	D0v20+D0v35 (DR)	0.674685	IPSC Only	IPSC Only	IPSC Only
ENSG00000179115	2193	FARSA	D0v20+D0v35 (DR)	1.47988	H9 Only	H9 Only	H9 Only	ENSG00000197769	440738	MAP1LC3C	D0v20+D0v35 (DR)	1.49249	IPSC Only	IPSC Only	IPSC Only
ENSG00000169710	2194	FASN	D0v20+D0v35 (DR)	0.265704	H9 Only	H9 Only	H9 Only	ENSG00000169032	5604	MAP2K1	D0v20+D0v35 (DR)	1.27518	IPSC Only	IPSC Only	IPSC Only
ENSG00000149806	2197	FAU	D0v20+D0v35 (DR)	1.10314	H9 Only	H9 Only	H9 Only	ENSG00000267278	100133991	MAP3K14-AS1	D0v20+D0v35 (DR)	0.114021	IPSC Only	IPSC Only	IPSC Only
ENSG00000105202	2091	FBL	D0v20+D0v35 (DR)	1.11305	H9 Only	H9 Only	H9 Only	ENSG00000143674	84451	MAP3K21	D0v20+D0v35 (DR)	0.603753	Both	Both	Both
ENSG00000142449	84467	FBN3	D0v20+D0v35 (DR)	0.872358	H9 Only	H9 Only	H9 Only	ENSG00000135525	9053	MAP7	D0v20+D0v35 (DR)	1.02327	Both	Both	Both
ENSG00000165140	2203	FBP1	D0v20+D0v35 (DR)	5.82804	Both	Both	Both	ENSG00000155254	83742	MARVELD1	D0v20+D0v35 (DR)	2.15137	IPSC Only	IPSC Only	IPSC Only
ENSG00000107872	79176	FBXL15	D0v20+D0v35 (DR)	0.456879	H9 Only	H9 Only	H9 Only	ENSG00000152939	153562	MARVELD2	D0v20+D0v35 (DR)	0.264561	IPSC Only	IPSC Only	IPSC Only
ENSG00000099364	54620	FBXL19	D0v20+D0v35 (DR)	0.237571	H9 Only	H9 Only	H9 Only	ENSG00000140832	91862	MARVELD3	D0v20+D0v35 (DR)	0.440736	Both	Both	Both
ENSG00000116661	26232	FBXO2	D0v20+D0v35 (DR)	0.837887	Both	Both	Both	ENSG00000151224	4143	MAT1A	D0v20+D0v35 (DR)	0.428421	Both	Both	Both
ENSG00000132879	93611	FBXO44	D0v20+D0v35 (DR)	1.03893	H9 Only	H9 Only	H9 Only	ENSG00000132031	4148	MATN3	D0v20+D0v35 (DR)	0.964788	Both	Both	Both
ENSG00000112029	26271	FBXO5	D0v20+D0v35 (DR)	1.30439	Both	Both	Both	ENSG00000280987	9782	MATR3	D0v20+D0v35 (DR)	2.9008	Both	Both	Both
ENSG00000159069	54461	FBXW5	D0v20+D0v35 (DR)	0.942358	H9 Only	H9 Only	H9 Only	ENSG00000076770	55796	MBNL3	D0v20+D0v35 (DR)	2.44708	IPSC Only	IPSC Only	IPSC Only
ENSG00000130475	23149	FCHO1	D0v20+D0v35 (DR)	0.494482	H9 Only	H9 Only	H9 Only	ENSG00000172197	154141	MBOAT1	D0v20+D0v35 (DR)	1.25599	IPSC Only	IPSC Only	IPSC Only
ENSG00000168496	2237	FEN1	D0v20+D0v35 (DR)	0.918582	H9 Only	H9 Only	H9 Only	ENSG00000131844	64087	MCCC2	D0v20+D0v35 (DR)	1.00204	IPSC Only	IPSC Only	IPSC Only
ENSG00000101311	55612	FERMT1	D0v20+D0v35 (DR)	1.39357	H9 Only	H9 Only	H9 Only	ENSG00000153898	255231	MCOLN2	D0v20+D0v35 (DR)	1.11424	Both	Both	Both
ENSG00000128610	389549	FEZF1	D0v20+D0v35 (DR)	14.8726	Both	Both	Both	ENSG00000135272	29969	MDFIC	D0v20+D0v35 (DR)	2.6834	IPSC Only	IPSC Only	IPSC Only
ENSG00000102302	2245	FGD1	D0v20+D0v35 (DR)	1.13914	H9 Only	H9 Only	H9 Only	ENSG00000144893	116931	MED12L	D0v20+D0v35 (DR)	1.57546	IPSC Only	IPSC Only	IPSC Only
ENSG00000162344	9965	FGF19	D0v20+D0v35 (DR)	0.696173	H9 Only	H9 Only	H9 Only	ENSG00000180182	9282	MED14	D0v20+D0v35 (DR)	1.12295	Both	Both	Both
ENSG00000138685	2247	FGF2	D0v20+D0v35 (DR)	1.14502	Both	Both	Both	ENSG00000102802	84935	MEDAG	D0v20+D0v35 (DR)	2.18662	IPSC Only	IPSC Only	IPSC Only
ENSG00000075388	2249	FGF4	D0v20+D0v35 (DR)	1	H9 Only	H9 Only	H9 Only	ENSG00000162039	254528	MEIOB	D0v20+D0v35 (DR)	1.04201	Both	Both	Both
ENSG00000174721	143282	FGFBP3	D0v20+D0v35 (DR)	0.17009	H9 Only	H9 Only	H9 Only	ENSG00000180336	284071	MEIOC	D0v20+D0v35 (DR)	0.612265	Both	Both	Both
ENSG00000077782	2260	FGFR1	D0v20+D0v35 (DR)	3.13026	Both	Both	Both	ENSG00000165304	9833	MELK	D0v20+D0v35 (DR)	1.96595	Both	Both	Both
ENSG00000068078	2261	FGFR3	D0v20+D0v35 (DR)	2.58926	H9 Only	H9 Only	H9 Only	ENSG00000144401	151194	METTL21A	D0v20+D0v35 (DR)	0.665054	IPSC Only	IPSC Only	IPSC Only
ENSG00000160867	2264	FGFR4	D0v20+D0v35 (DR)	0.837637	H9 Only	H9 Only	H9 Only	ENSG00000138382	29081	METTL5	D0v20+D0v35 (DR)	0.484501	IPSC Only	IPSC Only	IPSC Only
ENSG00000137460	85462	FHDC1	D0v20+D0v35 (DR)	0.510348	H9 Only	H9 Only	H9 Only	ENSG00000185432	25840	METTL7A	D0v20+D0v35 (DR)	1.00069	IPSC Only	IPSC Only	IPSC Only
ENSG00000183386	2275	FHL3	D0v20+D0v35 (DR)	5.20315	H9 Only	H9 Only	H9 Only	ENSG00000117122	4237	MFAP2	D0v20+D0v35 (DR)	9.06741	Both	Both	Both
ENSG00000135723	29109	FHOD1	D0v20+D0v35 (DR)	2.90058	H9 Only	H9 Only	H9 Only	ENSG00000198948	9848	MFAP3L	D0v20+D0v35 (DR)	0.652188	IPSC Only	IPSC Only	IPSC Only
ENSG00000118407	27145	FILIP1	D0v20+D0v35 (DR)	11.8742	H9 Only	H9 Only	H9 Only	ENSG00000140545	4240	MFGE8	D0v20+D0v35 (DR)	3.57889	Both	Both	Both
ENSG00000213468	286467	FIRRE	D0v20+D0v35 (DR)	0.503529	H9 Only	H9 Only	H9 Only	ENSG00000008394	4257	MGST1	D0v20+D0v35 (DR)	0.869751	Both	Both	Both
ENSG00000214253	51024	FIS1	D0v20+D0v35 (DR)	1.05751	H9 Only	H9 Only	H9 Only	ENSG00000204520	100507436	MICA	D0v20+D0v35 (DR)	2.0696	IPSC Only	IPSC Only	IPSC Only
ENSG00000173486	2286	FKBP2	D0v20+D0v35 (DR)	1.09031	H9 Only	H9 Only	H9 Only	ENSG00000204516	4277	MICB	D0v20+D0v35 (DR)	8.77799	Both	Both	Both
ENSG00000004478	2288	FKBP4	D0v20+D0v35 (DR)	0.879247	H9 Only	H9 Only	H9 Only	ENSG00000159055	54069	MIS18A	D0v20+D0v35 (DR)	1.54921	Both	Both	Both
ENSG00000096060	2289	FKBP5	D0v20+D0v35 (DR)	0.766947	Both	Both	Both	ENSG00000129534	55320	MIS18BP1	D0v20+D0v35 (DR)	1.46162	Both	Both	Both
ENSG00000105701	23770	FKBP8	D0v20+D0v35 (DR)	1.0522	H9 Only	H9 Only	H9 Only	ENSG00000168404	197259	MLKL	D0v20+D0v35 (DR)	0.148332	IPSC Only	IPSC Only	IPSC Only
ENSG00000204315	63943	FKBPL	D0v20+D0v35 (DR)	0.867157	H9 Only	H9 Only	H9 Only	ENSG00000115648	79083	MLPH	D0v20+D0v35 (DR)	1.19797	IPSC Only	IPSC Only	IPSC Only
ENSG00000160688	80308	FLAD1	D0v20+D0v35 (DR)	1.0788	H9 Only	H9 Only	H9 Only	ENSG00000196549	4311	MME	D0v20+D0v35 (DR)	0.935384	IPSC Only	IPSC Only	IPSC Only
ENSG00000177731	2314	FLII	D0v20+D0v35 (DR)	1.5022	H9 Only	H9 Only	H9 Only	ENSG00000157227	4323	MMP14	D0v20+D0v35 (DR)	4.24417	IPSC Only	IPSC Only	IPSC Only
ENSG00000196924	2316	FLNA	D0v20+D0v35 (DR)	4.44069	H9 Only	H9 Only	H9 Only	ENSG00000008516	64386	MMP25	D0v20+D0v35 (DR)	4.66826	Both	Both	Both
ENSG00000132589	2319	FLOT2	D0v20+D0v35 (DR)	0.675148	H9 Only	H9 Only	H9 Only	ENSG00000114978	55233	MOB1A	D0v20+D0v35 (DR)	0.791858	IPSC Only	IPSC Only	IPSC Only
ENSG00000102755	2321	FLT1	D0v20+D0v35 (DR)	57.8398	Both	Both	Both	ENSG00000142961	148932	MOB3C	D0v20+D0v35 (DR)	1.22484	IPSC Only	IPSC Only	IPSC Only
ENSG00000122025	2322	FLT3	D0v20+D0v35 (DR)	0.466221	H9 Only	H9 Only	H9 Only	ENSG00000075643	55034	MOCOS	D0v20+D0v35 (DR)	2.79746	Both	Both	Both
ENSG00000037280	2324	FLT4	D0v20+D0v35 (DR)	2.70162	H9 Only	H9 Only	H9 Only	ENSG00000260314	4360	MRC1	D0v20+D0v35 (DR)	1.34815	IPSC Only	IPSC Only	IPSC Only
ENSG00000198468	642946	FLVCR1-AS1	D0v20+D0v35 (DR)	0.465053	Both	Both	Both	ENSG00000135972	64965	MRPS9	D0v20+D0v35 (DR)	0.981391	Both	Both	Both
ENSG00000184922	752	FMNL1	D0v20+D0v35 (DR)	15.4665	H9 Only	H9 Only	H9 Only	ENSG00000235531	100132891	MSC-AS1	D0v20+D0v35 (DR)	0.305765	IPSC Only	IPSC Only	IPSC Only
ENSG00000170608	3171	FOXA3	D0v20+D0v35 (DR)	4.71634	Both	Both	Both	ENSG00000146410	113115	MTFR2	D0v20+D0v35 (DR)	2.74097	Both	Both	Both
ENSG00000171956	27023	FOXB1	D0v20+D0v35 (DR)	0.236832	H9 Only	H9 Only	H9 Only	ENSG00000014914	10903	MTMR11	D0v20+D0v35 (DR)	1.28051	IPSC Only	IPSC Only	IPSC Only
ENSG00000230798	100996301	FOXD3-AS1	D0v20+D0v35 (DR)	0.0152595	H9 Only	H9 Only	H9 Only	ENSG00000177034	345778	MTX3	D0v20+D0v35 (DR)	1.16766	IPSC Only	IPSC Only	IPSC Only
ENSG00000160973	8928	FOXH1	D0v20+D0v35 (DR)	5.82799	Both	Both	Both	ENSG00000013364	9961	MVP	D0v20+D0v35 (DR)	3.93348	IPSC Only	IPSC Only	IPSC Only
ENSG00000214336	344167	FOXI3	D0v20+D0v35 (DR)	5.16755	Both	Both	Both	ENSG00000183486	4600	MX2	D0v20+D0v35 (DR)	1.02618	Both	Both	Both
ENSG00000111206	2305	FOXM1	D0v20+D0v35 (DR)	4.61524	H9 Only	H9 Only	H9 Only	ENSG00000214114	26292	MYCBP	D0v20+D0v35 (DR)	0.490477	IPSC Only	IPSC Only	IPSC Only
ENSG00000184481	4303	FOXO4	D0v20+D0v35 (DR)	1.14277	H9 Only	H9 Only	H9 Only	ENSG00000136449	84073	MYCBPAP	D0v20+D0v35 (DR)	0.85004	IPSC Only	IPSC Only	IPSC Only
ENSG00000110074	55572	FOXRED1	D0v20+D0v35 (DR)	2.58732	H9 Only	H9 Only	H9 Only	ENSG00000105357	79784	MYH14	D0v20+D0v35 (DR)	2.081	Both	Both	Both
ENSG00000136877	2356	FPGS	D0v20+D0v35 (DR)	2.15607	H9 Only	H9 Only	H9 Only	ENSG00000100345	4627	MYH9	D0v20+D0v35 (DR)	3.67307	IPSC Only	IPSC Only	IPSC Only
ENSG00000138759	80144	FRAS1	D0v20+D0v35 (DR)	1.6526	H9 Only	H9 Only	H9 Only	ENSG00000101608	10627	MYL12A	D0v20+D0v35 (DR)	0.819505	IPSC Only	IPSC Only	IPSC Only
ENSG00000181274	23401	FRAT2	D0v20+D0v35 (DR)	0.52132	H9 Only	H9 Only	H9 Only	ENSG00000145555	4651	MYO10	D0v20+D0v35 (DR)	1.09009	Both	Both	Both
ENSG00000105255	79187	FSD1	D0v20+D0v35 (DR)	0.250725	H9 Only	H9 Only	H9 Only	ENSG00000197879	4641	MYO1C	D0v20+D0v35 (DR)	3.99298	Both	Both	Both
ENSG00000134363	10468	FST	D0v20+D0v35 (DR)	4.04668	Both	Both	Both	ENSG00000071909	140469	MYO3B	D0v20+D0v35 (DR)	0.386642	IPSC Only	IPSC Only	IPSC Only
ENSG00000087086	2512	FTL	D0v20+D0v35 (DR)	2.67555	H9 Only	H9 Only	H9 Only	ENSG00000177791	58529	MYOZ1	D0v20+D0v35 (DR)	2.33472	IPSC Only	IPSC Only	IPSC Only
ENSG00000108592	117246	FTSJ3	D0v20+D0v35 (DR)	1.10101	H9 Only	H9 Only	H9 Only	ENSG00000164591	91977	MYOZ3	D0v20+D0v35 (DR)	1.25514	Both	Both	Both
ENSG00000089327	53827	FXYD5	D0v20+D0v35 (DR)	6.37144	Both	Both	Both	ENSG00000168060	10004	NAALADL1	D0v20+D0v35 (DR)	1.08645	IPSC Only	IPSC Only	IPSC Only
ENSG00000180340	2535	FZD2	D0v20+D0v35 (DR)	2.39127	H9 Only	H9 Only	H9 Only	ENSG00000198951	4668	NAGA	D0v20+D0v35 (DR)	1.46074	IPSC Only	IPSC Only	IPSC Only
ENSG00000163251	7855	FZD5	D0v20+D0v35 (DR)	0.802897	Both	Both	Both	ENSG00000111704	79923	NANOG	D0v20+D0v35 (DR)	0.109856	Both	Both	Both
ENSG00000155760	8324	FZD7	D0v20+D0v35 (DR)	4.55861	H9 Only	H9 Only	H9 Only	ENSG00000204118	645996	NAP1L6	D0v20+D0v35 (DR)	0.584873	IPSC Only	IPSC Only	IPSC Only
ENSG00000177283	8325	FZD8	D0v20+D0v35 (DR)	2.34862	Both	Both	Both	ENSG00000260455	729177	NBAT1	D0v20+D0v35 (DR)	0.294007	IPSC Only	IPSC Only	IPSC Only
ENSG00000105325	51343	FZR1	D0v20+D0v35 (DR)	0.987476	H9 Only	H9 Only	H9 Only	ENSG00000142794	84224	NBPF3	D0v20+D0v35 (DR)	0.909152	IPSC Only	IPSC Only	IPSC Only
ENSG00000145907	10146	G3BP1	D0v20+D0v35 (DR)	0.923462	Both	Both	Both	ENSG00000146918	54892	NCAPG2	D0v20+D0v35 (DR)	2.706	Both	Both	Both
ENSG00000141349	92579	G6PC3	D0v20+D0v35 (DR)	0.927259	H9 Only	H9 Only	H9 Only	ENSG00000116701	4688	NCF2	D0v20+D0v35 (DR)	6.9011	IPSC Only	IPSC Only	IPSC Only
ENSG00000171298	2548	GAA	D0v20+D0v35 (DR)	1.51346	H9 Only	H9 Only	H9 Only	ENSG00000080986	10403	NDC80	D0v20+D0v35 (DR)	2.67513	Both	Both	Both
ENSG00000186297	2558	GABRA5	D0v20+D0v35 (DR)	0.722622	Both	Both	Both	ENSG00000178127	4729	NDUFV2	D0v20+D0v35 (DR)	1.48094	IPSC Only	IPSC Only	IPSC Only
ENSG00000268089	55879	GABRQ	D0v20+D0v35 (DR)	2.7953	H9 Only	H9 Only	H9 Only	ENSG00000117650	4751	NEK2	D0v20+D0v35 (DR)	2.7123	IPSC Only	IPSC Only	IPSC Only
ENSG00000179271	90480	GADD45GIP1	D0v20+D0v35 (DR)	1.86845	H9 Only	H9 Only	H9 Only	ENSG00000166881	23306	NEMP1	D0v20+D0v35 (DR)	1.86018	IPSC Only	IPSC Only	IPSC Only
ENSG00000175229	89792	GAL3ST3	D0v20+D0v35 (DR)	1.4822	H9 Only	H9 Only	H9 Only	ENSG00000162139	10825	NEU3	D0v20+D0v35 (DR)	1.21655	IPSC Only	IPSC Only	IPSC Only
ENSG00000185274	64409	GALNT17	D0v20+D0v35 (DR)	2.80511	H9 Only	H9 Only	H9 Only	ENSG00000131196	4772	NFATC1	D0v20+D0v35 (DR)	1.37055	IPSC Only	IPSC Only	IPSC Only
ENSG00000139629	11226	GALNT6	D0v20+D0v35 (DR)	10.6999	Both	Both	Both	ENSG00000100968	4776	NFATC4	D0v20+D0v35 (DR)	3.48291	IPSC Only	IPSC Only	IPSC Only
ENSG00000109586	51809	GALNT7	D0v20+D0v35 (DR)	1.24797	H9 Only	H9 Only	H9 Only	ENSG00000123405	4778	NFE2	D0v20+D0v35 (DR)	0.46567	Both	Both	Both
ENSG00000111640	2597	GAPDH	D0v20+D0v35 (DR)	0.892064	H9 Only	H9 Only	H9 Only	ENSG00000050344	9603	NFE2L3	D0v20+D0v35 (DR)	0.29578	Both	Both	Both
ENSG00000159131	2618	GART	D0v20+D0v35 (DR)	0.871022	Both	Both	Both	ENSG00000167604	84807	NFKBID	D0v20+D0v35 (DR)	1.34117	IPSC Only	IPSC Only	IPSC Only
ENSG00000141013	2622	GAS8	D0v20+D0v35 (DR)	0.906285	H9 Only	H9 Only	H9 Only	ENSG00000244005	9054	NFS1	D0v20+D0v35 (DR)	0.880655	IPSC Only	IPSC Only	IPSC Only
ENSG00000167491	54815	GATAD2A	D0v20+D0v35 (DR)	1.05244	H9 Only	H9 Only	H9 Only	ENSG00000278709	105416157	NKILA	D0v20+D0v35 (DR)	0.688941	IPSC Only	IPSC Only	IPSC Only
ENSG00000171766	2628	GATM	D0v20+D0v35 (DR)	0.912262	H9 Only	H9 Only	H9 Only	ENSG00000142405	91662	NLRP12	D0v20+D0v35 (DR)	0.231509	IPSC Only	IPSC Only	IPSC Only
ENSG00000070610	57704	GBA2	D0v20+D0v35 (DR)	1.13008	H9 Only	H9 Only	H9 Only	ENSG00000167634	199713	NLRP7	D0v20+D0v35 (DR)	0.760732	IPSC Only	IPSC Only	IPSC Only
ENSG00000100116	23464	GCAT	D0v20+D0v35 (DR)	1.38791	H9 Only	H9 Only	H9 Only	ENSG00000103202	4833	NME4	D0v20+D0v35 (DR)	1.88172	Both	Both	Both
ENSG00000105607	2639	GCDH	D0v20+D0v35 (DR)	1.44807	H9 Only	H9 Only	H9 Only	ENSG00000077009	27231	NMRK2	D0v20+D0v35 (DR)	4.53424	Both	Both	Both
ENSG00000089154	10985	GCN1	D0v20+D0v35 (DR)	1.79719	H9 Only	H9 Only	H9 Only	ENSG00000106100	10392	NOD1	D0v20+D0v35 (DR)	2.25882	IPSC Only	IPSC Only	IPSC Only
ENSG00000111846	2651	GCNT2	D0v20+D0v35 (DR)	0.607237	Both	Both	Both	ENSG00000156574	4838	NODAL	D0v20+D0v35 (DR)	0.341006	IPSC Only	IPSC Only	IPSC Only
ENSG00000184344	9573	GDF3	D0v20+D0v35 (DR)	1	H9 Only	H9 Only	H9 Only	ENSG00000164867	4846	NOS3	D0v20+D0v35 (DR)	1.00451	IPSC Only	IPSC Only	IPSC Only
ENSG00000130055	54857	GDPD2	D0v20+D0v35 (DR)	2.38838	H9 Only	H9 Only	H9 Only	ENSG00000134250	4853	NOTCH2	D0v20+D0v35 (DR)	2.74879	IPSC Only	IPSC Only	IPSC Only
ENSG00000179409	50628	GEMIN4	D0v20+D0v35 (DR)	1.68784	H9 Only	H9 Only	H9 Only	ENSG00000264343	388677	NOTCH2NL	D0v20+D0v35 (DR)	1.31592	IPSC Only	IPSC Only	IPSC Only
ENSG00000142252	79760	GEMIN7	D0v20+D0v35 (DR)	0.853825	H9 Only	H9 Only	H9 Only	ENSG00000074771	50508	NOX3	D0v20+D0v35 (DR)	0.00660449	IPSC Only	IPSC Only	IPSC Only
ENSG00000046647	54960	GEMIN8	D0v20+D0v35 (DR)	0.930568	H9 Only	H9 Only	H9 Only	ENSG00000119655	10577	NPC2	D0v20+D0v35 (DR)	0.848378	IPSC Only	IPSC Only	IPSC Only
ENSG00000127554	2671	GFER	D0v20+D0v35 (DR)	1.1306	H9 Only	H9 Only	H9 Only	ENSG00000113971	27031	NPHP3	D0v20+D0v35 (DR)	0.81415	IPSC Only	IPSC Only	IPSC Only
ENSG00000131459	9945	GFPT2	D0v20+D0v35 (DR)	5.84942	Both	Both	Both	ENSG00000183426	9284	NPIPA1	D0v20+D0v35 (DR)	1.21042	IPSC Only	IPSC Only	IPSC Only
ENSG00000100031	2678	GGT1	D0v20+D0v35 (DR)	1.48221	H9 Only	H9 Only	H9 Only	ENSG00000254852	642799	NPIPA2	D0v20+D0v35 (DR)	4.33547	IPSC Only	IPSC Only	IPSC Only
ENSG00000146830	64599	GIGYF1	D0v20+D0v35 (DR)	0.955145	H9 Only	H9 Only	H9 Only	ENSG00000183889	100288332	NPIPA5	D0v20+D0v35 (DR)	0.887335	IPSC Only	IPSC Only	IPSC Only
ENSG00000101003	9837	GINS1	D0v20+D0v35 (DR)	0.988941	H9 Only	H9 Only	H9 Only	ENSG00000183793	100288332	NPIPA5	D0v20+D0v35 (DR)	0.836166	IPSC Only	IPSC Only	IPSC Only
ENSG00000131153	51659	GINS2	D0v20+D0v35 (DR)	0.908958	H9 Only	H9 Only	H9 Only	ENSG00000107833	10360	NPM3	D0v20+D0v35 (DR)	4.16564	Both	Both	Both
ENSG00000181938	64785	GINS3	D0v20+D0v35 (DR)	1.02615	H9 Only	H9 Only	H9 Only	ENSG00000169418	4881	NPR1	D0v20+D0v35 (DR)	7.65417	Both	Both	Both
ENSG00000147536	84296	GINS4	D0v20+D0v35 (DR)	1.89256	H9 Only	H9 Only	H9 Only	ENSG00000124588	4835	NQO2	D0v20+D0v35 (DR)	1.06441	Both	Both	Both
ENSG00000123159	10755	GIPC1	D0v20+D0v35 (DR)	1.70961	H9 Only	H9 Only	H9 Only	ENSG00000179299	79730	NSUN7	D0v20+D0v35 (DR)	0.543996	IPSC Only	IPSC Only	IPSC Only
ENSG00000108262	28964	GIT1	D0v20+D0v35 (DR)	0.777541	H9 Only	H9 Only	H9 Only	ENSG00000178425	221294	NT5DC1	D0v20+D0v35 (DR)	0.914757	IPSC Only	IPSC Only	IPSC Only
ENSG00000152661	2697	GJA1	D0v20+D0v35 (DR)	9.02014	Both	Both	Both	ENSG00000246082	152195	NUDT16P1	D0v20+D0v35 (DR)	0.11647	Both	Both	Both
ENSG00000164411	375519	GJB7	D0v20+D0v35 (DR)	0.837677	H9 Only	H9 Only	H9 Only	ENSG00000140876	283927	NUDT7	D0v20+D0v35 (DR)	1.05651	IPSC Only	IPSC Only	IPSC Only
ENSG00000176402	349149	GJC3	D0v20+D0v35 (DR)	0.458081	H9 Only	H9 Only	H9 Only	ENSG00000075188	79023	NUP37	D0v20+D0v35 (DR)	1.10338	Both	Both	Both
ENSG00000166105	112937	GLB1L3	D0v20+D0v35 (DR)	1	Both	Both	Both	ENSG00000120253	348995	NUP43	D0v20+D0v35 (DR)	0.951473	Both	Both	Both
ENSG00000178445	2731	GLDC	D0v20+D0v35 (DR)	0.307627	H9 Only	H9 Only	H9 Only	ENSG00000137804	51203	NUSAP1	D0v20+D0v35 (DR)	3.34691	Both	Both	Both
ENSG00000111087	2735	GLI1	D0v20+D0v35 (DR)	8.05891	H9 Only	H9 Only	H9 Only	ENSG00000182575	11248	NXPH3	D0v20+D0v35 (DR)	1.92346	Both	Both	Both
ENSG00000074047	2736	GLI2	D0v20+D0v35 (DR)	3.09808	H9 Only	H9 Only	H9 Only	ENSG00000180304	4947	OAZ2	D0v20+D0v35 (DR)	0.759356	Both	Both	Both
ENSG00000173401	256710	GLIPR1L1	D0v20+D0v35 (DR)	1	Both	Both	Both	ENSG00000099330	79629	OCEL1	D0v20+D0v35 (DR)	0.851614	IPSC Only	IPSC Only	IPSC Only
ENSG00000135423	27165	GLS2	D0v20+D0v35 (DR)	1.18678	Both	Both	Both	ENSG00000111325	79676	OGFOD2	D0v20+D0v35 (DR)	1.93475	IPSC Only	IPSC Only	IPSC Only
ENSG00000166840	92292	GLYATL1	D0v20+D0v35 (DR)	0.253211	Both	Both	Both	ENSG00000185585	169611	OLFML2A	D0v20+D0v35 (DR)	2.17752	Both	Both	Both
ENSG00000101216	26205	GMEB2	D0v20+D0v35 (DR)	1.40072	H9 Only	H9 Only	H9 Only	ENSG00000116774	56944	OLFML3	D0v20+D0v35 (DR)	2.10269	Both	Both	Both
ENSG00000112312	51053	GMNN	D0v20+D0v35 (DR)	1.46329	H9 Only	H9 Only	H9 Only	ENSG00000116329	4985	OPRD1	D0v20+D0v35 (DR)	1.42168	IPSC Only	IPSC Only	IPSC Only
ENSG00000144591	29926	GMPPA	D0v20+D0v35 (DR)	2.78595	H9 Only	H9 Only	H9 Only	ENSG00000170356	401428	OR2A20P	D0v20+D0v35 (DR)	0.97848	IPSC Only	IPSC Only	IPSC Only
ENSG00000114353	2771	GNAI2	D0v20+D0v35 (DR)	1.96691	H9 Only	H9 Only	H9 Only	ENSG00000243896	401427	OR2A7	D0v20+D0v35 (DR)	0.459119	IPSC Only	IPSC Only	IPSC Only
ENSG00000235590	149775	GNAS-AS1	D0v20+D0v35 (DR)	5.04144	Both	Both	Both	ENSG00000182070	23538	OR52A1	D0v20+D0v35 (DR)	0.497758	IPSC Only	IPSC Only	IPSC Only
ENSG00000172354	2783	GNB2	D0v20+D0v35 (DR)	1.09505	H9 Only	H9 Only	H9 Only	ENSG00000180934	120796	OR56A1	D0v20+D0v35 (DR)	0.502139	IPSC Only	IPSC Only	IPSC Only
ENSG00000176533	2788	GNG7	D0v20+D0v35 (DR)	1.44262	H9 Only	H9 Only	H9 Only	ENSG00000175938	93129	ORAI3	D0v20+D0v35 (DR)	1.59251	IPSC Only	IPSC Only	IPSC Only
ENSG00000130119	54552	GNL3L	D0v20+D0v35 (DR)	1.06712	H9 Only	H9 Only	H9 Only	ENSG00000115942	4999	ORC2	D0v20+D0v35 (DR)	0.597028	Both	Both	Both
ENSG00000143457	55204	GOLPH3L	D0v20+D0v35 (DR)	1.14491	H9 Only	H9 Only	H9 Only	ENSG00000144645	114884	OSBPL10	D0v20+D0v35 (DR)	0.45518	Both	Both	Both
ENSG00000197858	8733	GPAA1	D0v20+D0v35 (DR)	3.85737	H9 Only	H9 Only	H9 Only	ENSG00000164823	734	OSGIN2	D0v20+D0v35 (DR)	0.810451	IPSC Only	IPSC Only	IPSC Only
ENSG00000204438	7918	GPANK1	D0v20+D0v35 (DR)	1.67949	H9 Only	H9 Only	H9 Only	ENSG00000134996	26578	OSTF1	D0v20+D0v35 (DR)	1.00057	IPSC Only	IPSC Only	IPSC Only
ENSG00000198746	63906	GPATCH3	D0v20+D0v35 (DR)	1.62636	H9 Only	H9 Only	H9 Only	ENSG00000188162	340990	OTOG	D0v20+D0v35 (DR)	13.0212	IPSC Only	IPSC Only	IPSC Only
ENSG00000160818	54865	GPATCH4	D0v20+D0v35 (DR)	1.13816	H9 Only	H9 Only	H9 Only	ENSG00000165899	283310	OTOGL	D0v20+D0v35 (DR)	1.2859	IPSC Only	IPSC Only	IPSC Only
ENSG00000076716	2239	GPC4	D0v20+D0v35 (DR)	12.4233	Both	Both	Both	ENSG00000165588	5015	OTX2	D0v20+D0v35 (DR)	0.351578	Both	Both	Both
ENSG00000105220	2821	GPI	D0v20+D0v35 (DR)	1.03429	H9 Only	H9 Only	H9 Only	ENSG00000183378	341277	OVCH2	D0v20+D0v35 (DR)	2.06349	IPSC Only	IPSC Only	IPSC Only
ENSG00000068394	27238	GPKOW	D0v20+D0v35 (DR)	0.888773	H9 Only	H9 Only	H9 Only	ENSG00000214776	408186	OVOS	D0v20+D0v35 (DR)	1.34133	IPSC Only	IPSC Only	IPSC Only
ENSG00000046653	2824	GPM6B	D0v20+D0v35 (DR)	0.560295	H9 Only	H9 Only	H9 Only	ENSG00000089041	5027	P2RX7	D0v20+D0v35 (DR)	7.23636	IPSC Only	IPSC Only	IPSC Only
ENSG00000101850	4935	GPR143	D0v20+D0v35 (DR)	2.57902	Both	Both	Both	ENSG00000169860	5028	P2RY1	D0v20+D0v35 (DR)	3.16353	Both	Both	Both
ENSG00000173890	26996	GPR160	D0v20+D0v35 (DR)	1.96082	Both	Both	Both	ENSG00000254535	132430	PABPC4L	D0v20+D0v35 (DR)	1.24135	IPSC Only	IPSC Only	IPSC Only
ENSG00000166073	11245	GPR176	D0v20+D0v35 (DR)	0.635051	Both	Both	Both	ENSG00000124507	29993	PACSIN1	D0v20+D0v35 (DR)	12.5876	Both	Both	Both
ENSG00000169727	2873	GPS1	D0v20+D0v35 (DR)	1.17964	H9 Only	H9 Only	H9 Only	ENSG00000142619	51702	PADI3	D0v20+D0v35 (DR)	0.0984453	Both	Both	Both
ENSG00000233276	2876	GPX1	D0v20+D0v35 (DR)	1.17073	H9 Only	H9 Only	H9 Only	ENSG00000171759	5053	PAH	D0v20+D0v35 (DR)	0.228533	Both	Both	Both
ENSG00000167468	2879	GPX4	D0v20+D0v35 (DR)	1.90142	H9 Only	H9 Only	H9 Only	ENSG00000187867	342979	PALM3	D0v20+D0v35 (DR)	1.19096	Both	Both	Both
ENSG00000089351	57655	GRAMD1A	D0v20+D0v35 (DR)	1.03912	H9 Only	H9 Only	H9 Only	ENSG00000149090	25891	PAMR1	D0v20+D0v35 (DR)	3.01535	IPSC Only	IPSC Only	IPSC Only
ENSG00000141738	2886	GRB7	D0v20+D0v35 (DR)	5.01739	Both	Both	Both	ENSG00000100767	89932	PAPLN	D0v20+D0v35 (DR)	2.51734	Both	Both	Both
ENSG00000083307	79977	GRHL2	D0v20+D0v35 (DR)	1.06575	Both	Both	Both	ENSG00000198682	9060	PAPSS2	D0v20+D0v35 (DR)	1.66109	IPSC Only	IPSC Only	IPSC Only
ENSG00000137106	9380	GRHPR	D0v20+D0v35 (DR)	1.46462	H9 Only	H9 Only	H9 Only	ENSG00000137819	54852	PAQR5	D0v20+D0v35 (DR)	0.525606	Both	Both	Both
ENSG00000152208	2895	GRID2	D0v20+D0v35 (DR)	1.84428	Both	Both	Both	ENSG00000170915	85315	PAQR8	D0v20+D0v35 (DR)	0.85138	IPSC Only	IPSC Only	IPSC Only
ENSG00000105737	2901	GRIK5	D0v20+D0v35 (DR)	1.09353	H9 Only	H9 Only	H9 Only	ENSG00000124171	84612	PARD6B	D0v20+D0v35 (DR)	0.804352	IPSC Only	IPSC Only	IPSC Only
ENSG00000173020	156	GRK2	D0v20+D0v35 (DR)	1.39159	H9 Only	H9 Only	H9 Only	ENSG00000059378	64761	PARP12	D0v20+D0v35 (DR)	0.870424	IPSC Only	IPSC Only	IPSC Only
ENSG00000198055	2870	GRK6	D0v20+D0v35 (DR)	1.06338	H9 Only	H9 Only	H9 Only	ENSG00000173193	54625	PARP14	D0v20+D0v35 (DR)	0.860031	IPSC Only	IPSC Only	IPSC Only
ENSG00000124493	2914	GRM4	D0v20+D0v35 (DR)	1.14297	Both	Both	Both	ENSG00000102699	143	PARP4	D0v20+D0v35 (DR)	1.11681	IPSC Only	IPSC Only	IPSC Only
ENSG00000030582	2896	GRN	D0v20+D0v35 (DR)	5.01185	H9 Only	H9 Only	H9 Only	ENSG00000185480	55010	PARPBP	D0v20+D0v35 (DR)	1.53769	Both	Both	Both
ENSG00000126010	2925	GRPR	D0v20+D0v35 (DR)	1.97143	Both	Both	Both	ENSG00000132849	10207	PATJ	D0v20+D0v35 (DR)	0.750082	IPSC Only	IPSC Only	IPSC Only
ENSG00000139835	79774	GRTP1	D0v20+D0v35 (DR)	1.98129	Both	Both	Both	ENSG00000177425	5074	PAWR	D0v20+D0v35 (DR)	1.07361	Both	Both	Both
ENSG00000105447	83743	GRWD1	D0v20+D0v35 (DR)	1.45766	H9 Only	H9 Only	H9 Only	ENSG00000163346	57326	PBXIP1	D0v20+D0v35 (DR)	3.29843	IPSC Only	IPSC Only	IPSC Only
ENSG00000104518	79792	GSDMD	D0v20+D0v35 (DR)	5.15937	H9 Only	H9 Only	H9 Only	ENSG00000114054	5096	PCCB	D0v20+D0v35 (DR)	1.42249	Both	Both	Both
ENSG00000065621	119391	GSTO2	D0v20+D0v35 (DR)	1.10038	Both	Both	Both	ENSG00000156453	5097	PCDH1	D0v20+D0v35 (DR)	3.61482	Both	Both	Both
ENSG00000084207	2950	GSTP1	D0v20+D0v35 (DR)	1.94227	H9 Only	H9 Only	H9 Only	ENSG00000253873	56105	PCDHGA11	D0v20+D0v35 (DR)	0.978248	IPSC Only	IPSC Only	IPSC Only
ENSG00000100577	2954	GSTZ1	D0v20+D0v35 (DR)	2.01339	H9 Only	H9 Only	H9 Only	ENSG00000253485	56110	PCDHGA5	D0v20+D0v35 (DR)	3.02113	IPSC Only	IPSC Only	IPSC Only
ENSG00000153767	2960	GTF2E1	D0v20+D0v35 (DR)	0.679589	H9 Only	H9 Only	H9 Only	ENSG00000253731	56109	PCDHGA6	D0v20+D0v35 (DR)	0.63812	IPSC Only	IPSC Only	IPSC Only
ENSG00000125651	2962	GTF2F1	D0v20+D0v35 (DR)	0.743456	H9 Only	H9 Only	H9 Only	ENSG00000253537	56108	PCDHGA7	D0v20+D0v35 (DR)	3.09092	IPSC Only	IPSC Only	IPSC Only
ENSG00000006704	9569	GTF2IRD1	D0v20+D0v35 (DR)	1.18159	H9 Only	H9 Only	H9 Only	ENSG00000261934	56107	PCDHGA9	D0v20+D0v35 (DR)	1.14453	IPSC Only	IPSC Only	IPSC Only
ENSG00000077235	2975	GTF3C1	D0v20+D0v35 (DR)	1.40868	H9 Only	H9 Only	H9 Only	ENSG00000254221	56104	PCDHGB1	D0v20+D0v35 (DR)	1.5144	IPSC Only	IPSC Only	IPSC Only
ENSG00000115207	2976	GTF3C2	D0v20+D0v35 (DR)	0.858134	H9 Only	H9 Only	H9 Only	ENSG00000253910	56103	PCDHGB2	D0v20+D0v35 (DR)	2.46436	IPSC Only	IPSC Only	IPSC Only
ENSG00000148308	9328	GTF3C5	D0v20+D0v35 (DR)	1.33898	H9 Only	H9 Only	H9 Only	ENSG00000262209	56102	PCDHGB3	D0v20+D0v35 (DR)	0.478696	IPSC Only	IPSC Only	IPSC Only
ENSG00000100226	9567	GTPBP1	D0v20+D0v35 (DR)	0.923152	H9 Only	H9 Only	H9 Only	ENSG00000276547	56101	PCDHGB5	D0v20+D0v35 (DR)	1.45017	IPSC Only	IPSC Only	IPSC Only
ENSG00000178605	8225	GTPBP6	D0v20+D0v35 (DR)	1.46117	H9 Only	H9 Only	H9 Only	ENSG00000254122	56099	PCDHGB7	D0v20+D0v35 (DR)	1.12572	IPSC Only	IPSC Only	IPSC Only
ENSG00000075218	51512	GTSE1	D0v20+D0v35 (DR)	3.4344	H9 Only	H9 Only	H9 Only	ENSG00000163710	26577	PCOLCE2	D0v20+D0v35 (DR)	1.66739	Both	Both	Both
ENSG00000048545	2978	GUCA1A	D0v20+D0v35 (DR)	1.97612	Both	Both	Both	ENSG00000224729	100129845	PCOLCE-AS1	D0v20+D0v35 (DR)	2.95787	IPSC Only	IPSC Only	IPSC Only
ENSG00000143774	2987	GUK1	D0v20+D0v35 (DR)	0.997892	H9 Only	H9 Only	H9 Only	ENSG00000133256	5158	PDE6B	D0v20+D0v35 (DR)	1.28619	IPSC Only	IPSC Only	IPSC Only
ENSG00000056998	8908	GYG2	D0v20+D0v35 (DR)	0.961651	H9 Only	H9 Only	H9 Only	ENSG00000160191	5152	PDE9A	D0v20+D0v35 (DR)	0.81392	Both	Both	Both
ENSG00000104812	2997	GYS1	D0v20+D0v35 (DR)	1.61131	H9 Only	H9 Only	H9 Only	ENSG00000197461	5154	PDGFA	D0v20+D0v35 (DR)	0.72846	Both	Both	Both
ENSG00000184897	8971	H1FX	D0v20+D0v35 (DR)	0.357518	H9 Only	H9 Only	H9 Only	ENSG00000100311	5155	PDGFB	D0v20+D0v35 (DR)	10.0693	IPSC Only	IPSC Only	IPSC Only
ENSG00000188486	3014	H2AFX	D0v20+D0v35 (DR)	1.49575	H9 Only	H9 Only	H9 Only	ENSG00000172840	57546	PDP2	D0v20+D0v35 (DR)	0.994338	IPSC Only	IPSC Only	IPSC Only
ENSG00000164032	3015	H2AFZ	D0v20+D0v35 (DR)	0.663772	H9 Only	H9 Only	H9 Only	ENSG00000261371	5175	PECAM1	D0v20+D0v35 (DR)	0.290914	IPSC Only	IPSC Only	IPSC Only
ENSG00000131373	26061	HACL1	D0v20+D0v35 (DR)	1.48537	H9 Only	H9 Only	H9 Only	ENSG00000049246	8863	PER3	D0v20+D0v35 (DR)	1.49068	IPSC Only	IPSC Only	IPSC Only
ENSG00000140511	145864	HAPLN3	D0v20+D0v35 (DR)	4.05782	Both	Both	Both	ENSG00000112378	64065	PERP	D0v20+D0v35 (DR)	0.259916	IPSC Only	IPSC Only	IPSC Only
ENSG00000103044	3038	HAS3	D0v20+D0v35 (DR)	1.08975	Both	Both	Both	ENSG00000123836	5208	PFKFB2	D0v20+D0v35 (DR)	0.840592	IPSC Only	IPSC Only	IPSC Only
ENSG00000177602	83903	HASPIN	D0v20+D0v35 (DR)	2.34736	H9 Only	H9 Only	H9 Only	ENSG00000108518	5216	PFN1	D0v20+D0v35 (DR)	2.28798	Both	Both	Both
ENSG00000131351	93323	HAUS8	D0v20+D0v35 (DR)	1.11153	H9 Only	H9 Only	H9 Only	ENSG00000257150	100132594	PGAM1P5	D0v20+D0v35 (DR)	21.0451	IPSC Only	IPSC Only	IPSC Only
ENSG00000172534	3054	HCFC1	D0v20+D0v35 (DR)	1.12243	H9 Only	H9 Only	H9 Only	ENSG00000142102	80162	PGGHG	D0v20+D0v35 (DR)	9.0692	IPSC Only	IPSC Only	IPSC Only
ENSG00000103145	54985	HCFC1R1	D0v20+D0v35 (DR)	1.79138	H9 Only	H9 Only	H9 Only	ENSG00000013375	5238	PGM3	D0v20+D0v35 (DR)	0.738548	IPSC Only	IPSC Only	IPSC Only
ENSG00000101336	3055	HCK	D0v20+D0v35 (DR)	5.81899	H9 Only	H9 Only	H9 Only	ENSG00000130517	54858	PGPEP1	D0v20+D0v35 (DR)	1.53936	IPSC Only	IPSC Only	IPSC Only
ENSG00000116478	3065	HDAC1	D0v20+D0v35 (DR)	2.64626	H9 Only	H9 Only	H9 Only	ENSG00000112419	9749	PHACTR2	D0v20+D0v35 (DR)	0.635036	IPSC Only	IPSC Only	IPSC Only
ENSG00000228624	101927768	HDAC2-AS2	D0v20+D0v35 (DR)	0.244248	H9 Only	H9 Only	H9 Only	ENSG00000111752	1911	PHC1	D0v20+D0v35 (DR)	1.15287	Both	Both	Both
ENSG00000171720	8841	HDAC3	D0v20+D0v35 (DR)	1.22712	H9 Only	H9 Only	H9 Only	ENSG00000107537	5264	PHYH	D0v20+D0v35 (DR)	0.916052	IPSC Only	IPSC Only	IPSC Only
ENSG00000108840	10014	HDAC5	D0v20+D0v35 (DR)	0.771096	H9 Only	H9 Only	H9 Only	ENSG00000175287	254295	PHYHD1	D0v20+D0v35 (DR)	3.26343	IPSC Only	IPSC Only	IPSC Only
ENSG00000061273	51564	HDAC7	D0v20+D0v35 (DR)	1.4542	H9 Only	H9 Only	H9 Only	ENSG00000038210	55300	PI4K2B	D0v20+D0v35 (DR)	1.03279	IPSC Only	IPSC Only	IPSC Only
ENSG00000143321	3068	HDGF	D0v20+D0v35 (DR)	0.895069	H9 Only	H9 Only	H9 Only	ENSG00000103335	9780	PIEZO1	D0v20+D0v35 (DR)	11.0862	Both	Both	Both
ENSG00000167674	84717	HDGFL2	D0v20+D0v35 (DR)	0.803756	H9 Only	H9 Only	H9 Only	ENSG00000140451	80119	PIF1	D0v20+D0v35 (DR)	6.53031	Both	Both	Both
ENSG00000069998	27440	HDHD5	D0v20+D0v35 (DR)	1.43008	H9 Only	H9 Only	H9 Only	ENSG00000141506	23533	PIK3R5	D0v20+D0v35 (DR)	1.08802	Both	Both	Both
ENSG00000119285	55127	HEATR1	D0v20+D0v35 (DR)	1.06385	H9 Only	H9 Only	H9 Only	ENSG00000102096	11040	PIM2	D0v20+D0v35 (DR)	0.818451	Both	Both	Both
ENSG00000126107	79654	HECTD3	D0v20+D0v35 (DR)	1.1344	H9 Only	H9 Only	H9 Only	ENSG00000198355	415116	PIM3	D0v20+D0v35 (DR)	1.05312	IPSC Only	IPSC Only	IPSC Only
ENSG00000119969	3070	HELLS	D0v20+D0v35 (DR)	1.22487	Both	Both	Both	ENSG00000179761	51268	PIPOX	D0v20+D0v35 (DR)	1.39263	Both	Both	Both
ENSG00000138646	51191	HERC5	D0v20+D0v35 (DR)	3.21463	Both	Both	Both	ENSG00000166473	114780	PKD1L2	D0v20+D0v35 (DR)	2.95178	IPSC Only	IPSC Only	IPSC Only
ENSG00000173673	390992	HES3	D0v20+D0v35 (DR)	1	Both	Both	Both	ENSG00000270580	105369154	PKD1P6-NPIPP1	D0v20+D0v35 (DR)	2.0738	IPSC Only	IPSC Only	IPSC Only
ENSG00000163666	8820	HESX1	D0v20+D0v35 (DR)	3.16439	Both	Both	Both	ENSG00000081277	5317	PKP1	D0v20+D0v35 (DR)	0.302056	IPSC Only	IPSC Only	IPSC Only
ENSG00000235173	51236	HGH1	D0v20+D0v35 (DR)	1.29669	H9 Only	H9 Only	H9 Only	ENSG00000100078	50487	PLA2G3	D0v20+D0v35 (DR)	2.19905	Both	Both	Both
ENSG00000152804	3087	HHEX	D0v20+D0v35 (DR)	1.61466	H9 Only	H9 Only	H9 Only	ENSG00000122861	5328	PLAU	D0v20+D0v35 (DR)	4.81899	IPSC Only	IPSC Only	IPSC Only
ENSG00000182218	84439	HHIPL1	D0v20+D0v35 (DR)	0.642847	H9 Only	H9 Only	H9 Only	ENSG00000121316	79887	PLBD1	D0v20+D0v35 (DR)	0.468169	IPSC Only	IPSC Only	IPSC Only
ENSG00000132297	10086	HHLA1	D0v20+D0v35 (DR)	10.6579	H9 Only	H9 Only	H9 Only	ENSG00000137841	5330	PLCB2	D0v20+D0v35 (DR)	2.40114	IPSC Only	IPSC Only	IPSC Only
ENSG00000127946	3092	HIP1	D0v20+D0v35 (DR)	0.865316	H9 Only	H9 Only	H9 Only	ENSG00000182378	55344	PLCXD1	D0v20+D0v35 (DR)	2.70939	Both	Both	Both
ENSG00000149929	8479	HIRIP3	D0v20+D0v35 (DR)	0.890963	H9 Only	H9 Only	H9 Only	ENSG00000021300	58473	PLEKHB1	D0v20+D0v35 (DR)	0.60514	IPSC Only	IPSC Only	IPSC Only
ENSG00000124610	3024	HIST1H1A	D0v20+D0v35 (DR)	5.82788	Both	Both	Both	ENSG00000175985	400224	PLEKHD1	D0v20+D0v35 (DR)	0.834048	IPSC Only	IPSC Only	IPSC Only
ENSG00000184357	3009	HIST1H1B	D0v20+D0v35 (DR)	1.34026	H9 Only	H9 Only	H9 Only	ENSG00000166289	79156	PLEKHF1	D0v20+D0v35 (DR)	1.16245	IPSC Only	IPSC Only	IPSC Only
ENSG00000187837	3006	HIST1H1C	D0v20+D0v35 (DR)	1.93454	H9 Only	H9 Only	H9 Only	ENSG00000008323	55200	PLEKHG6	D0v20+D0v35 (DR)	3.99072	Both	Both	Both
ENSG00000124575	3007	HIST1H1D	D0v20+D0v35 (DR)	1.93804	Both	Both	Both	ENSG00000152527	130271	PLEKHH2	D0v20+D0v35 (DR)	1.4308	IPSC Only	IPSC Only	IPSC Only
ENSG00000168298	3008	HIST1H1E	D0v20+D0v35 (DR)	0.467673	H9 Only	H9 Only	H9 Only	ENSG00000241839	80301	PLEKHO2	D0v20+D0v35 (DR)	1.56627	Both	Both	Both
ENSG00000187475	3010	HIST1H1T	D0v20+D0v35 (DR)	1.54797	Both	Both	Both	ENSG00000105355	10226	PLIN3	D0v20+D0v35 (DR)	1.52761	Both	Both	Both
ENSG00000278463	8335	HIST1H2AB	D0v20+D0v35 (DR)	1.67895	H9 Only	H9 Only	H9 Only	ENSG00000102934	51090	PLLP	D0v20+D0v35 (DR)	0.844994	IPSC Only	IPSC Only	IPSC Only
ENSG00000180573	8334	HIST1H2AC	D0v20+D0v35 (DR)	2.04149	H9 Only	H9 Only	H9 Only	ENSG00000141934	8612	PLPP2	D0v20+D0v35 (DR)	1.76072	Both	Both	Both
ENSG00000277075	3012	HIST1H2AE	D0v20+D0v35 (DR)	0.526705	H9 Only	H9 Only	H9 Only	ENSG00000147535	84513	PLPP5	D0v20+D0v35 (DR)	0.916957	IPSC Only	IPSC Only	IPSC Only
ENSG00000196787	8969	HIST1H2AG	D0v20+D0v35 (DR)	1.70462	H9 Only	H9 Only	H9 Only	ENSG00000102024	5358	PLS3	D0v20+D0v35 (DR)	0.534421	Both	Both	Both
ENSG00000274997	85235	HIST1H2AH	D0v20+D0v35 (DR)	1.00899	H9 Only	H9 Only	H9 Only	ENSG00000114698	57088	PLSCR4	D0v20+D0v35 (DR)	1.11366	IPSC Only	IPSC Only	IPSC Only
ENSG00000196747	8329	HIST1H2AI	D0v20+D0v35 (DR)	1.33168	H9 Only	H9 Only	H9 Only	ENSG00000004399	23129	PLXND1	D0v20+D0v35 (DR)	7.77653	IPSC Only	IPSC Only	IPSC Only
ENSG00000276368	8331	HIST1H2AJ	D0v20+D0v35 (DR)	1.11059	H9 Only	H9 Only	H9 Only	ENSG00000141682	5366	PMAIP1	D0v20+D0v35 (DR)	3.12816	Both	Both	Both
ENSG00000275221	8330	HIST1H2AK	D0v20+D0v35 (DR)	0.0275993	H9 Only	H9 Only	H9 Only	ENSG00000124225	56937	PMEPA1	D0v20+D0v35 (DR)	1.1768	IPSC Only	IPSC Only	IPSC Only
ENSG00000276903	8332	HIST1H2AL	D0v20+D0v35 (DR)	1	H9 Only	H9 Only	H9 Only	ENSG00000128567	5420	PODXL	D0v20+D0v35 (DR)	3.10187	Both	Both	Both
ENSG00000276410	3018	HIST1H2BB	D0v20+D0v35 (DR)	1.25871	Both	Both	Both	ENSG00000051341	10721	POLQ	D0v20+D0v35 (DR)	2.69918	Both	Both	Both
ENSG00000180596	8347	HIST1H2BC	D0v20+D0v35 (DR)	1.07936	H9 Only	H9 Only	H9 Only	ENSG00000113356	10622	POLR3G	D0v20+D0v35 (DR)	1.13348	Both	Both	Both
ENSG00000158373	3017	HIST1H2BD	D0v20+D0v35 (DR)	0.920051	H9 Only	H9 Only	H9 Only	ENSG00000137709	25833	POU2F3	D0v20+D0v35 (DR)	0.160297	IPSC Only	IPSC Only	IPSC Only
ENSG00000274290	8344	HIST1H2BE	D0v20+D0v35 (DR)	1.09172	H9 Only	H9 Only	H9 Only	ENSG00000185668	5453	POU3F1	D0v20+D0v35 (DR)	1.74185	IPSC Only	IPSC Only	IPSC Only
ENSG00000277224	8343	HIST1H2BF	D0v20+D0v35 (DR)	1.31603	H9 Only	H9 Only	H9 Only	ENSG00000204531	5460	POU5F1	D0v20+D0v35 (DR)	0.411653	Both	Both	Both
ENSG00000273802	8339	HIST1H2BG	D0v20+D0v35 (DR)	0.92506	H9 Only	H9 Only	H9 Only	ENSG00000128059	5471	PPAT	D0v20+D0v35 (DR)	1.01208	IPSC Only	IPSC Only	IPSC Only
ENSG00000275713	8345	HIST1H2BH	D0v20+D0v35 (DR)	1.02202	H9 Only	H9 Only	H9 Only	ENSG00000166387	8495	PPFIBP2	D0v20+D0v35 (DR)	0.988911	IPSC Only	IPSC Only	IPSC Only
ENSG00000278588	8346	HIST1H2BI	D0v20+D0v35 (DR)	3.78262	H9 Only	H9 Only	H9 Only	ENSG00000118898	5493	PPL	D0v20+D0v35 (DR)	0.913064	IPSC Only	IPSC Only	IPSC Only
ENSG00000124635	8970	HIST1H2BJ	D0v20+D0v35 (DR)	1.63532	H9 Only	H9 Only	H9 Only	ENSG00000155367	333926	PPM1J	D0v20+D0v35 (DR)	0.463018	Both	Both	Both
ENSG00000197903	85236	HIST1H2BK	D0v20+D0v35 (DR)	2.37322	H9 Only	H9 Only	H9 Only	ENSG00000213889	147699	PPM1N	D0v20+D0v35 (DR)	0.790107	Both	Both	Both
ENSG00000185130	8340	HIST1H2BL	D0v20+D0v35 (DR)	0.764793	H9 Only	H9 Only	H9 Only	ENSG00000104881	10848	PPP1R13L	D0v20+D0v35 (DR)	3.49362	Both	Both	Both
ENSG00000273703	8342	HIST1H2BM	D0v20+D0v35 (DR)	1.21802	H9 Only	H9 Only	H9 Only	ENSG00000131771	84152	PPP1R1B	D0v20+D0v35 (DR)	2.42858	Both	Both	Both
ENSG00000233822	8341	HIST1H2BN	D0v20+D0v35 (DR)	1.41582	H9 Only	H9 Only	H9 Only	ENSG00000119698	57718	PPP4R4	D0v20+D0v35 (DR)	0.999204	IPSC Only	IPSC Only	IPSC Only
ENSG00000274641	8348	HIST1H2BO	D0v20+D0v35 (DR)	2.84484	H9 Only	H9 Only	H9 Only	ENSG00000162976	130814	PQLC3	D0v20+D0v35 (DR)	0.318625	IPSC Only	IPSC Only	IPSC Only
ENSG00000275714	8350	HIST1H3A	D0v20+D0v35 (DR)	0.770544	H9 Only	H9 Only	H9 Only	ENSG00000147596	63978	PRDM14	D0v20+D0v35 (DR)	0.431082	Both	Both	Both
ENSG00000274267	8358	HIST1H3B	D0v20+D0v35 (DR)	1.57999	H9 Only	H9 Only	H9 Only	ENSG00000117450	5052	PRDX1	D0v20+D0v35 (DR)	0.992708	Both	Both	Both
ENSG00000278272	8352	HIST1H3C	D0v20+D0v35 (DR)	0.987357	H9 Only	H9 Only	H9 Only	ENSG00000188783	5549	PRELP	D0v20+D0v35 (DR)	2.30662	IPSC Only	IPSC Only	IPSC Only
ENSG00000274750	8353	HIST1H3E	D0v20+D0v35 (DR)	0.601332	H9 Only	H9 Only	H9 Only	ENSG00000139174	144165	PRICKLE1	D0v20+D0v35 (DR)	0.669617	IPSC Only	IPSC Only	IPSC Only
ENSG00000277775	8968	HIST1H3F	D0v20+D0v35 (DR)	1.35784	H9 Only	H9 Only	H9 Only	ENSG00000027075	5583	PRKCH	D0v20+D0v35 (DR)	0.785145	IPSC Only	IPSC Only	IPSC Only
ENSG00000273983	8355	HIST1H3G	D0v20+D0v35 (DR)	2.93109	H9 Only	H9 Only	H9 Only	ENSG00000065675	5588	PRKCQ	D0v20+D0v35 (DR)	1.53347	Both	Both	Both
ENSG00000278828	8357	HIST1H3H	D0v20+D0v35 (DR)	1.30439	H9 Only	H9 Only	H9 Only	ENSG00000105287	25865	PRKD2	D0v20+D0v35 (DR)	4.42363	Both	Both	Both
ENSG00000275379	8354	HIST1H3I	D0v20+D0v35 (DR)	1.0472	H9 Only	H9 Only	H9 Only	ENSG00000185532	5592	PRKG1	D0v20+D0v35 (DR)	0.94808	IPSC Only	IPSC Only	IPSC Only
ENSG00000197153	8356	HIST1H3J	D0v20+D0v35 (DR)	0.724081	H9 Only	H9 Only	H9 Only	ENSG00000101000	10544	PROCR	D0v20+D0v35 (DR)	0.558973	IPSC Only	IPSC Only	IPSC Only
ENSG00000278637	8359	HIST1H4A	D0v20+D0v35 (DR)	1.34461	H9 Only	H9 Only	H9 Only	ENSG00000100033	5625	PRODH	D0v20+D0v35 (DR)	2.55219	Both	Both	Both
ENSG00000278705	8366	HIST1H4B	D0v20+D0v35 (DR)	1.6787	H9 Only	H9 Only	H9 Only	ENSG00000184500	5627	PROS1	D0v20+D0v35 (DR)	0.987287	IPSC Only	IPSC Only	IPSC Only
ENSG00000197061	8364	HIST1H4C	D0v20+D0v35 (DR)	1.00603	H9 Only	H9 Only	H9 Only	ENSG00000148426	254427	PROSER2	D0v20+D0v35 (DR)	0.697159	IPSC Only	IPSC Only	IPSC Only
ENSG00000277157	8360	HIST1H4D	D0v20+D0v35 (DR)	1.94213	H9 Only	H9 Only	H9 Only	ENSG00000205352	54458	PRR13	D0v20+D0v35 (DR)	0.821357	IPSC Only	IPSC Only	IPSC Only
ENSG00000276966	8367	HIST1H4E	D0v20+D0v35 (DR)	0.622142	H9 Only	H9 Only	H9 Only	ENSG00000135378	79056	PRRG4	D0v20+D0v35 (DR)	1.91123	IPSC Only	IPSC Only	IPSC Only
ENSG00000158406	8365	HIST1H4H	D0v20+D0v35 (DR)	1.97396	H9 Only	H9 Only	H9 Only	ENSG00000112812	10279	PRSS16	D0v20+D0v35 (DR)	0.375219	Both	Both	Both
ENSG00000276180	8294	HIST1H4I	D0v20+D0v35 (DR)	1.59045	H9 Only	H9 Only	H9 Only	ENSG00000150687	11098	PRSS23	D0v20+D0v35 (DR)	0.726997	IPSC Only	IPSC Only	IPSC Only
ENSG00000197238	8363	HIST1H4J	D0v20+D0v35 (DR)	0.532919	H9 Only	H9 Only	H9 Only	ENSG00000164985	11168	PSIP1	D0v20+D0v35 (DR)	0.908203	Both	Both	Both
ENSG00000275126	8368	HIST1H4L	D0v20+D0v35 (DR)	3.3413	H9 Only	H9 Only	H9 Only	ENSG00000204264	5696	PSMB8	D0v20+D0v35 (DR)	2.78098	IPSC Only	IPSC Only	IPSC Only
ENSG00000184270	317772	HIST2H2AB	D0v20+D0v35 (DR)	1.31444	H9 Only	H9 Only	H9 Only	ENSG00000119314	9991	PTBP3	D0v20+D0v35 (DR)	0.513081	IPSC Only	IPSC Only	IPSC Only
ENSG00000184260	8338	HIST2H2AC	D0v20+D0v35 (DR)	0.335544	H9 Only	H9 Only	H9 Only	ENSG00000148344	9536	PTGES	D0v20+D0v35 (DR)	2.67978	IPSC Only	IPSC Only	IPSC Only
ENSG00000184678	8349	HIST2H2BE	D0v20+D0v35 (DR)	0.576604	H9 Only	H9 Only	H9 Only	ENSG00000134247	5738	PTGFRN	D0v20+D0v35 (DR)	2.60138	IPSC Only	IPSC Only	IPSC Only
ENSG00000203814	440689	HIST2H2BF	D0v20+D0v35 (DR)	1.34464	H9 Only	H9 Only	H9 Only	ENSG00000124212	5740	PTGIS	D0v20+D0v35 (DR)	2.04819	IPSC Only	IPSC Only	IPSC Only
ENSG00000183598	653604	HIST2H3D	D0v20+D0v35 (DR)	0.254162	H9 Only	H9 Only	H9 Only	ENSG00000140043	145482	PTGR2	D0v20+D0v35 (DR)	0.547454	IPSC Only	IPSC Only	IPSC Only
ENSG00000196890	128312	HIST3H2BB	D0v20+D0v35 (DR)	0.24962	H9 Only	H9 Only	H9 Only	ENSG00000187514	5757	PTMA	D0v20+D0v35 (DR)	1.20692	Both	Both	Both
ENSG00000197837	121504	HIST4H4	D0v20+D0v35 (DR)	1.56969	H9 Only	H9 Only	H9 Only	ENSG00000152104	5784	PTPN14	D0v20+D0v35 (DR)	1.60059	IPSC Only	IPSC Only	IPSC Only
ENSG00000123485	55355	HJURP	D0v20+D0v35 (DR)	5.20135	Both	Both	Both	ENSG00000070159	5774	PTPN3	D0v20+D0v35 (DR)	0.566336	IPSC Only	IPSC Only	IPSC Only
ENSG00000159399	3099	HK2	D0v20+D0v35 (DR)	2.90082	H9 Only	H9 Only	H9 Only	ENSG00000111679	5777	PTPN6	D0v20+D0v35 (DR)	1.00512	Both	Both	Both
ENSG00000204257	3108	HLA-DMA	D0v20+D0v35 (DR)	3.48616	Both	Both	Both	ENSG00000164611	9232	PTTG1	D0v20+D0v35 (DR)	2.74588	Both	Both	Both
ENSG00000204252	3111	HLA-DOA	D0v20+D0v35 (DR)	0.790835	Both	Both	Both	ENSG00000250337	643401	PURPL	D0v20+D0v35 (DR)	1.9843	IPSC Only	IPSC Only	IPSC Only
ENSG00000224557	3116	HLA-DPB2	D0v20+D0v35 (DR)	0.102012	Both	Both	Both	ENSG00000100362	5816	PVALB	D0v20+D0v35 (DR)	1.49146	IPSC Only	IPSC Only	IPSC Only
ENSG00000179344	3119	HLA-DQB1	D0v20+D0v35 (DR)	1.04308	H9 Only	H9 Only	H9 Only	ENSG00000279192	8123	PWAR5	D0v20+D0v35 (DR)	0.544137	Both	Both	Both
ENSG00000204287	3122	HLA-DRA	D0v20+D0v35 (DR)	0.913244	Both	Both	Both	ENSG00000089159	5829	PXN	D0v20+D0v35 (DR)	1.34911	IPSC Only	IPSC Only	IPSC Only
ENSG00000256269	3145	HMBS	D0v20+D0v35 (DR)	2.03567	H9 Only	H9 Only	H9 Only	ENSG00000103490	29108	PYCARD	D0v20+D0v35 (DR)	8.98026	Both	Both	Both
ENSG00000148357	256158	HMCN2	D0v20+D0v35 (DR)	5.82803	Both	Both	Both	ENSG00000100504	5836	PYGL	D0v20+D0v35 (DR)	1.68561	Both	Both	Both
ENSG00000064961	10362	HMG20B	D0v20+D0v35 (DR)	1.4639	Both	Both	Both	ENSG00000119943	84795	PYROXD2	D0v20+D0v35 (DR)	2.70496	IPSC Only	IPSC Only	IPSC Only
ENSG00000137309	3159	HMGA1	D0v20+D0v35 (DR)	1.01736	H9 Only	H9 Only	H9 Only	ENSG00000103485	23475	QPRT	D0v20+D0v35 (DR)	1.20112	Both	Both	Both
ENSG00000164104	3148	HMGB2	D0v20+D0v35 (DR)	1.2297	H9 Only	H9 Only	H9 Only	ENSG00000143545	5872	RAB13	D0v20+D0v35 (DR)	1.56483	IPSC Only	IPSC Only	IPSC Only
ENSG00000198830	3151	HMGN2	D0v20+D0v35 (DR)	1.2045	H9 Only	H9 Only	H9 Only	ENSG00000124839	64284	RAB17	D0v20+D0v35 (DR)	3.53338	IPSC Only	IPSC Only	IPSC Only
ENSG00000072571	3161	HMMR	D0v20+D0v35 (DR)	1.71735	Both	Both	Both	ENSG00000146955	401409	RAB19	D0v20+D0v35 (DR)	2.04989	IPSC Only	IPSC Only	IPSC Only
ENSG00000103415	3163	HMOX2	D0v20+D0v35 (DR)	0.790636	H9 Only	H9 Only	H9 Only	ENSG00000132698	57111	RAB25	D0v20+D0v35 (DR)	0.951839	Both	Both	Both
ENSG00000169813	3185	HNRNPF	D0v20+D0v35 (DR)	1.11951	H9 Only	H9 Only	H9 Only	ENSG00000117280	8934	RAB29	D0v20+D0v35 (DR)	0.99699	IPSC Only	IPSC Only	IPSC Only
ENSG00000104824	3191	HNRNPL	D0v20+D0v35 (DR)	0.714294	H9 Only	H9 Only	H9 Only	ENSG00000168461	11031	RAB31	D0v20+D0v35 (DR)	1.47212	IPSC Only	IPSC Only	IPSC Only
ENSG00000095066	29911	HOOK2	D0v20+D0v35 (DR)	1.83919	Both	Both	Both	ENSG00000111247	10635	RAD51AP1	D0v20+D0v35 (DR)	2.29738	Both	Both	Both
ENSG00000186603	84842	HPDL	D0v20+D0v35 (DR)	0.633739	H9 Only	H9 Only	H9 Only	ENSG00000197275	25788	RAD54B	D0v20+D0v35 (DR)	0.495192	IPSC Only	IPSC Only	IPSC Only
ENSG00000107521	3257	HPS1	D0v20+D0v35 (DR)	2.71727	H9 Only	H9 Only	H9 Only	ENSG00000265817	25788	RAD54B	D0v20+D0v35 (DR)	0.588601	IPSC Only	IPSC Only	IPSC Only
ENSG00000166189	79803	HPS6	D0v20+D0v35 (DR)	2.04977	H9 Only	H9 Only	H9 Only	ENSG00000131477	10266	RAMP2	D0v20+D0v35 (DR)	0.891263	IPSC Only	IPSC Only	IPSC Only
ENSG00000168004	117245	HRASLS5	D0v20+D0v35 (DR)	0.516895	H9 Only	H9 Only	H9 Only	ENSG00000172819	5916	RARG	D0v20+D0v35 (DR)	1.06602	Both	Both	Both
ENSG00000113749	3274	HRH2	D0v20+D0v35 (DR)	6.41097	Both	Both	Both	ENSG00000111344	8437	RASAL1	D0v20+D0v35 (DR)	3.01917	IPSC Only	IPSC Only	IPSC Only
ENSG00000176387	3291	HSD11B2	D0v20+D0v35 (DR)	0.351588	H9 Only	H9 Only	H9 Only	ENSG00000198915	221002	RASGEF1A	D0v20+D0v35 (DR)	0.235862	Both	Both	Both
ENSG00000072506	3028	HSD17B10	D0v20+D0v35 (DR)	1.53274	H9 Only	H9 Only	H9 Only	ENSG00000103710	51285	RASL12	D0v20+D0v35 (DR)	5.94358	Both	Both	Both
ENSG00000133835	3295	HSD17B4	D0v20+D0v35 (DR)	0.944062	H9 Only	H9 Only	H9 Only	ENSG00000153179	283349	RASSF3	D0v20+D0v35 (DR)	0.973954	IPSC Only	IPSC Only	IPSC Only
ENSG00000025423	8630	HSD17B6	D0v20+D0v35 (DR)	1.4266	H9 Only	H9 Only	H9 Only	ENSG00000134438	30062	RAX	D0v20+D0v35 (DR)	0.0541147	IPSC Only	IPSC Only	IPSC Only
ENSG00000185122	3297	HSF1	D0v20+D0v35 (DR)	1.11114	H9 Only	H9 Only	H9 Only	ENSG00000153250	5937	RBMS1	D0v20+D0v35 (DR)	0.989455	IPSC Only	IPSC Only	IPSC Only
ENSG00000096384	3326	HSP90AB1	D0v20+D0v35 (DR)	0.653912	H9 Only	H9 Only	H9 Only	ENSG00000162444	116362	RBP7	D0v20+D0v35 (DR)	1.0942	Both	Both	Both
ENSG00000187522	51182	HSPA14	D0v20+D0v35 (DR)	1.06389	H9 Only	H9 Only	H9 Only	ENSG00000157110	11030	RBPMS	D0v20+D0v35 (DR)	1.42104	IPSC Only	IPSC Only	IPSC Only
ENSG00000126803	3306	HSPA2	D0v20+D0v35 (DR)	4.0724	Both	Both	Both	ENSG00000166965	91433	RCCD1	D0v20+D0v35 (DR)	1.13504	IPSC Only	IPSC Only	IPSC Only
ENSG00000106211	3315	HSPB1	D0v20+D0v35 (DR)	3.05531	H9 Only	H9 Only	H9 Only	ENSG00000198771	92241	RCSD1	D0v20+D0v35 (DR)	2.07712	IPSC Only	IPSC Only	IPSC Only
ENSG00000133265	23640	HSPBP1	D0v20+D0v35 (DR)	0.753536	H9 Only	H9 Only	H9 Only	ENSG00000139547	8608	RDH16	D0v20+D0v35 (DR)	1.37486	IPSC Only	IPSC Only	IPSC Only
ENSG00000144381	3329	HSPD1	D0v20+D0v35 (DR)	0.971682	H9 Only	H9 Only	H9 Only	ENSG00000278023	201299	RDM1	D0v20+D0v35 (DR)	3.8831	Both	Both	Both
ENSG00000115541	3336	HSPE1	D0v20+D0v35 (DR)	1.00177	H9 Only	H9 Only	H9 Only	ENSG00000169891	9185	REPS2	D0v20+D0v35 (DR)	0.474296	IPSC Only	IPSC Only	IPSC Only
ENSG00000109854	10553	HTATIP2	D0v20+D0v35 (DR)	2.40846	Both	Both	Both	ENSG00000084093	5978	REST	D0v20+D0v35 (DR)	1.68891	IPSC Only	IPSC Only	IPSC Only
ENSG00000179546	3352	HTR1D	D0v20+D0v35 (DR)	21.2067	H9 Only	H9 Only	H9 Only	ENSG00000168411	55159	RFWD3	D0v20+D0v35 (DR)	1.91818	Both	Both	Both
ENSG00000122986	84329	HVCN1	D0v20+D0v35 (DR)	1.35291	Both	Both	Both	ENSG00000205517	57139	RGL3	D0v20+D0v35 (DR)	0.298779	Both	Both	Both
ENSG00000068001	8692	HYAL2	D0v20+D0v35 (DR)	1.24558	H9 Only	H9 Only	H9 Only	ENSG00000171700	10287	RGS19	D0v20+D0v35 (DR)	0.939307	IPSC Only	IPSC Only	IPSC Only
ENSG00000149428	10525	HYOU1	D0v20+D0v35 (DR)	1.74854	H9 Only	H9 Only	H9 Only	ENSG00000007384	64285	RHBDF1	D0v20+D0v35 (DR)	5.1175	IPSC Only	IPSC Only	IPSC Only
ENSG00000116237	23463	ICMT	D0v20+D0v35 (DR)	1.12175	Both	Both	Both	ENSG00000129667	79651	RHBDF2	D0v20+D0v35 (DR)	4.61669	Both	Both	Both
ENSG00000101365	3420	IDH3B	D0v20+D0v35 (DR)	0.805934	H9 Only	H9 Only	H9 Only	ENSG00000126785	57381	RHOJ	D0v20+D0v35 (DR)	2.13303	IPSC Only	IPSC Only	IPSC Only
ENSG00000067829	3421	IDH3G	D0v20+D0v35 (DR)	1.16787	H9 Only	H9 Only	H9 Only	ENSG00000258545	101928969	RHOXF1-AS1	D0v20+D0v35 (DR)	0.465788	Both	Both	Both
ENSG00000131203	3620	IDO1	D0v20+D0v35 (DR)	89.77	Both	Both	Both	ENSG00000150977	196383	RILPL2	D0v20+D0v35 (DR)	1.07231	IPSC Only	IPSC Only	IPSC Only
ENSG00000160888	9592	IER2	D0v20+D0v35 (DR)	1.11709	Both	Both	Both	ENSG00000183145	53820	RIPPLY3	D0v20+D0v35 (DR)	0.509477	IPSC Only	IPSC Only	IPSC Only
ENSG00000185436	163702	IFNLR1	D0v20+D0v35 (DR)	1.30786	Both	Both	Both	ENSG00000175643	116028	RMI2	D0v20+D0v35 (DR)	2.18123	Both	Both	Both
ENSG00000214706	7866	IFRD2	D0v20+D0v35 (DR)	1.01205	H9 Only	H9 Only	H9 Only	ENSG00000101695	54941	RNF125	D0v20+D0v35 (DR)	1.51916	Both	Both	Both
ENSG00000159217	10642	IGF2BP1	D0v20+D0v35 (DR)	0.946143	H9 Only	H9 Only	H9 Only	ENSG00000181481	84282	RNF135	D0v20+D0v35 (DR)	1.29248	IPSC Only	IPSC Only	IPSC Only
ENSG00000136231	10643	IGF2BP3	D0v20+D0v35 (DR)	0.799196	Both	Both	Both	ENSG00000137393	255488	RNF144B	D0v20+D0v35 (DR)	0.609813	IPSC Only	IPSC Only	IPSC Only
ENSG00000115457	3485	IGFBP2	D0v20+D0v35 (DR)	2.38984	H9 Only	H9 Only	H9 Only	ENSG00000173821	57674	RNF213	D0v20+D0v35 (DR)	2.01266	IPSC Only	IPSC Only	IPSC Only
ENSG00000147255	3547	IGSF1	D0v20+D0v35 (DR)	0.773028	Both	Both	Both	ENSG00000108375	54894	RNF43	D0v20+D0v35 (DR)	0.45002	IPSC Only	IPSC Only	IPSC Only
ENSG00000162729	93185	IGSF8	D0v20+D0v35 (DR)	0.687259	H9 Only	H9 Only	H9 Only	ENSG00000184719	55328	RNLS	D0v20+D0v35 (DR)	0.477435	IPSC Only	IPSC Only	IPSC Only
ENSG00000080854	22997	IGSF9B	D0v20+D0v35 (DR)	0.372203	H9 Only	H9 Only	H9 Only	ENSG00000185483	4919	ROR1	D0v20+D0v35 (DR)	0.94151	IPSC Only	IPSC Only	IPSC Only
ENSG00000263528	9641	IKBKE	D0v20+D0v35 (DR)	4.34729	Both	Both	Both	ENSG00000106399	6119	RPA3	D0v20+D0v35 (DR)	0.821516	Both	Both	Both
ENSG00000081985	3595	IL12RB2	D0v20+D0v35 (DR)	0.102074	Both	Both	Both	ENSG00000269609	100505761	RPARP-AS1	D0v20+D0v35 (DR)	0.881158	Both	Both	Both
ENSG00000174564	53833	IL20RB	D0v20+D0v35 (DR)	0.270244	Both	Both	Both	ENSG00000265681	6139	RPL17	D0v20+D0v35 (DR)	0.979494	IPSC Only	IPSC Only	IPSC Only
ENSG00000104998	9466	IL27RA	D0v20+D0v35 (DR)	5.35275	Both	Both	Both	ENSG00000124614	6204	RPS10	D0v20+D0v35 (DR)	0.879386	IPSC Only	IPSC Only	IPSC Only
ENSG00000129351	3609	ILF3	D0v20+D0v35 (DR)	0.592647	H9 Only	H9 Only	H9 Only	ENSG00000117676	6195	RPS6KA1	D0v20+D0v35 (DR)	2.41535	Both	Both	Both
ENSG00000136718	92856	IMP4	D0v20+D0v35 (DR)	0.971713	H9 Only	H9 Only	H9 Only	ENSG00000126458	6237	RRAS	D0v20+D0v35 (DR)	8.04137	IPSC Only	IPSC Only	IPSC Only
ENSG00000141401	3613	IMPA2	D0v20+D0v35 (DR)	3.46887	Both	Both	Both	ENSG00000133818	22800	RRAS2	D0v20+D0v35 (DR)	0.866457	Both	Both	Both
ENSG00000178035	3615	IMPDH2	D0v20+D0v35 (DR)	1.9089	H9 Only	H9 Only	H9 Only	ENSG00000048392	50484	RRM2B	D0v20+D0v35 (DR)	0.419959	IPSC Only	IPSC Only	IPSC Only
ENSG00000149503	3619	INCENP	D0v20+D0v35 (DR)	1.92482	H9 Only	H9 Only	H9 Only	ENSG00000114993	6242	RTKN	D0v20+D0v35 (DR)	1.77935	Both	Both	Both
ENSG00000203485	64423	INF2	D0v20+D0v35 (DR)	1.62694	H9 Only	H9 Only	H9 Only	ENSG00000124813	860	RUNX2	D0v20+D0v35 (DR)	1.04998	IPSC Only	IPSC Only	IPSC Only
ENSG00000153391	125476	INO80C	D0v20+D0v35 (DR)	0.763608	H9 Only	H9 Only	H9 Only	ENSG00000171509	59350	RXFP1	D0v20+D0v35 (DR)	0.654226	IPSC Only	IPSC Only	IPSC Only
ENSG00000169592	283899	INO80E	D0v20+D0v35 (DR)	1.37694	H9 Only	H9 Only	H9 Only	ENSG00000163191	6282	S100A11	D0v20+D0v35 (DR)	0.469827	IPSC Only	IPSC Only	IPSC Only
ENSG00000165458	3636	INPPL1	D0v20+D0v35 (DR)	4.15491	H9 Only	H9 Only	H9 Only	ENSG00000189171	6284	S100A13	D0v20+D0v35 (DR)	0.761849	Both	Both	Both
ENSG00000164880	26173	INTS1	D0v20+D0v35 (DR)	1.53647	H9 Only	H9 Only	H9 Only	ENSG00000196154	6275	S100A4	D0v20+D0v35 (DR)	0.918486	IPSC Only	IPSC Only	IPSC Only
ENSG00000127054	54973	INTS11	D0v20+D0v35 (DR)	1.64608	H9 Only	H9 Only	H9 Only	ENSG00000213694	1903	S1PR3	D0v20+D0v35 (DR)	3.21616	IPSC Only	IPSC Only	IPSC Only
ENSG00000185085	80789	INTS5	D0v20+D0v35 (DR)	2.10853	H9 Only	H9 Only	H9 Only	ENSG00000101115	57167	SALL4	D0v20+D0v35 (DR)	1.87657	Both	Both	Both
ENSG00000196497	79711	IPO4	D0v20+D0v35 (DR)	4.34148	H9 Only	H9 Only	H9 Only	ENSG00000101347	25939	SAMHD1	D0v20+D0v35 (DR)	0.696291	Both	Both	Both
ENSG00000183856	128239	IQGAP3	D0v20+D0v35 (DR)	2.86792	H9 Only	H9 Only	H9 Only	ENSG00000151748	60485	SAV1	D0v20+D0v35 (DR)	1.04921	IPSC Only	IPSC Only	IPSC Only
ENSG00000170604	26145	IRF2BP1	D0v20+D0v35 (DR)	0.694419	H9 Only	H9 Only	H9 Only	ENSG00000164265	117156	SCGB3A2	D0v20+D0v35 (DR)	0.249442	Both	Both	Both
ENSG00000126456	3661	IRF3	D0v20+D0v35 (DR)	3.32411	H9 Only	H9 Only	H9 Only	ENSG00000132330	51540	SCLY	D0v20+D0v35 (DR)	1.9312	IPSC Only	IPSC Only	IPSC Only
ENSG00000063241	79763	ISOC2	D0v20+D0v35 (DR)	1.34851	H9 Only	H9 Only	H9 Only	ENSG00000105711	6324	SCN1B	D0v20+D0v35 (DR)	1.35609	IPSC Only	IPSC Only	IPSC Only
ENSG00000105655	51477	ISYNA1	D0v20+D0v35 (DR)	1.49728	H9 Only	H9 Only	H9 Only	ENSG00000007314	6329	SCN4A	D0v20+D0v35 (DR)	1.88939	Both	Both	Both
ENSG00000005884	3675	ITGA3	D0v20+D0v35 (DR)	1.62891	H9 Only	H9 Only	H9 Only	ENSG00000183873	6331	SCN5A	D0v20+D0v35 (DR)	4.06524	Both	Both	Both
ENSG00000091409	3655	ITGA6	D0v20+D0v35 (DR)	1.48236	Both	Both	Both	ENSG00000121064	59342	SCPEP1	D0v20+D0v35 (DR)	1.73304	IPSC Only	IPSC Only	IPSC Only
ENSG00000135424	3679	ITGA7	D0v20+D0v35 (DR)	4.70312	Both	Both	Both	ENSG00000124145	6385	SDC4	D0v20+D0v35 (DR)	0.812924	Both	Both	Both
ENSG00000125877	3704	ITPA	D0v20+D0v35 (DR)	1.84012	H9 Only	H9 Only	H9 Only	ENSG00000204370	6392	SDHD	D0v20+D0v35 (DR)	0.863283	IPSC Only	IPSC Only	IPSC Only
ENSG00000100605	3705	ITPK1	D0v20+D0v35 (DR)	0.462679	H9 Only	H9 Only	H9 Only	ENSG00000214491	730005	SEC14L6	D0v20+D0v35 (DR)	0.392411	Both	Both	Both
ENSG00000096433	3710	ITPR3	D0v20+D0v35 (DR)	3.91353	H9 Only	H9 Only	H9 Only	ENSG00000150961	9871	SEC24D	D0v20+D0v35 (DR)	1.54029	IPSC Only	IPSC Only	IPSC Only
ENSG00000198885	150771	ITPRIPL1	D0v20+D0v35 (DR)	1.36344	H9 Only	H9 Only	H9 Only	ENSG00000091490	23231	SEL1L3	D0v20+D0v35 (DR)	0.6173	IPSC Only	IPSC Only	IPSC Only
ENSG00000128928	3712	IVD	D0v20+D0v35 (DR)	1.67711	H9 Only	H9 Only	H9 Only	ENSG00000143416	8991	SELENBP1	D0v20+D0v35 (DR)	2.53675	Both	Both	Both
ENSG00000077684	79960	JADE1	D0v20+D0v35 (DR)	1.05451	Both	Both	Both	ENSG00000198832	140606	SELENOM	D0v20+D0v35 (DR)	4.13524	IPSC Only	IPSC Only	IPSC Only
ENSG00000043143	23338	JADE2	D0v20+D0v35 (DR)	19.7807	Both	Both	Both	ENSG00000250722	6414	SELENOP	D0v20+D0v35 (DR)	1.33056	IPSC Only	IPSC Only	IPSC Only
ENSG00000280780	153469	JAKMIP2-AS1	D0v20+D0v35 (DR)	1.47956	Both	Both	Both	ENSG00000186838	348303	SELENOV	D0v20+D0v35 (DR)	0.105028	Both	Both	Both
ENSG00000008083	3720	JARID2	D0v20+D0v35 (DR)	0.602592	Both	Both	Both	ENSG00000178980	6415	SELENOW	D0v20+D0v35 (DR)	1.38362	Both	Both	Both
ENSG00000161999	339123	JMJD8	D0v20+D0v35 (DR)	2.88465	H9 Only	H9 Only	H9 Only	ENSG00000127922	7979	SEM1	D0v20+D0v35 (DR)	1.08988	IPSC Only	IPSC Only	IPSC Only
ENSG00000104369	56704	JPH1	D0v20+D0v35 (DR)	1.38423	Both	Both	Both	ENSG00000092421	57556	SEMA6A	D0v20+D0v35 (DR)	0.697521	Both	Both	Both
ENSG00000173801	3728	JUP	D0v20+D0v35 (DR)	0.757338	H9 Only	H9 Only	H9 Only	ENSG00000124233	6406	SEMG1	D0v20+D0v35 (DR)	20.9381	IPSC Only	IPSC Only	IPSC Only
ENSG00000136504	11143	KAT7	D0v20+D0v35 (DR)	0.835238	Both	Both	Both	ENSG00000086475	22929	SEPHS1	D0v20+D0v35 (DR)	1.12589	Both	Both	Both
ENSG00000140854	10300	KATNB1	D0v20+D0v35 (DR)	0.482602	H9 Only	H9 Only	H9 Only	ENSG00000164300	256987	SERINC5	D0v20+D0v35 (DR)	0.860459	IPSC Only	IPSC Only	IPSC Only
ENSG00000171126	170850	KCNG3	D0v20+D0v35 (DR)	3.24967	Both	Both	Both	ENSG00000170542	5272	SERPINB9	D0v20+D0v35 (DR)	0.57637	Both	Both	Both
ENSG00000184261	56660	KCNK12	D0v20+D0v35 (DR)	2.25558	H9 Only	H9 Only	H9 Only	ENSG00000106366	5054	SERPINE1	D0v20+D0v35 (DR)	3.28838	IPSC Only	IPSC Only	IPSC Only
ENSG00000164626	8645	KCNK5	D0v20+D0v35 (DR)	0.345841	H9 Only	H9 Only	H9 Only	ENSG00000149257	871	SERPINH1	D0v20+D0v35 (DR)	7.8391	Both	Both	Both
ENSG00000099337	9424	KCNK6	D0v20+D0v35 (DR)	9.40493	Both	Both	Both	ENSG00000104332	6422	SFRP1	D0v20+D0v35 (DR)	1.38759	Both	Both	Both
ENSG00000080709	3781	KCNN2	D0v20+D0v35 (DR)	0.307831	H9 Only	H9 Only	H9 Only	ENSG00000198818	113402	SFT2D1	D0v20+D0v35 (DR)	0.610028	IPSC Only	IPSC Only	IPSC Only
ENSG00000170745	3790	KCNS3	D0v20+D0v35 (DR)	2.19929	Both	Both	Both	ENSG00000225383	207107	SFTA1P	D0v20+D0v35 (DR)	0.0250004	IPSC Only	IPSC Only	IPSC Only
ENSG00000151364	65987	KCTD14	D0v20+D0v35 (DR)	1.19348	Both	Both	Both	ENSG00000167524	124923	SGK494	D0v20+D0v35 (DR)	1.19948	IPSC Only	IPSC Only	IPSC Only
ENSG00000100379	79734	KCTD17	D0v20+D0v35 (DR)	0.57698	H9 Only	H9 Only	H9 Only	ENSG00000129810	151648	SGO1	D0v20+D0v35 (DR)	2.7919	Both	Both	Both
ENSG00000175707	126695	KDF1	D0v20+D0v35 (DR)	11.2826	Both	Both	Both	ENSG00000163535	151246	SGO2	D0v20+D0v35 (DR)	0.8599	Both	Both	Both
ENSG00000066135	9682	KDM4A	D0v20+D0v35 (DR)	0.798363	H9 Only	H9 Only	H9 Only	ENSG00000100359	27352	SGSM3	D0v20+D0v35 (DR)	0.869371	IPSC Only	IPSC Only	IPSC Only
ENSG00000155666	79831	KDM8	D0v20+D0v35 (DR)	0.427514	H9 Only	H9 Only	H9 Only	ENSG00000125731	10045	SH2D3A	D0v20+D0v35 (DR)	1.50192	IPSC Only	IPSC Only	IPSC Only
ENSG00000128052	3791	KDR	D0v20+D0v35 (DR)	0.496752	Both	Both	Both	ENSG00000104611	63898	SH2D4A	D0v20+D0v35 (DR)	1.95858	IPSC Only	IPSC Only	IPSC Only
ENSG00000079999	9817	KEAP1	D0v20+D0v35 (DR)	0.999487	H9 Only	H9 Only	H9 Only	ENSG00000185437	6450	SH3BGR	D0v20+D0v35 (DR)	0.836765	Both	Both	Both
ENSG00000138030	3795	KHK	D0v20+D0v35 (DR)	0.827088	H9 Only	H9 Only	H9 Only	ENSG00000109686	152503	SH3D19	D0v20+D0v35 (DR)	0.875181	IPSC Only	IPSC Only	IPSC Only
ENSG00000088247	8570	KHSRP	D0v20+D0v35 (DR)	1.19764	H9 Only	H9 Only	H9 Only	ENSG00000160691	6464	SHC1	D0v20+D0v35 (DR)	1.12704	IPSC Only	IPSC Only	IPSC Only
ENSG00000136813	23392	KIAA0368	D0v20+D0v35 (DR)	0.908536	H9 Only	H9 Only	H9 Only	ENSG00000169291	126669	SHE	D0v20+D0v35 (DR)	4.72627	IPSC Only	IPSC Only	IPSC Only
ENSG00000162522	57648	KIAA1522	D0v20+D0v35 (DR)	1.48338	H9 Only	H9 Only	H9 Only	ENSG00000180730	387914	SHISA2	D0v20+D0v35 (DR)	0.582814	IPSC Only	IPSC Only	IPSC Only
ENSG00000138160	3832	KIF11	D0v20+D0v35 (DR)	2.04404	H9 Only	H9 Only	H9 Only	ENSG00000145642	100132916	SHISAL2B	D0v20+D0v35 (DR)	0.777912	Both	Both	Both
ENSG00000118193	9928	KIF14	D0v20+D0v35 (DR)	2.73191	Both	Both	Both	ENSG00000197555	26037	SIPA1L1	D0v20+D0v35 (DR)	1.4599	IPSC Only	IPSC Only	IPSC Only
ENSG00000163808	56992	KIF15	D0v20+D0v35 (DR)	1.15041	H9 Only	H9 Only	H9 Only	ENSG00000138083	6496	SIX3	D0v20+D0v35 (DR)	1.34478	IPSC Only	IPSC Only	IPSC Only
ENSG00000121621	81930	KIF18A	D0v20+D0v35 (DR)	1.66978	H9 Only	H9 Only	H9 Only	ENSG00000236502	100506108	SIX3-AS1	D0v20+D0v35 (DR)	1.26551	IPSC Only	IPSC Only	IPSC Only
ENSG00000186185	146909	KIF18B	D0v20+D0v35 (DR)	2.1763	H9 Only	H9 Only	H9 Only	ENSG00000100625	51804	SIX4	D0v20+D0v35 (DR)	0.821928	IPSC Only	IPSC Only	IPSC Only
ENSG00000129250	10749	KIF1C	D0v20+D0v35 (DR)	4.25581	H9 Only	H9 Only	H9 Only	ENSG00000177045	147912	SIX5	D0v20+D0v35 (DR)	8.90216	Both	Both	Both
ENSG00000112984	10112	KIF20A	D0v20+D0v35 (DR)	3.80705	Both	Both	Both	ENSG00000184302	4990	SIX6	D0v20+D0v35 (DR)	5.39867	IPSC Only	IPSC Only	IPSC Only
ENSG00000138182	9585	KIF20B	D0v20+D0v35 (DR)	1.69484	Both	Both	Both	ENSG00000154839	220134	SKA1	D0v20+D0v35 (DR)	2.67985	Both	Both	Both
ENSG00000079616	3835	KIF22	D0v20+D0v35 (DR)	0.96488	H9 Only	H9 Only	H9 Only	ENSG00000165480	221150	SKA3	D0v20+D0v35 (DR)	1.40798	Both	Both	Both
ENSG00000137807	9493	KIF23	D0v20+D0v35 (DR)	2.62079	Both	Both	Both	ENSG00000124067	6560	SLC12A4	D0v20+D0v35 (DR)	4.23453	IPSC Only	IPSC Only	IPSC Only
ENSG00000142945	11004	KIF2C	D0v20+D0v35 (DR)	2.89958	Both	Both	Both	ENSG00000221955	84561	SLC12A8	D0v20+D0v35 (DR)	1.62037	Both	Both	Both
ENSG00000090889	24137	KIF4A	D0v20+D0v35 (DR)	2.51357	H9 Only	H9 Only	H9 Only	ENSG00000164707	26266	SLC13A4	D0v20+D0v35 (DR)	0.747233	IPSC Only	IPSC Only	IPSC Only
ENSG00000237649	3833	KIFC1	D0v20+D0v35 (DR)	3.44539	H9 Only	H9 Only	H9 Only	ENSG00000163406	6565	SLC15A2	D0v20+D0v35 (DR)	0.774627	Both	Both	Both
ENSG00000174996	64837	KLC2	D0v20+D0v35 (DR)	0.605991	H9 Only	H9 Only	H9 Only	ENSG00000110446	51296	SLC15A3	D0v20+D0v35 (DR)	1.32212	Both	Both	Both
ENSG00000163884	28999	KLF15	D0v20+D0v35 (DR)	1.61043	H9 Only	H9 Only	H9 Only	ENSG00000155380	6566	SLC16A1	D0v20+D0v35 (DR)	1.68514	Both	Both	Both
ENSG00000129911	83855	KLF16	D0v20+D0v35 (DR)	1.90685	H9 Only	H9 Only	H9 Only	ENSG00000152779	387700	SLC16A12	D0v20+D0v35 (DR)	1.16491	IPSC Only	IPSC Only	IPSC Only
ENSG00000124702	116138	KLHDC3	D0v20+D0v35 (DR)	1.05839	H9 Only	H9 Only	H9 Only	ENSG00000168679	9122	SLC16A4	D0v20+D0v35 (DR)	0.702256	IPSC Only	IPSC Only	IPSC Only
ENSG00000104731	54758	KLHDC4	D0v20+D0v35 (DR)	1.20887	H9 Only	H9 Only	H9 Only	ENSG00000170190	9121	SLC16A5	D0v20+D0v35 (DR)	0.779445	IPSC Only	IPSC Only	IPSC Only
ENSG00000179023	127707	KLHDC7A	D0v20+D0v35 (DR)	63.495	Both	Both	Both	ENSG00000101194	63910	SLC17A9	D0v20+D0v35 (DR)	2.05747	IPSC Only	IPSC Only	IPSC Only
ENSG00000183655	64410	KLHL25	D0v20+D0v35 (DR)	0.772898	H9 Only	H9 Only	H9 Only	ENSG00000146409	116843	SLC18B1	D0v20+D0v35 (DR)	0.809722	IPSC Only	IPSC Only	IPSC Only
ENSG00000146021	26249	KLHL3	D0v20+D0v35 (DR)	0.959627	H9 Only	H9 Only	H9 Only	ENSG00000183032	89874	SLC25A21	D0v20+D0v35 (DR)	1.48756	Both	Both	Both
ENSG00000102271	56062	KLHL4	D0v20+D0v35 (DR)	2.19326	Both	Both	Both	ENSG00000077713	203427	SLC25A43	D0v20+D0v35 (DR)	1.36928	IPSC Only	IPSC Only	IPSC Only
ENSG00000164344	3818	KLKB1	D0v20+D0v35 (DR)	10.6535	Both	Both	Both	ENSG00000155850	1836	SLC26A2	D0v20+D0v35 (DR)	0.686533	IPSC Only	IPSC Only	IPSC Only
ENSG00000188883	346689	KLRG2	D0v20+D0v35 (DR)	3.6649	Both	Both	Both	ENSG00000225697	65010	SLC26A6	D0v20+D0v35 (DR)	2.9847	Both	Both	Both
ENSG00000133247	84787	KMT5C	D0v20+D0v35 (DR)	0.622762	H9 Only	H9 Only	H9 Only	ENSG00000113396	28965	SLC27A6	D0v20+D0v35 (DR)	0.596921	Both	Both	Both
ENSG00000171798	85442	KNDC1	D0v20+D0v35 (DR)	1.16528	H9 Only	H9 Only	H9 Only	ENSG00000112759	2030	SLC29A1	D0v20+D0v35 (DR)	3.6861	Both	Both	Both
ENSG00000103550	400506	KNOP1	D0v20+D0v35 (DR)	0.486169	H9 Only	H9 Only	H9 Only	ENSG00000197496	81031	SLC2A10	D0v20+D0v35 (DR)	1.02168	IPSC Only	IPSC Only	IPSC Only
ENSG00000184445	9735	KNTC1	D0v20+D0v35 (DR)	1.27255	Both	Both	Both	ENSG00000146411	154091	SLC2A12	D0v20+D0v35 (DR)	0.264699	IPSC Only	IPSC Only	IPSC Only
ENSG00000182481	3838	KPNA2	D0v20+D0v35 (DR)	0.676532	H9 Only	H9 Only	H9 Only	ENSG00000173262	144195	SLC2A14	D0v20+D0v35 (DR)	0.755691	Both	Both	Both
ENSG00000118162	11133	KPTN	D0v20+D0v35 (DR)	0.642615	H9 Only	H9 Only	H9 Only	ENSG00000059804	6515	SLC2A3	D0v20+D0v35 (DR)	0.656815	Both	Both	Both
ENSG00000129347	65095	KRI1	D0v20+D0v35 (DR)	1.38284	H9 Only	H9 Only	H9 Only	ENSG00000136868	1317	SLC31A1	D0v20+D0v35 (DR)	0.947219	IPSC Only	IPSC Only	IPSC Only
ENSG00000111057	3875	KRT18	D0v20+D0v35 (DR)	3.00017	Both	Both	Both	ENSG00000110660	54733	SLC35F2	D0v20+D0v35 (DR)	0.712763	Both	Both	Both
ENSG00000171345	3880	KRT19	D0v20+D0v35 (DR)	2.6413	H9 Only	H9 Only	H9 Only	ENSG00000139209	55089	SLC38A4	D0v20+D0v35 (DR)	0.972788	IPSC Only	IPSC Only	IPSC Only
ENSG00000170421	3856	KRT8	D0v20+D0v35 (DR)	2.26269	H9 Only	H9 Only	H9 Only	ENSG00000143570	27173	SLC39A1	D0v20+D0v35 (DR)	1.22762	Both	Both	Both
ENSG00000157992	200634	KRTCAP3	D0v20+D0v35 (DR)	1.62394	Both	Both	Both	ENSG00000149150	8501	SLC43A1	D0v20+D0v35 (DR)	1.99549	IPSC Only	IPSC Only	IPSC Only
ENSG00000105700	79036	KXD1	D0v20+D0v35 (DR)	2.53216	H9 Only	H9 Only	H9 Only	ENSG00000070214	23446	SLC44A1	D0v20+D0v35 (DR)	0.625583	Both	Both	Both
ENSG00000171097	883	KYAT1	D0v20+D0v35 (DR)	1.72592	H9 Only	H9 Only	H9 Only	ENSG00000129353	57153	SLC44A2	D0v20+D0v35 (DR)	2.16789	Both	Both	Both
ENSG00000240563	54596	L1TD1	D0v20+D0v35 (DR)	0.839689	Both	Both	Both	ENSG00000088836	83959	SLC4A11	D0v20+D0v35 (DR)	2.13606	Both	Both	Both
ENSG00000100395	83746	L3MBTL2	D0v20+D0v35 (DR)	1.20546	H9 Only	H9 Only	H9 Only	ENSG00000169241	55974	SLC50A1	D0v20+D0v35 (DR)	0.996082	IPSC Only	IPSC Only	IPSC Only
ENSG00000159166	3898	LAD1	D0v20+D0v35 (DR)	3.33193	H9 Only	H9 Only	H9 Only	ENSG00000101276	113278	SLC52A3	D0v20+D0v35 (DR)	0.105866	IPSC Only	IPSC Only	IPSC Only
ENSG00000196976	8270	LAGE3	D0v20+D0v35 (DR)	1.33286	Both	Both	Both	ENSG00000148942	159963	SLC5A12	D0v20+D0v35 (DR)	1.72036	IPSC Only	IPSC Only	IPSC Only
ENSG00000116586	28956	LAMTOR2	D0v20+D0v35 (DR)	1.18288	H9 Only	H9 Only	H9 Only	ENSG00000131389	6533	SLC6A6	D0v20+D0v35 (DR)	1.4008	Both	Both	Both
ENSG00000188186	389541	LAMTOR4	D0v20+D0v35 (DR)	2.3612	H9 Only	H9 Only	H9 Only	ENSG00000165349	84889	SLC7A3	D0v20+D0v35 (DR)	7.40057	Both	Both	Both
ENSG00000104341	55353	LAPTM4B	D0v20+D0v35 (DR)	0.681118	H9 Only	H9 Only	H9 Only	ENSG00000092068	23428	SLC7A8	D0v20+D0v35 (DR)	1.36694	IPSC Only	IPSC Only	IPSC Only
ENSG00000165905	120071	LARGE2	D0v20+D0v35 (DR)	15.483	Both	Both	Both	ENSG00000089060	80024	SLC8B1	D0v20+D0v35 (DR)	3.07703	Both	Both	Both
ENSG00000155506	23367	LARP1	D0v20+D0v35 (DR)	1.18336	H9 Only	H9 Only	H9 Only	ENSG00000109062	9368	SLC9A3R1	D0v20+D0v35 (DR)	2.42662	Both	Both	Both
ENSG00000011376	23395	LARS2	D0v20+D0v35 (DR)	1.55471	H9 Only	H9 Only	H9 Only	ENSG00000084453	6579	SLCO1A2	D0v20+D0v35 (DR)	0.653818	Both	Both	Both
ENSG00000001497	81887	LAS1L	D0v20+D0v35 (DR)	1.1749	H9 Only	H9 Only	H9 Only	ENSG00000172123	55106	SLFN12	D0v20+D0v35 (DR)	0.459472	IPSC Only	IPSC Only	IPSC Only
ENSG00000182866	3932	LCK	D0v20+D0v35 (DR)	1	Both	Both	Both	ENSG00000154760	146857	SLFN13	D0v20+D0v35 (DR)	0.477472	Both	Both	Both
ENSG00000188501	197021	LCTL	D0v20+D0v35 (DR)	4.4668	Both	Both	Both	ENSG00000170545	57228	SMAGP	D0v20+D0v35 (DR)	1.59041	IPSC Only	IPSC Only	IPSC Only
ENSG00000166816	197257	LDHD	D0v20+D0v35 (DR)	5.82805	H9 Only	H9 Only	H9 Only	ENSG00000108604	6603	SMARCD2	D0v20+D0v35 (DR)	2.12325	Both	Both	Both
ENSG00000243709	10637	LEFTY1	D0v20+D0v35 (DR)	0.678492	H9 Only	H9 Only	H9 Only	ENSG00000166002	56935	SMCO4	D0v20+D0v35 (DR)	1.35697	IPSC Only	IPSC Only	IPSC Only
ENSG00000106003	3955	LFNG	D0v20+D0v35 (DR)	1.96746	H9 Only	H9 Only	H9 Only	ENSG00000095932	284422	SMIM24	D0v20+D0v35 (DR)	1.1141	Both	Both	Both
ENSG00000107902	64077	LHPP	D0v20+D0v35 (DR)	2.10183	Both	Both	Both	ENSG00000130768	27293	SMPDL3B	D0v20+D0v35 (DR)	0.908995	Both	Both	Both
ENSG00000121454	89884	LHX4	D0v20+D0v35 (DR)	25.1211	H9 Only	H9 Only	H9 Only	ENSG00000092531	8773	SNAP23	D0v20+D0v35 (DR)	1.28303	IPSC Only	IPSC Only	IPSC Only
ENSG00000105486	3978	LIG1	D0v20+D0v35 (DR)	1.46991	H9 Only	H9 Only	H9 Only	ENSG00000250786	100505806	SNHG18	D0v20+D0v35 (DR)	2.69218	IPSC Only	IPSC Only	IPSC Only
ENSG00000005156	3980	LIG3	D0v20+D0v35 (DR)	1.15455	H9 Only	H9 Only	H9 Only	ENSG00000242125	8420	SNHG3	D0v20+D0v35 (DR)	2.04942	Both	Both	Both
ENSG00000144791	8994	LIMD1	D0v20+D0v35 (DR)	1.41222	H9 Only	H9 Only	H9 Only	ENSG00000252213	109616975	SNORA74D	D0v20+D0v35 (DR)	1.21776	Both	Both	Both
ENSG00000136490	80774	LIMD2	D0v20+D0v35 (DR)	0.171516	H9 Only	H9 Only	H9 Only	ENSG00000207063	100033413	SNORD116-1	D0v20+D0v35 (DR)	1.07499	IPSC Only	IPSC Only	IPSC Only
ENSG00000106683	3984	LIMK1	D0v20+D0v35 (DR)	0.51469	H9 Only	H9 Only	H9 Only	ENSG00000206656	100033429	SNORD116-17	D0v20+D0v35 (DR)	2.00039	Both	Both	Both
ENSG00000131914	79727	LIN28A	D0v20+D0v35 (DR)	0.0236706	Both	Both	Both	ENSG00000206688	100033430	SNORD116-18	D0v20+D0v35 (DR)	0.908965	Both	Both	Both
ENSG00000131899	3996	LLGL1	D0v20+D0v35 (DR)	1.49448	H9 Only	H9 Only	H9 Only	ENSG00000207460	727708	SNORD116-19	D0v20+D0v35 (DR)	1.033	Both	Both	Both
ENSG00000073350	3993	LLGL2	D0v20+D0v35 (DR)	73.3456	H9 Only	H9 Only	H9 Only	ENSG00000207001	100033414	SNORD116-2	D0v20+D0v35 (DR)	1.33457	Both	Both	Both
ENSG00000169223	10960	LMAN2	D0v20+D0v35 (DR)	1.94018	H9 Only	H9 Only	H9 Only	ENSG00000207375	100033434	SNORD116-23	D0v20+D0v35 (DR)	1.92497	IPSC Only	IPSC Only	IPSC Only
ENSG00000176619	84823	LMNB2	D0v20+D0v35 (DR)	1.07934	H9 Only	H9 Only	H9 Only	ENSG00000207442	100033418	SNORD116-6	D0v20+D0v35 (DR)	1.00993	Both	Both	Both
ENSG00000232301	101927721	LNCPRESS1	D0v20+D0v35 (DR)	0.254243	Both	Both	Both	ENSG00000207133	100033419	SNORD116-7	D0v20+D0v35 (DR)	1.34283	Both	Both	Both
ENSG00000072201	84708	LNX1	D0v20+D0v35 (DR)	1.15145	H9 Only	H9 Only	H9 Only	ENSG00000172554	54221	SNTG2	D0v20+D0v35 (DR)	1.87422	Both	Both	Both
ENSG00000196365	9361	LONP1	D0v20+D0v35 (DR)	1.56893	H9 Only	H9 Only	H9 Only	ENSG00000157734	79856	SNX22	D0v20+D0v35 (DR)	2.05367	Both	Both	Both
ENSG00000171517	23566	LPAR3	D0v20+D0v35 (DR)	1.11232	Both	Both	Both	ENSG00000137642	6653	SORL1	D0v20+D0v35 (DR)	1.10552	Both	Both	Both
ENSG00000153395	79888	LPCAT1	D0v20+D0v35 (DR)	0.730848	H9 Only	H9 Only	H9 Only	ENSG00000129194	6665	SOX15	D0v20+D0v35 (DR)	1.7126	IPSC Only	IPSC Only	IPSC Only
ENSG00000121207	9227	LRAT	D0v20+D0v35 (DR)	0.228735	H9 Only	H9 Only	H9 Only	ENSG00000181449	6657	SOX2	D0v20+D0v35 (DR)	1.43004	Both	Both	Both
ENSG00000173621	78999	LRFN4	D0v20+D0v35 (DR)	2.95024	H9 Only	H9 Only	H9 Only	ENSG00000189120	80320	SP6	D0v20+D0v35 (DR)	0.14991	IPSC Only	IPSC Only	IPSC Only
ENSG00000144749	26018	LRIG1	D0v20+D0v35 (DR)	1.55904	H9 Only	H9 Only	H9 Only	ENSG00000164651	221833	SP8	D0v20+D0v35 (DR)	2.03894	Both	Both	Both
ENSG00000162337	4041	LRP5	D0v20+D0v35 (DR)	1.52126	H9 Only	H9 Only	H9 Only	ENSG00000182310	147650	SPACA6	D0v20+D0v35 (DR)	1.66774	IPSC Only	IPSC Only	IPSC Only
ENSG00000165501	122769	LRR1	D0v20+D0v35 (DR)	1.18437	Both	Both	Both	ENSG00000113140	6678	SPARC	D0v20+D0v35 (DR)	3.31185	IPSC Only	IPSC Only	IPSC Only
ENSG00000160959	9684	LRRC14	D0v20+D0v35 (DR)	1.25729	H9 Only	H9 Only	H9 Only	ENSG00000152253	57405	SPC25	D0v20+D0v35 (DR)	2.19442	Both	Both	Both
ENSG00000163827	79442	LRRC2	D0v20+D0v35 (DR)	49.3588	Both	Both	Both	ENSG00000147059	54466	SPIN2A	D0v20+D0v35 (DR)	0.91886	IPSC Only	IPSC Only	IPSC Only
ENSG00000169683	201255	LRRC45	D0v20+D0v35 (DR)	0.680841	H9 Only	H9 Only	H9 Only	ENSG00000166145	6692	SPINT1	D0v20+D0v35 (DR)	1.97689	Both	Both	Both
ENSG00000130764	57470	LRRC47	D0v20+D0v35 (DR)	0.944285	H9 Only	H9 Only	H9 Only	ENSG00000167642	10653	SPINT2	D0v20+D0v35 (DR)	1.00765	Both	Both	Both
ENSG00000181350	388341	LRRC75A	D0v20+D0v35 (DR)	1.46492	Both	Both	Both	ENSG00000134668	90853	SPOCD1	D0v20+D0v35 (DR)	1.40419	IPSC Only	IPSC Only	IPSC Only
ENSG00000136802	56262	LRRC8A	D0v20+D0v35 (DR)	1.0791	H9 Only	H9 Only	H9 Only	ENSG00000118785	6696	SPP1	D0v20+D0v35 (DR)	3.68402	IPSC Only	IPSC Only	IPSC Only
ENSG00000171017	80131	LRRC8E	D0v20+D0v35 (DR)	1.84151	H9 Only	H9 Only	H9 Only	ENSG00000166068	161742	SPRED1	D0v20+D0v35 (DR)	1.30975	IPSC Only	IPSC Only	IPSC Only
ENSG00000161036	222229	LRWD1	D0v20+D0v35 (DR)	1.60047	H9 Only	H9 Only	H9 Only	ENSG00000164056	10252	SPRY1	D0v20+D0v35 (DR)	1.05821	IPSC Only	IPSC Only	IPSC Only
ENSG00000181817	84967	LSM10	D0v20+D0v35 (DR)	0.57051	H9 Only	H9 Only	H9 Only	ENSG00000136158	10253	SPRY2	D0v20+D0v35 (DR)	1.39828	IPSC Only	IPSC Only	IPSC Only
ENSG00000161654	124801	LSM12	D0v20+D0v35 (DR)	0.924652	H9 Only	H9 Only	H9 Only	ENSG00000187678	81848	SPRY4	D0v20+D0v35 (DR)	3.90533	Both	Both	Both
ENSG00000204392	57819	LSM2	D0v20+D0v35 (DR)	0.912957	H9 Only	H9 Only	H9 Only	ENSG00000281881	100642175	SPRY4-IT1	D0v20+D0v35 (DR)	4.33437	IPSC Only	IPSC Only	IPSC Only
ENSG00000130520	25804	LSM4	D0v20+D0v35 (DR)	1.11759	H9 Only	H9 Only	H9 Only	ENSG00000111671	84727	SPSB2	D0v20+D0v35 (DR)	0.740439	Both	Both	Both
ENSG00000130332	51690	LSM7	D0v20+D0v35 (DR)	1.45885	H9 Only	H9 Only	H9 Only	ENSG00000128039	79644	SRD5A3	D0v20+D0v35 (DR)	1.14251	IPSC Only	IPSC Only	IPSC Only
ENSG00000105699	51599	LSR	D0v20+D0v35 (DR)	2.16204	H9 Only	H9 Only	H9 Only	ENSG00000101955	8406	SRPX	D0v20+D0v35 (DR)	1.75666	IPSC Only	IPSC Only	IPSC Only
ENSG00000169641	7798	LUZP1	D0v20+D0v35 (DR)	1.95041	H9 Only	H9 Only	H9 Only	ENSG00000102359	27286	SRPX2	D0v20+D0v35 (DR)	1.7061	IPSC Only	IPSC Only	IPSC Only
ENSG00000160932	4061	LY6E	D0v20+D0v35 (DR)	3.93194	H9 Only	H9 Only	H9 Only	ENSG00000146700	136853	SSC4D	D0v20+D0v35 (DR)	0.56279	IPSC Only	IPSC Only	IPSC Only
ENSG00000145220	55646	LYAR	D0v20+D0v35 (DR)	1.01364	H9 Only	H9 Only	H9 Only	ENSG00000123096	8082	SSPN	D0v20+D0v35 (DR)	0.667284	IPSC Only	IPSC Only	IPSC Only
ENSG00000254087	4067	LYN	D0v20+D0v35 (DR)	8.68963	Both	Both	Both	ENSG00000066923	10734	STAG3	D0v20+D0v35 (DR)	2.29091	IPSC Only	IPSC Only	IPSC Only
ENSG00000180155	66004	LYNX1	D0v20+D0v35 (DR)	0.82441	H9 Only	H9 Only	H9 Only	ENSG00000178078	55620	STAP2	D0v20+D0v35 (DR)	1.49992	IPSC Only	IPSC Only	IPSC Only
ENSG00000011009	11313	LYPLA2	D0v20+D0v35 (DR)	0.56289	H9 Only	H9 Only	H9 Only	ENSG00000115415	6772	STAT1	D0v20+D0v35 (DR)	1.10533	IPSC Only	IPSC Only	IPSC Only
ENSG00000088899	9762	LZTS3	D0v20+D0v35 (DR)	0.471064	H9 Only	H9 Only	H9 Only	ENSG00000170581	6773	STAT2	D0v20+D0v35 (DR)	1.19762	IPSC Only	IPSC Only	IPSC Only
ENSG00000159374	130951	M1AP	D0v20+D0v35 (DR)	0.986887	Both	Both	Both	ENSG00000168610	6774	STAT3	D0v20+D0v35 (DR)	1.43568	IPSC Only	IPSC Only	IPSC Only
ENSG00000002822	8379	MAD1L1	D0v20+D0v35 (DR)	0.686441	H9 Only	H9 Only	H9 Only	ENSG00000126561	6776	STAT5A	D0v20+D0v35 (DR)	1.96445	IPSC Only	IPSC Only	IPSC Only
ENSG00000164109	4085	MAD2L1	D0v20+D0v35 (DR)	1.485	H9 Only	H9 Only	H9 Only	ENSG00000166888	6778	STAT6	D0v20+D0v35 (DR)	1.49098	IPSC Only	IPSC Only	IPSC Only
ENSG00000116670	10459	MAD2L2	D0v20+D0v35 (DR)	1.19924	H9 Only	H9 Only	H9 Only	ENSG00000164647	26872	STEAP1	D0v20+D0v35 (DR)	0.819541	Both	Both	Both
ENSG00000179632	84232	MAF1	D0v20+D0v35 (DR)	1.12709	H9 Only	H9 Only	H9 Only	ENSG00000105889	256227	STEAP1B	D0v20+D0v35 (DR)	1.70784	Both	Both	Both
ENSG00000162385	4116	MAGOH	D0v20+D0v35 (DR)	1.04083	H9 Only	H9 Only	H9 Only	ENSG00000157214	261729	STEAP2	D0v20+D0v35 (DR)	0.551246	Both	Both	Both
ENSG00000130479	55201	MAP1S	D0v20+D0v35 (DR)	2.73432	H9 Only	H9 Only	H9 Only	ENSG00000115107	55240	STEAP3	D0v20+D0v35 (DR)	3.92574	IPSC Only	IPSC Only	IPSC Only
ENSG00000126934	5605	MAP2K2	D0v20+D0v35 (DR)	1.94954	H9 Only	H9 Only	H9 Only	ENSG00000081320	9262	STK17B	D0v20+D0v35 (DR)	1.51913	IPSC Only	IPSC Only	IPSC Only
ENSG00000034152	5606	MAP2K3	D0v20+D0v35 (DR)	1.63038	H9 Only	H9 Only	H9 Only	ENSG00000134602	51765	STK26	D0v20+D0v35 (DR)	1.50547	Both	Both	Both
ENSG00000076984	5609	MAP2K7	D0v20+D0v35 (DR)	0.633849	H9 Only	H9 Only	H9 Only	ENSG00000104375	6788	STK3	D0v20+D0v35 (DR)	1.00209	IPSC Only	IPSC Only	IPSC Only
ENSG00000173327	4296	MAP3K11	D0v20+D0v35 (DR)	2.19473	H9 Only	H9 Only	H9 Only	ENSG00000148175	2040	STOM	D0v20+D0v35 (DR)	2.17345	IPSC Only	IPSC Only	IPSC Only
ENSG00000143674	84451	MAP3K21	D0v20+D0v35 (DR)	1.41707	Both	Both	Both	ENSG00000243244	11037	STON1	D0v20+D0v35 (DR)	1.35642	IPSC Only	IPSC Only	IPSC Only
ENSG00000104814	11184	MAP4K1	D0v20+D0v35 (DR)	1.29496	H9 Only	H9 Only	H9 Only	ENSG00000266173	92335	STRADA	D0v20+D0v35 (DR)	1.40297	IPSC Only	IPSC Only	IPSC Only
ENSG00000168067	5871	MAP4K2	D0v20+D0v35 (DR)	0.725379	H9 Only	H9 Only	H9 Only	ENSG00000166900	6809	STX3	D0v20+D0v35 (DR)	0.716249	IPSC Only	IPSC Only	IPSC Only
ENSG00000135525	9053	MAP7	D0v20+D0v35 (DR)	2.0168	Both	Both	Both	ENSG00000060140	55359	STYK1	D0v20+D0v35 (DR)	0.443576	IPSC Only	IPSC Only	IPSC Only
ENSG00000188130	6300	MAPK12	D0v20+D0v35 (DR)	0.60938	H9 Only	H9 Only	H9 Only	ENSG00000198252	6815	STYX	D0v20+D0v35 (DR)	0.479641	IPSC Only	IPSC Only	IPSC Only
ENSG00000114738	7867	MAPKAPK3	D0v20+D0v35 (DR)	2.5512	H9 Only	H9 Only	H9 Only	ENSG00000172340	8801	SUCLG2	D0v20+D0v35 (DR)	1.52302	IPSC Only	IPSC Only	IPSC Only
ENSG00000186205	64757	MARC1	D0v20+D0v35 (DR)	0.341899	H9 Only	H9 Only	H9 Only	ENSG00000133789	23075	SWAP70	D0v20+D0v35 (DR)	1.4191	Both	Both	Both
ENSG00000166986	4141	MARS	D0v20+D0v35 (DR)	0.926777	H9 Only	H9 Only	H9 Only	ENSG00000181392	163183	SYNE4	D0v20+D0v35 (DR)	1.73345	Both	Both	Both
ENSG00000247626	92935	MARS2	D0v20+D0v35 (DR)	0.89925	H9 Only	H9 Only	H9 Only	ENSG00000241359	100874016	SYNPR-AS1	D0v20+D0v35 (DR)	0.603122	IPSC Only	IPSC Only	IPSC Only
ENSG00000140832	91862	MARVELD3	D0v20+D0v35 (DR)	1.63625	Both	Both	Both	ENSG00000008282	6856	SYPL1	D0v20+D0v35 (DR)	0.896226	IPSC Only	IPSC Only	IPSC Only
ENSG00000120539	84930	MASTL	D0v20+D0v35 (DR)	1.31785	H9 Only	H9 Only	H9 Only	ENSG00000173227	91683	SYT12	D0v20+D0v35 (DR)	5.76272	Both	Both	Both
ENSG00000151224	4143	MAT1A	D0v20+D0v35 (DR)	1	Both	Both	Both	ENSG00000134207	148281	SYT6	D0v20+D0v35 (DR)	1.82892	Both	Both	Both
ENSG00000132031	4148	MATN3	D0v20+D0v35 (DR)	0.618583	Both	Both	Both	ENSG00000166863	6866	TAC3	D0v20+D0v35 (DR)	0.713223	Both	Both	Both
ENSG00000280987	9782	MATR3	D0v20+D0v35 (DR)	8.83973	Both	Both	Both	ENSG00000141384	6875	TAF4B	D0v20+D0v35 (DR)	1.93305	Both	Both	Both
ENSG00000071655	53615	MBD3	D0v20+D0v35 (DR)	0.429536	H9 Only	H9 Only	H9 Only	ENSG00000149591	6876	TAGLN	D0v20+D0v35 (DR)	17.3979	IPSC Only	IPSC Only	IPSC Only
ENSG00000125505	79143	MBOAT7	D0v20+D0v35 (DR)	1.54337	H9 Only	H9 Only	H9 Only	ENSG00000231925	6892	TAPBP	D0v20+D0v35 (DR)	3.42199	IPSC Only	IPSC Only	IPSC Only
ENSG00000065328	55388	MCM10	D0v20+D0v35 (DR)	1.86553	H9 Only	H9 Only	H9 Only	ENSG00000211689	445347	TARP	D0v20+D0v35 (DR)	5.38344	IPSC Only	IPSC Only	IPSC Only
ENSG00000073111	4171	MCM2	D0v20+D0v35 (DR)	1.01618	H9 Only	H9 Only	H9 Only	ENSG00000127364	50832	TAS2R4	D0v20+D0v35 (DR)	1.27427	IPSC Only	IPSC Only	IPSC Only
ENSG00000112118	4172	MCM3	D0v20+D0v35 (DR)	1.74641	H9 Only	H9 Only	H9 Only	ENSG00000127366	54429	TAS2R5	D0v20+D0v35 (DR)	0.947654	IPSC Only	IPSC Only	IPSC Only
ENSG00000104738	4173	MCM4	D0v20+D0v35 (DR)	1.26153	H9 Only	H9 Only	H9 Only	ENSG00000136111	9882	TBC1D4	D0v20+D0v35 (DR)	1.43134	IPSC Only	IPSC Only	IPSC Only
ENSG00000100297	4174	MCM5	D0v20+D0v35 (DR)	0.64258	H9 Only	H9 Only	H9 Only	ENSG00000204634	11138	TBC1D8	D0v20+D0v35 (DR)	1.53919	IPSC Only	IPSC Only	IPSC Only
ENSG00000076003	4175	MCM6	D0v20+D0v35 (DR)	1.56555	H9 Only	H9 Only	H9 Only	ENSG00000143178	9095	TBX19	D0v20+D0v35 (DR)	0.869126	IPSC Only	IPSC Only	IPSC Only
ENSG00000166508	4176	MCM7	D0v20+D0v35 (DR)	0.960054	H9 Only	H9 Only	H9 Only	ENSG00000165929	123036	TC2N	D0v20+D0v35 (DR)	0.602097	Both	Both	Both
ENSG00000153898	255231	MCOLN2	D0v20+D0v35 (DR)	1.09532	Both	Both	Both	ENSG00000196628	6925	TCF4	D0v20+D0v35 (DR)	1.04565	IPSC Only	IPSC Only	IPSC Only
ENSG00000225663	348262	MCRIP1	D0v20+D0v35 (DR)	0.466796	H9 Only	H9 Only	H9 Only	ENSG00000101190	10732	TCFL5	D0v20+D0v35 (DR)	0.824672	IPSC Only	IPSC Only	IPSC Only
ENSG00000187778	10445	MCRS1	D0v20+D0v35 (DR)	0.643121	H9 Only	H9 Only	H9 Only	ENSG00000185339	6948	TCN2	D0v20+D0v35 (DR)	3.703	Both	Both	Both
ENSG00000156026	90550	MCU	D0v20+D0v35 (DR)	1.27739	H9 Only	H9 Only	H9 Only	ENSG00000241186	6997	TDGF1	D0v20+D0v35 (DR)	0.00818555	Both	Both	Both
ENSG00000005059	55013	MCUB	D0v20+D0v35 (DR)	2.9584	H9 Only	H9 Only	H9 Only	ENSG00000225366	6998	TDGF1P3	D0v20+D0v35 (DR)	0.0319981	Both	Both	Both
ENSG00000137337	9656	MDC1	D0v20+D0v35 (DR)	0.660203	H9 Only	H9 Only	H9 Only	ENSG00000173809	91646	TDRD12	D0v20+D0v35 (DR)	0.855539	Both	Both	Both
ENSG00000014641	4190	MDH1	D0v20+D0v35 (DR)	0.987279	H9 Only	H9 Only	H9 Only	ENSG00000162782	163589	TDRD5	D0v20+D0v35 (DR)	0.548289	IPSC Only	IPSC Only	IPSC Only
ENSG00000146701	4191	MDH2	D0v20+D0v35 (DR)	1.60156	H9 Only	H9 Only	H9 Only	ENSG00000180190	157695	TDRP	D0v20+D0v35 (DR)	0.603708	Both	Both	Both
ENSG00000110492	4192	MDK	D0v20+D0v35 (DR)	0.493982	H9 Only	H9 Only	H9 Only	ENSG00000197905	7004	TEAD4	D0v20+D0v35 (DR)	5.99162	Both	Both	Both
ENSG00000112159	23195	MDN1	D0v20+D0v35 (DR)	1.11049	H9 Only	H9 Only	H9 Only	ENSG00000135605	7006	TEC	D0v20+D0v35 (DR)	0.912287	IPSC Only	IPSC Only	IPSC Only
ENSG00000124733	4201	MEA1	D0v20+D0v35 (DR)	0.820702	H9 Only	H9 Only	H9 Only	ENSG00000120156	7010	TEK	D0v20+D0v35 (DR)	5.22286	Both	Both	Both
ENSG00000161920	400569	MED11	D0v20+D0v35 (DR)	0.740051	H9 Only	H9 Only	H9 Only	ENSG00000129566	7011	TEP1	D0v20+D0v35 (DR)	1.22767	IPSC Only	IPSC Only	IPSC Only
ENSG00000180182	9282	MED14	D0v20+D0v35 (DR)	2.1329	Both	Both	Both	ENSG00000147601	7013	TERF1	D0v20+D0v35 (DR)	0.823801	Both	Both	Both
ENSG00000175221	10025	MED16	D0v20+D0v35 (DR)	0.572014	H9 Only	H9 Only	H9 Only	ENSG00000070759	10420	TESK2	D0v20+D0v35 (DR)	0.691073	Both	Both	Both
ENSG00000148297	6837	MED22	D0v20+D0v35 (DR)	1.26407	H9 Only	H9 Only	H9 Only	ENSG00000132749	9633	TESMIN	D0v20+D0v35 (DR)	0.601753	Both	Both	Both
ENSG00000008838	9862	MED24	D0v20+D0v35 (DR)	0.898687	H9 Only	H9 Only	H9 Only	ENSG00000226674	401014	TEX41	D0v20+D0v35 (DR)	1.57497	IPSC Only	IPSC Only	IPSC Only
ENSG00000145794	84466	MEGF10	D0v20+D0v35 (DR)	1.91727	H9 Only	H9 Only	H9 Only	ENSG00000087510	7022	TFAP2C	D0v20+D0v35 (DR)	4.96144	IPSC Only	IPSC Only	IPSC Only
ENSG00000162039	254528	MEIOB	D0v20+D0v35 (DR)	15.007	Both	Both	Both	ENSG00000003436	7035	TFPI	D0v20+D0v35 (DR)	1.61092	IPSC Only	IPSC Only	IPSC Only
ENSG00000180336	284071	MEIOC	D0v20+D0v35 (DR)	2.9115	Both	Both	Both	ENSG00000163235	7039	TGFA	D0v20+D0v35 (DR)	1.05899	IPSC Only	IPSC Only	IPSC Only
ENSG00000165304	9833	MELK	D0v20+D0v35 (DR)	2.89653	Both	Both	Both	ENSG00000177426	7050	TGIF1	D0v20+D0v35 (DR)	1.83286	Both	Both	Both
ENSG00000133895	4221	MEN1	D0v20+D0v35 (DR)	1.56329	H9 Only	H9 Only	H9 Only	ENSG00000186340	7058	THBS2	D0v20+D0v35 (DR)	2.0141	IPSC Only	IPSC Only	IPSC Only
ENSG00000146834	56257	MEPCE	D0v20+D0v35 (DR)	1.14762	H9 Only	H9 Only	H9 Only	ENSG00000130775	9473	THEMIS2	D0v20+D0v35 (DR)	0.825865	Both	Both	Both
ENSG00000037897	4234	METTL1	D0v20+D0v35 (DR)	2.11358	H9 Only	H9 Only	H9 Only	ENSG00000154096	7070	THY1	D0v20+D0v35 (DR)	1.76448	Both	Both	Both
ENSG00000010165	51603	METTL13	D0v20+D0v35 (DR)	0.838548	H9 Only	H9 Only	H9 Only	ENSG00000066056	7075	TIE1	D0v20+D0v35 (DR)	1.11924	IPSC Only	IPSC Only	IPSC Only
ENSG00000127804	79066	METTL16	D0v20+D0v35 (DR)	1.0757	H9 Only	H9 Only	H9 Only	ENSG00000157150	7079	TIMP4	D0v20+D0v35 (DR)	1.14165	IPSC Only	IPSC Only	IPSC Only
ENSG00000130731	84326	METTL26	D0v20+D0v35 (DR)	2.63584	H9 Only	H9 Only	H9 Only	ENSG00000119139	9414	TJP2	D0v20+D0v35 (DR)	1.91263	Both	Both	Both
ENSG00000117122	4237	MFAP2	D0v20+D0v35 (DR)	4.50351	Both	Both	Both	ENSG00000105289	27134	TJP3	D0v20+D0v35 (DR)	1.34494	Both	Both	Both
ENSG00000140545	4240	MFGE8	D0v20+D0v35 (DR)	5.84898	Both	Both	Both	ENSG00000160606	116238	TLCD1	D0v20+D0v35 (DR)	1.25666	Both	Both	Both
ENSG00000100060	4242	MFNG	D0v20+D0v35 (DR)	2.70859	H9 Only	H9 Only	H9 Only	ENSG00000164342	7098	TLR3	D0v20+D0v35 (DR)	2.10079	IPSC Only	IPSC Only	IPSC Only
ENSG00000109736	10227	MFSD10	D0v20+D0v35 (DR)	0.678305	H9 Only	H9 Only	H9 Only	ENSG00000136869	7099	TLR4	D0v20+D0v35 (DR)	1.67657	IPSC Only	IPSC Only	IPSC Only
ENSG00000138111	79847	MFSD13A	D0v20+D0v35 (DR)	0.482534	H9 Only	H9 Only	H9 Only	ENSG00000169908	4071	TM4SF1	D0v20+D0v35 (DR)	1.80204	IPSC Only	IPSC Only	IPSC Only
ENSG00000168389	84879	MFSD2A	D0v20+D0v35 (DR)	0.500644	H9 Only	H9 Only	H9 Only	ENSG00000135926	64114	TMBIM1	D0v20+D0v35 (DR)	1.12961	IPSC Only	IPSC Only	IPSC Only
ENSG00000167700	113655	MFSD3	D0v20+D0v35 (DR)	2.07615	H9 Only	H9 Only	H9 Only	ENSG00000167608	147798	TMC4	D0v20+D0v35 (DR)	0.967651	IPSC Only	IPSC Only	IPSC Only
ENSG00000125871	92667	MGME1	D0v20+D0v35 (DR)	0.984141	H9 Only	H9 Only	H9 Only	ENSG00000141524	11322	TMC6	D0v20+D0v35 (DR)	7.77874	Both	Both	Both
ENSG00000102858	23295	MGRN1	D0v20+D0v35 (DR)	0.968829	H9 Only	H9 Only	H9 Only	ENSG00000170537	79905	TMC7	D0v20+D0v35 (DR)	1.14823	Both	Both	Both
ENSG00000008394	4257	MGST1	D0v20+D0v35 (DR)	1.37402	Both	Both	Both	ENSG00000181284	284114	TMEM102	D0v20+D0v35 (DR)	0.637637	Both	Both	Both
ENSG00000135596	64780	MICAL1	D0v20+D0v35 (DR)	1.20868	H9 Only	H9 Only	H9 Only	ENSG00000184988	113277	TMEM106A	D0v20+D0v35 (DR)	3.27219	IPSC Only	IPSC Only	IPSC Only
ENSG00000204516	4277	MICB	D0v20+D0v35 (DR)	15.4679	Both	Both	Both	ENSG00000188735	144404	TMEM120B	D0v20+D0v35 (DR)	2.42497	IPSC Only	IPSC Only	IPSC Only
ENSG00000165175	58526	MID1IP1	D0v20+D0v35 (DR)	1.14751	H9 Only	H9 Only	H9 Only	ENSG00000179178	128218	TMEM125	D0v20+D0v35 (DR)	0.446139	Both	Both	Both
ENSG00000105556	54531	MIER2	D0v20+D0v35 (DR)	1.98708	H9 Only	H9 Only	H9 Only	ENSG00000139364	114795	TMEM132B	D0v20+D0v35 (DR)	0.993601	Both	Both	Both
ENSG00000148343	84895	MIGA2	D0v20+D0v35 (DR)	0.675677	H9 Only	H9 Only	H9 Only	ENSG00000170647	83935	TMEM133	D0v20+D0v35 (DR)	1.55815	IPSC Only	IPSC Only	IPSC Only
ENSG00000116691	60672	MIIP	D0v20+D0v35 (DR)	1.00652	H9 Only	H9 Only	H9 Only	ENSG00000236144	100506469	TMEM147-AS1	D0v20+D0v35 (DR)	1.78956	Both	Both	Both
ENSG00000141503	50488	MINK1	D0v20+D0v35 (DR)	1.7833	H9 Only	H9 Only	H9 Only	ENSG00000170006	201799	TMEM154	D0v20+D0v35 (DR)	3.08383	IPSC Only	IPSC Only	IPSC Only
ENSG00000159055	54069	MIS18A	D0v20+D0v35 (DR)	1.5301	Both	Both	Both	ENSG00000166822	124491	TMEM170A	D0v20+D0v35 (DR)	0.974193	IPSC Only	IPSC Only	IPSC Only
ENSG00000129534	55320	MIS18BP1	D0v20+D0v35 (DR)	1.38602	Both	Both	Both	ENSG00000263400	101101775	TMEM220-AS1	D0v20+D0v35 (DR)	6.5693	IPSC Only	IPSC Only	IPSC Only
ENSG00000099875	2872	MKNK2	D0v20+D0v35 (DR)	1.37847	H9 Only	H9 Only	H9 Only	ENSG00000135185	79161	TMEM243	D0v20+D0v35 (DR)	1.44269	IPSC Only	IPSC Only	IPSC Only
ENSG00000089693	8079	MLF2	D0v20+D0v35 (DR)	1.00095	H9 Only	H9 Only	H9 Only	ENSG00000147003	57393	TMEM27	D0v20+D0v35 (DR)	1.49892	IPSC Only	IPSC Only	IPSC Only
ENSG00000167965	64223	MLST8	D0v20+D0v35 (DR)	1.14253	H9 Only	H9 Only	H9 Only	ENSG00000121900	113452	TMEM54	D0v20+D0v35 (DR)	5.01588	IPSC Only	IPSC Only	IPSC Only
ENSG00000102996	4324	MMP15	D0v20+D0v35 (DR)	0.684883	H9 Only	H9 Only	H9 Only	ENSG00000167105	162461	TMEM92	D0v20+D0v35 (DR)	0.367534	Both	Both	Both
ENSG00000125966	10893	MMP24	D0v20+D0v35 (DR)	0.180403	H9 Only	H9 Only	H9 Only	ENSG00000087128	28983	TMPRSS11E	D0v20+D0v35 (DR)	5.4369	Both	Both	Both
ENSG00000008516	64386	MMP25	D0v20+D0v35 (DR)	1	Both	Both	Both	ENSG00000137747	84000	TMPRSS13	D0v20+D0v35 (DR)	0.865842	IPSC Only	IPSC Only	IPSC Only
ENSG00000155229	64210	MMS19	D0v20+D0v35 (DR)	1.57827	H9 Only	H9 Only	H9 Only	ENSG00000185215	7127	TNFAIP2	D0v20+D0v35 (DR)	2.71613	IPSC Only	IPSC Only	IPSC Only
ENSG00000121211	84057	MND1	D0v20+D0v35 (DR)	0.981598	H9 Only	H9 Only	H9 Only	ENSG00000145779	25816	TNFAIP8	D0v20+D0v35 (DR)	0.824467	IPSC Only	IPSC Only	IPSC Only
ENSG00000075643	55034	MOCOS	D0v20+D0v35 (DR)	2.79066	Both	Both	Both	ENSG00000185361	126282	TNFAIP8L1	D0v20+D0v35 (DR)	1.10471	IPSC Only	IPSC Only	IPSC Only
ENSG00000124615	4337	MOCS1	D0v20+D0v35 (DR)	1.20235	H9 Only	H9 Only	H9 Only	ENSG00000104689	8797	TNFRSF10A	D0v20+D0v35 (DR)	1.62104	Both	Both	Both
ENSG00000008382	84954	MPND	D0v20+D0v35 (DR)	0.60903	H9 Only	H9 Only	H9 Only	ENSG00000173535	8794	TNFRSF10C	D0v20+D0v35 (DR)	2.86107	IPSC Only	IPSC Only	IPSC Only
ENSG00000128309	4357	MPST	D0v20+D0v35 (DR)	1.20483	H9 Only	H9 Only	H9 Only	ENSG00000006327	51330	TNFRSF12A	D0v20+D0v35 (DR)	2.99708	Both	Both	Both
ENSG00000254858	84769	MPV17L2	D0v20+D0v35 (DR)	0.753775	H9 Only	H9 Only	H9 Only	ENSG00000067182	7132	TNFRSF1A	D0v20+D0v35 (DR)	3.83823	IPSC Only	IPSC Only	IPSC Only
ENSG00000135324	112609	MRAP2	D0v20+D0v35 (DR)	2.05482	H9 Only	H9 Only	H9 Only	ENSG00000120949	943	TNFRSF8	D0v20+D0v35 (DR)	0.706161	Both	Both	Both
ENSG00000118242	55686	MREG	D0v20+D0v35 (DR)	0.819029	H9 Only	H9 Only	H9 Only	ENSG00000120659	8600	TNFSF11	D0v20+D0v35 (DR)	1.19801	IPSC Only	IPSC Only	IPSC Only
ENSG00000171861	55178	MRM3	D0v20+D0v35 (DR)	1.04051	H9 Only	H9 Only	H9 Only	ENSG00000168884	79155	TNIP2	D0v20+D0v35 (DR)	3.17414	Both	Both	Both
ENSG00000159111	124995	MRPL10	D0v20+D0v35 (DR)	0.965702	H9 Only	H9 Only	H9 Only	ENSG00000174292	8711	TNK1	D0v20+D0v35 (DR)	0.736444	Both	Both	Both
ENSG00000174547	65003	MRPL11	D0v20+D0v35 (DR)	1.26024	H9 Only	H9 Only	H9 Only	ENSG00000129991	7137	TNNI3	D0v20+D0v35 (DR)	1.25005	Both	Both	Both
ENSG00000180992	64928	MRPL14	D0v20+D0v35 (DR)	1.5145	H9 Only	H9 Only	H9 Only	ENSG00000105048	7138	TNNT1	D0v20+D0v35 (DR)	10.5263	Both	Both	Both
ENSG00000166902	54948	MRPL16	D0v20+D0v35 (DR)	1.87519	H9 Only	H9 Only	H9 Only	ENSG00000131747	7153	TOP2A	D0v20+D0v35 (DR)	3.22042	IPSC Only	IPSC Only	IPSC Only
ENSG00000112651	51069	MRPL2	D0v20+D0v35 (DR)	1.62785	H9 Only	H9 Only	H9 Only	ENSG00000198113	54863	TOR4A	D0v20+D0v35 (DR)	1.9409	IPSC Only	IPSC Only	IPSC Only
ENSG00000108826	51264	MRPL27	D0v20+D0v35 (DR)	0.993568	H9 Only	H9 Only	H9 Only	ENSG00000146242	7162	TPBG	D0v20+D0v35 (DR)	1.70123	IPSC Only	IPSC Only	IPSC Only
ENSG00000086504	10573	MRPL28	D0v20+D0v35 (DR)	1.42425	H9 Only	H9 Only	H9 Only	ENSG00000140416	7168	TPM1	D0v20+D0v35 (DR)	1.58107	IPSC Only	IPSC Only	IPSC Only
ENSG00000116221	51253	MRPL37	D0v20+D0v35 (DR)	1.55438	H9 Only	H9 Only	H9 Only	ENSG00000143549	7170	TPM3	D0v20+D0v35 (DR)	1.02327	Both	Both	Both
ENSG00000105364	51073	MRPL4	D0v20+D0v35 (DR)	2.60507	H9 Only	H9 Only	H9 Only	ENSG00000137364	7172	TPMT	D0v20+D0v35 (DR)	0.803056	Both	Both	Both
ENSG00000182154	64975	MRPL41	D0v20+D0v35 (DR)	2.95454	H9 Only	H9 Only	H9 Only	ENSG00000128294	8459	TPST2	D0v20+D0v35 (DR)	1.17842	Both	Both	Both
ENSG00000149792	740	MRPL49	D0v20+D0v35 (DR)	1.97161	H9 Only	H9 Only	H9 Only	ENSG00000186854	129293	TRABD2A	D0v20+D0v35 (DR)	3.30091	Both	Both	Both
ENSG00000111639	51258	MRPL51	D0v20+D0v35 (DR)	0.856106	H9 Only	H9 Only	H9 Only	ENSG00000056972	10758	TRAF3IP2	D0v20+D0v35 (DR)	0.640358	IPSC Only	IPSC Only	IPSC Only
ENSG00000172590	122704	MRPL52	D0v20+D0v35 (DR)	1.09321	H9 Only	H9 Only	H9 Only	ENSG00000082512	7188	TRAF5	D0v20+D0v35 (DR)	2.30684	IPSC Only	IPSC Only	IPSC Only
ENSG00000183617	116541	MRPL54	D0v20+D0v35 (DR)	0.668174	H9 Only	H9 Only	H9 Only	ENSG00000186439	10345	TRDN	D0v20+D0v35 (DR)	5.97957	IPSC Only	IPSC Only	IPSC Only
ENSG00000162910	128308	MRPL55	D0v20+D0v35 (DR)	1.63266	H9 Only	H9 Only	H9 Only	ENSG00000132274	10346	TRIM22	D0v20+D0v35 (DR)	2.71419	IPSC Only	IPSC Only	IPSC Only
ENSG00000167862	3396	MRPL58	D0v20+D0v35 (DR)	0.976832	H9 Only	H9 Only	H9 Only	ENSG00000112343	10475	TRIM38	D0v20+D0v35 (DR)	0.398329	IPSC Only	IPSC Only	IPSC Only
ENSG00000128626	6183	MRPS12	D0v20+D0v35 (DR)	0.899582	H9 Only	H9 Only	H9 Only	ENSG00000132256	85363	TRIM5	D0v20+D0v35 (DR)	1.5035	IPSC Only	IPSC Only	IPSC Only
ENSG00000116898	64960	MRPS15	D0v20+D0v35 (DR)	0.909178	H9 Only	H9 Only	H9 Only	ENSG00000169871	81844	TRIM56	D0v20+D0v35 (DR)	1.51956	IPSC Only	IPSC Only	IPSC Only
ENSG00000096080	55168	MRPS18A	D0v20+D0v35 (DR)	3.31673	H9 Only	H9 Only	H9 Only	ENSG00000213186	286827	TRIM59	D0v20+D0v35 (DR)	2.14706	Both	Both	Both
ENSG00000122140	51116	MRPS2	D0v20+D0v35 (DR)	1.63403	H9 Only	H9 Only	H9 Only	ENSG00000121236	117854	TRIM6	D0v20+D0v35 (DR)	0.405879	Both	Both	Both
ENSG00000125901	64949	MRPS26	D0v20+D0v35 (DR)	0.885425	H9 Only	H9 Only	H9 Only	ENSG00000206557	131405	TRIM71	D0v20+D0v35 (DR)	0.916746	Both	Both	Both
ENSG00000074071	65993	MRPS34	D0v20+D0v35 (DR)	0.671128	H9 Only	H9 Only	H9 Only	ENSG00000179046	205860	TRIML2	D0v20+D0v35 (DR)	0.27534	Both	Both	Both
ENSG00000125445	51081	MRPS7	D0v20+D0v35 (DR)	0.796908	H9 Only	H9 Only	H9 Only	ENSG00000125733	9322	TRIP10	D0v20+D0v35 (DR)	2.04209	Both	Both	Both
ENSG00000135972	64965	MRPS9	D0v20+D0v35 (DR)	0.672401	Both	Both	Both	ENSG00000071539	9319	TRIP13	D0v20+D0v35 (DR)	2.96763	Both	Both	Both
ENSG00000053372	51154	MRTO4	D0v20+D0v35 (DR)	0.814309	H9 Only	H9 Only	H9 Only	ENSG00000144481	79054	TRPM8	D0v20+D0v35 (DR)	1.01974	IPSC Only	IPSC Only	IPSC Only
ENSG00000116062	2956	MSH6	D0v20+D0v35 (DR)	0.966858	H9 Only	H9 Only	H9 Only	ENSG00000111199	59341	TRPV4	D0v20+D0v35 (DR)	1.5879	IPSC Only	IPSC Only	IPSC Only
ENSG00000198736	51734	MSRB1	D0v20+D0v35 (DR)	1.37647	H9 Only	H9 Only	H9 Only	ENSG00000158457	340348	TSPAN33	D0v20+D0v35 (DR)	1.64803	Both	Both	Both
ENSG00000187193	4501	MT1X	D0v20+D0v35 (DR)	1.91691	H9 Only	H9 Only	H9 Only	ENSG00000223756	650368	TSSC2	D0v20+D0v35 (DR)	0.813394	Both	Both	Both
ENSG00000182979	9112	MTA1	D0v20+D0v35 (DR)	1.08155	H9 Only	H9 Only	H9 Only	ENSG00000215845	100131187	TSTD1	D0v20+D0v35 (DR)	0.907385	Both	Both	Both
ENSG00000057935	57504	MTA3	D0v20+D0v35 (DR)	0.819383	H9 Only	H9 Only	H9 Only	ENSG00000103852	64927	TTC23	D0v20+D0v35 (DR)	1.10519	IPSC Only	IPSC Only	IPSC Only
ENSG00000137409	23787	MTCH1	D0v20+D0v35 (DR)	1.05549	H9 Only	H9 Only	H9 Only	ENSG00000085831	22996	TTC39A	D0v20+D0v35 (DR)	0.839997	IPSC Only	IPSC Only	IPSC Only
ENSG00000168502	23255	MTCL1	D0v20+D0v35 (DR)	1.8444	H9 Only	H9 Only	H9 Only	ENSG00000155158	158219	TTC39B	D0v20+D0v35 (DR)	0.849066	IPSC Only	IPSC Only	IPSC Only
ENSG00000146410	113115	MTFR2	D0v20+D0v35 (DR)	2.682	Both	Both	Both	ENSG00000116830	8458	TTF2	D0v20+D0v35 (DR)	2.32533	Both	Both	Both
ENSG00000100714	4522	MTHFD1	D0v20+D0v35 (DR)	1.18534	H9 Only	H9 Only	H9 Only	ENSG00000112742	7272	TTK	D0v20+D0v35 (DR)	1.86423	Both	Both	Both
ENSG00000120254	25902	MTHFD1L	D0v20+D0v35 (DR)	0.979441	H9 Only	H9 Only	H9 Only	ENSG00000167553	84790	TUBA1C	D0v20+D0v35 (DR)	1.50174	Both	Both	Both
ENSG00000150712	54545	MTMR12	D0v20+D0v35 (DR)	0.99245	H9 Only	H9 Only	H9 Only	ENSG00000127824	7277	TUBA4A	D0v20+D0v35 (DR)	2.85324	Both	Both	Both
ENSG00000163719	64419	MTMR14	D0v20+D0v35 (DR)	1.08219	H9 Only	H9 Only	H9 Only	ENSG00000261456	347688	TUBB8	D0v20+D0v35 (DR)	2.30861	IPSC Only	IPSC Only	IPSC Only
ENSG00000198793	2475	MTOR	D0v20+D0v35 (DR)	1.19731	H9 Only	H9 Only	H9 Only	ENSG00000175106	201158	TVP23C	D0v20+D0v35 (DR)	0.801792	IPSC Only	IPSC Only	IPSC Only
ENSG00000173171	4580	MTX1	D0v20+D0v35 (DR)	1.96443	H9 Only	H9 Only	H9 Only	ENSG00000092445	7301	TYRO3	D0v20+D0v35 (DR)	4.27788	Both	Both	Both
ENSG00000132781	4595	MUTYH	D0v20+D0v35 (DR)	2.25094	H9 Only	H9 Only	H9 Only	ENSG00000162623	127253	TYW3	D0v20+D0v35 (DR)	1.27602	Both	Both	Both
ENSG00000141971	93343	MVB12A	D0v20+D0v35 (DR)	2.06298	H9 Only	H9 Only	H9 Only	ENSG00000275895	102724594	U2AF1L5	D0v20+D0v35 (DR)	1.71192	IPSC Only	IPSC Only	IPSC Only
ENSG00000183486	4600	MX2	D0v20+D0v35 (DR)	5.75608	Both	Both	Both	ENSG00000137831	55075	UACA	D0v20+D0v35 (DR)	1.43121	IPSC Only	IPSC Only	IPSC Only
ENSG00000118513	4602	MYB	D0v20+D0v35 (DR)	0.95504	H9 Only	H9 Only	H9 Only	ENSG00000263563	23666	UBBP4	D0v20+D0v35 (DR)	0.0750975	IPSC Only	IPSC Only	IPSC Only
ENSG00000132382	10514	MYBBP1A	D0v20+D0v35 (DR)	1.67798	H9 Only	H9 Only	H9 Only	ENSG00000175063	11065	UBE2C	D0v20+D0v35 (DR)	5.46469	Both	Both	Both
ENSG00000101057	4605	MYBL2	D0v20+D0v35 (DR)	2.08761	H9 Only	H9 Only	H9 Only	ENSG00000246263	101927221	UBR5-AS1	D0v20+D0v35 (DR)	0.741545	IPSC Only	IPSC Only	IPSC Only
ENSG00000105357	79784	MYH14	D0v20+D0v35 (DR)	3.69122	Both	Both	Both	ENSG00000169764	7360	UGP2	D0v20+D0v35 (DR)	0.607959	Both	Both	Both
ENSG00000196465	140465	MYL6B	D0v20+D0v35 (DR)	0.67197	H9 Only	H9 Only	H9 Only	ENSG00000145626	133688	UGT3A1	D0v20+D0v35 (DR)	1.7983	IPSC Only	IPSC Only	IPSC Only
ENSG00000145555	4651	MYO10	D0v20+D0v35 (DR)	3.69116	Both	Both	Both	ENSG00000168671	167127	UGT3A2	D0v20+D0v35 (DR)	1.54765	Both	Both	Both
ENSG00000196535	399687	MYO18A	D0v20+D0v35 (DR)	0.99691	H9 Only	H9 Only	H9 Only	ENSG00000174607	7368	UGT8	D0v20+D0v35 (DR)	1.65987	IPSC Only	IPSC Only	IPSC Only
ENSG00000278259	80179	MYO19	D0v20+D0v35 (DR)	2.92361	H9 Only	H9 Only	H9 Only	ENSG00000130307	83878	USHBP1	D0v20+D0v35 (DR)	4.96856	IPSC Only	IPSC Only	IPSC Only
ENSG00000197879	4641	MYO1C	D0v20+D0v35 (DR)	6.3685	Both	Both	Both	ENSG00000138768	8615	USO1	D0v20+D0v35 (DR)	0.601342	IPSC Only	IPSC Only	IPSC Only
ENSG00000157483	4643	MYO1E	D0v20+D0v35 (DR)	9.55684	H9 Only	H9 Only	H9 Only	ENSG00000048028	57646	USP28	D0v20+D0v35 (DR)	1.05586	Both	Both	Both
ENSG00000128833	55930	MYO5C	D0v20+D0v35 (DR)	0.91996	H9 Only	H9 Only	H9 Only	ENSG00000136014	84101	USP44	D0v20+D0v35 (DR)	0.72625	Both	Both	Both
ENSG00000164591	91977	MYOZ3	D0v20+D0v35 (DR)	6.50342	Both	Both	Both	ENSG00000124486	8239	USP9X	D0v20+D0v35 (DR)	0.732994	Both	Both	Both
ENSG00000173272	653784	MZT2A	D0v20+D0v35 (DR)	0.454327	H9 Only	H9 Only	H9 Only	ENSG00000111962	10090	UST	D0v20+D0v35 (DR)	1.95595	IPSC Only	IPSC Only	IPSC Only
ENSG00000152082	80097	MZT2B	D0v20+D0v35 (DR)	0.703693	H9 Only	H9 Only	H9 Only	ENSG00000152818	7402	UTRN	D0v20+D0v35 (DR)	1.65129	IPSC Only	IPSC Only	IPSC Only
ENSG00000145911	23138	N4BP3	D0v20+D0v35 (DR)	0.178354	H9 Only	H9 Only	H9 Only	ENSG00000049247	10911	UTS2	D0v20+D0v35 (DR)	1.93249	IPSC Only	IPSC Only	IPSC Only
ENSG00000160877	112939	NACC1	D0v20+D0v35 (DR)	0.884749	H9 Only	H9 Only	H9 Only	ENSG00000125753	7408	VASP	D0v20+D0v35 (DR)	0.912522	Both	Both	Both
ENSG00000171169	203245	NAIF1	D0v20+D0v35 (DR)	0.55286	H9 Only	H9 Only	H9 Only	ENSG00000141968	7409	VAV1	D0v20+D0v35 (DR)	0.99638	IPSC Only	IPSC Only	IPSC Only
ENSG00000111704	79923	NANOG	D0v20+D0v35 (DR)	3.94084	Both	Both	Both	ENSG00000148704	11023	VAX1	D0v20+D0v35 (DR)	2.50986	IPSC Only	IPSC Only	IPSC Only
ENSG00000095380	54187	NANS	D0v20+D0v35 (DR)	1.26735	H9 Only	H9 Only	H9 Only	ENSG00000151650	27287	VENTX	D0v20+D0v35 (DR)	81.9138	Both	Both	Both
ENSG00000105402	8775	NAPA	D0v20+D0v35 (DR)	1.01335	H9 Only	H9 Only	H9 Only	ENSG00000102243	51442	VGLL1	D0v20+D0v35 (DR)	14.5223	IPSC Only	IPSC Only	IPSC Only
ENSG00000147813	93100	NAPRT	D0v20+D0v35 (DR)	1.57596	H9 Only	H9 Only	H9 Only	ENSG00000114812	7433	VIPR1	D0v20+D0v35 (DR)	1.11496	Both	Both	Both
ENSG00000132780	4678	NASP	D0v20+D0v35 (DR)	0.706923	H9 Only	H9 Only	H9 Only	ENSG00000106018	7434	VIPR2	D0v20+D0v35 (DR)	1.54052	Both	Both	Both
ENSG00000135372	55226	NAT10	D0v20+D0v35 (DR)	1.9282	H9 Only	H9 Only	H9 Only	ENSG00000187650	400673	VMAC	D0v20+D0v35 (DR)	0.838128	IPSC Only	IPSC Only	IPSC Only
ENSG00000090971	57106	NAT14	D0v20+D0v35 (DR)	0.434908	H9 Only	H9 Only	H9 Only	ENSG00000028116	7444	VRK2	D0v20+D0v35 (DR)	1.41985	Both	Both	Both
ENSG00000109065	26151	NAT9	D0v20+D0v35 (DR)	1.41778	H9 Only	H9 Only	H9 Only	ENSG00000133980	55237	VRTN	D0v20+D0v35 (DR)	0.0204052	Both	Both	Both
ENSG00000010292	9918	NCAPD2	D0v20+D0v35 (DR)	2.07515	H9 Only	H9 Only	H9 Only	ENSG00000176834	54621	VSIG10	D0v20+D0v35 (DR)	1.75332	Both	Both	Both
ENSG00000151503	23310	NCAPD3	D0v20+D0v35 (DR)	2.07515	H9 Only	H9 Only	H9 Only	ENSG00000110002	4013	VWA5A	D0v20+D0v35 (DR)	1.06422	IPSC Only	IPSC Only	IPSC Only
ENSG00000109805	64151	NCAPG	D0v20+D0v35 (DR)	1.37469	H9 Only	H9 Only	H9 Only	ENSG00000146530	221806	VWDE	D0v20+D0v35 (DR)	0.1452	Both	Both	Both
ENSG00000146918	54892	NCAPG2	D0v20+D0v35 (DR)	1.3629	Both	Both	Both	ENSG00000110799	7450	VWF	D0v20+D0v35 (DR)	2.26175	IPSC Only	IPSC Only	IPSC Only
ENSG00000121152	23397	NCAPH	D0v20+D0v35 (DR)	2.03601	H9 Only	H9 Only	H9 Only	ENSG00000085449	57590	WDFY1	D0v20+D0v35 (DR)	0.783791	IPSC Only	IPSC Only	IPSC Only
ENSG00000025770	29781	NCAPH2	D0v20+D0v35 (DR)	0.510972	H9 Only	H9 Only	H9 Only	ENSG00000198554	11169	WDHD1	D0v20+D0v35 (DR)	1.1964	Both	Both	Both
ENSG00000188505	342897	NCCRP1	D0v20+D0v35 (DR)	1	H9 Only	H9 Only	H9 Only	ENSG00000243667	116143	WDR92	D0v20+D0v35 (DR)	0.884695	IPSC Only	IPSC Only	IPSC Only
ENSG00000020129	23154	NCDN	D0v20+D0v35 (DR)	0.535362	H9 Only	H9 Only	H9 Only	ENSG00000101443	10406	WFDC2	D0v20+D0v35 (DR)	0.930911	IPSC Only	IPSC Only	IPSC Only
ENSG00000167566	57701	NCKAP5L	D0v20+D0v35 (DR)	1.77547	H9 Only	H9 Only	H9 Only	ENSG00000115935	7456	WIPF1	D0v20+D0v35 (DR)	0.778307	IPSC Only	IPSC Only	IPSC Only
ENSG00000213672	51517	NCKIPSD	D0v20+D0v35 (DR)	1.7019	H9 Only	H9 Only	H9 Only	ENSG00000070540	55062	WIPI1	D0v20+D0v35 (DR)	0.877264	IPSC Only	IPSC Only	IPSC Only
ENSG00000115053	4691	NCL	D0v20+D0v35 (DR)	0.658778	H9 Only	H9 Only	H9 Only	ENSG00000255282	100288077	WTAPP1	D0v20+D0v35 (DR)	0.309807	IPSC Only	IPSC Only	IPSC Only
ENSG00000125912	56926	NCLN	D0v20+D0v35 (DR)	1.34583	H9 Only	H9 Only	H9 Only	ENSG00000151718	80014	WWC2	D0v20+D0v35 (DR)	2.98583	Both	Both	Both
ENSG00000196498	9612	NCOR2	D0v20+D0v35 (DR)	2.94576	H9 Only	H9 Only	H9 Only	ENSG00000158125	7498	XDH	D0v20+D0v35 (DR)	1.78861	IPSC Only	IPSC Only	IPSC Only
ENSG00000058804	55706	NDC1	D0v20+D0v35 (DR)	1.09118	H9 Only	H9 Only	H9 Only	ENSG00000124343	7499	XG	D0v20+D0v35 (DR)	0.161215	IPSC Only	IPSC Only	IPSC Only
ENSG00000080986	10403	NDC80	D0v20+D0v35 (DR)	1.89191	Both	Both	Both	ENSG00000275591	389610	XKR5	D0v20+D0v35 (DR)	2.10756	Both	Both	Both
ENSG00000188566	27158	NDOR1	D0v20+D0v35 (DR)	2.06643	H9 Only	H9 Only	H9 Only	ENSG00000158156	55113	XKR8	D0v20+D0v35 (DR)	1.75458	Both	Both	Both
ENSG00000174886	126328	NDUFA11	D0v20+D0v35 (DR)	1.16719	H9 Only	H9 Only	H9 Only	ENSG00000006047	51087	YBX2	D0v20+D0v35 (DR)	0.82788	Both	Both	Both
ENSG00000170906	4696	NDUFA3	D0v20+D0v35 (DR)	1.09507	H9 Only	H9 Only	H9 Only	ENSG00000176105	7525	YES1	D0v20+D0v35 (DR)	1.23102	IPSC Only	IPSC Only	IPSC Only
ENSG00000003509	55471	NDUFAF7	D0v20+D0v35 (DR)	1.08971	H9 Only	H9 Only	H9 Only	ENSG00000160685	51043	ZBTB7B	D0v20+D0v35 (DR)	2.13642	Both	Both	Both
ENSG00000140990	4716	NDUFB10	D0v20+D0v35 (DR)	1.15389	H9 Only	H9 Only	H9 Only	ENSG00000105939	56829	ZC3HAV1	D0v20+D0v35 (DR)	1.23795	IPSC Only	IPSC Only	IPSC Only
ENSG00000147123	54539	NDUFB11	D0v20+D0v35 (DR)	0.90415	H9 Only	H9 Only	H9 Only	ENSG00000165424	219654	ZCCHC24	D0v20+D0v35 (DR)	2.73045	IPSC Only	IPSC Only	IPSC Only
ENSG00000099795	4713	NDUFB7	D0v20+D0v35 (DR)	1.02509	H9 Only	H9 Only	H9 Only	ENSG00000184307	254887	ZDHHC23	D0v20+D0v35 (DR)	0.899106	IPSC Only	IPSC Only	IPSC Only
ENSG00000147684	4715	NDUFB9	D0v20+D0v35 (DR)	1.00892	H9 Only	H9 Only	H9 Only	ENSG00000179059	132625	ZFP42	D0v20+D0v35 (DR)	0.0610692	Both	Both	Both
ENSG00000158864	4720	NDUFS2	D0v20+D0v35 (DR)	0.906763	H9 Only	H9 Only	H9 Only	ENSG00000204644	346171	ZFP57	D0v20+D0v35 (DR)	17.0731	IPSC Only	IPSC Only	IPSC Only
ENSG00000213619	4722	NDUFS3	D0v20+D0v35 (DR)	0.947332	H9 Only	H9 Only	H9 Only	ENSG00000105278	23217	ZFR2	D0v20+D0v35 (DR)	0.702082	Both	Both	Both
ENSG00000168653	4725	NDUFS5	D0v20+D0v35 (DR)	1.15771	H9 Only	H9 Only	H9 Only	ENSG00000138658	55345	ZGRF1	D0v20+D0v35 (DR)	1.06656	Both	Both	Both
ENSG00000145494	4726	NDUFS6	D0v20+D0v35 (DR)	1.01081	H9 Only	H9 Only	H9 Only	ENSG00000043355	7546	ZIC2	D0v20+D0v35 (DR)	2.45147	Both	Both	Both
ENSG00000110717	4728	NDUFS8	D0v20+D0v35 (DR)	2.28161	H9 Only	H9 Only	H9 Only	ENSG00000156925	7547	ZIC3	D0v20+D0v35 (DR)	1.29765	Both	Both	Both
ENSG00000167792	4723	NDUFV1	D0v20+D0v35 (DR)	1.67881	H9 Only	H9 Only	H9 Only	ENSG00000139800	85416	ZIC5	D0v20+D0v35 (DR)	3.14384	Both	Both	Both
ENSG00000103154	54550	NECAB2	D0v20+D0v35 (DR)	1.21945	H9 Only	H9 Only	H9 Only	ENSG00000181896	94039	ZNF101	D0v20+D0v35 (DR)	0.930117	Both	Both	Both
ENSG00000125967	63941	NECAB3	D0v20+D0v35 (DR)	3.75651	H9 Only	H9 Only	H9 Only	ENSG00000197961	7675	ZNF121	D0v20+D0v35 (DR)	0.824634	IPSC Only	IPSC Only	IPSC Only
ENSG00000110400	5818	NECTIN1	D0v20+D0v35 (DR)	0.975687	H9 Only	H9 Only	H9 Only	ENSG00000147394	7739	ZNF185	D0v20+D0v35 (DR)	1.05388	IPSC Only	IPSC Only	IPSC Only
ENSG00000130202	5819	NECTIN2	D0v20+D0v35 (DR)	2.2946	H9 Only	H9 Only	H9 Only	ENSG00000149054	7762	ZNF215	D0v20+D0v35 (DR)	0.838175	Both	Both	Both
ENSG00000154328	252969	NEIL2	D0v20+D0v35 (DR)	1.0424	H9 Only	H9 Only	H9 Only	ENSG00000171940	7764	ZNF217	D0v20+D0v35 (DR)	1.00315	Both	Both	Both
ENSG00000160602	284086	NEK8	D0v20+D0v35 (DR)	1.86885	H9 Only	H9 Only	H9 Only	ENSG00000169548	129025	ZNF280A	D0v20+D0v35 (DR)	0.261864	IPSC Only	IPSC Only	IPSC Only
ENSG00000185049	7469	NELFA	D0v20+D0v35 (DR)	0.793831	H9 Only	H9 Only	H9 Only	ENSG00000144331	151126	ZNF385B	D0v20+D0v35 (DR)	1.48057	IPSC Only	IPSC Only	IPSC Only
ENSG00000188986	25920	NELFB	D0v20+D0v35 (DR)	1.1925	H9 Only	H9 Only	H9 Only	ENSG00000173258	158399	ZNF483	D0v20+D0v35 (DR)	0.897964	Both	Both	Both
ENSG00000204356	7936	NELFE	D0v20+D0v35 (DR)	2.01998	H9 Only	H9 Only	H9 Only	ENSG00000258405	147660	ZNF578	D0v20+D0v35 (DR)	0.633931	Both	Both	Both
ENSG00000123405	4778	NFE2	D0v20+D0v35 (DR)	0.145633	Both	Both	Both	ENSG00000164048	51385	ZNF589	D0v20+D0v35 (DR)	1.1334	Both	Both	Both
ENSG00000050344	9603	NFE2L3	D0v20+D0v35 (DR)	1.62906	Both	Both	Both	ENSG00000198093	65251	ZNF649	D0v20+D0v35 (DR)	0.923391	Both	Both	Both
ENSG00000104825	4793	NFKBIB	D0v20+D0v35 (DR)	3.39772	H9 Only	H9 Only	H9 Only	ENSG00000250312	255403	ZNF718	D0v20+D0v35 (DR)	0.590825	IPSC Only	IPSC Only	IPSC Only
ENSG00000145912	55651	NHP2	D0v20+D0v35 (DR)	0.853469	H9 Only	H9 Only	H9 Only	ENSG00000186777	654254	ZNF732	D0v20+D0v35 (DR)	1.7601	Both	Both	Both
ENSG00000196290	60491	NIF3L1	D0v20+D0v35 (DR)	0.962984	H9 Only	H9 Only	H9 Only	ENSG00000141579	79755	ZNF750	D0v20+D0v35 (DR)	2.60856	IPSC Only	IPSC Only	IPSC Only
ENSG00000131669	4814	NINJ1	D0v20+D0v35 (DR)	2.34908	H9 Only	H9 Only	H9 Only	ENSG00000214189	388507	ZNF788	D0v20+D0v35 (DR)	2.1463	Both	Both	Both
ENSG00000101004	22981	NINL	D0v20+D0v35 (DR)	0.851765	H9 Only	H9 Only	H9 Only	ENSG00000204514	730051	ZNF814	D0v20+D0v35 (DR)	1.46589	Both	Both	Both
ENSG00000132603	51388	NIP7	D0v20+D0v35 (DR)	0.956556	H9 Only	H9 Only	H9 Only	ENSG00000267041	342892	ZNF850	D0v20+D0v35 (DR)	1.88635	Both	Both	Both
ENSG00000184117	8508	NIPSNAP1	D0v20+D0v35 (DR)	0.494476	H9 Only	H9 Only	H9 Only	ENSG00000198155	642280	ZNF876P	D0v20+D0v35 (DR)	0.546681	IPSC Only	IPSC Only	IPSC Only
ENSG00000073536	54475	NLE1	D0v20+D0v35 (DR)	0.904208	H9 Only	H9 Only	H9 Only	ENSG00000257446	729747	ZNF878	D0v20+D0v35 (DR)	1.64901	Both	Both	Both
ENSG00000022556	55655	NLRP2	D0v20+D0v35 (DR)	0.449615	H9 Only	H9 Only	H9 Only	ENSG00000213988	7643	ZNF90	D0v20+D0v35 (DR)	1.19192	Both	Both	Both
ENSG00000160703	79671	NLRX1	D0v20+D0v35 (DR)	2.35078	H9 Only	H9 Only	H9 Only	ENSG00000188372	7784	ZP3	D0v20+D0v35 (DR)	5.46884	IPSC Only	IPSC Only	IPSC Only
ENSG00000103202	4833	NME4	D0v20+D0v35 (DR)	2.43421	Both	Both	Both	ENSG00000130182	84891	ZSCAN10	D0v20+D0v35 (DR)	8.75009	Both	Both	Both
ENSG00000153406	57407	NMRAL1	D0v20+D0v35 (DR)	0.966249	H9 Only	H9 Only	H9 Only	ENSG00000174442	55055	ZWILCH	D0v20+D0v35 (DR)	0.795348	IPSC Only	IPSC Only	IPSC Only
ENSG00000077009	27231	NMRK2	D0v20+D0v35 (DR)	1	Both	Both	Both	ENSG00000203995	440590	ZYG11A	D0v20+D0v35 (DR)	3.16073	IPSC Only	IPSC Only	IPSC Only
ENSG00000136448	4836	NMT1	D0v20+D0v35 (DR)	1.06603	H9 Only	H9 Only	H9 Only
ENSG00000141101	28987	NOB1	D0v20+D0v35 (DR)	1.10512	H9 Only	H9 Only	H9 Only
ENSG00000188976	26155	NOC2L	D0v20+D0v35 (DR)	0.721577	H9 Only	H9 Only	H9 Only
ENSG00000184967	79050	NOC4L	D0v20+D0v35 (DR)	0.835269	H9 Only	H9 Only	H9 Only
ENSG00000130935	25926	NOL11	D0v20+D0v35 (DR)	0.605176	H9 Only	H9 Only	H9 Only
ENSG00000165271	65083	NOL6	D0v20+D0v35 (DR)	1.51637	H9 Only	H9 Only	H9 Only
ENSG00000182117	55505	NOP10	D0v20+D0v35 (DR)	1.4759	H9 Only	H9 Only	H9 Only
ENSG00000048162	51491	NOP16	D0v20+D0v35 (DR)	0.919319	H9 Only	H9 Only	H9 Only
ENSG00000111641	4839	NOP2	D0v20+D0v35 (DR)	1.92939	H9 Only	H9 Only	H9 Only
ENSG00000105373	29997	NOP53	D0v20+D0v35 (DR)	0.885417	H9 Only	H9 Only	H9 Only
ENSG00000101361	10528	NOP56	D0v20+D0v35 (DR)	0.655765	H9 Only	H9 Only	H9 Only
ENSG00000142546	51070	NOSIP	D0v20+D0v35 (DR)	1.50938	H9 Only	H9 Only	H9 Only
ENSG00000056291	10886	NPFFR2	D0v20+D0v35 (DR)	0.77086	H9 Only	H9 Only	H9 Only
ENSG00000181163	4869	NPM1	D0v20+D0v35 (DR)	0.83578	H9 Only	H9 Only	H9 Only
ENSG00000107833	10360	NPM3	D0v20+D0v35 (DR)	2.15188	Both	Both	Both
ENSG00000169418	4881	NPR1	D0v20+D0v35 (DR)	15.4668	Both	Both	Both
ENSG00000171246	4884	NPTX1	D0v20+D0v35 (DR)	0.78362	H9 Only	H9 Only	H9 Only
ENSG00000124588	4835	NQO2	D0v20+D0v35 (DR)	0.850019	Both	Both	Both
ENSG00000131408	7376	NR1H2	D0v20+D0v35 (DR)	2.79736	H9 Only	H9 Only	H9 Only
ENSG00000184162	126382	NR2C2AP	D0v20+D0v35 (DR)	1.31005	H9 Only	H9 Only	H9 Only
ENSG00000160113	2063	NR2F6	D0v20+D0v35 (DR)	1.59222	H9 Only	H9 Only	H9 Only
ENSG00000148200	2649	NR6A1	D0v20+D0v35 (DR)	0.0696117	H9 Only	H9 Only	H9 Only
ENSG00000115216	29959	NRBP1	D0v20+D0v35 (DR)	1.2072	H9 Only	H9 Only	H9 Only
ENSG00000175352	56675	NRIP3	D0v20+D0v35 (DR)	2.26919	H9 Only	H9 Only	H9 Only
ENSG00000165802	26012	NSMF	D0v20+D0v35 (DR)	1.07867	H9 Only	H9 Only	H9 Only
ENSG00000037474	54888	NSUN2	D0v20+D0v35 (DR)	1.10477	H9 Only	H9 Only	H9 Only
ENSG00000130305	55695	NSUN5	D0v20+D0v35 (DR)	0.863912	H9 Only	H9 Only	H9 Only
ENSG00000125458	30833	NT5C	D0v20+D0v35 (DR)	2.21373	H9 Only	H9 Only	H9 Only
ENSG00000168268	64943	NT5DC2	D0v20+D0v35 (DR)	0.901022	H9 Only	H9 Only	H9 Only
ENSG00000205309	56953	NT5M	D0v20+D0v35 (DR)	2.22193	H9 Only	H9 Only	H9 Only
ENSG00000065057	4913	NTHL1	D0v20+D0v35 (DR)	0.254243	H9 Only	H9 Only	H9 Only
ENSG00000148335	28989	NTMT1	D0v20+D0v35 (DR)	2.63499	H9 Only	H9 Only	H9 Only
ENSG00000095906	10101	NUBP2	D0v20+D0v35 (DR)	0.434328	H9 Only	H9 Only	H9 Only
ENSG00000090273	10726	NUDC	D0v20+D0v35 (DR)	1.03486	H9 Only	H9 Only	H9 Only
ENSG00000106268	4521	NUDT1	D0v20+D0v35 (DR)	3.4464	H9 Only	H9 Only	H9 Only
ENSG00000168101	84309	NUDT16L1	D0v20+D0v35 (DR)	1.37319	H9 Only	H9 Only	H9 Only
ENSG00000246082	152195	NUDT16P1	D0v20+D0v35 (DR)	1.69673	Both	Both	Both
ENSG00000149761	84304	NUDT22	D0v20+D0v35 (DR)	1.96571	H9 Only	H9 Only	H9 Only
ENSG00000143228	83540	NUF2	D0v20+D0v35 (DR)	2.22036	H9 Only	H9 Only	H9 Only
ENSG00000111581	57122	NUP107	D0v20+D0v35 (DR)	0.913171	H9 Only	H9 Only	H9 Only
ENSG00000095319	23511	NUP188	D0v20+D0v35 (DR)	1.45188	H9 Only	H9 Only	H9 Only
ENSG00000155561	23165	NUP205	D0v20+D0v35 (DR)	0.905427	H9 Only	H9 Only	H9 Only
ENSG00000132182	23225	NUP210	D0v20+D0v35 (DR)	0.654514	H9 Only	H9 Only	H9 Only
ENSG00000163002	129401	NUP35	D0v20+D0v35 (DR)	0.789581	H9 Only	H9 Only	H9 Only
ENSG00000075188	79023	NUP37	D0v20+D0v35 (DR)	2.37707	Both	Both	Both
ENSG00000120253	348995	NUP43	D0v20+D0v35 (DR)	0.922911	Both	Both	Both
ENSG00000138750	53371	NUP54	D0v20+D0v35 (DR)	0.837128	H9 Only	H9 Only	H9 Only
ENSG00000213024	23636	NUP62	D0v20+D0v35 (DR)	1.01116	H9 Only	H9 Only	H9 Only
ENSG00000102900	9688	NUP93	D0v20+D0v35 (DR)	0.992527	H9 Only	H9 Only	H9 Only
ENSG00000137804	51203	NUSAP1	D0v20+D0v35 (DR)	2.8646	Both	Both	Both
ENSG00000102898	10204	NUTF2	D0v20+D0v35 (DR)	0.919924	H9 Only	H9 Only	H9 Only
ENSG00000167693	64359	NXN	D0v20+D0v35 (DR)	2.37399	H9 Only	H9 Only	H9 Only
ENSG00000182575	11248	NXPH3	D0v20+D0v35 (DR)	1.5475	Both	Both	Both
ENSG00000180304	4947	OAZ2	D0v20+D0v35 (DR)	0.691238	Both	Both	Both
ENSG00000105953	4967	OGDH	D0v20+D0v35 (DR)	0.850709	H9 Only	H9 Only	H9 Only
ENSG00000181396	79701	OGFOD3	D0v20+D0v35 (DR)	1.06132	H9 Only	H9 Only	H9 Only
ENSG00000104147	11339	OIP5	D0v20+D0v35 (DR)	1.46713	H9 Only	H9 Only	H9 Only
ENSG00000185585	169611	OLFML2A	D0v20+D0v35 (DR)	13.5827	Both	Both	Both
ENSG00000116774	56944	OLFML3	D0v20+D0v35 (DR)	6.15153	Both	Both	Both
ENSG00000177468	167826	OLIG3	D0v20+D0v35 (DR)	0.366339	H9 Only	H9 Only	H9 Only
ENSG00000125741	80207	OPA3	D0v20+D0v35 (DR)	0.892778	H9 Only	H9 Only	H9 Only
ENSG00000085840	4998	ORC1	D0v20+D0v35 (DR)	1.11407	H9 Only	H9 Only	H9 Only
ENSG00000115942	4999	ORC2	D0v20+D0v35 (DR)	0.892232	Both	Both	Both
ENSG00000091651	23594	ORC6	D0v20+D0v35 (DR)	1.1789	H9 Only	H9 Only	H9 Only
ENSG00000144645	114884	OSBPL10	D0v20+D0v35 (DR)	1.07323	Both	Both	Both
ENSG00000167770	55611	OTUB1	D0v20+D0v35 (DR)	0.735523	H9 Only	H9 Only	H9 Only
ENSG00000165588	5015	OTX2	D0v20+D0v35 (DR)	9.77219	Both	Both	Both
ENSG00000172818	5017	OVOL1	D0v20+D0v35 (DR)	1.96308	H9 Only	H9 Only	H9 Only
ENSG00000125850	58495	OVOL2	D0v20+D0v35 (DR)	1.60661	H9 Only	H9 Only	H9 Only
ENSG00000204237	339229	OXLD1	D0v20+D0v35 (DR)	0.518519	H9 Only	H9 Only	H9 Only
ENSG00000169860	5028	P2RY1	D0v20+D0v35 (DR)	2.14731	Both	Both	Both
ENSG00000090530	55214	P3H2	D0v20+D0v35 (DR)	7.21179	H9 Only	H9 Only	H9 Only
ENSG00000110811	10536	P3H3	D0v20+D0v35 (DR)	2.72883	H9 Only	H9 Only	H9 Only
ENSG00000124507	29993	PACSIN1	D0v20+D0v35 (DR)	5.83452	Both	Both	Both
ENSG00000165912	29763	PACSIN3	D0v20+D0v35 (DR)	11.2585	H9 Only	H9 Only	H9 Only
ENSG00000142619	51702	PADI3	D0v20+D0v35 (DR)	5.82805	Both	Both	Both
ENSG00000079462	5050	PAFAH1B3	D0v20+D0v35 (DR)	0.316415	H9 Only	H9 Only	H9 Only
ENSG00000171759	5053	PAH	D0v20+D0v35 (DR)	0.646058	Both	Both	Both
ENSG00000128050	10606	PAICS	D0v20+D0v35 (DR)	0.689756	H9 Only	H9 Only	H9 Only
ENSG00000149269	5058	PAK1	D0v20+D0v35 (DR)	0.926626	H9 Only	H9 Only	H9 Only
ENSG00000130669	10298	PAK4	D0v20+D0v35 (DR)	2.90866	H9 Only	H9 Only	H9 Only
ENSG00000137843	56924	PAK6	D0v20+D0v35 (DR)	5.83455	H9 Only	H9 Only	H9 Only
ENSG00000107719	27143	PALD1	D0v20+D0v35 (DR)	2.11706	H9 Only	H9 Only	H9 Only
ENSG00000187867	342979	PALM3	D0v20+D0v35 (DR)	1.60637	Both	Both	Both
ENSG00000157881	55229	PANK4	D0v20+D0v35 (DR)	1.22174	H9 Only	H9 Only	H9 Only
ENSG00000100767	89932	PAPLN	D0v20+D0v35 (DR)	28.4313	Both	Both	Both
ENSG00000162073	124222	PAQR4	D0v20+D0v35 (DR)	0.66873	H9 Only	H9 Only	H9 Only
ENSG00000137819	54852	PAQR5	D0v20+D0v35 (DR)	1.44101	Both	Both	Both
ENSG00000175193	55486	PARL	D0v20+D0v35 (DR)	1.53955	H9 Only	H9 Only	H9 Only
ENSG00000143799	142	PARP1	D0v20+D0v35 (DR)	0.71363	H9 Only	H9 Only	H9 Only
ENSG00000185480	55010	PARPBP	D0v20+D0v35 (DR)	1.4219	Both	Both	Both
ENSG00000115687	23178	PASK	D0v20+D0v35 (DR)	1.12275	H9 Only	H9 Only	H9 Only
ENSG00000177425	5074	PAWR	D0v20+D0v35 (DR)	2.27279	Both	Both	Both
ENSG00000173599	5091	PC	D0v20+D0v35 (DR)	1.38518	H9 Only	H9 Only	H9 Only
ENSG00000169564	5093	PCBP1	D0v20+D0v35 (DR)	0.943741	H9 Only	H9 Only	H9 Only
ENSG00000114054	5096	PCCB	D0v20+D0v35 (DR)	1.98476	Both	Both	Both
ENSG00000156453	5097	PCDH1	D0v20+D0v35 (DR)	0.717872	Both	Both	Both
ENSG00000243232	56134	PCDHAC2	D0v20+D0v35 (DR)	1.04687	H9 Only	H9 Only	H9 Only
ENSG00000100889	5106	PCK2	D0v20+D0v35 (DR)	1.78718	H9 Only	H9 Only	H9 Only
ENSG00000166803	9768	PCLAF	D0v20+D0v35 (DR)	2.68911	H9 Only	H9 Only	H9 Only
ENSG00000132646	5111	PCNA	D0v20+D0v35 (DR)	1.10315	H9 Only	H9 Only	H9 Only
ENSG00000197136	399909	PCNX3	D0v20+D0v35 (DR)	1.48379	H9 Only	H9 Only	H9 Only
ENSG00000163710	26577	PCOLCE2	D0v20+D0v35 (DR)	2.49541	Both	Both	Both
ENSG00000169174	255738	PCSK9	D0v20+D0v35 (DR)	0.886905	H9 Only	H9 Only	H9 Only
ENSG00000106244	11333	PDAP1	D0v20+D0v35 (DR)	0.760043	H9 Only	H9 Only	H9 Only
ENSG00000148843	22984	PDCD11	D0v20+D0v35 (DR)	0.842707	H9 Only	H9 Only	H9 Only
ENSG00000186642	5138	PDE2A	D0v20+D0v35 (DR)	1.42091	H9 Only	H9 Only	H9 Only
ENSG00000160191	5152	PDE9A	D0v20+D0v35 (DR)	1.14598	Both	Both	Both
ENSG00000197461	5154	PDGFA	D0v20+D0v35 (DR)	2.77226	Both	Both	Both
ENSG00000162493	10630	PDPN	D0v20+D0v35 (DR)	2.88885	H9 Only	H9 Only	H9 Only
ENSG00000067840	57595	PDZD4	D0v20+D0v35 (DR)	0.225215	H9 Only	H9 Only	H9 Only
ENSG00000141456	27043	PELP1	D0v20+D0v35 (DR)	0.951149	H9 Only	H9 Only	H9 Only
ENSG00000133027	10400	PEMT	D0v20+D0v35 (DR)	2.21077	H9 Only	H9 Only	H9 Only
ENSG00000100029	23481	PES1	D0v20+D0v35 (DR)	1.16995	H9 Only	H9 Only	H9 Only
ENSG00000229833	100131801	PET100	D0v20+D0v35 (DR)	0.622762	H9 Only	H9 Only	H9 Only
ENSG00000142655	5195	PEX14	D0v20+D0v35 (DR)	1.27177	H9 Only	H9 Only	H9 Only
ENSG00000121680	9409	PEX16	D0v20+D0v35 (DR)	0.174887	H9 Only	H9 Only	H9 Only
ENSG00000178921	5198	PFAS	D0v20+D0v35 (DR)	0.460404	H9 Only	H9 Only	H9 Only
ENSG00000204220	10471	PFDN6	D0v20+D0v35 (DR)	1.89219	H9 Only	H9 Only	H9 Only
ENSG00000141959	5211	PFKL	D0v20+D0v35 (DR)	1.29653	H9 Only	H9 Only	H9 Only
ENSG00000067057	5214	PFKP	D0v20+D0v35 (DR)	12.1317	H9 Only	H9 Only	H9 Only
ENSG00000108518	5216	PFN1	D0v20+D0v35 (DR)	1.6015	Both	Both	Both
ENSG00000171314	5223	PGAM1	D0v20+D0v35 (DR)	1.10654	H9 Only	H9 Only	H9 Only
ENSG00000247077	192111	PGAM5	D0v20+D0v35 (DR)	1.04067	H9 Only	H9 Only	H9 Only
ENSG00000148985	27315	PGAP2	D0v20+D0v35 (DR)	1.63379	H9 Only	H9 Only	H9 Only
ENSG00000161395	93210	PGAP3	D0v20+D0v35 (DR)	1.62544	H9 Only	H9 Only	H9 Only
ENSG00000130313	25796	PGLS	D0v20+D0v35 (DR)	1.43055	H9 Only	H9 Only	H9 Only
ENSG00000167085	5245	PHB	D0v20+D0v35 (DR)	1.45407	H9 Only	H9 Only	H9 Only
ENSG00000215021	11331	PHB2	D0v20+D0v35 (DR)	0.867828	H9 Only	H9 Only	H9 Only
ENSG00000111752	1911	PHC1	D0v20+D0v35 (DR)	0.653866	Both	Both	Both
ENSG00000116273	148479	PHF13	D0v20+D0v35 (DR)	1.84331	H9 Only	H9 Only	H9 Only
ENSG00000119403	26147	PHF19	D0v20+D0v35 (DR)	3.39101	H9 Only	H9 Only	H9 Only
ENSG00000040633	79142	PHF23	D0v20+D0v35 (DR)	0.758823	H9 Only	H9 Only	H9 Only
ENSG00000100410	84844	PHF5A	D0v20+D0v35 (DR)	0.978483	H9 Only	H9 Only	H9 Only
ENSG00000092621	26227	PHGDH	D0v20+D0v35 (DR)	1.0736	H9 Only	H9 Only	H9 Only
ENSG00000081913	23239	PHLPP1	D0v20+D0v35 (DR)	0.644772	H9 Only	H9 Only	H9 Only
ENSG00000054148	29085	PHPT1	D0v20+D0v35 (DR)	1.86699	H9 Only	H9 Only	H9 Only
ENSG00000070047	57661	PHRF1	D0v20+D0v35 (DR)	2.07011	H9 Only	H9 Only	H9 Only
ENSG00000155252	55361	PI4K2A	D0v20+D0v35 (DR)	0.976516	H9 Only	H9 Only	H9 Only
ENSG00000105229	51588	PIAS4	D0v20+D0v35 (DR)	0.637777	H9 Only	H9 Only	H9 Only
ENSG00000103335	9780	PIEZO1	D0v20+D0v35 (DR)	116.343	Both	Both	Both
ENSG00000140451	80119	PIF1	D0v20+D0v35 (DR)	2.33251	Both	Both	Both
ENSG00000104872	55011	PIH1D1	D0v20+D0v35 (DR)	1.09962	H9 Only	H9 Only	H9 Only
ENSG00000171608	5293	PIK3CD	D0v20+D0v35 (DR)	0.47991	H9 Only	H9 Only	H9 Only
ENSG00000141506	23533	PIK3R5	D0v20+D0v35 (DR)	1.55214	Both	Both	Both
ENSG00000102096	11040	PIM2	D0v20+D0v35 (DR)	1.61903	Both	Both	Both
ENSG00000129195	54478	PIMREG	D0v20+D0v35 (DR)	1.96544	H9 Only	H9 Only	H9 Only
ENSG00000127445	5300	PIN1	D0v20+D0v35 (DR)	1.01077	H9 Only	H9 Only	H9 Only
ENSG00000254093	54984	PINX1	D0v20+D0v35 (DR)	1.86949	H9 Only	H9 Only	H9 Only
ENSG00000179761	51268	PIPOX	D0v20+D0v35 (DR)	1.70076	Both	Both	Both
ENSG00000091622	83394	PITPNM3	D0v20+D0v35 (DR)	1.00938	H9 Only	H9 Only	H9 Only
ENSG00000067225	5315	PKM	D0v20+D0v35 (DR)	1.09209	H9 Only	H9 Only	H9 Only
ENSG00000127564	9088	PKMYT1	D0v20+D0v35 (DR)	1.55378	H9 Only	H9 Only	H9 Only
ENSG00000123143	5585	PKN1	D0v20+D0v35 (DR)	0.821695	H9 Only	H9 Only	H9 Only
ENSG00000160447	29941	PKN3	D0v20+D0v35 (DR)	3.93648	H9 Only	H9 Only	H9 Only
ENSG00000176485	11145	PLA2G16	D0v20+D0v35 (DR)	1.98094	H9 Only	H9 Only	H9 Only
ENSG00000188257	5320	PLA2G2A	D0v20+D0v35 (DR)	16.1846	H9 Only	H9 Only	H9 Only
ENSG00000100078	50487	PLA2G3	D0v20+D0v35 (DR)	0.0329753	Both	Both	Both
ENSG00000149782	5331	PLCB3	D0v20+D0v35 (DR)	4.48557	H9 Only	H9 Only	H9 Only
ENSG00000197943	5336	PLCG2	D0v20+D0v35 (DR)	4.6146	H9 Only	H9 Only	H9 Only
ENSG00000114805	23007	PLCH1	D0v20+D0v35 (DR)	0.868654	H9 Only	H9 Only	H9 Only
ENSG00000182378	55344	PLCXD1	D0v20+D0v35 (DR)	3.72231	Both	Both	Both
ENSG00000129219	5338	PLD2	D0v20+D0v35 (DR)	5.35176	H9 Only	H9 Only	H9 Only
ENSG00000105223	23646	PLD3	D0v20+D0v35 (DR)	1.53188	H9 Only	H9 Only	H9 Only
ENSG00000178209	5339	PLEC	D0v20+D0v35 (DR)	2.25478	H9 Only	H9 Only	H9 Only
ENSG00000126822	26030	PLEKHG3	D0v20+D0v35 (DR)	1.60393	H9 Only	H9 Only	H9 Only
ENSG00000196155	25894	PLEKHG4	D0v20+D0v35 (DR)	3.13219	H9 Only	H9 Only	H9 Only
ENSG00000153404	153478	PLEKHG4B	D0v20+D0v35 (DR)	0.763396	H9 Only	H9 Only	H9 Only
ENSG00000008323	55200	PLEKHG6	D0v20+D0v35 (DR)	5.5006	Both	Both	Both
ENSG00000104886	55111	PLEKHJ1	D0v20+D0v35 (DR)	1.10293	H9 Only	H9 Only	H9 Only
ENSG00000116786	23207	PLEKHM2	D0v20+D0v35 (DR)	1.45187	H9 Only	H9 Only	H9 Only
ENSG00000241839	80301	PLEKHO2	D0v20+D0v35 (DR)	1.52004	Both	Both	Both
ENSG00000105355	10226	PLIN3	D0v20+D0v35 (DR)	4.10197	Both	Both	Both
ENSG00000166851	5347	PLK1	D0v20+D0v35 (DR)	3.46859	H9 Only	H9 Only	H9 Only
ENSG00000142731	10733	PLK4	D0v20+D0v35 (DR)	1.26685	H9 Only	H9 Only	H9 Only
ENSG00000123560	5354	PLP1	D0v20+D0v35 (DR)	0.408045	H9 Only	H9 Only	H9 Only
ENSG00000067113	8611	PLPP1	D0v20+D0v35 (DR)	1.59066	H9 Only	H9 Only	H9 Only
ENSG00000141934	8612	PLPP2	D0v20+D0v35 (DR)	1.1863	Both	Both	Both
ENSG00000102024	5358	PLS3	D0v20+D0v35 (DR)	3.99905	Both	Both	Both
ENSG00000164050	5364	PLXNB1	D0v20+D0v35 (DR)	1.11248	H9 Only	H9 Only	H9 Only
ENSG00000141682	5366	PMAIP1	D0v20+D0v35 (DR)	6.43108	Both	Both	Both
ENSG00000160783	11243	PMF1	D0v20+D0v35 (DR)	1.23988	H9 Only	H9 Only	H9 Only
ENSG00000165688	23203	PMPCA	D0v20+D0v35 (DR)	1.0547	H9 Only	H9 Only	H9 Only
ENSG00000127838	25953	PNKD	D0v20+D0v35 (DR)	1.92695	H9 Only	H9 Only	H9 Only
ENSG00000039650	11284	PNKP	D0v20+D0v35 (DR)	3.84248	H9 Only	H9 Only	H9 Only
ENSG00000198805	4860	PNP	D0v20+D0v35 (DR)	0.942593	H9 Only	H9 Only	H9 Only
ENSG00000032444	10908	PNPLA6	D0v20+D0v35 (DR)	1.79567	H9 Only	H9 Only	H9 Only
ENSG00000164087	25886	POC1A	D0v20+D0v35 (DR)	1.84223	H9 Only	H9 Only	H9 Only
ENSG00000128567	5420	PODXL	D0v20+D0v35 (DR)	2.1842	Both	Both	Both
ENSG00000101868	5422	POLA1	D0v20+D0v35 (DR)	0.819301	H9 Only	H9 Only	H9 Only
ENSG00000014138	23649	POLA2	D0v20+D0v35 (DR)	1.96331	H9 Only	H9 Only	H9 Only
ENSG00000062822	5424	POLD1	D0v20+D0v35 (DR)	0.940978	H9 Only	H9 Only	H9 Only
ENSG00000106628	5425	POLD2	D0v20+D0v35 (DR)	1.15565	H9 Only	H9 Only	H9 Only
ENSG00000077514	10714	POLD3	D0v20+D0v35 (DR)	1.00398	H9 Only	H9 Only	H9 Only
ENSG00000100227	84271	POLDIP3	D0v20+D0v35 (DR)	1.04599	H9 Only	H9 Only	H9 Only
ENSG00000177084	5426	POLE	D0v20+D0v35 (DR)	1.30136	H9 Only	H9 Only	H9 Only
ENSG00000100479	5427	POLE2	D0v20+D0v35 (DR)	1.6258	H9 Only	H9 Only	H9 Only
ENSG00000166169	27343	POLL	D0v20+D0v35 (DR)	2.29191	H9 Only	H9 Only	H9 Only
ENSG00000051341	10721	POLQ	D0v20+D0v35 (DR)	3.71808	Both	Both	Both
ENSG00000171453	9533	POLR1C	D0v20+D0v35 (DR)	1.07701	H9 Only	H9 Only	H9 Only
ENSG00000099817	5434	POLR2E	D0v20+D0v35 (DR)	0.915868	H9 Only	H9 Only	H9 Only
ENSG00000105258	5438	POLR2I	D0v20+D0v35 (DR)	0.902453	H9 Only	H9 Only	H9 Only
ENSG00000005075	5439	POLR2J	D0v20+D0v35 (DR)	0.942616	H9 Only	H9 Only	H9 Only
ENSG00000177700	5441	POLR2L	D0v20+D0v35 (DR)	0.561156	H9 Only	H9 Only	H9 Only
ENSG00000058600	55718	POLR3E	D0v20+D0v35 (DR)	1.03514	H9 Only	H9 Only	H9 Only
ENSG00000113356	10622	POLR3G	D0v20+D0v35 (DR)	2.59104	Both	Both	Both
ENSG00000161980	51728	POLR3K	D0v20+D0v35 (DR)	1.52531	H9 Only	H9 Only	H9 Only
ENSG00000099821	5442	POLRMT	D0v20+D0v35 (DR)	1.61771	H9 Only	H9 Only	H9 Only
ENSG00000172336	10248	POP7	D0v20+D0v35 (DR)	0.738391	H9 Only	H9 Only	H9 Only
ENSG00000127948	5447	POR	D0v20+D0v35 (DR)	1.29694	H9 Only	H9 Only	H9 Only
ENSG00000102312	64840	PORCN	D0v20+D0v35 (DR)	1.22535	H9 Only	H9 Only	H9 Only
ENSG00000204531	5460	POU5F1	D0v20+D0v35 (DR)	10.6581	Both	Both	Both
ENSG00000138621	60490	PPCDC	D0v20+D0v35 (DR)	2.1596	H9 Only	H9 Only	H9 Only
ENSG00000177380	8541	PPFIA3	D0v20+D0v35 (DR)	0.683439	H9 Only	H9 Only	H9 Only
ENSG00000108179	10105	PPIF	D0v20+D0v35 (DR)	1.73937	H9 Only	H9 Only	H9 Only
ENSG00000171960	10465	PPIH	D0v20+D0v35 (DR)	1.19198	H9 Only	H9 Only	H9 Only
ENSG00000115241	5496	PPM1G	D0v20+D0v35 (DR)	0.581726	H9 Only	H9 Only	H9 Only
ENSG00000155367	333926	PPM1J	D0v20+D0v35 (DR)	1.0924	Both	Both	Both
ENSG00000213889	147699	PPM1N	D0v20+D0v35 (DR)	29.8994	Both	Both	Both
ENSG00000172531	5499	PPP1CA	D0v20+D0v35 (DR)	0.874742	H9 Only	H9 Only	H9 Only
ENSG00000125503	54776	PPP1R12C	D0v20+D0v35 (DR)	1.09191	H9 Only	H9 Only	H9 Only
ENSG00000104881	10848	PPP1R13L	D0v20+D0v35 (DR)	2.70969	Both	Both	Both
ENSG00000173457	26472	PPP1R14B	D0v20+D0v35 (DR)	0.449564	H9 Only	H9 Only	H9 Only
ENSG00000101445	26051	PPP1R16B	D0v20+D0v35 (DR)	0.492075	H9 Only	H9 Only	H9 Only
ENSG00000131771	84152	PPP1R1B	D0v20+D0v35 (DR)	44.3306	Both	Both	Both
ENSG00000196422	9858	PPP1R26	D0v20+D0v35 (DR)	0.850825	H9 Only	H9 Only	H9 Only
ENSG00000160813	221908	PPP1R35	D0v20+D0v35 (DR)	0.848756	H9 Only	H9 Only	H9 Only
ENSG00000104866	284352	PPP1R37	D0v20+D0v35 (DR)	1.13495	H9 Only	H9 Only	H9 Only
ENSG00000105568	5518	PPP2R1A	D0v20+D0v35 (DR)	0.601488	H9 Only	H9 Only	H9 Only
ENSG00000167393	28227	PPP2R3B	D0v20+D0v35 (DR)	2.99862	H9 Only	H9 Only	H9 Only
ENSG00000112640	5528	PPP2R5D	D0v20+D0v35 (DR)	0.772742	H9 Only	H9 Only	H9 Only
ENSG00000149923	5531	PPP4C	D0v20+D0v35 (DR)	1.16777	H9 Only	H9 Only	H9 Only
ENSG00000011485	5536	PPP5C	D0v20+D0v35 (DR)	1.11932	H9 Only	H9 Only	H9 Only
ENSG00000105063	22870	PPP6R1	D0v20+D0v35 (DR)	1.47814	H9 Only	H9 Only	H9 Only
ENSG00000148840	23082	PPRC1	D0v20+D0v35 (DR)	1.57586	H9 Only	H9 Only	H9 Only
ENSG00000102103	10084	PQBP1	D0v20+D0v35 (DR)	0.658349	H9 Only	H9 Only	H9 Only
ENSG00000040487	54896	PQLC2	D0v20+D0v35 (DR)	1.62944	H9 Only	H9 Only	H9 Only
ENSG00000275342	157285	PRAG1	D0v20+D0v35 (DR)	0.923062	H9 Only	H9 Only	H9 Only
ENSG00000147596	63978	PRDM14	D0v20+D0v35 (DR)	0.169887	Both	Both	Both
ENSG00000117450	5052	PRDX1	D0v20+D0v35 (DR)	1.05375	Both	Both	Both
ENSG00000167815	7001	PRDX2	D0v20+D0v35 (DR)	0.85967	H9 Only	H9 Only	H9 Only
ENSG00000126432	25824	PRDX5	D0v20+D0v35 (DR)	1.06102	H9 Only	H9 Only	H9 Only
ENSG00000117592	9588	PRDX6	D0v20+D0v35 (DR)	1.04929	H9 Only	H9 Only	H9 Only
ENSG00000169230	27166	PRELID1	D0v20+D0v35 (DR)	1.56751	H9 Only	H9 Only	H9 Only
ENSG00000124126	57580	PREX1	D0v20+D0v35 (DR)	1.89119	H9 Only	H9 Only	H9 Only
ENSG00000046889	80243	PREX2	D0v20+D0v35 (DR)	0.965473	H9 Only	H9 Only	H9 Only
ENSG00000146143	5558	PRIM2	D0v20+D0v35 (DR)	0.627061	H9 Only	H9 Only	H9 Only
ENSG00000188191	5575	PRKAR1B	D0v20+D0v35 (DR)	0.495036	H9 Only	H9 Only	H9 Only
ENSG00000065675	5588	PRKCQ	D0v20+D0v35 (DR)	3.232	Both	Both	Both
ENSG00000130175	5589	PRKCSH	D0v20+D0v35 (DR)	1.77524	H9 Only	H9 Only	H9 Only
ENSG00000105287	25865	PRKD2	D0v20+D0v35 (DR)	1.61032	Both	Both	Both
ENSG00000126457	3276	PRMT1	D0v20+D0v35 (DR)	0.665702	H9 Only	H9 Only	H9 Only
ENSG00000100462	10419	PRMT5	D0v20+D0v35 (DR)	0.829571	H9 Only	H9 Only	H9 Only
ENSG00000100033	5625	PRODH	D0v20+D0v35 (DR)	7.63258	Both	Both	Both
ENSG00000007062	8842	PROM1	D0v20+D0v35 (DR)	1.24594	H9 Only	H9 Only	H9 Only
ENSG00000110107	27339	PRPF19	D0v20+D0v35 (DR)	1.54966	H9 Only	H9 Only	H9 Only
ENSG00000105618	26121	PRPF31	D0v20+D0v35 (DR)	1.48506	H9 Only	H9 Only	H9 Only
ENSG00000068489	55771	PRR11	D0v20+D0v35 (DR)	1.21543	H9 Only	H9 Only	H9 Only
ENSG00000126464	57479	PRR12	D0v20+D0v35 (DR)	0.888822	H9 Only	H9 Only	H9 Only
ENSG00000204469	7916	PRRC2A	D0v20+D0v35 (DR)	2.05545	H9 Only	H9 Only	H9 Only
ENSG00000163704	285368	PRRT3	D0v20+D0v35 (DR)	1.08679	H9 Only	H9 Only	H9 Only
ENSG00000112812	10279	PRSS16	D0v20+D0v35 (DR)	1.35441	Both	Both	Both
ENSG00000052344	5652	PRSS8	D0v20+D0v35 (DR)	8.56173	H9 Only	H9 Only	H9 Only
ENSG00000105227	57716	PRX	D0v20+D0v35 (DR)	54.0173	H9 Only	H9 Only	H9 Only
ENSG00000135069	29968	PSAT1	D0v20+D0v35 (DR)	0.651223	H9 Only	H9 Only	H9 Only
ENSG00000143801	5664	PSEN2	D0v20+D0v35 (DR)	0.706877	H9 Only	H9 Only	H9 Only
ENSG00000164985	11168	PSIP1	D0v20+D0v35 (DR)	0.533196	Both	Both	Both
ENSG00000277791	5691	PSMB3	D0v20+D0v35 (DR)	1.32759	H9 Only	H9 Only	H9 Only
ENSG00000159377	5692	PSMB4	D0v20+D0v35 (DR)	1.08775	H9 Only	H9 Only	H9 Only
ENSG00000100804	5693	PSMB5	D0v20+D0v35 (DR)	0.851547	H9 Only	H9 Only	H9 Only
ENSG00000142507	5694	PSMB6	D0v20+D0v35 (DR)	0.994504	H9 Only	H9 Only	H9 Only
ENSG00000136930	5695	PSMB7	D0v20+D0v35 (DR)	0.84606	H9 Only	H9 Only	H9 Only
ENSG00000165916	5702	PSMC3	D0v20+D0v35 (DR)	1.1708	H9 Only	H9 Only	H9 Only
ENSG00000131470	29893	PSMC3IP	D0v20+D0v35 (DR)	0.985342	H9 Only	H9 Only	H9 Only
ENSG00000013275	5704	PSMC4	D0v20+D0v35 (DR)	0.790274	H9 Only	H9 Only	H9 Only
ENSG00000087191	5705	PSMC5	D0v20+D0v35 (DR)	0.81391	H9 Only	H9 Only	H9 Only
ENSG00000108671	5717	PSMD11	D0v20+D0v35 (DR)	1.0665	H9 Only	H9 Only	H9 Only
ENSG00000175166	5708	PSMD2	D0v20+D0v35 (DR)	1.12824	H9 Only	H9 Only	H9 Only
ENSG00000108344	5709	PSMD3	D0v20+D0v35 (DR)	1.10658	H9 Only	H9 Only	H9 Only
ENSG00000159352	5710	PSMD4	D0v20+D0v35 (DR)	0.703765	H9 Only	H9 Only	H9 Only
ENSG00000099341	5714	PSMD8	D0v20+D0v35 (DR)	1.13903	H9 Only	H9 Only	H9 Only
ENSG00000157778	84262	PSMG3	D0v20+D0v35 (DR)	0.732331	H9 Only	H9 Only	H9 Only
ENSG00000146733	5723	PSPH	D0v20+D0v35 (DR)	1.00123	H9 Only	H9 Only	H9 Only
ENSG00000134222	84722	PSRC1	D0v20+D0v35 (DR)	2.75215	H9 Only	H9 Only	H9 Only
ENSG00000188647	375743	PTAR1	D0v20+D0v35 (DR)	1.09066	H9 Only	H9 Only	H9 Only
ENSG00000011304	5725	PTBP1	D0v20+D0v35 (DR)	2.52079	H9 Only	H9 Only	H9 Only
ENSG00000148334	80142	PTGES2	D0v20+D0v35 (DR)	2.04231	H9 Only	H9 Only	H9 Only
ENSG00000112655	5754	PTK7	D0v20+D0v35 (DR)	2.8877	H9 Only	H9 Only	H9 Only
ENSG00000187514	5757	PTMA	D0v20+D0v35 (DR)	0.68021	Both	Both	Both
ENSG00000104960	53635	PTOV1	D0v20+D0v35 (DR)	0.819619	H9 Only	H9 Only	H9 Only
ENSG00000184489	11156	PTP4A3	D0v20+D0v35 (DR)	1.16572	H9 Only	H9 Only	H9 Only
ENSG00000119383	5524	PTPA	D0v20+D0v35 (DR)	0.808074	H9 Only	H9 Only	H9 Only
ENSG00000111679	5777	PTPN6	D0v20+D0v35 (DR)	1.21092	Both	Both	Both
ENSG00000142949	5792	PTPRF	D0v20+D0v35 (DR)	1.25045	H9 Only	H9 Only	H9 Only
ENSG00000105426	5802	PTPRS	D0v20+D0v35 (DR)	0.667643	H9 Only	H9 Only	H9 Only
ENSG00000106278	5803	PTPRZ1	D0v20+D0v35 (DR)	0.699412	H9 Only	H9 Only	H9 Only
ENSG00000164611	9232	PTTG1	D0v20+D0v35 (DR)	3.69113	Both	Both	Both
ENSG00000179950	22827	PUF60	D0v20+D0v35 (DR)	0.819048	H9 Only	H9 Only	H9 Only
ENSG00000177192	80324	PUS1	D0v20+D0v35 (DR)	1.16415	H9 Only	H9 Only	H9 Only
ENSG00000091127	54517	PUS7	D0v20+D0v35 (DR)	0.669952	H9 Only	H9 Only	H9 Only
ENSG00000169972	126789	PUSL1	D0v20+D0v35 (DR)	0.57424	H9 Only	H9 Only	H9 Only
ENSG00000279192	8123	PWAR5	D0v20+D0v35 (DR)	0.961448	Both	Both	Both
ENSG00000257151	100506965	PWAR6	D0v20+D0v35 (DR)	0.621607	H9 Only	H9 Only	H9 Only
ENSG00000103490	29108	PYCARD	D0v20+D0v35 (DR)	1	Both	Both	Both
ENSG00000183010	5831	PYCR1	D0v20+D0v35 (DR)	2.03694	H9 Only	H9 Only	H9 Only
ENSG00000100504	5836	PYGL	D0v20+D0v35 (DR)	1.66418	Both	Both	Both
ENSG00000170473	84305	PYM1	D0v20+D0v35 (DR)	0.702398	H9 Only	H9 Only	H9 Only
ENSG00000011478	54814	QPCTL	D0v20+D0v35 (DR)	2.12094	H9 Only	H9 Only	H9 Only
ENSG00000103485	23475	QPRT	D0v20+D0v35 (DR)	1.30808	Both	Both	Both
ENSG00000116260	5768	QSOX1	D0v20+D0v35 (DR)	1.44632	H9 Only	H9 Only	H9 Only
ENSG00000151576	79691	QTRT2	D0v20+D0v35 (DR)	0.825695	H9 Only	H9 Only	H9 Only
ENSG00000198858	91300	R3HDM4	D0v20+D0v35 (DR)	0.902112	H9 Only	H9 Only	H9 Only
ENSG00000269386	100507567	RAB11B-AS1	D0v20+D0v35 (DR)	1.29447	H9 Only	H9 Only	H9 Only
ENSG00000090565	9727	RAB11FIP3	D0v20+D0v35 (DR)	0.908355	H9 Only	H9 Only	H9 Only
ENSG00000139998	376267	RAB15	D0v20+D0v35 (DR)	0.707726	H9 Only	H9 Only	H9 Only
ENSG00000174903	81876	RAB1B	D0v20+D0v35 (DR)	1.43235	H9 Only	H9 Only	H9 Only
ENSG00000132698	57111	RAB25	D0v20+D0v35 (DR)	2.19804	Both	Both	Both
ENSG00000109113	83871	RAB34	D0v20+D0v35 (DR)	3.46909	H9 Only	H9 Only	H9 Only
ENSG00000197562	57799	RAB40C	D0v20+D0v35 (DR)	1.38834	H9 Only	H9 Only	H9 Only
ENSG00000105404	10567	RABAC1	D0v20+D0v35 (DR)	2.15952	H9 Only	H9 Only	H9 Only
ENSG00000100949	5875	RABGGTA	D0v20+D0v35 (DR)	0.692438	H9 Only	H9 Only	H9 Only
ENSG00000196642	55684	RABL6	D0v20+D0v35 (DR)	1.54827	H9 Only	H9 Only	H9 Only
ENSG00000169750	5881	RAC3	D0v20+D0v35 (DR)	0.272217	H9 Only	H9 Only	H9 Only
ENSG00000204628	10399	RACK1	D0v20+D0v35 (DR)	1.29299	H9 Only	H9 Only	H9 Only
ENSG00000179262	5886	RAD23A	D0v20+D0v35 (DR)	2.84564	H9 Only	H9 Only	H9 Only
ENSG00000051180	5888	RAD51	D0v20+D0v35 (DR)	2.63149	H9 Only	H9 Only	H9 Only
ENSG00000111247	10635	RAD51AP1	D0v20+D0v35 (DR)	1.74708	Both	Both	Both
ENSG00000085999	8438	RAD54L	D0v20+D0v35 (DR)	4.22539	H9 Only	H9 Only	H9 Only
ENSG00000125970	22913	RALY	D0v20+D0v35 (DR)	0.876601	H9 Only	H9 Only	H9 Only
ENSG00000099901	5902	RANBP1	D0v20+D0v35 (DR)	0.626812	H9 Only	H9 Only	H9 Only
ENSG00000100401	5905	RANGAP1	D0v20+D0v35 (DR)	0.943277	H9 Only	H9 Only	H9 Only
ENSG00000108961	29098	RANGRF	D0v20+D0v35 (DR)	2.20047	H9 Only	H9 Only	H9 Only
ENSG00000076864	5909	RAP1GAP	D0v20+D0v35 (DR)	1.18509	H9 Only	H9 Only	H9 Only
ENSG00000108352	51195	RAPGEFL1	D0v20+D0v35 (DR)	2.08755	H9 Only	H9 Only	H9 Only
ENSG00000172819	5916	RARG	D0v20+D0v35 (DR)	7.02732	Both	Both	Both
ENSG00000106538	5919	RARRES2	D0v20+D0v35 (DR)	12.3498	H9 Only	H9 Only	H9 Only
ENSG00000198915	221002	RASGEF1A	D0v20+D0v35 (DR)	1.52361	Both	Both	Both
ENSG00000068831	10235	RASGRP2	D0v20+D0v35 (DR)	0.494679	H9 Only	H9 Only	H9 Only
ENSG00000270885	91608	RASL10B	D0v20+D0v35 (DR)	1.52267	H9 Only	H9 Only	H9 Only
ENSG00000128045	65997	RASL11B	D0v20+D0v35 (DR)	0.673073	H9 Only	H9 Only	H9 Only
ENSG00000103710	51285	RASL12	D0v20+D0v35 (DR)	11.4592	Both	Both	Both
ENSG00000182872	8241	RBM10	D0v20+D0v35 (DR)	0.481867	H9 Only	H9 Only	H9 Only
ENSG00000239306	10432	RBM14	D0v20+D0v35 (DR)	1.24237	H9 Only	H9 Only	H9 Only
ENSG00000162775	64783	RBM15	D0v20+D0v35 (DR)	1.32658	H9 Only	H9 Only	H9 Only
ENSG00000122965	9904	RBM19	D0v20+D0v35 (DR)	1.57428	H9 Only	H9 Only	H9 Only
ENSG00000132819	55544	RBM38	D0v20+D0v35 (DR)	4.94985	H9 Only	H9 Only	H9 Only
ENSG00000126254	79171	RBM42	D0v20+D0v35 (DR)	1.09408	H9 Only	H9 Only	H9 Only
ENSG00000162444	116362	RBP7	D0v20+D0v35 (DR)	20.3066	Both	Both	Both
ENSG00000166831	348093	RBPMS2	D0v20+D0v35 (DR)	1.63709	H9 Only	H9 Only	H9 Only
ENSG00000180198	1104	RCC1	D0v20+D0v35 (DR)	1.22578	H9 Only	H9 Only	H9 Only
ENSG00000274523	81554	RCC1L	D0v20+D0v35 (DR)	2.03565	H9 Only	H9 Only	H9 Only
ENSG00000179051	55920	RCC2	D0v20+D0v35 (DR)	0.969354	H9 Only	H9 Only	H9 Only
ENSG00000173653	9986	RCE1	D0v20+D0v35 (DR)	1.3993	H9 Only	H9 Only	H9 Only
ENSG00000167771	283248	RCOR2	D0v20+D0v35 (DR)	0.448991	H9 Only	H9 Only	H9 Only
ENSG00000278023	201299	RDM1	D0v20+D0v35 (DR)	1.60861	Both	Both	Both
ENSG00000160957	9401	RECQL4	D0v20+D0v35 (DR)	5.15761	H9 Only	H9 Only	H9 Only
ENSG00000168476	80346	REEP4	D0v20+D0v35 (DR)	2.72575	H9 Only	H9 Only	H9 Only
ENSG00000006015	55049	REX1BD	D0v20+D0v35 (DR)	0.939246	H9 Only	H9 Only	H9 Only
ENSG00000079313	57455	REXO1	D0v20+D0v35 (DR)	0.684315	H9 Only	H9 Only	H9 Only
ENSG00000148300	57109	REXO4	D0v20+D0v35 (DR)	0.843521	H9 Only	H9 Only	H9 Only
ENSG00000049541	5982	RFC2	D0v20+D0v35 (DR)	0.771303	H9 Only	H9 Only	H9 Only
ENSG00000133119	5983	RFC3	D0v20+D0v35 (DR)	0.907611	H9 Only	H9 Only	H9 Only
ENSG00000163918	5984	RFC4	D0v20+D0v35 (DR)	1.12563	H9 Only	H9 Only	H9 Only
ENSG00000111445	5985	RFC5	D0v20+D0v35 (DR)	1.46296	H9 Only	H9 Only	H9 Only
ENSG00000168411	55159	RFWD3	D0v20+D0v35 (DR)	1.18428	Both	Both	Both
ENSG00000064490	8625	RFXANK	D0v20+D0v35 (DR)	1.16233	H9 Only	H9 Only	H9 Only
ENSG00000205517	57139	RGL3	D0v20+D0v35 (DR)	5.75039	Both	Both	Both
ENSG00000169220	10636	RGS14	D0v20+D0v35 (DR)	7.633	H9 Only	H9 Only	H9 Only
ENSG00000100263	25807	RHBDD3	D0v20+D0v35 (DR)	1.45945	H9 Only	H9 Only	H9 Only
ENSG00000129667	79651	RHBDF2	D0v20+D0v35 (DR)	10.6258	Both	Both	Both
ENSG00000141314	162494	RHBDL3	D0v20+D0v35 (DR)	0.03674	H9 Only	H9 Only	H9 Only
ENSG00000139725	54509	RHOF	D0v20+D0v35 (DR)	2.21877	H9 Only	H9 Only	H9 Only
ENSG00000177105	391	RHOG	D0v20+D0v35 (DR)	2.39135	H9 Only	H9 Only	H9 Only
ENSG00000140983	89941	RHOT2	D0v20+D0v35 (DR)	1.9176	H9 Only	H9 Only	H9 Only
ENSG00000258545	101928969	RHOXF1-AS1	D0v20+D0v35 (DR)	10.6417	Both	Both	Both
ENSG00000101098	140730	RIMS4	D0v20+D0v35 (DR)	0.934047	H9 Only	H9 Only	H9 Only
ENSG00000187994	126432	RINL	D0v20+D0v35 (DR)	1.62949	H9 Only	H9 Only	H9 Only
ENSG00000139405	84934	RITA1	D0v20+D0v35 (DR)	1.35377	H9 Only	H9 Only	H9 Only
ENSG00000107014	6019	RLN2	D0v20+D0v35 (DR)	2.20181	H9 Only	H9 Only	H9 Only
ENSG00000175643	116028	RMI2	D0v20+D0v35 (DR)	2.03381	Both	Both	Both
ENSG00000145916	64777	RMND5B	D0v20+D0v35 (DR)	1.30597	H9 Only	H9 Only	H9 Only
ENSG00000274012	378706	RN7SL2	D0v20+D0v35 (DR)	0.995144	H9 Only	H9 Only	H9 Only
ENSG00000278771	378707	RN7SL3	D0v20+D0v35 (DR)	1.15179	H9 Only	H9 Only	H9 Only
ENSG00000104889	10535	RNASEH2A	D0v20+D0v35 (DR)	1.05283	H9 Only	H9 Only	H9 Only
ENSG00000136104	79621	RNASEH2B	D0v20+D0v35 (DR)	0.83897	H9 Only	H9 Only	H9 Only
ENSG00000172602	27289	RND1	D0v20+D0v35 (DR)	1.79484	H9 Only	H9 Only	H9 Only
ENSG00000108830	8153	RND2	D0v20+D0v35 (DR)	0.181281	H9 Only	H9 Only	H9 Only
ENSG00000101695	54941	RNF125	D0v20+D0v35 (DR)	0.659024	Both	Both	Both
ENSG00000070423	55658	RNF126	D0v20+D0v35 (DR)	0.723879	H9 Only	H9 Only	H9 Only
ENSG00000108523	26001	RNF167	D0v20+D0v35 (DR)	1.24964	H9 Only	H9 Only	H9 Only
ENSG00000168894	51255	RNF181	D0v20+D0v35 (DR)	1.2453	H9 Only	H9 Only	H9 Only
ENSG00000173456	79102	RNF26	D0v20+D0v35 (DR)	2.95374	H9 Only	H9 Only	H9 Only
ENSG00000092098	55072	RNF31	D0v20+D0v35 (DR)	1.95986	H9 Only	H9 Only	H9 Only
ENSG00000103549	9810	RNF40	D0v20+D0v35 (DR)	0.964368	H9 Only	H9 Only	H9 Only
ENSG00000205937	10921	RNPS1	D0v20+D0v35 (DR)	0.882516	H9 Only	H9 Only	H9 Only
ENSG00000200169	26830	RNU5D-1	D0v20+D0v35 (DR)	0.830069	H9 Only	H9 Only	H9 Only
ENSG00000199377	26828	RNU5F-1	D0v20+D0v35 (DR)	0.987195	H9 Only	H9 Only	H9 Only
ENSG00000202337	101954278	RNU6-8	D0v20+D0v35 (DR)	1.30756	H9 Only	H9 Only	H9 Only
ENSG00000221676	100151684	RNU6ATAC	D0v20+D0v35 (DR)	0.493216	H9 Only	H9 Only	H9 Only
ENSG00000207205	101954267	RNVU1-15	D0v20+D0v35 (DR)	0.394586	H9 Only	H9 Only	H9 Only
ENSG00000277610	101954264	RNVU1-4	D0v20+D0v35 (DR)	0.493621	H9 Only	H9 Only	H9 Only
ENSG00000201558	101954276	RNVU1-6	D0v20+D0v35 (DR)	0.939603	H9 Only	H9 Only	H9 Only
ENSG00000206585	26864	RNVU1-7	D0v20+D0v35 (DR)	15.4831	H9 Only	H9 Only	H9 Only
ENSG00000125995	140823	ROMO1	D0v20+D0v35 (DR)	1.98846	H9 Only	H9 Only	H9 Only
ENSG00000132383	6117	RPA1	D0v20+D0v35 (DR)	1.95885	H9 Only	H9 Only	H9 Only
ENSG00000117748	6118	RPA2	D0v20+D0v35 (DR)	0.844417	H9 Only	H9 Only	H9 Only
ENSG00000106399	6119	RPA3	D0v20+D0v35 (DR)	0.845203	Both	Both	Both
ENSG00000103932	26015	RPAP1	D0v20+D0v35 (DR)	1.50935	H9 Only	H9 Only	H9 Only
ENSG00000269609	100505761	RPARP-AS1	D0v20+D0v35 (DR)	0.776298	Both	Both	Both
ENSG00000147403	6134	RPL10	D0v20+D0v35 (DR)	0.906762	H9 Only	H9 Only	H9 Only
ENSG00000198755	4736	RPL10A	D0v20+D0v35 (DR)	1.05798	H9 Only	H9 Only	H9 Only
ENSG00000197958	6136	RPL12	D0v20+D0v35 (DR)	1.65726	H9 Only	H9 Only	H9 Only
ENSG00000142541	23521	RPL13A	D0v20+D0v35 (DR)	1.20357	H9 Only	H9 Only	H9 Only
ENSG00000063177	6141	RPL18	D0v20+D0v35 (DR)	1.46869	H9 Only	H9 Only	H9 Only
ENSG00000105640	6142	RPL18A	D0v20+D0v35 (DR)	1.45853	H9 Only	H9 Only	H9 Only
ENSG00000108298	6143	RPL19	D0v20+D0v35 (DR)	1.0961	H9 Only	H9 Only	H9 Only
ENSG00000163584	200916	RPL22L1	D0v20+D0v35 (DR)	1.51875	H9 Only	H9 Only	H9 Only
ENSG00000114391	6152	RPL24	D0v20+D0v35 (DR)	0.939714	H9 Only	H9 Only	H9 Only
ENSG00000108107	6158	RPL28	D0v20+D0v35 (DR)	1.05998	H9 Only	H9 Only	H9 Only
ENSG00000162244	6159	RPL29	D0v20+D0v35 (DR)	1.2307	H9 Only	H9 Only	H9 Only
ENSG00000100316	6122	RPL3	D0v20+D0v35 (DR)	1.0055	H9 Only	H9 Only	H9 Only
ENSG00000144713	6161	RPL32	D0v20+D0v35 (DR)	1.07046	H9 Only	H9 Only	H9 Only
ENSG00000136942	11224	RPL35	D0v20+D0v35 (DR)	1.45674	H9 Only	H9 Only	H9 Only
ENSG00000130255	25873	RPL36	D0v20+D0v35 (DR)	1.0638	H9 Only	H9 Only	H9 Only
ENSG00000197756	6168	RPL37A	D0v20+D0v35 (DR)	1.10445	H9 Only	H9 Only	H9 Only
ENSG00000163923	116832	RPL39L	D0v20+D0v35 (DR)	1.18738	H9 Only	H9 Only	H9 Only
ENSG00000229117	6171	RPL41	D0v20+D0v35 (DR)	1.49321	H9 Only	H9 Only	H9 Only
ENSG00000148303	6130	RPL7A	D0v20+D0v35 (DR)	1.34066	H9 Only	H9 Only	H9 Only
ENSG00000161016	6132	RPL8	D0v20+D0v35 (DR)	1.33113	H9 Only	H9 Only	H9 Only
ENSG00000089157	6175	RPLP0	D0v20+D0v35 (DR)	1.05871	H9 Only	H9 Only	H9 Only
ENSG00000137818	6176	RPLP1	D0v20+D0v35 (DR)	1.24923	H9 Only	H9 Only	H9 Only
ENSG00000177600	6181	RPLP2	D0v20+D0v35 (DR)	1.22914	H9 Only	H9 Only	H9 Only
ENSG00000178718	54913	RPP25	D0v20+D0v35 (DR)	2.32009	H9 Only	H9 Only	H9 Only
ENSG00000164967	138716	RPP25L	D0v20+D0v35 (DR)	1.1832	H9 Only	H9 Only	H9 Only
ENSG00000142534	6205	RPS11	D0v20+D0v35 (DR)	1.37837	H9 Only	H9 Only	H9 Only
ENSG00000164587	6208	RPS14	D0v20+D0v35 (DR)	1.42668	H9 Only	H9 Only	H9 Only
ENSG00000115268	6209	RPS15	D0v20+D0v35 (DR)	1.73154	H9 Only	H9 Only	H9 Only
ENSG00000105193	6217	RPS16	D0v20+D0v35 (DR)	1.11993	H9 Only	H9 Only	H9 Only
ENSG00000105372	6223	RPS19	D0v20+D0v35 (DR)	1.4551	H9 Only	H9 Only	H9 Only
ENSG00000187051	91582	RPS19BP1	D0v20+D0v35 (DR)	2.48676	H9 Only	H9 Only	H9 Only
ENSG00000140988	6187	RPS2	D0v20+D0v35 (DR)	1.39932	H9 Only	H9 Only	H9 Only
ENSG00000197728	6231	RPS26	D0v20+D0v35 (DR)	0.621194	H9 Only	H9 Only	H9 Only
ENSG00000149273	6188	RPS3	D0v20+D0v35 (DR)	1.47891	H9 Only	H9 Only	H9 Only
ENSG00000083845	6193	RPS5	D0v20+D0v35 (DR)	1.15505	H9 Only	H9 Only	H9 Only
ENSG00000117676	6195	RPS6KA1	D0v20+D0v35 (DR)	3.65388	Both	Both	Both
ENSG00000175634	6199	RPS6KB2	D0v20+D0v35 (DR)	1.90786	H9 Only	H9 Only	H9 Only
ENSG00000171863	6201	RPS7	D0v20+D0v35 (DR)	1.24791	H9 Only	H9 Only	H9 Only
ENSG00000170889	6203	RPS9	D0v20+D0v35 (DR)	1.17119	H9 Only	H9 Only	H9 Only
ENSG00000168028	3921	RPSA	D0v20+D0v35 (DR)	0.857036	H9 Only	H9 Only	H9 Only
ENSG00000166133	27079	RPUSD2	D0v20+D0v35 (DR)	0.8076	H9 Only	H9 Only	H9 Only
ENSG00000133818	22800	RRAS2	D0v20+D0v35 (DR)	1.47747	Both	Both	Both
ENSG00000171848	6241	RRM2	D0v20+D0v35 (DR)	2.39031	H9 Only	H9 Only	H9 Only
ENSG00000160214	8568	RRP1	D0v20+D0v35 (DR)	1.40669	H9 Only	H9 Only	H9 Only
ENSG00000052749	23223	RRP12	D0v20+D0v35 (DR)	2.965	H9 Only	H9 Only	H9 Only
ENSG00000189306	27341	RRP7A	D0v20+D0v35 (DR)	0.949206	H9 Only	H9 Only	H9 Only
ENSG00000114767	9136	RRP9	D0v20+D0v35 (DR)	0.527862	H9 Only	H9 Only	H9 Only
ENSG00000179041	23212	RRS1	D0v20+D0v35 (DR)	0.890549	H9 Only	H9 Only	H9 Only
ENSG00000114993	6242	RTKN	D0v20+D0v35 (DR)	4.09218	Both	Both	Both
ENSG00000182010	219790	RTKN2	D0v20+D0v35 (DR)	0.984503	H9 Only	H9 Only	H9 Only
ENSG00000130347	84816	RTN4IP1	D0v20+D0v35 (DR)	1.15819	H9 Only	H9 Only	H9 Only
ENSG00000102445	80183	RUBCNL	D0v20+D0v35 (DR)	0.295896	H9 Only	H9 Only	H9 Only
ENSG00000175792	8607	RUVBL1	D0v20+D0v35 (DR)	0.952014	H9 Only	H9 Only	H9 Only
ENSG00000183207	10856	RUVBL2	D0v20+D0v35 (DR)	0.83294	H9 Only	H9 Only	H9 Only
ENSG00000189171	6284	S100A13	D0v20+D0v35 (DR)	2.14536	Both	Both	Both
ENSG00000180739	53637	S1PR5	D0v20+D0v35 (DR)	39.536	H9 Only	H9 Only	H9 Only
ENSG00000166788	113174	SAAL1	D0v20+D0v35 (DR)	0.81656	H9 Only	H9 Only	H9 Only
ENSG00000142230	10055	SAE1	D0v20+D0v35 (DR)	0.847749	H9 Only	H9 Only	H9 Only
ENSG00000165821	6297	SALL2	D0v20+D0v35 (DR)	0.443037	H9 Only	H9 Only	H9 Only
ENSG00000101115	57167	SALL4	D0v20+D0v35 (DR)	0.19169	Both	Both	Both
ENSG00000141858	90378	SAMD1	D0v20+D0v35 (DR)	0.975407	H9 Only	H9 Only	H9 Only
ENSG00000101347	25939	SAMHD1	D0v20+D0v35 (DR)	1.5888	Both	Both	Both
ENSG00000150459	10284	SAP18	D0v20+D0v35 (DR)	0.857083	H9 Only	H9 Only	H9 Only
ENSG00000186193	89958	SAPCD2	D0v20+D0v35 (DR)	1.09161	H9 Only	H9 Only	H9 Only
ENSG00000104835	54938	SARS2	D0v20+D0v35 (DR)	1.02233	H9 Only	H9 Only	H9 Only
ENSG00000175467	9092	SART1	D0v20+D0v35 (DR)	1.62909	H9 Only	H9 Only	H9 Only
ENSG00000075856	9733	SART3	D0v20+D0v35 (DR)	0.872139	H9 Only	H9 Only	H9 Only
ENSG00000100241	6305	SBF1	D0v20+D0v35 (DR)	0.869277	H9 Only	H9 Only	H9 Only
ENSG00000064932	22904	SBNO2	D0v20+D0v35 (DR)	2.24991	H9 Only	H9 Only	H9 Only
ENSG00000126461	58506	SCAF1	D0v20+D0v35 (DR)	1.1586	H9 Only	H9 Only	H9 Only
ENSG00000114650	22937	SCAP	D0v20+D0v35 (DR)	1.90704	H9 Only	H9 Only	H9 Only
ENSG00000164265	117156	SCGB3A2	D0v20+D0v35 (DR)	1	Both	Both	Both
ENSG00000007314	6329	SCN4A	D0v20+D0v35 (DR)	0.457574	Both	Both	Both
ENSG00000183873	6331	SCN5A	D0v20+D0v35 (DR)	54.3422	Both	Both	Both
ENSG00000111319	6337	SCNN1A	D0v20+D0v35 (DR)	2.1158	H9 Only	H9 Only	H9 Only
ENSG00000166828	6340	SCNN1G	D0v20+D0v35 (DR)	5.82804	H9 Only	H9 Only	H9 Only
ENSG00000180900	23513	SCRIB	D0v20+D0v35 (DR)	0.957798	H9 Only	H9 Only	H9 Only
ENSG00000141295	90507	SCRN2	D0v20+D0v35 (DR)	2.20123	H9 Only	H9 Only	H9 Only
ENSG00000142186	57410	SCYL1	D0v20+D0v35 (DR)	1.41921	H9 Only	H9 Only	H9 Only
ENSG00000124145	6385	SDC4	D0v20+D0v35 (DR)	2.83418	Both	Both	Both
ENSG00000165689	10807	SDCCAG3	D0v20+D0v35 (DR)	1.12768	H9 Only	H9 Only	H9 Only
ENSG00000078808	51150	SDF4	D0v20+D0v35 (DR)	2.56286	H9 Only	H9 Only	H9 Only
ENSG00000167985	54949	SDHAF2	D0v20+D0v35 (DR)	1.37259	H9 Only	H9 Only	H9 Only
ENSG00000103184	9717	SEC14L5	D0v20+D0v35 (DR)	1.02929	H9 Only	H9 Only	H9 Only
ENSG00000214491	730005	SEC14L6	D0v20+D0v35 (DR)	0.829187	Both	Both	Both
ENSG00000143416	8991	SELENBP1	D0v20+D0v35 (DR)	3.52601	Both	Both	Both
ENSG00000186838	348303	SELENOV	D0v20+D0v35 (DR)	0.145635	Both	Both	Both
ENSG00000178980	6415	SELENOW	D0v20+D0v35 (DR)	1.16501	Both	Both	Both
ENSG00000001617	6405	SEMA3F	D0v20+D0v35 (DR)	3.15613	H9 Only	H9 Only	H9 Only
ENSG00000196189	64218	SEMA4A	D0v20+D0v35 (DR)	1.00942	H9 Only	H9 Only	H9 Only
ENSG00000185033	10509	SEMA4B	D0v20+D0v35 (DR)	1.02666	H9 Only	H9 Only	H9 Only
ENSG00000168758	54910	SEMA4C	D0v20+D0v35 (DR)	0.45211	H9 Only	H9 Only	H9 Only
ENSG00000082684	54437	SEMA5B	D0v20+D0v35 (DR)	1.78252	H9 Only	H9 Only	H9 Only
ENSG00000092421	57556	SEMA6A	D0v20+D0v35 (DR)	1.29984	Both	Both	Both
ENSG00000167680	10501	SEMA6B	D0v20+D0v35 (DR)	2.72278	H9 Only	H9 Only	H9 Only
ENSG00000161956	26168	SENP3	D0v20+D0v35 (DR)	1.03442	H9 Only	H9 Only	H9 Only
ENSG00000086475	22929	SEPHS1	D0v20+D0v35 (DR)	0.568499	Both	Both	Both
ENSG00000184640	10801	SEPT9	D0v20+D0v35 (DR)	1.48483	H9 Only	H9 Only	H9 Only
ENSG00000170542	5272	SERPINB9	D0v20+D0v35 (DR)	0.860848	Both	Both	Both
ENSG00000149257	871	SERPINH1	D0v20+D0v35 (DR)	9.20267	Both	Both	Both
ENSG00000099381	9739	SETD1A	D0v20+D0v35 (DR)	1.71779	H9 Only	H9 Only	H9 Only
ENSG00000099995	10291	SF3A1	D0v20+D0v35 (DR)	0.821024	H9 Only	H9 Only	H9 Only
ENSG00000104897	8175	SF3A2	D0v20+D0v35 (DR)	1.81744	H9 Only	H9 Only	H9 Only
ENSG00000183431	10946	SF3A3	D0v20+D0v35 (DR)	0.697829	H9 Only	H9 Only	H9 Only
ENSG00000087365	10992	SF3B2	D0v20+D0v35 (DR)	1.22361	H9 Only	H9 Only	H9 Only
ENSG00000189091	23450	SF3B3	D0v20+D0v35 (DR)	0.957287	H9 Only	H9 Only	H9 Only
ENSG00000143368	10262	SF3B4	D0v20+D0v35 (DR)	0.765524	H9 Only	H9 Only	H9 Only
ENSG00000169976	83443	SF3B5	D0v20+D0v35 (DR)	1.67888	H9 Only	H9 Only	H9 Only
ENSG00000104332	6422	SFRP1	D0v20+D0v35 (DR)	7.14385	Both	Both	Both
ENSG00000145423	6423	SFRP2	D0v20+D0v35 (DR)	1.71781	H9 Only	H9 Only	H9 Only
ENSG00000156398	118980	SFXN2	D0v20+D0v35 (DR)	1.52937	H9 Only	H9 Only	H9 Only
ENSG00000129810	151648	SGO1	D0v20+D0v35 (DR)	1.5918	Both	Both	Both
ENSG00000163535	151246	SGO2	D0v20+D0v35 (DR)	1.3358	Both	Both	Both
ENSG00000141258	9905	SGSM2	D0v20+D0v35 (DR)	1.01174	H9 Only	H9 Only	H9 Only
ENSG00000104969	6449	SGTA	D0v20+D0v35 (DR)	1.16956	H9 Only	H9 Only	H9 Only
ENSG00000189410	400745	SH2D5	D0v20+D0v35 (DR)	2.24946	H9 Only	H9 Only	H9 Only
ENSG00000185437	6450	SH3BGR	D0v20+D0v35 (DR)	1.8383	Both	Both	Both
ENSG00000142669	83442	SH3BGRL3	D0v20+D0v35 (DR)	1.22735	H9 Only	H9 Only	H9 Only
ENSG00000100092	23616	SH3BP1	D0v20+D0v35 (DR)	6.9913	H9 Only	H9 Only	H9 Only
ENSG00000175137	80851	SH3BP5L	D0v20+D0v35 (DR)	0.773948	H9 Only	H9 Only	H9 Only
ENSG00000141985	6455	SH3GL1	D0v20+D0v35 (DR)	3.67426	H9 Only	H9 Only	H9 Only
ENSG00000148341	56904	SH3GLB2	D0v20+D0v35 (DR)	1.62492	H9 Only	H9 Only	H9 Only
ENSG00000174705	285590	SH3PXD2B	D0v20+D0v35 (DR)	1.55049	H9 Only	H9 Only	H9 Only
ENSG00000179526	81858	SHARPIN	D0v20+D0v35 (DR)	0.828071	H9 Only	H9 Only	H9 Only
ENSG00000171241	79801	SHCBP1	D0v20+D0v35 (DR)	4.35678	H9 Only	H9 Only	H9 Only
ENSG00000178343	152573	SHISA3	D0v20+D0v35 (DR)	2.11696	H9 Only	H9 Only	H9 Only
ENSG00000237515	729993	SHISA9	D0v20+D0v35 (DR)	1.25294	H9 Only	H9 Only	H9 Only
ENSG00000145642	100132916	SHISAL2B	D0v20+D0v35 (DR)	0.254243	Both	Both	Both
ENSG00000160410	92799	SHKBP1	D0v20+D0v35 (DR)	1.2015	H9 Only	H9 Only	H9 Only
ENSG00000176974	6470	SHMT1	D0v20+D0v35 (DR)	2.16378	H9 Only	H9 Only	H9 Only
ENSG00000182199	6472	SHMT2	D0v20+D0v35 (DR)	1.50395	H9 Only	H9 Only	H9 Only
ENSG00000197417	23729	SHPK	D0v20+D0v35 (DR)	4.30459	H9 Only	H9 Only	H9 Only
ENSG00000213445	6494	SIPA1	D0v20+D0v35 (DR)	1.29424	H9 Only	H9 Only	H9 Only
ENSG00000198053	140885	SIRPA	D0v20+D0v35 (DR)	5.31169	H9 Only	H9 Only	H9 Only
ENSG00000184990	10572	SIVA1	D0v20+D0v35 (DR)	1.52479	H9 Only	H9 Only	H9 Only
ENSG00000177045	147912	SIX5	D0v20+D0v35 (DR)	0.75459	Both	Both	Both
ENSG00000154839	220134	SKA1	D0v20+D0v35 (DR)	1.62274	Both	Both	Both
ENSG00000165480	221150	SKA3	D0v20+D0v35 (DR)	1.48675	Both	Both	Both
ENSG00000204351	6499	SKIV2L	D0v20+D0v35 (DR)	2.19131	H9 Only	H9 Only	H9 Only
ENSG00000221955	84561	SLC12A8	D0v20+D0v35 (DR)	2.05594	Both	Both	Both
ENSG00000146828	56996	SLC12A9	D0v20+D0v35 (DR)	1.49072	H9 Only	H9 Only	H9 Only
ENSG00000158296	64849	SLC13A3	D0v20+D0v35 (DR)	4.35197	H9 Only	H9 Only	H9 Only
ENSG00000163406	6565	SLC15A2	D0v20+D0v35 (DR)	2.74753	Both	Both	Both
ENSG00000110446	51296	SLC15A3	D0v20+D0v35 (DR)	20.2644	Both	Both	Both
ENSG00000155380	6566	SLC16A1	D0v20+D0v35 (DR)	1.18948	Both	Both	Both
ENSG00000173638	6573	SLC19A1	D0v20+D0v35 (DR)	1.30257	H9 Only	H9 Only	H9 Only
ENSG00000105281	6510	SLC1A5	D0v20+D0v35 (DR)	3.98374	H9 Only	H9 Only	H9 Only
ENSG00000155886	25769	SLC24A2	D0v20+D0v35 (DR)	2.07033	H9 Only	H9 Only	H9 Only
ENSG00000100075	6576	SLC25A1	D0v20+D0v35 (DR)	0.716718	H9 Only	H9 Only	H9 Only
ENSG00000108528	8402	SLC25A11	D0v20+D0v35 (DR)	1.52906	H9 Only	H9 Only	H9 Only
ENSG00000004864	10165	SLC25A13	D0v20+D0v35 (DR)	1.04776	H9 Only	H9 Only	H9 Only
ENSG00000182902	83733	SLC25A18	D0v20+D0v35 (DR)	20.2346	H9 Only	H9 Only	H9 Only
ENSG00000125454	60386	SLC25A19	D0v20+D0v35 (DR)	1.60678	H9 Only	H9 Only	H9 Only
ENSG00000183032	89874	SLC25A21	D0v20+D0v35 (DR)	0.422262	Both	Both	Both
ENSG00000177542	79751	SLC25A22	D0v20+D0v35 (DR)	0.939486	H9 Only	H9 Only	H9 Only
ENSG00000197119	123096	SLC25A29	D0v20+D0v35 (DR)	1.49193	H9 Only	H9 Only	H9 Only
ENSG00000144659	54977	SLC25A38	D0v20+D0v35 (DR)	0.897894	H9 Only	H9 Only	H9 Only
ENSG00000013306	51629	SLC25A39	D0v20+D0v35 (DR)	2.08396	H9 Only	H9 Only	H9 Only
ENSG00000169100	293	SLC25A6	D0v20+D0v35 (DR)	1.09878	H9 Only	H9 Only	H9 Only
ENSG00000225697	65010	SLC26A6	D0v20+D0v35 (DR)	8.55261	Both	Both	Both
ENSG00000143554	11000	SLC27A3	D0v20+D0v35 (DR)	1.79143	H9 Only	H9 Only	H9 Only
ENSG00000113396	28965	SLC27A6	D0v20+D0v35 (DR)	0.942206	Both	Both	Both
ENSG00000112759	2030	SLC29A1	D0v20+D0v35 (DR)	3.17568	Both	Both	Both
ENSG00000174669	3177	SLC29A2	D0v20+D0v35 (DR)	3.00953	H9 Only	H9 Only	H9 Only
ENSG00000198246	55315	SLC29A3	D0v20+D0v35 (DR)	0.579988	H9 Only	H9 Only	H9 Only
ENSG00000117394	6513	SLC2A1	D0v20+D0v35 (DR)	1.60442	H9 Only	H9 Only	H9 Only
ENSG00000173262	144195	SLC2A14	D0v20+D0v35 (DR)	1.61354	Both	Both	Both
ENSG00000059804	6515	SLC2A3	D0v20+D0v35 (DR)	1.65973	Both	Both	Both
ENSG00000136856	29988	SLC2A8	D0v20+D0v35 (DR)	2.48479	H9 Only	H9 Only	H9 Only
ENSG00000115194	7781	SLC30A3	D0v20+D0v35 (DR)	0.078464	H9 Only	H9 Only	H9 Only
ENSG00000176087	113829	SLC35A4	D0v20+D0v35 (DR)	1.2599	H9 Only	H9 Only	H9 Only
ENSG00000157593	347734	SLC35B2	D0v20+D0v35 (DR)	1.14311	H9 Only	H9 Only	H9 Only
ENSG00000080189	51006	SLC35C2	D0v20+D0v35 (DR)	1.10032	H9 Only	H9 Only	H9 Only
ENSG00000110660	54733	SLC35F2	D0v20+D0v35 (DR)	0.814	Both	Both	Both
ENSG00000137700	2542	SLC37A4	D0v20+D0v35 (DR)	2.1135	H9 Only	H9 Only	H9 Only
ENSG00000017483	92745	SLC38A5	D0v20+D0v35 (DR)	0.719223	H9 Only	H9 Only	H9 Only
ENSG00000103042	55238	SLC38A7	D0v20+D0v35 (DR)	0.960607	H9 Only	H9 Only	H9 Only
ENSG00000143570	27173	SLC39A1	D0v20+D0v35 (DR)	2.49536	Both	Both	Both
ENSG00000104635	23516	SLC39A14	D0v20+D0v35 (DR)	2.07302	H9 Only	H9 Only	H9 Only
ENSG00000141873	29985	SLC39A3	D0v20+D0v35 (DR)	1.2673	H9 Only	H9 Only	H9 Only
ENSG00000070214	23446	SLC44A1	D0v20+D0v35 (DR)	2.56605	Both	Both	Both
ENSG00000129353	57153	SLC44A2	D0v20+D0v35 (DR)	1.33282	Both	Both	Both
ENSG00000158715	85414	SLC45A3	D0v20+D0v35 (DR)	1.30687	H9 Only	H9 Only	H9 Only
ENSG00000088836	83959	SLC4A11	D0v20+D0v35 (DR)	20.3437	Both	Both	Both
ENSG00000164889	6522	SLC4A2	D0v20+D0v35 (DR)	1.98397	H9 Only	H9 Only	H9 Only
ENSG00000163959	200931	SLC51A	D0v20+D0v35 (DR)	5.16283	H9 Only	H9 Only	H9 Only
ENSG00000185803	79581	SLC52A2	D0v20+D0v35 (DR)	2.55572	H9 Only	H9 Only	H9 Only
ENSG00000138074	8884	SLC5A6	D0v20+D0v35 (DR)	1.18909	H9 Only	H9 Only	H9 Only
ENSG00000132164	6538	SLC6A11	D0v20+D0v35 (DR)	1.86386	H9 Only	H9 Only	H9 Only
ENSG00000131389	6533	SLC6A6	D0v20+D0v35 (DR)	1.89478	Both	Both	Both
ENSG00000130821	6535	SLC6A8	D0v20+D0v35 (DR)	1.02135	H9 Only	H9 Only	H9 Only
ENSG00000165349	84889	SLC7A3	D0v20+D0v35 (DR)	1.74049	Both	Both	Both
ENSG00000118160	6543	SLC8A2	D0v20+D0v35 (DR)	0.464395	H9 Only	H9 Only	H9 Only
ENSG00000089060	80024	SLC8B1	D0v20+D0v35 (DR)	5.74914	Both	Both	Both
ENSG00000109062	9368	SLC9A3R1	D0v20+D0v35 (DR)	2.36094	Both	Both	Both
ENSG00000084453	6579	SLCO1A2	D0v20+D0v35 (DR)	1.54317	Both	Both	Both
ENSG00000101187	28231	SLCO4A1	D0v20+D0v35 (DR)	30.0117	H9 Only	H9 Only	H9 Only
ENSG00000154760	146857	SLFN13	D0v20+D0v35 (DR)	0.862946	Both	Both	Both
ENSG00000119705	81892	SLIRP	D0v20+D0v35 (DR)	0.572097	H9 Only	H9 Only	H9 Only
ENSG00000108604	6603	SMARCD2	D0v20+D0v35 (DR)	2.31292	Both	Both	Both
ENSG00000198952	23381	SMG5	D0v20+D0v35 (DR)	1.07604	H9 Only	H9 Only	H9 Only
ENSG00000178947	399668	SMIM10L2A	D0v20+D0v35 (DR)	0.772559	H9 Only	H9 Only	H9 Only
ENSG00000095932	284422	SMIM24	D0v20+D0v35 (DR)	2.24933	Both	Both	Both
ENSG00000168273	440957	SMIM4	D0v20+D0v35 (DR)	1.41919	H9 Only	H9 Only	H9 Only
ENSG00000128602	6608	SMO	D0v20+D0v35 (DR)	2.54087	H9 Only	H9 Only	H9 Only
ENSG00000136699	55627	SMPD4	D0v20+D0v35 (DR)	0.950814	H9 Only	H9 Only	H9 Only
ENSG00000130768	27293	SMPDL3B	D0v20+D0v35 (DR)	0.451388	Both	Both	Both
ENSG00000186532	114826	SMYD4	D0v20+D0v35 (DR)	1.33031	H9 Only	H9 Only	H9 Only
ENSG00000135632	10322	SMYD5	D0v20+D0v35 (DR)	0.879827	H9 Only	H9 Only	H9 Only
ENSG00000197157	27044	SND1	D0v20+D0v35 (DR)	1.34998	H9 Only	H9 Only	H9 Only
ENSG00000232956	285958	SNHG15	D0v20+D0v35 (DR)	1.36726	H9 Only	H9 Only	H9 Only
ENSG00000196756	388796	SNHG17	D0v20+D0v35 (DR)	15.8267	H9 Only	H9 Only	H9 Only
ENSG00000260260	100507303	SNHG19	D0v20+D0v35 (DR)	1.34977	H9 Only	H9 Only	H9 Only
ENSG00000266402	105376843	SNHG25	D0v20+D0v35 (DR)	0.145635	H9 Only	H9 Only	H9 Only
ENSG00000242125	8420	SNHG3	D0v20+D0v35 (DR)	1.65844	Both	Both	Both
ENSG00000201998	677808	SNORA23	D0v20+D0v35 (DR)	0.57603	H9 Only	H9 Only	H9 Only
ENSG00000212588	677810	SNORA26	D0v20+D0v35 (DR)	1.19322	H9 Only	H9 Only	H9 Only
ENSG00000200816	677820	SNORA38	D0v20+D0v35 (DR)	0.529489	H9 Only	H9 Only	H9 Only
ENSG00000225091	26777	SNORA71A	D0v20+D0v35 (DR)	0.343784	H9 Only	H9 Only	H9 Only
ENSG00000200354	677840	SNORA71D	D0v20+D0v35 (DR)	1.21563	H9 Only	H9 Only	H9 Only
ENSG00000200087	26768	SNORA73B	D0v20+D0v35 (DR)	0.513915	H9 Only	H9 Only	H9 Only
ENSG00000200959	26821	SNORA74A	D0v20+D0v35 (DR)	2.20827	H9 Only	H9 Only	H9 Only
ENSG00000252213	109616975	SNORA74D	D0v20+D0v35 (DR)	3.93523	Both	Both	Both
ENSG00000207137	100033425	SNORD116-13	D0v20+D0v35 (DR)	0.856688	H9 Only	H9 Only	H9 Only
ENSG00000206621	100033426	SNORD116-14	D0v20+D0v35 (DR)	0.516326	H9 Only	H9 Only	H9 Only
ENSG00000206656	100033429	SNORD116-17	D0v20+D0v35 (DR)	5.17055	Both	Both	Both
ENSG00000206688	100033430	SNORD116-18	D0v20+D0v35 (DR)	1.87155	Both	Both	Both
ENSG00000207460	727708	SNORD116-19	D0v20+D0v35 (DR)	1.1287	Both	Both	Both
ENSG00000207001	100033414	SNORD116-2	D0v20+D0v35 (DR)	0.457847	Both	Both	Both
ENSG00000207442	100033418	SNORD116-6	D0v20+D0v35 (DR)	0.648363	Both	Both	Both
ENSG00000207133	100033419	SNORD116-7	D0v20+D0v35 (DR)	1.59982	Both	Both	Both
ENSG00000209042	26765	SNORD12C	D0v20+D0v35 (DR)	0.571664	H9 Only	H9 Only	H9 Only
ENSG00000265185	26851	SNORD3B-1	D0v20+D0v35 (DR)	0.490662	H9 Only	H9 Only	H9 Only
ENSG00000262074	780852	SNORD3B-2	D0v20+D0v35 (DR)	0.191936	H9 Only	H9 Only	H9 Only
ENSG00000264940	780853	SNORD3C	D0v20+D0v35 (DR)	0.862465	H9 Only	H9 Only	H9 Only
ENSG00000200913	94161	SNORD46	D0v20+D0v35 (DR)	1.16354	H9 Only	H9 Only	H9 Only
ENSG00000238578	26773	SNORD4A	D0v20+D0v35 (DR)	1.30064	H9 Only	H9 Only	H9 Only
ENSG00000144028	23020	SNRNP200	D0v20+D0v35 (DR)	1.19795	H9 Only	H9 Only	H9 Only
ENSG00000161981	79622	SNRNP25	D0v20+D0v35 (DR)	1.31568	H9 Only	H9 Only	H9 Only
ENSG00000060688	9410	SNRNP40	D0v20+D0v35 (DR)	0.954938	H9 Only	H9 Only	H9 Only
ENSG00000104852	6625	SNRNP70	D0v20+D0v35 (DR)	1.51347	H9 Only	H9 Only	H9 Only
ENSG00000077312	6626	SNRPA	D0v20+D0v35 (DR)	0.835532	H9 Only	H9 Only	H9 Only
ENSG00000125835	6628	SNRPB	D0v20+D0v35 (DR)	1.54954	H9 Only	H9 Only	H9 Only
ENSG00000124562	6631	SNRPC	D0v20+D0v35 (DR)	0.681499	H9 Only	H9 Only	H9 Only
ENSG00000125743	6633	SNRPD2	D0v20+D0v35 (DR)	1.46615	H9 Only	H9 Only	H9 Only
ENSG00000100028	6634	SNRPD3	D0v20+D0v35 (DR)	0.815835	H9 Only	H9 Only	H9 Only
ENSG00000128739	6638	SNRPN	D0v20+D0v35 (DR)	0.515201	H9 Only	H9 Only	H9 Only
ENSG00000172554	54221	SNTG2	D0v20+D0v35 (DR)	0.960478	Both	Both	Both
ENSG00000169371	10073	SNUPN	D0v20+D0v35 (DR)	1.03012	H9 Only	H9 Only	H9 Only
ENSG00000157734	79856	SNX22	D0v20+D0v35 (DR)	0.571472	Both	Both	Both
ENSG00000173548	257364	SNX33	D0v20+D0v35 (DR)	2.22114	H9 Only	H9 Only	H9 Only
ENSG00000106266	29886	SNX8	D0v20+D0v35 (DR)	2.06655	H9 Only	H9 Only	H9 Only
ENSG00000137642	6653	SORL1	D0v20+D0v35 (DR)	3.84133	Both	Both	Both
ENSG00000143842	9580	SOX13	D0v20+D0v35 (DR)	0.642026	H9 Only	H9 Only	H9 Only
ENSG00000181449	6657	SOX2	D0v20+D0v35 (DR)	1.00347	Both	Both	Both
ENSG00000125285	11166	SOX21	D0v20+D0v35 (DR)	0.130207	H9 Only	H9 Only	H9 Only
ENSG00000134595	6658	SOX3	D0v20+D0v35 (DR)	1.34925	H9 Only	H9 Only	H9 Only
ENSG00000164651	221833	SP8	D0v20+D0v35 (DR)	2.58331	Both	Both	Both
ENSG00000076382	10615	SPAG5	D0v20+D0v35 (DR)	2.13854	H9 Only	H9 Only	H9 Only
ENSG00000170469	202051	SPATA24	D0v20+D0v35 (DR)	1.18709	H9 Only	H9 Only	H9 Only
ENSG00000160284	84221	SPATC1L	D0v20+D0v35 (DR)	0.371556	H9 Only	H9 Only	H9 Only
ENSG00000161888	147841	SPC24	D0v20+D0v35 (DR)	6.6723	H9 Only	H9 Only	H9 Only
[truncated: 397 more rows]

## Sheet: A. Common DR both
Ensembl ID	EntrezGene	Symbol	FC Comparison
ENSG00000166535	144568	A2ML1	D0v20+D0v35 (DR)
ENSG00000008311	10157	AASS	D0v20+D0v35 (DR)
ENSG00000072818	9744	ACAP1	D0v20+D0v35 (DR)
ENSG00000176244	414149	ACBD7	D0v20+D0v35 (DR)
ENSG00000153093	55289	ACOXL	D0v20+D0v35 (DR)
ENSG00000102575	54	ACP5	D0v20+D0v35 (DR)
ENSG00000103740	23205	ACSBG1	D0v20+D0v35 (DR)
ENSG00000248746	89	ACTN3	D0v20+D0v35 (DR)
ENSG00000145808	171019	ADAMTS19	D0v20+D0v35 (DR)
ENSG00000159618	221188	ADGRG5	D0v20+D0v35 (DR)
ENSG00000274286	151	ADRA2B	D0v20+D0v35 (DR)
ENSG00000184160	152	ADRA2C	D0v20+D0v35 (DR)
ENSG00000185100	122622	ADSSL1	D0v20+D0v35 (DR)
ENSG00000183077	125061	AFMID	D0v20+D0v35 (DR)
ENSG00000116771	79814	AGMAT	D0v20+D0v35 (DR)
ENSG00000169877	51327	AHSP	D0v20+D0v35 (DR)
ENSG00000162433	205	AK4	D0v20+D0v35 (DR)
ENSG00000137124	219	ALDH1B1	D0v20+D0v35 (DR)
ENSG00000262943	245	ALOX12P2	D0v20+D0v35 (DR)
ENSG00000162551	249	ALPL	D0v20+D0v35 (DR)
ENSG00000101935	9949	AMMECR1	D0v20+D0v35 (DR)
ENSG00000153107	64682	ANAPC1	D0v20+D0v35 (DR)
ENSG00000189127	340120	ANKRD34B	D0v20+D0v35 (DR)
ENSG00000011426	54443	ANLN	D0v20+D0v35 (DR)
ENSG00000129354	10053	AP1M2	D0v20+D0v35 (DR)
ENSG00000042753	1175	AP2S1	D0v20+D0v35 (DR)
ENSG00000248329	100506013	APELA	D0v20+D0v35 (DR)
ENSG00000179750	9582	APOBEC3B	D0v20+D0v35 (DR)
ENSG00000169083	367	AR	D0v20+D0v35 (DR)
ENSG00000120318	64411	ARAP3	D0v20+D0v35 (DR)
ENSG00000198826	9824	ARHGAP11A	D0v20+D0v35 (DR)
ENSG00000213390	84986	ARHGAP19	D0v20+D0v35 (DR)
ENSG00000159314	201176	ARHGAP27	D0v20+D0v35 (DR)
ENSG00000089820	393	ARHGAP4	D0v20+D0v35 (DR)
ENSG00000142632	128272	ARHGEF19	D0v20+D0v35 (DR)
ENSG00000213214	445328	ARHGEF35	D0v20+D0v35 (DR)
ENSG00000050327	7984	ARHGEF5	D0v20+D0v35 (DR)
ENSG00000169093	8623	ASMTL	D0v20+D0v35 (DR)
ENSG00000130707	445	ASS1	D0v20+D0v35 (DR)
ENSG00000176208	79915	ATAD5	D0v20+D0v35 (DR)
ENSG00000241468	9551	ATP5J2	D0v20+D0v35 (DR)
ENSG00000087586	6790	AURKA	D0v20+D0v35 (DR)
ENSG00000178999	9212	AURKB	D0v20+D0v35 (DR)
ENSG00000167601	558	AXL	D0v20+D0v35 (DR)
ENSG00000183778	10317	B3GALT5	D0v20+D0v35 (DR)
ENSG00000184809	114041	B3GALT5-AS1	D0v20+D0v35 (DR)
ENSG00000170340	10678	B3GNT2	D0v20+D0v35 (DR)
ENSG00000156966	93010	B3GNT7	D0v20+D0v35 (DR)
ENSG00000006453	55971	BAIAP2L1	D0v20+D0v35 (DR)
ENSG00000161940	255877	BCL6B	D0v20+D0v35 (DR)
ENSG00000197299	641	BLM	D0v20+D0v35 (DR)
ENSG00000090013	645	BLVRB	D0v20+D0v35 (DR)
ENSG00000163141	149428	BNIPL	D0v20+D0v35 (DR)
ENSG00000139618	675	BRCA2	D0v20+D0v35 (DR)
ENSG00000130303	684	BST2	D0v20+D0v35 (DR)
ENSG00000169679	699	BUB1	D0v20+D0v35 (DR)
ENSG00000156970	701	BUB1B	D0v20+D0v35 (DR)
ENSG00000185306	115749	C12orf56	D0v20+D0v35 (DR)
ENSG00000226792	647166	C13orf42	D0v20+D0v35 (DR)
ENSG00000166845	162681	C18orf54	D0v20+D0v35 (DR)
ENSG00000162817	79762	C1orf115	D0v20+D0v35 (DR)
ENSG00000142698	84970	C1orf94	D0v20+D0v35 (DR)
ENSG00000188112	647024	C6orf132	D0v20+D0v35 (DR)
ENSG00000063180	770	CA11	D0v20+D0v35 (DR)
ENSG00000134508	91768	CABLES1	D0v20+D0v35 (DR)
ENSG00000042493	822	CAPG	D0v20+D0v35 (DR)
ENSG00000198286	84433	CARD11	D0v20+D0v35 (DR)
ENSG00000170955	112464	CAVIN3	D0v20+D0v35 (DR)
ENSG00000142273	23624	CBLC	D0v20+D0v35 (DR)
ENSG00000159228	873	CBR1	D0v20+D0v35 (DR)
ENSG00000101331	140706	CCM2L	D0v20+D0v35 (DR)
ENSG00000145386	890	CCNA2	D0v20+D0v35 (DR)
ENSG00000134057	891	CCNB1	D0v20+D0v35 (DR)
ENSG00000157456	9133	CCNB2	D0v20+D0v35 (DR)
ENSG00000101017	958	CD40	D0v20+D0v35 (DR)
ENSG00000081377	8555	CDC14B	D0v20+D0v35 (DR)
ENSG00000171219	55561	CDC42BPG	D0v20+D0v35 (DR)
ENSG00000184661	157313	CDCA2	D0v20+D0v35 (DR)
ENSG00000039068	999	CDH1	D0v20+D0v35 (DR)
ENSG00000062038	1001	CDH3	D0v20+D0v35 (DR)
ENSG00000117266	5129	CDK18	D0v20+D0v35 (DR)
ENSG00000134058	1022	CDK7	D0v20+D0v35 (DR)
ENSG00000100526	1033	CDKN3	D0v20+D0v35 (DR)
ENSG00000115163	1058	CENPA	D0v20+D0v35 (DR)
ENSG00000138778	1062	CENPE	D0v20+D0v35 (DR)
ENSG00000153044	64946	CENPH	D0v20+D0v35 (DR)
ENSG00000151725	79682	CENPU	D0v20+D0v35 (DR)
ENSG00000203760	387103	CENPW	D0v20+D0v35 (DR)
ENSG00000090661	79603	CERS4	D0v20+D0v35 (DR)
ENSG00000164430	115004	CGAS	D0v20+D0v35 (DR)
ENSG00000143375	57530	CGN	D0v20+D0v35 (DR)
ENSG00000128849	84952	CGNL1	D0v20+D0v35 (DR)
ENSG00000183765	11200	CHEK2	D0v20+D0v35 (DR)
ENSG00000140835	10164	CHST4	D0v20+D0v35 (DR)
ENSG00000183196	4166	CHST6	D0v20+D0v35 (DR)
ENSG00000147119	56548	CHST7	D0v20+D0v35 (DR)
ENSG00000164442	10370	CITED2	D0v20+D0v35 (DR)
ENSG00000173207	1163	CKS1B	D0v20+D0v35 (DR)
ENSG00000123975	1164	CKS2	D0v20+D0v35 (DR)
ENSG00000134873	9071	CLDN10	D0v20+D0v35 (DR)
ENSG00000164007	149461	CLDN19	D0v20+D0v35 (DR)
ENSG00000184697	9074	CLDN6	D0v20+D0v35 (DR)
ENSG00000181885	1366	CLDN7	D0v20+D0v35 (DR)
ENSG00000120885	1191	CLU	D0v20+D0v35 (DR)
ENSG00000136110	11061	CNMD	D0v20+D0v35 (DR)
ENSG00000130176	1264	CNN1	D0v20+D0v35 (DR)
ENSG00000106078	23242	COBL	D0v20+D0v35 (DR)
ENSG00000117322	1380	CR2	D0v20+D0v35 (DR)
ENSG00000146215	401262	CRIP3	D0v20+D0v35 (DR)
ENSG00000176390	51379	CRLF3	D0v20+D0v35 (DR)
ENSG00000112297	202	CRYBG1	D0v20+D0v35 (DR)
ENSG00000124092	140690	CTCFL	D0v20+D0v35 (DR)
ENSG00000109861	1075	CTSC	D0v20+D0v35 (DR)
ENSG00000136943	1515	CTSV	D0v20+D0v35 (DR)
ENSG00000138161	50624	CUZD1	D0v20+D0v35 (DR)
ENSG00000166394	51700	CYB5R2	D0v20+D0v35 (DR)
ENSG00000140459	1583	CYP11A1	D0v20+D0v35 (DR)
ENSG00000095596	1592	CYP26A1	D0v20+D0v35 (DR)
ENSG00000167600	29785	CYP2S1	D0v20+D0v35 (DR)
ENSG00000228592	266917	D21S2088E	D0v20+D0v35 (DR)
ENSG00000092345	1618	DAZL	D0v20+D0v35 (DR)
ENSG00000172795	167227	DCP2	D0v20+D0v35 (DR)
ENSG00000024526	55635	DEPDC1	D0v20+D0v35 (DR)
ENSG00000121644	51029	DESI2	D0v20+D0v35 (DR)
ENSG00000274588	139189	DGKK	D0v20+D0v35 (DR)
ENSG00000100867	10202	DHRS2	D0v20+D0v35 (DR)
ENSG00000157326	10901	DHRS4	D0v20+D0v35 (DR)
ENSG00000126787	9787	DLGAP5	D0v20+D0v35 (DR)
ENSG00000161249	93099	DMKN	D0v20+D0v35 (DR)
ENSG00000088305	1789	DNMT3B	D0v20+D0v35 (DR)
ENSG00000134516	1794	DOCK2	D0v20+D0v35 (DR)
ENSG00000147459	80005	DOCK5	D0v20+D0v35 (DR)
ENSG00000141096	64180	DPEP3	D0v20+D0v35 (DR)
ENSG00000163530	151871	DPPA2	D0v20+D0v35 (DR)
ENSG00000187569	359787	DPPA3	D0v20+D0v35 (DR)
ENSG00000121570	55211	DPPA4	D0v20+D0v35 (DR)
ENSG00000136982	79075	DSCC1	D0v20+D0v35 (DR)
ENSG00000123179	84650	EBPL	D0v20+D0v35 (DR)
ENSG00000244280	347694	ECEL1P2	D0v20+D0v35 (DR)
ENSG00000198721	10455	ECI2	D0v20+D0v35 (DR)
ENSG00000114346	1894	ECT2	D0v20+D0v35 (DR)
ENSG00000128829	440275	EIF2AK4	D0v20+D0v35 (DR)
ENSG00000197594	5167	ENPP1	D0v20+D0v35 (DR)
ENSG00000146904	2041	EPHA1	D0v20+D0v35 (DR)
ENSG00000229153	285965	EPHA1-AS1	D0v20+D0v35 (DR)
ENSG00000105131	79852	EPHX3	D0v20+D0v35 (DR)
ENSG00000141736	2064	ERBB2	D0v20+D0v35 (DR)
ENSG00000065361	2065	ERBB3	D0v20+D0v35 (DR)
ENSG00000186871	54821	ERCC6L	D0v20+D0v35 (DR)
ENSG00000226887	100288413	ERVMER34-1	D0v20+D0v35 (DR)
ENSG00000265992	790952	ESRG	D0v20+D0v35 (DR)
ENSG00000104413	54845	ESRP1	D0v20+D0v35 (DR)
ENSG00000103067	80004	ESRP2	D0v20+D0v35 (DR)
ENSG00000158220	83850	ESYT3	D0v20+D0v35 (DR)
ENSG00000175832	2118	ETV4	D0v20+D0v35 (DR)
ENSG00000158769	50848	F11R	D0v20+D0v35 (DR)
ENSG00000177096	150368	FAM109B	D0v20+D0v35 (DR)
ENSG00000164142	729830	FAM160A1	D0v20+D0v35 (DR)
ENSG00000135063	9413	FAM189A2	D0v20+D0v35 (DR)
ENSG00000158246	115572	FAM46B	D0v20+D0v35 (DR)
ENSG00000142530	112703	FAM71E1	D0v20+D0v35 (DR)
ENSG00000135248	84691	FAM71F1	D0v20+D0v35 (DR)
ENSG00000188610	653820	FAM72B	D0v20+D0v35 (DR)
ENSG00000196550	554282	FAM72C	D0v20+D0v35 (DR)
ENSG00000263513	554282	FAM72C	D0v20+D0v35 (DR)
ENSG00000215784	728833	FAM72D	D0v20+D0v35 (DR)
ENSG00000133477	113828	FAM83F	D0v20+D0v35 (DR)
ENSG00000188522	644815	FAM83G	D0v20+D0v35 (DR)
ENSG00000180921	286077	FAM83H	D0v20+D0v35 (DR)
ENSG00000064763	55711	FAR2	D0v20+D0v35 (DR)
ENSG00000165140	2203	FBP1	D0v20+D0v35 (DR)
ENSG00000116661	26232	FBXO2	D0v20+D0v35 (DR)
ENSG00000112029	26271	FBXO5	D0v20+D0v35 (DR)
ENSG00000128610	389549	FEZF1	D0v20+D0v35 (DR)
ENSG00000138685	2247	FGF2	D0v20+D0v35 (DR)
ENSG00000077782	2260	FGFR1	D0v20+D0v35 (DR)
ENSG00000096060	2289	FKBP5	D0v20+D0v35 (DR)
ENSG00000102755	2321	FLT1	D0v20+D0v35 (DR)
ENSG00000198468	642946	FLVCR1-AS1	D0v20+D0v35 (DR)
ENSG00000170608	3171	FOXA3	D0v20+D0v35 (DR)
ENSG00000160973	8928	FOXH1	D0v20+D0v35 (DR)
ENSG00000214336	344167	FOXI3	D0v20+D0v35 (DR)
ENSG00000134363	10468	FST	D0v20+D0v35 (DR)
ENSG00000089327	53827	FXYD5	D0v20+D0v35 (DR)
ENSG00000163251	7855	FZD5	D0v20+D0v35 (DR)
ENSG00000177283	8325	FZD8	D0v20+D0v35 (DR)
ENSG00000145907	10146	G3BP1	D0v20+D0v35 (DR)
ENSG00000186297	2558	GABRA5	D0v20+D0v35 (DR)
ENSG00000139629	11226	GALNT6	D0v20+D0v35 (DR)
ENSG00000159131	2618	GART	D0v20+D0v35 (DR)
ENSG00000111846	2651	GCNT2	D0v20+D0v35 (DR)
ENSG00000131459	9945	GFPT2	D0v20+D0v35 (DR)
ENSG00000152661	2697	GJA1	D0v20+D0v35 (DR)
ENSG00000166105	112937	GLB1L3	D0v20+D0v35 (DR)
ENSG00000173401	256710	GLIPR1L1	D0v20+D0v35 (DR)
ENSG00000135423	27165	GLS2	D0v20+D0v35 (DR)
ENSG00000166840	92292	GLYATL1	D0v20+D0v35 (DR)
ENSG00000235590	149775	GNAS-AS1	D0v20+D0v35 (DR)
ENSG00000076716	2239	GPC4	D0v20+D0v35 (DR)
ENSG00000101850	4935	GPR143	D0v20+D0v35 (DR)
ENSG00000173890	26996	GPR160	D0v20+D0v35 (DR)
ENSG00000166073	11245	GPR176	D0v20+D0v35 (DR)
ENSG00000141738	2886	GRB7	D0v20+D0v35 (DR)
ENSG00000083307	79977	GRHL2	D0v20+D0v35 (DR)
ENSG00000152208	2895	GRID2	D0v20+D0v35 (DR)
ENSG00000124493	2914	GRM4	D0v20+D0v35 (DR)
ENSG00000126010	2925	GRPR	D0v20+D0v35 (DR)
ENSG00000139835	79774	GRTP1	D0v20+D0v35 (DR)
ENSG00000065621	119391	GSTO2	D0v20+D0v35 (DR)
ENSG00000048545	2978	GUCA1A	D0v20+D0v35 (DR)
ENSG00000140511	145864	HAPLN3	D0v20+D0v35 (DR)
ENSG00000103044	3038	HAS3	D0v20+D0v35 (DR)
ENSG00000119969	3070	HELLS	D0v20+D0v35 (DR)
ENSG00000138646	51191	HERC5	D0v20+D0v35 (DR)
ENSG00000173673	390992	HES3	D0v20+D0v35 (DR)
ENSG00000163666	8820	HESX1	D0v20+D0v35 (DR)
ENSG00000124610	3024	HIST1H1A	D0v20+D0v35 (DR)
ENSG00000124575	3007	HIST1H1D	D0v20+D0v35 (DR)
ENSG00000187475	3010	HIST1H1T	D0v20+D0v35 (DR)
ENSG00000276410	3018	HIST1H2BB	D0v20+D0v35 (DR)
ENSG00000123485	55355	HJURP	D0v20+D0v35 (DR)
ENSG00000204257	3108	HLA-DMA	D0v20+D0v35 (DR)
ENSG00000204252	3111	HLA-DOA	D0v20+D0v35 (DR)
ENSG00000224557	3116	HLA-DPB2	D0v20+D0v35 (DR)
ENSG00000204287	3122	HLA-DRA	D0v20+D0v35 (DR)
ENSG00000148357	256158	HMCN2	D0v20+D0v35 (DR)
ENSG00000064961	10362	HMG20B	D0v20+D0v35 (DR)
ENSG00000072571	3161	HMMR	D0v20+D0v35 (DR)
ENSG00000095066	29911	HOOK2	D0v20+D0v35 (DR)
ENSG00000113749	3274	HRH2	D0v20+D0v35 (DR)
ENSG00000126803	3306	HSPA2	D0v20+D0v35 (DR)
ENSG00000109854	10553	HTATIP2	D0v20+D0v35 (DR)
ENSG00000122986	84329	HVCN1	D0v20+D0v35 (DR)
ENSG00000116237	23463	ICMT	D0v20+D0v35 (DR)
ENSG00000131203	3620	IDO1	D0v20+D0v35 (DR)
ENSG00000160888	9592	IER2	D0v20+D0v35 (DR)
ENSG00000185436	163702	IFNLR1	D0v20+D0v35 (DR)
ENSG00000136231	10643	IGF2BP3	D0v20+D0v35 (DR)
ENSG00000147255	3547	IGSF1	D0v20+D0v35 (DR)
ENSG00000263528	9641	IKBKE	D0v20+D0v35 (DR)
ENSG00000081985	3595	IL12RB2	D0v20+D0v35 (DR)
ENSG00000174564	53833	IL20RB	D0v20+D0v35 (DR)
ENSG00000104998	9466	IL27RA	D0v20+D0v35 (DR)
ENSG00000141401	3613	IMPA2	D0v20+D0v35 (DR)
ENSG00000091409	3655	ITGA6	D0v20+D0v35 (DR)
ENSG00000135424	3679	ITGA7	D0v20+D0v35 (DR)
ENSG00000077684	79960	JADE1	D0v20+D0v35 (DR)
ENSG00000043143	23338	JADE2	D0v20+D0v35 (DR)
ENSG00000280780	153469	JAKMIP2-AS1	D0v20+D0v35 (DR)
ENSG00000008083	3720	JARID2	D0v20+D0v35 (DR)
ENSG00000104369	56704	JPH1	D0v20+D0v35 (DR)
ENSG00000136504	11143	KAT7	D0v20+D0v35 (DR)
ENSG00000171126	170850	KCNG3	D0v20+D0v35 (DR)
ENSG00000099337	9424	KCNK6	D0v20+D0v35 (DR)
ENSG00000170745	3790	KCNS3	D0v20+D0v35 (DR)
ENSG00000151364	65987	KCTD14	D0v20+D0v35 (DR)
ENSG00000175707	126695	KDF1	D0v20+D0v35 (DR)
ENSG00000128052	3791	KDR	D0v20+D0v35 (DR)
ENSG00000118193	9928	KIF14	D0v20+D0v35 (DR)
ENSG00000112984	10112	KIF20A	D0v20+D0v35 (DR)
ENSG00000138182	9585	KIF20B	D0v20+D0v35 (DR)
ENSG00000137807	9493	KIF23	D0v20+D0v35 (DR)
ENSG00000142945	11004	KIF2C	D0v20+D0v35 (DR)
ENSG00000179023	127707	KLHDC7A	D0v20+D0v35 (DR)
ENSG00000102271	56062	KLHL4	D0v20+D0v35 (DR)
ENSG00000164344	3818	KLKB1	D0v20+D0v35 (DR)
ENSG00000188883	346689	KLRG2	D0v20+D0v35 (DR)
ENSG00000184445	9735	KNTC1	D0v20+D0v35 (DR)
ENSG00000111057	3875	KRT18	D0v20+D0v35 (DR)
ENSG00000157992	200634	KRTCAP3	D0v20+D0v35 (DR)
ENSG00000240563	54596	L1TD1	D0v20+D0v35 (DR)
ENSG00000196976	8270	LAGE3	D0v20+D0v35 (DR)
ENSG00000165905	120071	LARGE2	D0v20+D0v35 (DR)
ENSG00000182866	3932	LCK	D0v20+D0v35 (DR)
ENSG00000188501	197021	LCTL	D0v20+D0v35 (DR)
ENSG00000107902	64077	LHPP	D0v20+D0v35 (DR)
ENSG00000131914	79727	LIN28A	D0v20+D0v35 (DR)
ENSG00000232301	101927721	LNCPRESS1	D0v20+D0v35 (DR)
ENSG00000171517	23566	LPAR3	D0v20+D0v35 (DR)
ENSG00000165501	122769	LRR1	D0v20+D0v35 (DR)
ENSG00000163827	79442	LRRC2	D0v20+D0v35 (DR)
ENSG00000181350	388341	LRRC75A	D0v20+D0v35 (DR)
ENSG00000254087	4067	LYN	D0v20+D0v35 (DR)
ENSG00000159374	130951	M1AP	D0v20+D0v35 (DR)
ENSG00000143674	84451	MAP3K21	D0v20+D0v35 (DR)
ENSG00000135525	9053	MAP7	D0v20+D0v35 (DR)
ENSG00000140832	91862	MARVELD3	D0v20+D0v35 (DR)
ENSG00000151224	4143	MAT1A	D0v20+D0v35 (DR)
ENSG00000132031	4148	MATN3	D0v20+D0v35 (DR)
ENSG00000280987	9782	MATR3	D0v20+D0v35 (DR)
ENSG00000153898	255231	MCOLN2	D0v20+D0v35 (DR)
ENSG00000180182	9282	MED14	D0v20+D0v35 (DR)
ENSG00000162039	254528	MEIOB	D0v20+D0v35 (DR)
ENSG00000180336	284071	MEIOC	D0v20+D0v35 (DR)
ENSG00000165304	9833	MELK	D0v20+D0v35 (DR)
ENSG00000117122	4237	MFAP2	D0v20+D0v35 (DR)
ENSG00000140545	4240	MFGE8	D0v20+D0v35 (DR)
ENSG00000008394	4257	MGST1	D0v20+D0v35 (DR)
ENSG00000204516	4277	MICB	D0v20+D0v35 (DR)
ENSG00000159055	54069	MIS18A	D0v20+D0v35 (DR)
ENSG00000129534	55320	MIS18BP1	D0v20+D0v35 (DR)
ENSG00000008516	64386	MMP25	D0v20+D0v35 (DR)
ENSG00000075643	55034	MOCOS	D0v20+D0v35 (DR)
ENSG00000135972	64965	MRPS9	D0v20+D0v35 (DR)
ENSG00000146410	113115	MTFR2	D0v20+D0v35 (DR)
ENSG00000183486	4600	MX2	D0v20+D0v35 (DR)
ENSG00000105357	79784	MYH14	D0v20+D0v35 (DR)
ENSG00000145555	4651	MYO10	D0v20+D0v35 (DR)
ENSG00000197879	4641	MYO1C	D0v20+D0v35 (DR)
ENSG00000164591	91977	MYOZ3	D0v20+D0v35 (DR)
ENSG00000111704	79923	NANOG	D0v20+D0v35 (DR)
ENSG00000146918	54892	NCAPG2	D0v20+D0v35 (DR)
ENSG00000080986	10403	NDC80	D0v20+D0v35 (DR)
ENSG00000123405	4778	NFE2	D0v20+D0v35 (DR)
ENSG00000050344	9603	NFE2L3	D0v20+D0v35 (DR)
ENSG00000103202	4833	NME4	D0v20+D0v35 (DR)
ENSG00000077009	27231	NMRK2	D0v20+D0v35 (DR)
ENSG00000107833	10360	NPM3	D0v20+D0v35 (DR)
ENSG00000169418	4881	NPR1	D0v20+D0v35 (DR)
ENSG00000124588	4835	NQO2	D0v20+D0v35 (DR)
ENSG00000246082	152195	NUDT16P1	D0v20+D0v35 (DR)
ENSG00000075188	79023	NUP37	D0v20+D0v35 (DR)
ENSG00000120253	348995	NUP43	D0v20+D0v35 (DR)
ENSG00000137804	51203	NUSAP1	D0v20+D0v35 (DR)
ENSG00000182575	11248	NXPH3	D0v20+D0v35 (DR)
ENSG00000180304	4947	OAZ2	D0v20+D0v35 (DR)
ENSG00000185585	169611	OLFML2A	D0v20+D0v35 (DR)
ENSG00000116774	56944	OLFML3	D0v20+D0v35 (DR)
ENSG00000115942	4999	ORC2	D0v20+D0v35 (DR)
ENSG00000144645	114884	OSBPL10	D0v20+D0v35 (DR)
ENSG00000165588	5015	OTX2	D0v20+D0v35 (DR)
ENSG00000169860	5028	P2RY1	D0v20+D0v35 (DR)
ENSG00000124507	29993	PACSIN1	D0v20+D0v35 (DR)
ENSG00000142619	51702	PADI3	D0v20+D0v35 (DR)
ENSG00000171759	5053	PAH	D0v20+D0v35 (DR)
ENSG00000187867	342979	PALM3	D0v20+D0v35 (DR)
ENSG00000100767	89932	PAPLN	D0v20+D0v35 (DR)
ENSG00000137819	54852	PAQR5	D0v20+D0v35 (DR)
ENSG00000185480	55010	PARPBP	D0v20+D0v35 (DR)
ENSG00000177425	5074	PAWR	D0v20+D0v35 (DR)
ENSG00000114054	5096	PCCB	D0v20+D0v35 (DR)
ENSG00000156453	5097	PCDH1	D0v20+D0v35 (DR)
ENSG00000163710	26577	PCOLCE2	D0v20+D0v35 (DR)
ENSG00000160191	5152	PDE9A	D0v20+D0v35 (DR)
ENSG00000197461	5154	PDGFA	D0v20+D0v35 (DR)
ENSG00000108518	5216	PFN1	D0v20+D0v35 (DR)
ENSG00000111752	1911	PHC1	D0v20+D0v35 (DR)
ENSG00000103335	9780	PIEZO1	D0v20+D0v35 (DR)
ENSG00000140451	80119	PIF1	D0v20+D0v35 (DR)
ENSG00000141506	23533	PIK3R5	D0v20+D0v35 (DR)
ENSG00000102096	11040	PIM2	D0v20+D0v35 (DR)
ENSG00000179761	51268	PIPOX	D0v20+D0v35 (DR)
ENSG00000100078	50487	PLA2G3	D0v20+D0v35 (DR)
ENSG00000182378	55344	PLCXD1	D0v20+D0v35 (DR)
ENSG00000008323	55200	PLEKHG6	D0v20+D0v35 (DR)
ENSG00000241839	80301	PLEKHO2	D0v20+D0v35 (DR)
ENSG00000105355	10226	PLIN3	D0v20+D0v35 (DR)
ENSG00000141934	8612	PLPP2	D0v20+D0v35 (DR)
ENSG00000102024	5358	PLS3	D0v20+D0v35 (DR)
ENSG00000141682	5366	PMAIP1	D0v20+D0v35 (DR)
ENSG00000128567	5420	PODXL	D0v20+D0v35 (DR)
ENSG00000051341	10721	POLQ	D0v20+D0v35 (DR)
ENSG00000113356	10622	POLR3G	D0v20+D0v35 (DR)
ENSG00000204531	5460	POU5F1	D0v20+D0v35 (DR)
ENSG00000155367	333926	PPM1J	D0v20+D0v35 (DR)
ENSG00000213889	147699	PPM1N	D0v20+D0v35 (DR)
ENSG00000104881	10848	PPP1R13L	D0v20+D0v35 (DR)
ENSG00000131771	84152	PPP1R1B	D0v20+D0v35 (DR)
ENSG00000147596	63978	PRDM14	D0v20+D0v35 (DR)
ENSG00000117450	5052	PRDX1	D0v20+D0v35 (DR)
ENSG00000065675	5588	PRKCQ	D0v20+D0v35 (DR)
ENSG00000105287	25865	PRKD2	D0v20+D0v35 (DR)
ENSG00000100033	5625	PRODH	D0v20+D0v35 (DR)
ENSG00000112812	10279	PRSS16	D0v20+D0v35 (DR)
ENSG00000164985	11168	PSIP1	D0v20+D0v35 (DR)
ENSG00000187514	5757	PTMA	D0v20+D0v35 (DR)
ENSG00000111679	5777	PTPN6	D0v20+D0v35 (DR)
ENSG00000164611	9232	PTTG1	D0v20+D0v35 (DR)
ENSG00000279192	8123	PWAR5	D0v20+D0v35 (DR)
ENSG00000103490	29108	PYCARD	D0v20+D0v35 (DR)
ENSG00000100504	5836	PYGL	D0v20+D0v35 (DR)
ENSG00000103485	23475	QPRT	D0v20+D0v35 (DR)
ENSG00000132698	57111	RAB25	D0v20+D0v35 (DR)
ENSG00000111247	10635	RAD51AP1	D0v20+D0v35 (DR)
ENSG00000172819	5916	RARG	D0v20+D0v35 (DR)
ENSG00000198915	221002	RASGEF1A	D0v20+D0v35 (DR)
ENSG00000103710	51285	RASL12	D0v20+D0v35 (DR)
ENSG00000162444	116362	RBP7	D0v20+D0v35 (DR)
ENSG00000278023	201299	RDM1	D0v20+D0v35 (DR)
ENSG00000168411	55159	RFWD3	D0v20+D0v35 (DR)
ENSG00000205517	57139	RGL3	D0v20+D0v35 (DR)
ENSG00000129667	79651	RHBDF2	D0v20+D0v35 (DR)
ENSG00000258545	101928969	RHOXF1-AS1	D0v20+D0v35 (DR)
ENSG00000175643	116028	RMI2	D0v20+D0v35 (DR)
ENSG00000101695	54941	RNF125	D0v20+D0v35 (DR)
ENSG00000106399	6119	RPA3	D0v20+D0v35 (DR)
ENSG00000269609	100505761	RPARP-AS1	D0v20+D0v35 (DR)
ENSG00000117676	6195	RPS6KA1	D0v20+D0v35 (DR)
ENSG00000133818	22800	RRAS2	D0v20+D0v35 (DR)
ENSG00000114993	6242	RTKN	D0v20+D0v35 (DR)
ENSG00000189171	6284	S100A13	D0v20+D0v35 (DR)
ENSG00000101115	57167	SALL4	D0v20+D0v35 (DR)
ENSG00000101347	25939	SAMHD1	D0v20+D0v35 (DR)
ENSG00000164265	117156	SCGB3A2	D0v20+D0v35 (DR)
ENSG00000007314	6329	SCN4A	D0v20+D0v35 (DR)
ENSG00000183873	6331	SCN5A	D0v20+D0v35 (DR)
ENSG00000124145	6385	SDC4	D0v20+D0v35 (DR)
ENSG00000214491	730005	SEC14L6	D0v20+D0v35 (DR)
ENSG00000143416	8991	SELENBP1	D0v20+D0v35 (DR)
ENSG00000186838	348303	SELENOV	D0v20+D0v35 (DR)
ENSG00000178980	6415	SELENOW	D0v20+D0v35 (DR)
ENSG00000092421	57556	SEMA6A	D0v20+D0v35 (DR)
ENSG00000086475	22929	SEPHS1	D0v20+D0v35 (DR)
ENSG00000170542	5272	SERPINB9	D0v20+D0v35 (DR)
ENSG00000149257	871	SERPINH1	D0v20+D0v35 (DR)
ENSG00000104332	6422	SFRP1	D0v20+D0v35 (DR)
ENSG00000129810	151648	SGO1	D0v20+D0v35 (DR)
ENSG00000163535	151246	SGO2	D0v20+D0v35 (DR)
ENSG00000185437	6450	SH3BGR	D0v20+D0v35 (DR)
ENSG00000145642	100132916	SHISAL2B	D0v20+D0v35 (DR)
ENSG00000177045	147912	SIX5	D0v20+D0v35 (DR)
ENSG00000154839	220134	SKA1	D0v20+D0v35 (DR)
ENSG00000165480	221150	SKA3	D0v20+D0v35 (DR)
ENSG00000221955	84561	SLC12A8	D0v20+D0v35 (DR)
ENSG00000163406	6565	SLC15A2	D0v20+D0v35 (DR)
ENSG00000110446	51296	SLC15A3	D0v20+D0v35 (DR)
ENSG00000155380	6566	SLC16A1	D0v20+D0v35 (DR)
ENSG00000183032	89874	SLC25A21	D0v20+D0v35 (DR)
ENSG00000225697	65010	SLC26A6	D0v20+D0v35 (DR)
ENSG00000113396	28965	SLC27A6	D0v20+D0v35 (DR)
ENSG00000112759	2030	SLC29A1	D0v20+D0v35 (DR)
ENSG00000173262	144195	SLC2A14	D0v20+D0v35 (DR)
ENSG00000059804	6515	SLC2A3	D0v20+D0v35 (DR)
ENSG00000110660	54733	SLC35F2	D0v20+D0v35 (DR)
ENSG00000143570	27173	SLC39A1	D0v20+D0v35 (DR)
ENSG00000070214	23446	SLC44A1	D0v20+D0v35 (DR)
ENSG00000129353	57153	SLC44A2	D0v20+D0v35 (DR)
ENSG00000088836	83959	SLC4A11	D0v20+D0v35 (DR)
ENSG00000131389	6533	SLC6A6	D0v20+D0v35 (DR)
ENSG00000165349	84889	SLC7A3	D0v20+D0v35 (DR)
ENSG00000089060	80024	SLC8B1	D0v20+D0v35 (DR)
ENSG00000109062	9368	SLC9A3R1	D0v20+D0v35 (DR)
ENSG00000084453	6579	SLCO1A2	D0v20+D0v35 (DR)
ENSG00000154760	146857	SLFN13	D0v20+D0v35 (DR)
ENSG00000108604	6603	SMARCD2	D0v20+D0v35 (DR)
ENSG00000095932	284422	SMIM24	D0v20+D0v35 (DR)
ENSG00000130768	27293	SMPDL3B	D0v20+D0v35 (DR)
ENSG00000242125	8420	SNHG3	D0v20+D0v35 (DR)
ENSG00000252213	109616975	SNORA74D	D0v20+D0v35 (DR)
ENSG00000206656	100033429	SNORD116-17	D0v20+D0v35 (DR)
ENSG00000206688	100033430	SNORD116-18	D0v20+D0v35 (DR)
ENSG00000207460	727708	SNORD116-19	D0v20+D0v35 (DR)
ENSG00000207001	100033414	SNORD116-2	D0v20+D0v35 (DR)
ENSG00000207442	100033418	SNORD116-6	D0v20+D0v35 (DR)
ENSG00000207133	100033419	SNORD116-7	D0v20+D0v35 (DR)
ENSG00000172554	54221	SNTG2	D0v20+D0v35 (DR)
ENSG00000157734	79856	SNX22	D0v20+D0v35 (DR)
ENSG00000137642	6653	SORL1	D0v20+D0v35 (DR)
ENSG00000181449	6657	SOX2	D0v20+D0v35 (DR)
ENSG00000164651	221833	SP8	D0v20+D0v35 (DR)
ENSG00000152253	57405	SPC25	D0v20+D0v35 (DR)
ENSG00000166145	6692	SPINT1	D0v20+D0v35 (DR)
ENSG00000167642	10653	SPINT2	D0v20+D0v35 (DR)
ENSG00000187678	81848	SPRY4	D0v20+D0v35 (DR)
ENSG00000111671	84727	SPSB2	D0v20+D0v35 (DR)
ENSG00000164647	26872	STEAP1	D0v20+D0v35 (DR)
ENSG00000105889	256227	STEAP1B	D0v20+D0v35 (DR)
ENSG00000157214	261729	STEAP2	D0v20+D0v35 (DR)
ENSG00000134602	51765	STK26	D0v20+D0v35 (DR)
ENSG00000133789	23075	SWAP70	D0v20+D0v35 (DR)
ENSG00000181392	163183	SYNE4	D0v20+D0v35 (DR)
ENSG00000173227	91683	SYT12	D0v20+D0v35 (DR)
ENSG00000134207	148281	SYT6	D0v20+D0v35 (DR)
ENSG00000166863	6866	TAC3	D0v20+D0v35 (DR)
ENSG00000141384	6875	TAF4B	D0v20+D0v35 (DR)
ENSG00000165929	123036	TC2N	D0v20+D0v35 (DR)
ENSG00000185339	6948	TCN2	D0v20+D0v35 (DR)
ENSG00000241186	6997	TDGF1	D0v20+D0v35 (DR)
ENSG00000225366	6998	TDGF1P3	D0v20+D0v35 (DR)
ENSG00000173809	91646	TDRD12	D0v20+D0v35 (DR)
ENSG00000180190	157695	TDRP	D0v20+D0v35 (DR)
ENSG00000197905	7004	TEAD4	D0v20+D0v35 (DR)
ENSG00000120156	7010	TEK	D0v20+D0v35 (DR)
ENSG00000147601	7013	TERF1	D0v20+D0v35 (DR)
ENSG00000070759	10420	TESK2	D0v20+D0v35 (DR)
ENSG00000132749	9633	TESMIN	D0v20+D0v35 (DR)
ENSG00000177426	7050	TGIF1	D0v20+D0v35 (DR)
ENSG00000130775	9473	THEMIS2	D0v20+D0v35 (DR)
ENSG00000154096	7070	THY1	D0v20+D0v35 (DR)
ENSG00000119139	9414	TJP2	D0v20+D0v35 (DR)
ENSG00000105289	27134	TJP3	D0v20+D0v35 (DR)
ENSG00000160606	116238	TLCD1	D0v20+D0v35 (DR)
ENSG00000141524	11322	TMC6	D0v20+D0v35 (DR)
ENSG00000170537	79905	TMC7	D0v20+D0v35 (DR)
ENSG00000181284	284114	TMEM102	D0v20+D0v35 (DR)
ENSG00000179178	128218	TMEM125	D0v20+D0v35 (DR)
ENSG00000139364	114795	TMEM132B	D0v20+D0v35 (DR)
ENSG00000236144	100506469	TMEM147-AS1	D0v20+D0v35 (DR)
ENSG00000167105	162461	TMEM92	D0v20+D0v35 (DR)
ENSG00000087128	28983	TMPRSS11E	D0v20+D0v35 (DR)
ENSG00000104689	8797	TNFRSF10A	D0v20+D0v35 (DR)
ENSG00000006327	51330	TNFRSF12A	D0v20+D0v35 (DR)
ENSG00000120949	943	TNFRSF8	D0v20+D0v35 (DR)
ENSG00000168884	79155	TNIP2	D0v20+D0v35 (DR)
ENSG00000174292	8711	TNK1	D0v20+D0v35 (DR)
ENSG00000129991	7137	TNNI3	D0v20+D0v35 (DR)
ENSG00000105048	7138	TNNT1	D0v20+D0v35 (DR)
ENSG00000143549	7170	TPM3	D0v20+D0v35 (DR)
ENSG00000137364	7172	TPMT	D0v20+D0v35 (DR)
ENSG00000128294	8459	TPST2	D0v20+D0v35 (DR)
ENSG00000186854	129293	TRABD2A	D0v20+D0v35 (DR)
ENSG00000213186	286827	TRIM59	D0v20+D0v35 (DR)
ENSG00000121236	117854	TRIM6	D0v20+D0v35 (DR)
ENSG00000206557	131405	TRIM71	D0v20+D0v35 (DR)
ENSG00000179046	205860	TRIML2	D0v20+D0v35 (DR)
ENSG00000125733	9322	TRIP10	D0v20+D0v35 (DR)
ENSG00000071539	9319	TRIP13	D0v20+D0v35 (DR)
ENSG00000158457	340348	TSPAN33	D0v20+D0v35 (DR)
ENSG00000223756	650368	TSSC2	D0v20+D0v35 (DR)
ENSG00000215845	100131187	TSTD1	D0v20+D0v35 (DR)
ENSG00000116830	8458	TTF2	D0v20+D0v35 (DR)
ENSG00000112742	7272	TTK	D0v20+D0v35 (DR)
ENSG00000167553	84790	TUBA1C	D0v20+D0v35 (DR)
ENSG00000127824	7277	TUBA4A	D0v20+D0v35 (DR)
ENSG00000092445	7301	TYRO3	D0v20+D0v35 (DR)
ENSG00000162623	127253	TYW3	D0v20+D0v35 (DR)
ENSG00000175063	11065	UBE2C	D0v20+D0v35 (DR)
ENSG00000169764	7360	UGP2	D0v20+D0v35 (DR)
ENSG00000168671	167127	UGT3A2	D0v20+D0v35 (DR)
ENSG00000048028	57646	USP28	D0v20+D0v35 (DR)
ENSG00000136014	84101	USP44	D0v20+D0v35 (DR)
ENSG00000124486	8239	USP9X	D0v20+D0v35 (DR)
ENSG00000125753	7408	VASP	D0v20+D0v35 (DR)
ENSG00000151650	27287	VENTX	D0v20+D0v35 (DR)
ENSG00000114812	7433	VIPR1	D0v20+D0v35 (DR)
ENSG00000106018	7434	VIPR2	D0v20+D0v35 (DR)
ENSG00000028116	7444	VRK2	D0v20+D0v35 (DR)
ENSG00000133980	55237	VRTN	D0v20+D0v35 (DR)
ENSG00000176834	54621	VSIG10	D0v20+D0v35 (DR)
ENSG00000146530	221806	VWDE	D0v20+D0v35 (DR)
ENSG00000198554	11169	WDHD1	D0v20+D0v35 (DR)
ENSG00000151718	80014	WWC2	D0v20+D0v35 (DR)
ENSG00000275591	389610	XKR5	D0v20+D0v35 (DR)
ENSG00000158156	55113	XKR8	D0v20+D0v35 (DR)
ENSG00000006047	51087	YBX2	D0v20+D0v35 (DR)
ENSG00000160685	51043	ZBTB7B	D0v20+D0v35 (DR)
ENSG00000179059	132625	ZFP42	D0v20+D0v35 (DR)
ENSG00000105278	23217	ZFR2	D0v20+D0v35 (DR)
ENSG00000138658	55345	ZGRF1	D0v20+D0v35 (DR)
ENSG00000043355	7546	ZIC2	D0v20+D0v35 (DR)
ENSG00000156925	7547	ZIC3	D0v20+D0v35 (DR)
ENSG00000139800	85416	ZIC5	D0v20+D0v35 (DR)
ENSG00000181896	94039	ZNF101	D0v20+D0v35 (DR)
ENSG00000149054	7762	ZNF215	D0v20+D0v35 (DR)
ENSG00000171940	7764	ZNF217	D0v20+D0v35 (DR)
ENSG00000173258	158399	ZNF483	D0v20+D0v35 (DR)
ENSG00000258405	147660	ZNF578	D0v20+D0v35 (DR)
ENSG00000164048	51385	ZNF589	D0v20+D0v35 (DR)
ENSG00000198093	65251	ZNF649	D0v20+D0v35 (DR)
ENSG00000186777	654254	ZNF732	D0v20+D0v35 (DR)
ENSG00000214189	388507	ZNF788	D0v20+D0v35 (DR)
ENSG00000204514	730051	ZNF814	D0v20+D0v35 (DR)
ENSG00000267041	342892	ZNF850	D0v20+D0v35 (DR)
ENSG00000257446	729747	ZNF878	D0v20+D0v35 (DR)
ENSG00000213988	7643	ZNF90	D0v20+D0v35 (DR)
ENSG00000130182	84891	ZSCAN10	D0v20+D0v35 (DR)

## Sheet: B. FC<0.5,D20 only
Comparisons (FC<0.5,D20 only)
H9							IPSC
Ensembl ID	EntrezGene	Symbol	FC Comparison	Comparing Ensembl ID	Comparing EntrezGene	Comparing Symbol	Ensembl ID	EntrezGene	Symbol	FC Comparison	Comparing Ensembl ID	Comparing EntrezGene	Comparing Symbol
ENSG00000087884	28971	AAMDC	FC<0.5, D20 Only	H9 Only	H9 Only	H9 Only	ENSG00000175899	2	A2M	FC<0.5, D20 Only	IPSC Only	IPSC Only	IPSC Only
ENSG00000165029	19	ABCA1	FC<0.5, D20 Only	H9 Only	H9 Only	H9 Only	ENSG00000128274	53947	A4GALT	FC<0.5, D20 Only	IPSC Only	IPSC Only	IPSC Only
ENSG00000107331	20	ABCA2	FC<0.5, D20 Only	Both	Both	Both	ENSG00000094914	8086	AAAS	FC<0.5, D20 Only	IPSC Only	IPSC Only	IPSC Only
ENSG00000103222	4363	ABCC1	FC<0.5, D20 Only	Both	Both	Both	ENSG00000188984	126767	AADACL3	FC<0.5, D20 Only	IPSC Only	IPSC Only	IPSC Only
ENSG00000161204	55324	ABCF3	FC<0.5, D20 Only	H9 Only	H9 Only	H9 Only	ENSG00000127837	14	AAMP	FC<0.5, D20 Only	IPSC Only	IPSC Only	IPSC Only
ENSG00000106077	83451	ABHD11	FC<0.5, D20 Only	Both	Both	Both	ENSG00000090861	16	AARS	FC<0.5, D20 Only	IPSC Only	IPSC Only	IPSC Only
ENSG00000114779	84836	ABHD14B	FC<0.5, D20 Only	Both	Both	Both	ENSG00000124608	57505	AARS2	FC<0.5, D20 Only	IPSC Only	IPSC Only	IPSC Only
ENSG00000100439	63874	ABHD4	FC<0.5, D20 Only	H9 Only	H9 Only	H9 Only	ENSG00000107331	20	ABCA2	FC<0.5, D20 Only	Both	Both	Both
ENSG00000060971	30	ACAA1	FC<0.5, D20 Only	H9 Only	H9 Only	H9 Only	ENSG00000064687	10347	ABCA7	FC<0.5, D20 Only	IPSC Only	IPSC Only	IPSC Only
ENSG00000167315	10449	ACAA2	FC<0.5, D20 Only	Both	Both	Both	ENSG00000197150	11194	ABCB8	FC<0.5, D20 Only	IPSC Only	IPSC Only	IPSC Only
ENSG00000076555	32	ACACB	FC<0.5, D20 Only	H9 Only	H9 Only	H9 Only	ENSG00000103222	4363	ABCC1	FC<0.5, D20 Only	Both	Both	Both
ENSG00000151498	27034	ACAD8	FC<0.5, D20 Only	H9 Only	H9 Only	H9 Only	ENSG00000091262	368	ABCC6	FC<0.5, D20 Only	IPSC Only	IPSC Only	IPSC Only
ENSG00000072778	37	ACADVL	FC<0.5, D20 Only	Both	Both	Both	ENSG00000101986	215	ABCD1	FC<0.5, D20 Only	IPSC Only	IPSC Only	IPSC Only
ENSG00000157766	176	ACAN	FC<0.5, D20 Only	H9 Only	H9 Only	H9 Only	ENSG00000119688	5826	ABCD4	FC<0.5, D20 Only	IPSC Only	IPSC Only	IPSC Only
ENSG00000114331	23527	ACAP2	FC<0.5, D20 Only	H9 Only	H9 Only	H9 Only	ENSG00000204574	23	ABCF1	FC<0.5, D20 Only	IPSC Only	IPSC Only	IPSC Only
ENSG00000181513	79777	ACBD4	FC<0.5, D20 Only	H9 Only	H9 Only	H9 Only	ENSG00000106077	83451	ABHD11	FC<0.5, D20 Only	Both	Both	Both
ENSG00000110455	84680	ACCS	FC<0.5, D20 Only	H9 Only	H9 Only	H9 Only	ENSG00000100997	26090	ABHD12	FC<0.5, D20 Only	IPSC Only	IPSC Only	IPSC Only
ENSG00000100813	22985	ACIN1	FC<0.5, D20 Only	Both	Both	Both	ENSG00000114779	84836	ABHD14B	FC<0.5, D20 Only	Both	Both	Both
ENSG00000122729	48	ACO1	FC<0.5, D20 Only	H9 Only	H9 Only	H9 Only	ENSG00000129968	81926	ABHD17A	FC<0.5, D20 Only	IPSC Only	IPSC Only	IPSC Only
ENSG00000100412	50	ACO2	FC<0.5, D20 Only	Both	Both	Both	ENSG00000108798	51225	ABI3	FC<0.5, D20 Only	IPSC Only	IPSC Only	IPSC Only
ENSG00000162836	51205	ACP6	FC<0.5, D20 Only	Both	Both	Both	ENSG00000154175	25890	ABI3BP	FC<0.5, D20 Only	IPSC Only	IPSC Only	IPSC Only
ENSG00000167107	80221	ACSF2	FC<0.5, D20 Only	Both	Both	Both	ENSG00000097007	25	ABL1	FC<0.5, D20 Only	IPSC Only	IPSC Only	IPSC Only
ENSG00000176715	197322	ACSF3	FC<0.5, D20 Only	Both	Both	Both	ENSG00000167315	10449	ACAA2	FC<0.5, D20 Only	Both	Both	Both
ENSG00000111058	79611	ACSS3	FC<0.5, D20 Only	H9 Only	H9 Only	H9 Only	ENSG00000111271	80724	ACAD10	FC<0.5, D20 Only	IPSC Only	IPSC Only	IPSC Only
ENSG00000163017	72	ACTG2	FC<0.5, D20 Only	Both	Both	Both	ENSG00000072778	37	ACADVL	FC<0.5, D20 Only	Both	Both	Both
ENSG00000072110	87	ACTN1	FC<0.5, D20 Only	H9 Only	H9 Only	H9 Only	ENSG00000102977	65057	ACD	FC<0.5, D20 Only	IPSC Only	IPSC Only	IPSC Only
ENSG00000130402	81	ACTN4	FC<0.5, D20 Only	Both	Both	Both	ENSG00000130234	59272	ACE2	FC<0.5, D20 Only	IPSC Only	IPSC Only	IPSC Only
ENSG00000196839	100	ADA	FC<0.5, D20 Only	H9 Only	H9 Only	H9 Only	ENSG00000100813	22985	ACIN1	FC<0.5, D20 Only	Both	Both	Both
ENSG00000143537	8751	ADAM15	FC<0.5, D20 Only	Both	Both	Both	ENSG00000100412	50	ACO2	FC<0.5, D20 Only	Both	Both	Both
ENSG00000151388	81792	ADAMTS12	FC<0.5, D20 Only	Both	Both	Both	ENSG00000184227	641371	ACOT1	FC<0.5, D20 Only	IPSC Only	IPSC Only	IPSC Only
ENSG00000087116	9509	ADAMTS2	FC<0.5, D20 Only	Both	Both	Both	ENSG00000177465	122970	ACOT4	FC<0.5, D20 Only	IPSC Only	IPSC Only	IPSC Only
ENSG00000158859	9507	ADAMTS4	FC<0.5, D20 Only	H9 Only	H9 Only	H9 Only	ENSG00000162836	51205	ACP6	FC<0.5, D20 Only	Both	Both	Both
ENSG00000161912	221442	ADCY10P1	FC<0.5, D20 Only	H9 Only	H9 Only	H9 Only	ENSG00000111644	84519	ACRBP	FC<0.5, D20 Only	IPSC Only	IPSC Only	IPSC Only
ENSG00000138031	109	ADCY3	FC<0.5, D20 Only	Both	Both	Both	ENSG00000167107	80221	ACSF2	FC<0.5, D20 Only	Both	Both	Both
ENSG00000121753	576	ADGRB2	FC<0.5, D20 Only	Both	Both	Both	ENSG00000176715	197322	ACSF3	FC<0.5, D20 Only	Both	Both	Both
ENSG00000164199	84059	ADGRV1	FC<0.5, D20 Only	Both	Both	Both	ENSG00000143632	58	ACTA1	FC<0.5, D20 Only	IPSC Only	IPSC Only	IPSC Only
ENSG00000148926	133	ADM	FC<0.5, D20 Only	H9 Only	H9 Only	H9 Only	ENSG00000107796	59	ACTA2	FC<0.5, D20 Only	IPSC Only	IPSC Only	IPSC Only
ENSG00000170425	136	ADORA2B	FC<0.5, D20 Only	Both	Both	Both	ENSG00000159251	70	ACTC1	FC<0.5, D20 Only	IPSC Only	IPSC Only	IPSC Only
ENSG00000144843	141	ADPRH	FC<0.5, D20 Only	H9 Only	H9 Only	H9 Only	ENSG00000163017	72	ACTG2	FC<0.5, D20 Only	Both	Both	Both
ENSG00000150594	150	ADRA2A	FC<0.5, D20 Only	H9 Only	H9 Only	H9 Only	ENSG00000130402	81	ACTN4	FC<0.5, D20 Only	Both	Both	Both
ENSG00000106624	165	AEBP1	FC<0.5, D20 Only	Both	Both	Both	ENSG00000143537	8751	ADAM15	FC<0.5, D20 Only	Both	Both	Both
ENSG00000139154	121536	AEBP2	FC<0.5, D20 Only	H9 Only	H9 Only	H9 Only	ENSG00000151388	81792	ADAMTS12	FC<0.5, D20 Only	Both	Both	Both
ENSG00000157510	134265	AFAP1L1	FC<0.5, D20 Only	Both	Both	Both	ENSG00000166106	170689	ADAMTS15	FC<0.5, D20 Only	IPSC Only	IPSC Only	IPSC Only
ENSG00000141385	10939	AFG3L2	FC<0.5, D20 Only	H9 Only	H9 Only	H9 Only	ENSG00000087116	9509	ADAMTS2	FC<0.5, D20 Only	Both	Both	Both
ENSG00000106351	3268	AGFG2	FC<0.5, D20 Only	H9 Only	H9 Only	H9 Only	ENSG00000136378	11173	ADAMTS7	FC<0.5, D20 Only	IPSC Only	IPSC Only	IPSC Only
ENSG00000123908	27161	AGO2	FC<0.5, D20 Only	Both	Both	Both	ENSG00000134917	11095	ADAMTS8	FC<0.5, D20 Only	IPSC Only	IPSC Only	IPSC Only
ENSG00000126705	27245	AHDC1	FC<0.5, D20 Only	Both	Both	Both	ENSG00000143382	54507	ADAMTSL4	FC<0.5, D20 Only	IPSC Only	IPSC Only	IPSC Only
ENSG00000124942	79026	AHNAK	FC<0.5, D20 Only	H9 Only	H9 Only	H9 Only	ENSG00000203804	574406	ADAMTSL4-AS1	FC<0.5, D20 Only	IPSC Only	IPSC Only	IPSC Only
ENSG00000204472	199	AIF1	FC<0.5, D20 Only	H9 Only	H9 Only	H9 Only	ENSG00000063761	57143	ADCK1	FC<0.5, D20 Only	IPSC Only	IPSC Only	IPSC Only
ENSG00000156709	9131	AIFM1	FC<0.5, D20 Only	H9 Only	H9 Only	H9 Only	ENSG00000078295	108	ADCY2	FC<0.5, D20 Only	IPSC Only	IPSC Only	IPSC Only
ENSG00000042286	84883	AIFM2	FC<0.5, D20 Only	H9 Only	H9 Only	H9 Only	ENSG00000138031	109	ADCY3	FC<0.5, D20 Only	Both	Both	Both
ENSG00000129474	84962	AJUBA	FC<0.5, D20 Only	Both	Both	Both	ENSG00000121753	576	ADGRB2	FC<0.5, D20 Only	Both	Both	Both
ENSG00000011243	26993	AKAP8L	FC<0.5, D20 Only	H9 Only	H9 Only	H9 Only	ENSG00000123146	976	ADGRE5	FC<0.5, D20 Only	IPSC Only	IPSC Only	IPSC Only
ENSG00000053371	8574	AKR7A2	FC<0.5, D20 Only	Both	Both	Both	ENSG00000069122	221395	ADGRF5	FC<0.5, D20 Only	IPSC Only	IPSC Only	IPSC Only
ENSG00000105221	208	AKT2	FC<0.5, D20 Only	Both	Both	Both	ENSG00000072071	22859	ADGRL1	FC<0.5, D20 Only	IPSC Only	IPSC Only	IPSC Only
ENSG00000143149	223	ALDH9A1	FC<0.5, D20 Only	H9 Only	H9 Only	H9 Only	ENSG00000164199	84059	ADGRV1	FC<0.5, D20 Only	Both	Both	Both
ENSG00000182858	79087	ALG12	FC<0.5, D20 Only	Both	Both	Both	ENSG00000182551	55256	ADI1	FC<0.5, D20 Only	IPSC Only	IPSC Only	IPSC Only
ENSG00000230002	100874291	ALMS1-IT1	FC<0.5, D20 Only	H9 Only	H9 Only	H9 Only	ENSG00000128165	79924	ADM2	FC<0.5, D20 Only	IPSC Only	IPSC Only	IPSC Only
ENSG00000198796	115701	ALPK2	FC<0.5, D20 Only	Both	Both	Both	ENSG00000101544	22850	ADNP2	FC<0.5, D20 Only	IPSC Only	IPSC Only	IPSC Only
ENSG00000116337	271	AMPD2	FC<0.5, D20 Only	H9 Only	H9 Only	H9 Only	ENSG00000170425	136	ADORA2B	FC<0.5, D20 Only	Both	Both	Both
ENSG00000176248	29882	ANAPC2	FC<0.5, D20 Only	Both	Both	Both	ENSG00000130706	11047	ADRM1	FC<0.5, D20 Only	IPSC Only	IPSC Only	IPSC Only
ENSG00000013523	23357	ANGEL1	FC<0.5, D20 Only	Both	Both	Both	ENSG00000106624	165	AEBP1	FC<0.5, D20 Only	Both	Both	Both
ENSG00000136859	23452	ANGPTL2	FC<0.5, D20 Only	H9 Only	H9 Only	H9 Only	ENSG00000181026	64782	AEN	FC<0.5, D20 Only	IPSC Only	IPSC Only	IPSC Only
ENSG00000131503	54882	ANKHD1	FC<0.5, D20 Only	Both	Both	Both	ENSG00000157510	134265	AFAP1L1	FC<0.5, D20 Only	Both	Both	Both
ENSG00000139645	283373	ANKRD52	FC<0.5, D20 Only	Both	Both	Both	ENSG00000204305	177	AGER	FC<0.5, D20 Only	IPSC Only	IPSC Only	IPSC Only
ENSG00000156381	122416	ANKRD9	FC<0.5, D20 Only	Both	Both	Both	ENSG00000123908	27161	AGO2	FC<0.5, D20 Only	Both	Both	Both
ENSG00000131620	55107	ANO1	FC<0.5, D20 Only	H9 Only	H9 Only	H9 Only	ENSG00000169692	10555	AGPAT2	FC<0.5, D20 Only	IPSC Only	IPSC Only	IPSC Only
ENSG00000047617	57101	ANO2	FC<0.5, D20 Only	H9 Only	H9 Only	H9 Only	ENSG00000279355	79992	AGPAT4-IT1	FC<0.5, D20 Only	IPSC Only	IPSC Only	IPSC Only
ENSG00000122359	311	ANXA11	FC<0.5, D20 Only	H9 Only	H9 Only	H9 Only	ENSG00000188157	375790	AGRN	FC<0.5, D20 Only	IPSC Only	IPSC Only	IPSC Only
ENSG00000164111	308	ANXA5	FC<0.5, D20 Only	H9 Only	H9 Only	H9 Only	ENSG00000177674	57085	AGTRAP	FC<0.5, D20 Only	IPSC Only	IPSC Only	IPSC Only
ENSG00000197043	309	ANXA6	FC<0.5, D20 Only	Both	Both	Both	ENSG00000101444	191	AHCY	FC<0.5, D20 Only	IPSC Only	IPSC Only	IPSC Only
ENSG00000138279	310	ANXA7	FC<0.5, D20 Only	H9 Only	H9 Only	H9 Only	ENSG00000126705	27245	AHDC1	FC<0.5, D20 Only	Both	Both	Both
ENSG00000138356	316	AOX1	FC<0.5, D20 Only	Both	Both	Both	ENSG00000126878	83543	AIF1L	FC<0.5, D20 Only	IPSC Only	IPSC Only	IPSC Only
ENSG00000213983	8906	AP1G2	FC<0.5, D20 Only	Both	Both	Both	ENSG00000106305	7965	AIMP2	FC<0.5, D20 Only	IPSC Only	IPSC Only	IPSC Only
ENSG00000152056	130340	AP1S3	FC<0.5, D20 Only	H9 Only	H9 Only	H9 Only	ENSG00000110711	9049	AIP	FC<0.5, D20 Only	IPSC Only	IPSC Only	IPSC Only
ENSG00000132842	8546	AP3B1	FC<0.5, D20 Only	H9 Only	H9 Only	H9 Only	ENSG00000129474	84962	AJUBA	FC<0.5, D20 Only	Both	Both	Both
ENSG00000254470	91056	AP5B1	FC<0.5, D20 Only	Both	Both	Both	ENSG00000197976	8227	AKAP17A	FC<0.5, D20 Only	IPSC Only	IPSC Only	IPSC Only
ENSG00000117362	51107	APH1A	FC<0.5, D20 Only	H9 Only	H9 Only	H9 Only	ENSG00000106948	80709	AKNA	FC<0.5, D20 Only	IPSC Only	IPSC Only	IPSC Only
ENSG00000244509	27350	APOBEC3C	FC<0.5, D20 Only	H9 Only	H9 Only	H9 Only	ENSG00000117448	10327	AKR1A1	FC<0.5, D20 Only	IPSC Only	IPSC Only	IPSC Only
ENSG00000128394	200316	APOBEC3F	FC<0.5, D20 Only	H9 Only	H9 Only	H9 Only	ENSG00000053371	8574	AKR7A2	FC<0.5, D20 Only	Both	Both	Both
ENSG00000128335	23780	APOL2	FC<0.5, D20 Only	H9 Only	H9 Only	H9 Only	ENSG00000142208	207	AKT1	FC<0.5, D20 Only	IPSC Only	IPSC Only	IPSC Only
ENSG00000186635	116985	ARAP1	FC<0.5, D20 Only	Both	Both	Both	ENSG00000204673	84335	AKT1S1	FC<0.5, D20 Only	IPSC Only	IPSC Only	IPSC Only
ENSG00000101199	55738	ARFGAP1	FC<0.5, D20 Only	Both	Both	Both	ENSG00000105221	208	AKT2	FC<0.5, D20 Only	Both	Both	Both
ENSG00000132254	23647	ARFIP2	FC<0.5, D20 Only	H9 Only	H9 Only	H9 Only	ENSG00000161618	126133	ALDH16A1	FC<0.5, D20 Only	IPSC Only	IPSC Only	IPSC Only
ENSG00000101246	10139	ARFRP1	FC<0.5, D20 Only	Both	Both	Both	ENSG00000059573	5832	ALDH18A1	FC<0.5, D20 Only	IPSC Only	IPSC Only	IPSC Only
ENSG00000187951	89839	ARHGAP11B	FC<0.5, D20 Only	Both	Both	Both	ENSG00000159423	8659	ALDH4A1	FC<0.5, D20 Only	IPSC Only	IPSC Only	IPSC Only
ENSG00000140750	55114	ARHGAP17	FC<0.5, D20 Only	H9 Only	H9 Only	H9 Only	ENSG00000119711	4329	ALDH6A1	FC<0.5, D20 Only	IPSC Only	IPSC Only	IPSC Only
ENSG00000145819	23092	ARHGAP26	FC<0.5, D20 Only	H9 Only	H9 Only	H9 Only	ENSG00000149925	226	ALDOA	FC<0.5, D20 Only	IPSC Only	IPSC Only	IPSC Only
ENSG00000165895	143872	ARHGAP42	FC<0.5, D20 Only	H9 Only	H9 Only	H9 Only	ENSG00000182858	79087	ALG12	FC<0.5, D20 Only	Both	Both	Both
ENSG00000006740	9912	ARHGAP44	FC<0.5, D20 Only	Both	Both	Both	ENSG00000214160	10195	ALG3	FC<0.5, D20 Only	IPSC Only	IPSC Only	IPSC Only
ENSG00000076928	9138	ARHGEF1	FC<0.5, D20 Only	Both	Both	Both	ENSG00000160993	54784	ALKBH4	FC<0.5, D20 Only	IPSC Only	IPSC Only	IPSC Only
ENSG00000104728	9639	ARHGEF10	FC<0.5, D20 Only	H9 Only	H9 Only	H9 Only	ENSG00000125652	84266	ALKBH7	FC<0.5, D20 Only	IPSC Only	IPSC Only	IPSC Only
ENSG00000136002	50649	ARHGEF4	FC<0.5, D20 Only	Both	Both	Both	ENSG00000012779	240	ALOX5	FC<0.5, D20 Only	IPSC Only	IPSC Only	IPSC Only
ENSG00000165801	55701	ARHGEF40	FC<0.5, D20 Only	Both	Both	Both	ENSG00000198796	115701	ALPK2	FC<0.5, D20 Only	Both	Both	Both
ENSG00000129675	9459	ARHGEF6	FC<0.5, D20 Only	H9 Only	H9 Only	H9 Only	ENSG00000183684	10189	ALYREF	FC<0.5, D20 Only	IPSC Only	IPSC Only	IPSC Only
ENSG00000133794	406	ARNTL	FC<0.5, D20 Only	H9 Only	H9 Only	H9 Only	ENSG00000162066	51005	AMDHD2	FC<0.5, D20 Only	IPSC Only	IPSC Only	IPSC Only
ENSG00000130429	10095	ARPC1B	FC<0.5, D20 Only	H9 Only	H9 Only	H9 Only	ENSG00000141552	51529	ANAPC11	FC<0.5, D20 Only	IPSC Only	IPSC Only	IPSC Only
ENSG00000167311	116969	ART5	FC<0.5, D20 Only	H9 Only	H9 Only	H9 Only	ENSG00000176248	29882	ANAPC2	FC<0.5, D20 Only	Both	Both	Both
ENSG00000088280	55616	ASAP3	FC<0.5, D20 Only	H9 Only	H9 Only	H9 Only	ENSG00000013523	23357	ANGEL1	FC<0.5, D20 Only	Both	Both	Both
ENSG00000267080	339201	ASB16-AS1	FC<0.5, D20 Only	Both	Both	Both	ENSG00000167772	51129	ANGPTL4	FC<0.5, D20 Only	IPSC Only	IPSC Only	IPSC Only
ENSG00000148331	140459	ASB6	FC<0.5, D20 Only	Both	Both	Both	ENSG00000166839	348094	ANKDD1A	FC<0.5, D20 Only	IPSC Only	IPSC Only	IPSC Only
ENSG00000100325	84164	ASCC2	FC<0.5, D20 Only	H9 Only	H9 Only	H9 Only	ENSG00000131503	54882	ANKHD1	FC<0.5, D20 Only	Both	Both	Both
ENSG00000112249	10973	ASCC3	FC<0.5, D20 Only	H9 Only	H9 Only	H9 Only	ENSG00000160117	126549	ANKLE1	FC<0.5, D20 Only	IPSC Only	IPSC Only	IPSC Only
ENSG00000066279	259266	ASPM	FC<0.5, D20 Only	H9 Only	H9 Only	H9 Only	ENSG00000148677	27063	ANKRD1	FC<0.5, D20 Only	IPSC Only	IPSC Only	IPSC Only
ENSG00000143970	55252	ASXL2	FC<0.5, D20 Only	H9 Only	H9 Only	H9 Only	ENSG00000172932	338692	ANKRD13D	FC<0.5, D20 Only	IPSC Only	IPSC Only	IPSC Only
ENSG00000156802	29028	ATAD2	FC<0.5, D20 Only	Both	Both	Both	ENSG00000230453	441459	ANKRD18B	FC<0.5, D20 Only	IPSC Only	IPSC Only	IPSC Only
ENSG00000168010	89849	ATG16L2	FC<0.5, D20 Only	Both	Both	Both	ENSG00000089847	170961	ANKRD24	FC<0.5, D20 Only	IPSC Only	IPSC Only	IPSC Only
ENSG00000125703	84938	ATG4C	FC<0.5, D20 Only	H9 Only	H9 Only	H9 Only	ENSG00000198483	148741	ANKRD35	FC<0.5, D20 Only	IPSC Only	IPSC Only	IPSC Only
ENSG00000198925	79065	ATG9A	FC<0.5, D20 Only	H9 Only	H9 Only	H9 Only	ENSG00000139645	283373	ANKRD52	FC<0.5, D20 Only	Both	Both	Both
ENSG00000184743	25923	ATL3	FC<0.5, D20 Only	H9 Only	H9 Only	H9 Only	ENSG00000156381	122416	ANKRD9	FC<0.5, D20 Only	Both	Both	Both
ENSG00000111676	1822	ATN1	FC<0.5, D20 Only	Both	Both	Both	ENSG00000165138	203286	ANKS6	FC<0.5, D20 Only	IPSC Only	IPSC Only	IPSC Only
ENSG00000177556	475	ATOX1	FC<0.5, D20 Only	Both	Both	Both	ENSG00000134343	63982	ANO3	FC<0.5, D20 Only	IPSC Only	IPSC Only	IPSC Only
ENSG00000068650	23250	ATP11A	FC<0.5, D20 Only	H9 Only	H9 Only	H9 Only	ENSG00000146205	50636	ANO7	FC<0.5, D20 Only	IPSC Only	IPSC Only	IPSC Only
ENSG00000163399	476	ATP1A1	FC<0.5, D20 Only	H9 Only	H9 Only	H9 Only	ENSG00000166825	290	ANPEP	FC<0.5, D20 Only	IPSC Only	IPSC Only	IPSC Only
ENSG00000018625	477	ATP1A2	FC<0.5, D20 Only	H9 Only	H9 Only	H9 Only	ENSG00000135046	301	ANXA1	FC<0.5, D20 Only	IPSC Only	IPSC Only	IPSC Only
ENSG00000129244	482	ATP1B2	FC<0.5, D20 Only	Both	Both	Both	ENSG00000197043	309	ANXA6	FC<0.5, D20 Only	Both	Both	Both
ENSG00000074370	489	ATP2A3	FC<0.5, D20 Only	H9 Only	H9 Only	H9 Only	ENSG00000131480	314	AOC2	FC<0.5, D20 Only	IPSC Only	IPSC Only	IPSC Only
ENSG00000058668	493	ATP2B4	FC<0.5, D20 Only	H9 Only	H9 Only	H9 Only	ENSG00000138356	316	AOX1	FC<0.5, D20 Only	Both	Both	Both
ENSG00000113732	8992	ATP6V0E1	FC<0.5, D20 Only	H9 Only	H9 Only	H9 Only	ENSG00000100280	162	AP1B1	FC<0.5, D20 Only	IPSC Only	IPSC Only	IPSC Only
ENSG00000130270	148229	ATP8B3	FC<0.5, D20 Only	H9 Only	H9 Only	H9 Only	ENSG00000213983	8906	AP1G2	FC<0.5, D20 Only	Both	Both	Both
ENSG00000138085	51374	ATRAID	FC<0.5, D20 Only	H9 Only	H9 Only	H9 Only	ENSG00000065000	8943	AP3D1	FC<0.5, D20 Only	IPSC Only	IPSC Only	IPSC Only
ENSG00000168488	11273	ATXN2L	FC<0.5, D20 Only	Both	Both	Both	ENSG00000254470	91056	AP5B1	FC<0.5, D20 Only	Both	Both	Both
ENSG00000115307	550	AUP1	FC<0.5, D20 Only	H9 Only	H9 Only	H9 Only	ENSG00000011132	9546	APBA3	FC<0.5, D20 Only	IPSC Only	IPSC Only	IPSC Only
ENSG00000119986	60370	AVPI1	FC<0.5, D20 Only	Both	Both	Both	ENSG00000164062	327	APEH	FC<0.5, D20 Only	IPSC Only	IPSC Only	IPSC Only
ENSG00000166710	567	B2M	FC<0.5, D20 Only	H9 Only	H9 Only	H9 Only	ENSG00000169188	27301	APEX2	FC<0.5, D20 Only	IPSC Only	IPSC Only	IPSC Only
ENSG00000162885	148789	B3GALNT2	FC<0.5, D20 Only	Both	Both	Both	ENSG00000171388	8862	APLN	FC<0.5, D20 Only	IPSC Only	IPSC Only	IPSC Only
ENSG00000149541	26229	B3GAT3	FC<0.5, D20 Only	Both	Both	Both	ENSG00000084234	334	APLP2	FC<0.5, D20 Only	IPSC Only	IPSC Only	IPSC Only
ENSG00000237172	84752	B3GNT9	FC<0.5, D20 Only	H9 Only	H9 Only	H9 Only	ENSG00000130203	348	APOE	FC<0.5, D20 Only	IPSC Only	IPSC Only	IPSC Only
ENSG00000139044	283358	B4GALNT3	FC<0.5, D20 Only	Both	Both	Both	ENSG00000198931	353	APRT	FC<0.5, D20 Only	IPSC Only	IPSC Only	IPSC Only
ENSG00000121578	8702	B4GALT4	FC<0.5, D20 Only	H9 Only	H9 Only	H9 Only	ENSG00000078061	369	ARAF	FC<0.5, D20 Only	IPSC Only	IPSC Only	IPSC Only
ENSG00000027847	11285	B4GALT7	FC<0.5, D20 Only	Both	Both	Both	ENSG00000186635	116985	ARAP1	FC<0.5, D20 Only	Both	Both	Both
ENSG00000182240	25825	BACE2	FC<0.5, D20 Only	H9 Only	H9 Only	H9 Only	ENSG00000101199	55738	ARFGAP1	FC<0.5, D20 Only	Both	Both	Both
ENSG00000095739	25805	BAMBI	FC<0.5, D20 Only	H9 Only	H9 Only	H9 Only	ENSG00000101246	10139	ARFRP1	FC<0.5, D20 Only	Both	Both	Both
ENSG00000050820	9564	BCAR1	FC<0.5, D20 Only	Both	Both	Both	ENSG00000175220	392	ARHGAP1	FC<0.5, D20 Only	IPSC Only	IPSC Only	IPSC Only
ENSG00000113916	604	BCL6	FC<0.5, D20 Only	H9 Only	H9 Only	H9 Only	ENSG00000187951	89839	ARHGAP11B	FC<0.5, D20 Only	Both	Both	Both
ENSG00000164039	56898	BDH2	FC<0.5, D20 Only	H9 Only	H9 Only	H9 Only	ENSG00000275832	57636	ARHGAP23	FC<0.5, D20 Only	IPSC Only	IPSC Only	IPSC Only
ENSG00000168398	624	BDKRB2	FC<0.5, D20 Only	H9 Only	H9 Only	H9 Only	ENSG00000006740	9912	ARHGAP44	FC<0.5, D20 Only	Both	Both	Both
ENSG00000177951	51272	BET1L	FC<0.5, D20 Only	Both	Both	Both	ENSG00000180448	23526	ARHGAP45	FC<0.5, D20 Only	IPSC Only	IPSC Only	IPSC Only
ENSG00000182492	633	BGN	FC<0.5, D20 Only	Both	Both	Both	ENSG00000141522	396	ARHGDIA	FC<0.5, D20 Only	IPSC Only	IPSC Only	IPSC Only
ENSG00000134107	8553	BHLHE40	FC<0.5, D20 Only	H9 Only	H9 Only	H9 Only	ENSG00000111348	397	ARHGDIB	FC<0.5, D20 Only	IPSC Only	IPSC Only	IPSC Only
ENSG00000123095	79365	BHLHE41	FC<0.5, D20 Only	H9 Only	H9 Only	H9 Only	ENSG00000076928	9138	ARHGEF1	FC<0.5, D20 Only	Both	Both	Both
ENSG00000147439	55909	BIN3	FC<0.5, D20 Only	Both	Both	Both	ENSG00000130762	27237	ARHGEF16	FC<0.5, D20 Only	IPSC Only	IPSC Only	IPSC Only
ENSG00000125845	650	BMP2	FC<0.5, D20 Only	H9 Only	H9 Only	H9 Only	ENSG00000110237	9828	ARHGEF17	FC<0.5, D20 Only	IPSC Only	IPSC Only	IPSC Only
ENSG00000153162	654	BMP6	FC<0.5, D20 Only	H9 Only	H9 Only	H9 Only	ENSG00000137135	84904	ARHGEF39	FC<0.5, D20 Only	IPSC Only	IPSC Only	IPSC Only
ENSG00000107779	657	BMPR1A	FC<0.5, D20 Only	Both	Both	Both	ENSG00000136002	50649	ARHGEF4	FC<0.5, D20 Only	Both	Both	Both
ENSG00000173068	54796	BNC2	FC<0.5, D20 Only	H9 Only	H9 Only	H9 Only	ENSG00000165801	55701	ARHGEF40	FC<0.5, D20 Only	Both	Both	Both
ENSG00000164713	25798	BRI3	FC<0.5, D20 Only	Both	Both	Both	ENSG00000179361	10620	ARID3B	FC<0.5, D20 Only	IPSC Only	IPSC Only	IPSC Only
ENSG00000119411	54836	BSPRY	FC<0.5, D20 Only	H9 Only	H9 Only	H9 Only	ENSG00000196843	10865	ARID5A	FC<0.5, D20 Only	IPSC Only	IPSC Only	IPSC Only
ENSG00000124508	10385	BTN2A2	FC<0.5, D20 Only	H9 Only	H9 Only	H9 Only	ENSG00000213465	402	ARL2	FC<0.5, D20 Only	IPSC Only	IPSC Only	IPSC Only
ENSG00000124549	54718	BTN2A3P	FC<0.5, D20 Only	Both	Both	Both	ENSG00000169126	55130	ARMC4	FC<0.5, D20 Only	IPSC Only	IPSC Only	IPSC Only
ENSG00000071462	114049	BUD23	FC<0.5, D20 Only	Both	Both	Both	ENSG00000105676	93436	ARMC6	FC<0.5, D20 Only	IPSC Only	IPSC Only	IPSC Only
ENSG00000171067	53838	C11orf24	FC<0.5, D20 Only	Both	Both	Both	ENSG00000125449	79637	ARMC7	FC<0.5, D20 Only	IPSC Only	IPSC Only	IPSC Only
ENSG00000179008	317761	C14orf39	FC<0.5, D20 Only	H9 Only	H9 Only	H9 Only	ENSG00000135931	80210	ARMC9	FC<0.5, D20 Only	IPSC Only	IPSC Only	IPSC Only
ENSG00000140688	64755	C16orf58	FC<0.5, D20 Only	Both	Both	Both	ENSG00000197070	92714	ARRDC1	FC<0.5, D20 Only	IPSC Only	IPSC Only	IPSC Only
ENSG00000130813	55337	C19orf66	FC<0.5, D20 Only	H9 Only	H9 Only	H9 Only	ENSG00000203993	85026	ARRDC1-AS1	FC<0.5, D20 Only	IPSC Only	IPSC Only	IPSC Only
ENSG00000106392	56913	C1GALT1	FC<0.5, D20 Only	H9 Only	H9 Only	H9 Only	ENSG00000180801	79642	ARSJ	FC<0.5, D20 Only	IPSC Only	IPSC Only	IPSC Only
ENSG00000118292	79630	C1orf54	FC<0.5, D20 Only	H9 Only	H9 Only	H9 Only	ENSG00000099889	421	ARVCF	FC<0.5, D20 Only	IPSC Only	IPSC Only	IPSC Only
ENSG00000162757	148304	C1orf74	FC<0.5, D20 Only	H9 Only	H9 Only	H9 Only	ENSG00000267080	339201	ASB16-AS1	FC<0.5, D20 Only	Both	Both	Both
ENSG00000133466	114904	C1QTNF6	FC<0.5, D20 Only	H9 Only	H9 Only	H9 Only	ENSG00000148331	140459	ASB6	FC<0.5, D20 Only	Both	Both	Both
ENSG00000159403	715	C1R	FC<0.5, D20 Only	Both	Both	Both	ENSG00000105011	55723	ASF1B	FC<0.5, D20 Only	IPSC Only	IPSC Only	IPSC Only
ENSG00000182326	716	C1S	FC<0.5, D20 Only	Both	Both	Both	ENSG00000126522	435	ASL	FC<0.5, D20 Only	IPSC Only	IPSC Only	IPSC Only
ENSG00000160298	54058	C21orf58	FC<0.5, D20 Only	Both	Both	Both	ENSG00000198356	439	ASNA1	FC<0.5, D20 Only	IPSC Only	IPSC Only	IPSC Only
ENSG00000125730	718	C3	FC<0.5, D20 Only	H9 Only	H9 Only	H9 Only	ENSG00000169696	79058	ASPSCR1	FC<0.5, D20 Only	IPSC Only	IPSC Only	IPSC Only
ENSG00000114529	79669	C3orf52	FC<0.5, D20 Only	H9 Only	H9 Only	H9 Only	ENSG00000156802	29028	ATAD2	FC<0.5, D20 Only	Both	Both	Both
ENSG00000172244	375444	C5orf34	FC<0.5, D20 Only	Both	Both	Both	ENSG00000197785	55210	ATAD3A	FC<0.5, D20 Only	IPSC Only	IPSC Only	IPSC Only
ENSG00000196821	64771	C6orf106	FC<0.5, D20 Only	Both	Both	Both	ENSG00000160072	83858	ATAD3B	FC<0.5, D20 Only	IPSC Only	IPSC Only	IPSC Only
ENSG00000197261	135398	C6orf141	FC<0.5, D20 Only	H9 Only	H9 Only	H9 Only	ENSG00000123395	60673	ATG101	FC<0.5, D20 Only	IPSC Only	IPSC Only	IPSC Only
ENSG00000253250	100127983	C8orf88	FC<0.5, D20 Only	H9 Only	H9 Only	H9 Only	ENSG00000168010	89849	ATG16L2	FC<0.5, D20 Only	Both	Both	Both
ENSG00000160345	138162	C9orf116	FC<0.5, D20 Only	H9 Only	H9 Only	H9 Only	ENSG00000110046	23130	ATG2A	FC<0.5, D20 Only	IPSC Only	IPSC Only	IPSC Only
ENSG00000171159	79095	C9orf16	FC<0.5, D20 Only	Both	Both	Both	ENSG00000168397	23192	ATG4B	FC<0.5, D20 Only	IPSC Only	IPSC Only	IPSC Only
ENSG00000006283	8913	CACNA1G	FC<0.5, D20 Only	H9 Only	H9 Only	H9 Only	ENSG00000130734	84971	ATG4D	FC<0.5, D20 Only	IPSC Only	IPSC Only	IPSC Only
ENSG00000142408	59283	CACNG8	FC<0.5, D20 Only	H9 Only	H9 Only	H9 Only	ENSG00000138363	471	ATIC	FC<0.5, D20 Only	IPSC Only	IPSC Only	IPSC Only
ENSG00000081803	93664	CADPS2	FC<0.5, D20 Only	Both	Both	Both	ENSG00000111676	1822	ATN1	FC<0.5, D20 Only	Both	Both	Both
ENSG00000064989	10203	CALCRL	FC<0.5, D20 Only	H9 Only	H9 Only	H9 Only	ENSG00000177556	475	ATOX1	FC<0.5, D20 Only	Both	Both	Both
ENSG00000122786	800	CALD1	FC<0.5, D20 Only	H9 Only	H9 Only	H9 Only	ENSG00000206190	57194	ATP10A	FC<0.5, D20 Only	IPSC Only	IPSC Only	IPSC Only
ENSG00000179218	811	CALR	FC<0.5, D20 Only	Both	Both	Both	ENSG00000105726	57130	ATP13A1	FC<0.5, D20 Only	IPSC Only	IPSC Only	IPSC Only
ENSG00000128595	813	CALU	FC<0.5, D20 Only	H9 Only	H9 Only	H9 Only	ENSG00000159363	23400	ATP13A2	FC<0.5, D20 Only	IPSC Only	IPSC Only	IPSC Only
ENSG00000134072	8536	CAMK1	FC<0.5, D20 Only	H9 Only	H9 Only	H9 Only	ENSG00000129244	482	ATP1B2	FC<0.5, D20 Only	Both	Both	Both
ENSG00000148660	818	CAMK2G	FC<0.5, D20 Only	H9 Only	H9 Only	H9 Only	ENSG00000196296	487	ATP2A1	FC<0.5, D20 Only	IPSC Only	IPSC Only	IPSC Only
ENSG00000143919	79823	CAMKMT	FC<0.5, D20 Only	H9 Only	H9 Only	H9 Only	ENSG00000260442	100289092	ATP2A1-AS1	FC<0.5, D20 Only	IPSC Only	IPSC Only	IPSC Only
ENSG00000076826	57662	CAMSAP3	FC<0.5, D20 Only	Both	Both	Both	ENSG00000099624	513	ATP5D	FC<0.5, D20 Only	IPSC Only	IPSC Only	IPSC Only
ENSG00000142330	11132	CAPN10	FC<0.5, D20 Only	Both	Both	Both	ENSG00000159199	516	ATP5G1	FC<0.5, D20 Only	IPSC Only	IPSC Only	IPSC Only
ENSG00000260942	101752400	CAPN10-AS1	FC<0.5, D20 Only	Both	Both	Both	ENSG00000135390	517	ATP5G2	FC<0.5, D20 Only	IPSC Only	IPSC Only	IPSC Only
ENSG00000162949	92291	CAPN13	FC<0.5, D20 Only	H9 Only	H9 Only	H9 Only	ENSG00000168488	11273	ATXN2L	FC<0.5, D20 Only	Both	Both	Both
ENSG00000149260	726	CAPN5	FC<0.5, D20 Only	Both	Both	Both	ENSG00000127423	79000	AUNIP	FC<0.5, D20 Only	IPSC Only	IPSC Only	IPSC Only
ENSG00000126247	826	CAPNS1	FC<0.5, D20 Only	H9 Only	H9 Only	H9 Only	ENSG00000175756	54998	AURKAIP1	FC<0.5, D20 Only	IPSC Only	IPSC Only	IPSC Only
ENSG00000077549	832	CAPZB	FC<0.5, D20 Only	Both	Both	Both	ENSG00000169857	57099	AVEN	FC<0.5, D20 Only	IPSC Only	IPSC Only	IPSC Only
ENSG00000079691	55604	CARMIL1	FC<0.5, D20 Only	H9 Only	H9 Only	H9 Only	ENSG00000119986	60370	AVPI1	FC<0.5, D20 Only	Both	Both	Both
ENSG00000156017	138199	CARNMT1	FC<0.5, D20 Only	H9 Only	H9 Only	H9 Only	ENSG00000103126	8312	AXIN1	FC<0.5, D20 Only	IPSC Only	IPSC Only	IPSC Only
ENSG00000003400	843	CASP10	FC<0.5, D20 Only	H9 Only	H9 Only	H9 Only	ENSG00000162885	148789	B3GALNT2	FC<0.5, D20 Only	Both	Both	Both
ENSG00000138794	839	CASP6	FC<0.5, D20 Only	H9 Only	H9 Only	H9 Only	ENSG00000149541	26229	B3GAT3	FC<0.5, D20 Only	Both	Both	Both
ENSG00000165806	840	CASP7	FC<0.5, D20 Only	Both	Both	Both	ENSG00000179913	10331	B3GNT3	FC<0.5, D20 Only	IPSC Only	IPSC Only	IPSC Only
ENSG00000064012	841	CASP8	FC<0.5, D20 Only	H9 Only	H9 Only	H9 Only	ENSG00000175711	146712	B3GNTL1	FC<0.5, D20 Only	IPSC Only	IPSC Only	IPSC Only
ENSG00000177469	284119	CAVIN1	FC<0.5, D20 Only	H9 Only	H9 Only	H9 Only	ENSG00000139044	283358	B4GALNT3	FC<0.5, D20 Only	Both	Both	Both
ENSG00000100307	23492	CBX7	FC<0.5, D20 Only	H9 Only	H9 Only	H9 Only	ENSG00000117411	8704	B4GALT2	FC<0.5, D20 Only	IPSC Only	IPSC Only	IPSC Only
ENSG00000168491	256309	CCDC110	FC<0.5, D20 Only	H9 Only	H9 Only	H9 Only	ENSG00000027847	11285	B4GALT7	FC<0.5, D20 Only	Both	Both	Both
ENSG00000144395	284992	CCDC150	FC<0.5, D20 Only	Both	Both	Both	ENSG00000108641	27077	B9D1	FC<0.5, D20 Only	IPSC Only	IPSC Only	IPSC Only
ENSG00000280670	126661	CCDC163	FC<0.5, D20 Only	H9 Only	H9 Only	H9 Only	ENSG00000105393	29086	BABAM1	FC<0.5, D20 Only	IPSC Only	IPSC Only	IPSC Only
ENSG00000122483	343099	CCDC18	FC<0.5, D20 Only	H9 Only	H9 Only	H9 Only	ENSG00000140320	22893	BAHD1	FC<0.5, D20 Only	IPSC Only	IPSC Only	IPSC Only
ENSG00000101997	28952	CCDC22	FC<0.5, D20 Only	Both	Both	Both	ENSG00000007516	8938	BAIAP3	FC<0.5, D20 Only	IPSC Only	IPSC Only	IPSC Only
ENSG00000160050	79140	CCDC28B	FC<0.5, D20 Only	H9 Only	H9 Only	H9 Only	ENSG00000030110	578	BAK1	FC<0.5, D20 Only	IPSC Only	IPSC Only	IPSC Only
ENSG00000164051	79714	CCDC51	FC<0.5, D20 Only	Both	Both	Both	ENSG00000175334	8815	BANF1	FC<0.5, D20 Only	IPSC Only	IPSC Only	IPSC Only
ENSG00000198624	26112	CCDC69	FC<0.5, D20 Only	H9 Only	H9 Only	H9 Only	ENSG00000163930	8314	BAP1	FC<0.5, D20 Only	IPSC Only	IPSC Only	IPSC Only
ENSG00000152076	91409	CCDC74B	FC<0.5, D20 Only	H9 Only	H9 Only	H9 Only	ENSG00000087088	581	BAX	FC<0.5, D20 Only	IPSC Only	IPSC Only	IPSC Only
ENSG00000169515	83987	CCDC8	FC<0.5, D20 Only	Both	Both	Both	ENSG00000105327	27113	BBC3	FC<0.5, D20 Only	IPSC Only	IPSC Only	IPSC Only
ENSG00000110092	595	CCND1	FC<0.5, D20 Only	Both	Both	Both	ENSG00000187244	4059	BCAM	FC<0.5, D20 Only	IPSC Only	IPSC Only	IPSC Only
ENSG00000112576	896	CCND3	FC<0.5, D20 Only	Both	Both	Both	ENSG00000185825	10134	BCAP31	FC<0.5, D20 Only	IPSC Only	IPSC Only	IPSC Only
ENSG00000262919	92002	CCNQ	FC<0.5, D20 Only	H9 Only	H9 Only	H9 Only	ENSG00000050820	9564	BCAR1	FC<0.5, D20 Only	Both	Both	Both
ENSG00000156535	135228	CD109	FC<0.5, D20 Only	H9 Only	H9 Only	H9 Only	ENSG00000137936	8412	BCAR3	FC<0.5, D20 Only	IPSC Only	IPSC Only	IPSC Only
ENSG00000158473	912	CD1D	FC<0.5, D20 Only	H9 Only	H9 Only	H9 Only	ENSG00000105552	587	BCAT2	FC<0.5, D20 Only	IPSC Only	IPSC Only	IPSC Only
ENSG00000103855	80381	CD276	FC<0.5, D20 Only	Both	Both	Both	ENSG00000103507	10295	BCKDK	FC<0.5, D20 Only	IPSC Only	IPSC Only	IPSC Only
ENSG00000198087	23607	CD2AP	FC<0.5, D20 Only	H9 Only	H9 Only	H9 Only	ENSG00000153094	10018	BCL2L11	FC<0.5, D20 Only	IPSC Only	IPSC Only	IPSC Only
ENSG00000010610	920	CD4	FC<0.5, D20 Only	H9 Only	H9 Only	H9 Only	ENSG00000126453	83596	BCL2L12	FC<0.5, D20 Only	IPSC Only	IPSC Only	IPSC Only
ENSG00000135404	967	CD63	FC<0.5, D20 Only	H9 Only	H9 Only	H9 Only	ENSG00000116128	607	BCL9	FC<0.5, D20 Only	IPSC Only	IPSC Only	IPSC Only
ENSG00000019582	972	CD74	FC<0.5, D20 Only	H9 Only	H9 Only	H9 Only	ENSG00000186174	283149	BCL9L	FC<0.5, D20 Only	IPSC Only	IPSC Only	IPSC Only
ENSG00000110651	975	CD81	FC<0.5, D20 Only	Both	Both	Both	ENSG00000186716	613	BCR	FC<0.5, D20 Only	IPSC Only	IPSC Only	IPSC Only
ENSG00000085117	3732	CD82	FC<0.5, D20 Only	Both	Both	Both	ENSG00000142959	266675	BEST4	FC<0.5, D20 Only	IPSC Only	IPSC Only	IPSC Only
ENSG00000010278	928	CD9	FC<0.5, D20 Only	H9 Only	H9 Only	H9 Only	ENSG00000177951	51272	BET1L	FC<0.5, D20 Only	Both	Both	Both
ENSG00000223773	401577	CD99P1	FC<0.5, D20 Only	H9 Only	H9 Only	H9 Only	ENSG00000182492	633	BGN	FC<0.5, D20 Only	Both	Both	Both
ENSG00000140326	146059	CDAN1	FC<0.5, D20 Only	Both	Both	Both	ENSG00000063169	29998	BICRA	FC<0.5, D20 Only	IPSC Only	IPSC Only	IPSC Only
ENSG00000163814	64866	CDCP1	FC<0.5, D20 Only	H9 Only	H9 Only	H9 Only	ENSG00000147439	55909	BIN3	FC<0.5, D20 Only	Both	Both	Both
ENSG00000107736	64072	CDH23	FC<0.5, D20 Only	Both	Both	Both	ENSG00000089685	332	BIRC5	FC<0.5, D20 Only	IPSC Only	IPSC Only	IPSC Only
ENSG00000170312	983	CDK1	FC<0.5, D20 Only	H9 Only	H9 Only	H9 Only	ENSG00000135441	2647	BLOC1S1	FC<0.5, D20 Only	IPSC Only	IPSC Only	IPSC Only
ENSG00000185324	8558	CDK10	FC<0.5, D20 Only	Both	Both	Both	ENSG00000168487	649	BMP1	FC<0.5, D20 Only	IPSC Only	IPSC Only	IPSC Only
ENSG00000123374	1017	CDK2	FC<0.5, D20 Only	Both	Both	Both	ENSG00000125378	652	BMP4	FC<0.5, D20 Only	IPSC Only	IPSC Only	IPSC Only
ENSG00000101391	51654	CDK5RAP1	FC<0.5, D20 Only	H9 Only	H9 Only	H9 Only	ENSG00000112175	653	BMP5	FC<0.5, D20 Only	IPSC Only	IPSC Only	IPSC Only
ENSG00000105810	1021	CDK6	FC<0.5, D20 Only	Both	Both	Both	ENSG00000107779	657	BMPR1A	FC<0.5, D20 Only	Both	Both	Both
ENSG00000136807	1025	CDK9	FC<0.5, D20 Only	Both	Both	Both	ENSG00000144857	91653	BOC	FC<0.5, D20 Only	IPSC Only	IPSC Only	IPSC Only
ENSG00000140743	1039	CDR2	FC<0.5, D20 Only	H9 Only	H9 Only	H9 Only	ENSG00000176720	666	BOK	FC<0.5, D20 Only	IPSC Only	IPSC Only	IPSC Only
ENSG00000079385	634	CEACAM1	FC<0.5, D20 Only	H9 Only	H9 Only	H9 Only	ENSG00000261740	107282092	BOLA2-SMG1P6	FC<0.5, D20 Only	IPSC Only	IPSC Only	IPSC Only
ENSG00000172216	1051	CEBPB	FC<0.5, D20 Only	Both	Both	Both	ENSG00000261236	23246	BOP1	FC<0.5, D20 Only	IPSC Only	IPSC Only	IPSC Only
ENSG00000075275	9620	CELSR1	FC<0.5, D20 Only	Both	Both	Both	ENSG00000136122	79866	BORA	FC<0.5, D20 Only	IPSC Only	IPSC Only	IPSC Only
ENSG00000123219	64105	CENPK	FC<0.5, D20 Only	Both	Both	Both	ENSG00000106009	221927	BRAT1	FC<0.5, D20 Only	IPSC Only	IPSC Only	IPSC Only
ENSG00000120334	91687	CENPL	FC<0.5, D20 Only	Both	Both	Both	ENSG00000012048	672	BRCA1	FC<0.5, D20 Only	IPSC Only	IPSC Only	IPSC Only
ENSG00000188312	401541	CENPP	FC<0.5, D20 Only	Both	Both	Both	ENSG00000166164	29117	BRD7	FC<0.5, D20 Only	IPSC Only	IPSC Only	IPSC Only
ENSG00000102901	80152	CENPT	FC<0.5, D20 Only	H9 Only	H9 Only	H9 Only	ENSG00000185024	2972	BRF1	FC<0.5, D20 Only	IPSC Only	IPSC Only	IPSC Only
ENSG00000103995	22995	CEP152	FC<0.5, D20 Only	Both	Both	Both	ENSG00000164713	25798	BRI3	FC<0.5, D20 Only	Both	Both	Both
ENSG00000110274	22897	CEP164	FC<0.5, D20 Only	H9 Only	H9 Only	H9 Only	ENSG00000136492	83990	BRIP1	FC<0.5, D20 Only	IPSC Only	IPSC Only	IPSC Only
ENSG00000143418	29956	CERS2	FC<0.5, D20 Only	Both	Both	Both	ENSG00000174744	25855	BRMS1	FC<0.5, D20 Only	IPSC Only	IPSC Only	IPSC Only
ENSG00000131778	9557	CHD1L	FC<0.5, D20 Only	H9 Only	H9 Only	H9 Only	ENSG00000156983	7862	BRPF1	FC<0.5, D20 Only	IPSC Only	IPSC Only	IPSC Only
ENSG00000085872	10523	CHERP	FC<0.5, D20 Only	H9 Only	H9 Only	H9 Only	ENSG00000238141	100874093	BRWD1-AS1	FC<0.5, D20 Only	IPSC Only	IPSC Only	IPSC Only
ENSG00000133048	1116	CHI3L1	FC<0.5, D20 Only	H9 Only	H9 Only	H9 Only	ENSG00000172270	682	BSG	FC<0.5, D20 Only	IPSC Only	IPSC Only	IPSC Only
ENSG00000110721	1119	CHKA	FC<0.5, D20 Only	H9 Only	H9 Only	H9 Only	ENSG00000204347	388419	BTBD17	FC<0.5, D20 Only	IPSC Only	IPSC Only	IPSC Only
ENSG00000130724	27243	CHMP2A	FC<0.5, D20 Only	Both	Both	Both	ENSG00000133243	55643	BTBD2	FC<0.5, D20 Only	IPSC Only	IPSC Only	IPSC Only
ENSG00000083937	25978	CHMP2B	FC<0.5, D20 Only	H9 Only	H9 Only	H9 Only	ENSG00000124549	54718	BTN2A3P	FC<0.5, D20 Only	Both	Both	Both
ENSG00000123989	79586	CHPF	FC<0.5, D20 Only	H9 Only	H9 Only	H9 Only	ENSG00000111801	10384	BTN3A3	FC<0.5, D20 Only	IPSC Only	IPSC Only	IPSC Only
ENSG00000104472	54108	CHRAC1	FC<0.5, D20 Only	Both	Both	Both	ENSG00000168903	10917	BTNL3	FC<0.5, D20 Only	IPSC Only	IPSC Only	IPSC Only
ENSG00000175344	1139	CHRNA7	FC<0.5, D20 Only	H9 Only	H9 Only	H9 Only	ENSG00000071462	114049	BUD23	FC<0.5, D20 Only	Both	Both	Both
ENSG00000174343	55584	CHRNA9	FC<0.5, D20 Only	H9 Only	H9 Only	H9 Only	ENSG00000171067	53838	C11orf24	FC<0.5, D20 Only	Both	Both	Both
ENSG00000169105	113189	CHST14	FC<0.5, D20 Only	Both	Both	Both	ENSG00000175573	83638	C11orf68	FC<0.5, D20 Only	IPSC Only	IPSC Only	IPSC Only
ENSG00000185043	10519	CIB1	FC<0.5, D20 Only	Both	Both	Both	ENSG00000168005	144097	C11orf84	FC<0.5, D20 Only	IPSC Only	IPSC Only	IPSC Only
ENSG00000148337	25792	CIZ1	FC<0.5, D20 Only	H9 Only	H9 Only	H9 Only	ENSG00000139637	60314	C12orf10	FC<0.5, D20 Only	IPSC Only	IPSC Only	IPSC Only
ENSG00000104859	11129	CLASRP	FC<0.5, D20 Only	Both	Both	Both	ENSG00000111678	113246	C12orf57	FC<0.5, D20 Only	IPSC Only	IPSC Only	IPSC Only
ENSG00000169504	25932	CLIC4	FC<0.5, D20 Only	H9 Only	H9 Only	H9 Only	ENSG00000167173	56905	C15orf39	FC<0.5, D20 Only	IPSC Only	IPSC Only	IPSC Only
ENSG00000176444	1196	CLK2	FC<0.5, D20 Only	H9 Only	H9 Only	H9 Only	ENSG00000140688	64755	C16orf58	FC<0.5, D20 Only	Both	Both	Both
ENSG00000166250	79827	CLMP	FC<0.5, D20 Only	H9 Only	H9 Only	H9 Only	ENSG00000159761	388284	C16orf86	FC<0.5, D20 Only	IPSC Only	IPSC Only	IPSC Only
ENSG00000182372	2055	CLN8	FC<0.5, D20 Only	Both	Both	Both	ENSG00000125319	78995	C17orf53	FC<0.5, D20 Only	IPSC Only	IPSC Only	IPSC Only
ENSG00000125246	171425	CLYBL	FC<0.5, D20 Only	Both	Both	Both	ENSG00000214226	339210	C17orf67	FC<0.5, D20 Only	IPSC Only	IPSC Only	IPSC Only
ENSG00000164237	134147	CMBL	FC<0.5, D20 Only	Both	Both	Both	ENSG00000228300	55009	C19orf24	FC<0.5, D20 Only	IPSC Only	IPSC Only	IPSC Only
ENSG00000174600	1240	CMKLR1	FC<0.5, D20 Only	H9 Only	H9 Only	H9 Only	ENSG00000119559	148223	C19orf25	FC<0.5, D20 Only	IPSC Only	IPSC Only	IPSC Only
ENSG00000140931	123920	CMTM3	FC<0.5, D20 Only	Both	Both	Both	ENSG00000160392	126526	C19orf47	FC<0.5, D20 Only	IPSC Only	IPSC Only	IPSC Only
ENSG00000183723	146223	CMTM4	FC<0.5, D20 Only	H9 Only	H9 Only	H9 Only	ENSG00000167747	84798	C19orf48	FC<0.5, D20 Only	IPSC Only	IPSC Only	IPSC Only
ENSG00000091317	54918	CMTM6	FC<0.5, D20 Only	H9 Only	H9 Only	H9 Only	ENSG00000104979	28974	C19orf53	FC<0.5, D20 Only	IPSC Only	IPSC Only	IPSC Only
ENSG00000153551	112616	CMTM7	FC<0.5, D20 Only	Both	Both	Both	ENSG00000174917	125988	C19orf70	FC<0.5, D20 Only	IPSC Only	IPSC Only	IPSC Only
ENSG00000137200	23070	CMTR1	FC<0.5, D20 Only	H9 Only	H9 Only	H9 Only	ENSG00000163362	55765	C1orf106	FC<0.5, D20 Only	IPSC Only	IPSC Only	IPSC Only
ENSG00000088038	4849	CNOT3	FC<0.5, D20 Only	Both	Both	Both	ENSG00000000460	55732	C1orf112	FC<0.5, D20 Only	IPSC Only	IPSC Only	IPSC Only
ENSG00000106714	79937	CNTNAP3	FC<0.5, D20 Only	Both	Both	Both	ENSG00000131591	54991	C1orf159	FC<0.5, D20 Only	IPSC Only	IPSC Only	IPSC Only
ENSG00000170037	116840	CNTROB	FC<0.5, D20 Only	Both	Both	Both	ENSG00000239887	400793	C1orf226	FC<0.5, D20 Only	IPSC Only	IPSC Only	IPSC Only
ENSG00000106603	55744	COA1	FC<0.5, D20 Only	H9 Only	H9 Only	H9 Only	ENSG00000143793	79169	C1orf35	FC<0.5, D20 Only	IPSC Only	IPSC Only	IPSC Only
ENSG00000168434	91949	COG7	FC<0.5, D20 Only	H9 Only	H9 Only	H9 Only	ENSG00000159403	715	C1R	FC<0.5, D20 Only	Both	Both	Both
ENSG00000060718	1301	COL11A1	FC<0.5, D20 Only	H9 Only	H9 Only	H9 Only	ENSG00000182326	716	C1S	FC<0.5, D20 Only	Both	Both	Both
ENSG00000187955	7373	COL14A1	FC<0.5, D20 Only	H9 Only	H9 Only	H9 Only	ENSG00000101220	54976	C20orf27	FC<0.5, D20 Only	IPSC Only	IPSC Only	IPSC Only
ENSG00000084636	1307	COL16A1	FC<0.5, D20 Only	Both	Both	Both	ENSG00000160226	755	C21orf2	FC<0.5, D20 Only	IPSC Only	IPSC Only	IPSC Only
ENSG00000108821	1277	COL1A1	FC<0.5, D20 Only	Both	Both	Both	ENSG00000160298	54058	C21orf58	FC<0.5, D20 Only	Both	Both	Both
ENSG00000164692	1278	COL1A2	FC<0.5, D20 Only	Both	Both	Both	ENSG00000163633	132989	C4orf36	FC<0.5, D20 Only	IPSC Only	IPSC Only	IPSC Only
ENSG00000050767	91522	COL23A1	FC<0.5, D20 Only	Both	Both	Both	ENSG00000237136	646603	C4orf51	FC<0.5, D20 Only	IPSC Only	IPSC Only	IPSC Only
ENSG00000160963	136227	COL26A1	FC<0.5, D20 Only	Both	Both	Both	ENSG00000172244	375444	C5orf34	FC<0.5, D20 Only	Both	Both	Both
ENSG00000187498	1282	COL4A1	FC<0.5, D20 Only	H9 Only	H9 Only	H9 Only	ENSG00000196821	64771	C6orf106	FC<0.5, D20 Only	Both	Both	Both
ENSG00000134871	1284	COL4A2	FC<0.5, D20 Only	Both	Both	Both	ENSG00000146540	84310	C7orf50	FC<0.5, D20 Only	IPSC Only	IPSC Only	IPSC Only
ENSG00000081052	1286	COL4A4	FC<0.5, D20 Only	H9 Only	H9 Only	H9 Only	ENSG00000171159	79095	C9orf16	FC<0.5, D20 Only	Both	Both	Both
ENSG00000188153	1287	COL4A5	FC<0.5, D20 Only	Both	Both	Both	ENSG00000074410	771	CA12	FC<0.5, D20 Only	IPSC Only	IPSC Only	IPSC Only
ENSG00000197565	1288	COL4A6	FC<0.5, D20 Only	H9 Only	H9 Only	H9 Only	ENSG00000118298	23632	CA14	FC<0.5, D20 Only	IPSC Only	IPSC Only	IPSC Only
ENSG00000080573	50509	COL5A3	FC<0.5, D20 Only	Both	Both	Both	ENSG00000167434	762	CA4	FC<0.5, D20 Only	IPSC Only	IPSC Only	IPSC Only
ENSG00000142156	1291	COL6A1	FC<0.5, D20 Only	H9 Only	H9 Only	H9 Only	ENSG00000099991	23523	CABIN1	FC<0.5, D20 Only	IPSC Only	IPSC Only	IPSC Only
ENSG00000142173	1292	COL6A2	FC<0.5, D20 Only	Both	Both	Both	ENSG00000157782	9478	CABP1	FC<0.5, D20 Only	IPSC Only	IPSC Only	IPSC Only
ENSG00000171812	1296	COL8A2	FC<0.5, D20 Only	Both	Both	Both	ENSG00000160325	11094	CACFD1	FC<0.5, D20 Only	IPSC Only	IPSC Only	IPSC Only
ENSG00000092758	1299	COL9A3	FC<0.5, D20 Only	H9 Only	H9 Only	H9 Only	ENSG00000196557	8912	CACNA1H	FC<0.5, D20 Only	IPSC Only	IPSC Only	IPSC Only
ENSG00000130309	79709	COLGALT1	FC<0.5, D20 Only	Both	Both	Both	ENSG00000081248	779	CACNA1S	FC<0.5, D20 Only	IPSC Only	IPSC Only	IPSC Only
ENSG00000172301	55352	COPRS	FC<0.5, D20 Only	Both	Both	Both	ENSG00000105605	59284	CACNG7	FC<0.5, D20 Only	IPSC Only	IPSC Only	IPSC Only
ENSG00000111652	50813	COPS7A	FC<0.5, D20 Only	H9 Only	H9 Only	H9 Only	ENSG00000105298	58509	CACTIN	FC<0.5, D20 Only	IPSC Only	IPSC Only	IPSC Only
ENSG00000144524	64708	COPS7B	FC<0.5, D20 Only	H9 Only	H9 Only	H9 Only	ENSG00000084774	790	CAD	FC<0.5, D20 Only	IPSC Only	IPSC Only	IPSC Only
ENSG00000173085	27235	COQ2	FC<0.5, D20 Only	H9 Only	H9 Only	H9 Only	ENSG00000081803	93664	CADPS2	FC<0.5, D20 Only	Both	Both	Both
ENSG00000088682	57017	COQ9	FC<0.5, D20 Only	H9 Only	H9 Only	H9 Only	ENSG00000183166	83698	CALN1	FC<0.5, D20 Only	IPSC Only	IPSC Only	IPSC Only
ENSG00000106789	7464	CORO2A	FC<0.5, D20 Only	H9 Only	H9 Only	H9 Only	ENSG00000179218	811	CALR	FC<0.5, D20 Only	Both	Both	Both
ENSG00000140848	221184	CPNE2	FC<0.5, D20 Only	Both	Both	Both	ENSG00000004660	84254	CAMKK1	FC<0.5, D20 Only	IPSC Only	IPSC Only	IPSC Only
ENSG00000021826	1373	CPS1	FC<0.5, D20 Only	H9 Only	H9 Only	H9 Only	ENSG00000076826	57662	CAMSAP3	FC<0.5, D20 Only	Both	Both	Both
ENSG00000110090	1374	CPT1A	FC<0.5, D20 Only	Both	Both	Both	ENSG00000144712	23066	CAND2	FC<0.5, D20 Only	IPSC Only	IPSC Only	IPSC Only
ENSG00000157184	1376	CPT2	FC<0.5, D20 Only	H9 Only	H9 Only	H9 Only	ENSG00000014216	823	CAPN1	FC<0.5, D20 Only	IPSC Only	IPSC Only	IPSC Only
ENSG00000088882	56265	CPXM1	FC<0.5, D20 Only	Both	Both	Both	ENSG00000142330	11132	CAPN10	FC<0.5, D20 Only	Both	Both	Both
ENSG00000121898	119587	CPXM2	FC<0.5, D20 Only	H9 Only	H9 Only	H9 Only	ENSG00000260942	101752400	CAPN10-AS1	FC<0.5, D20 Only	Both	Both	Both
ENSG00000095321	1384	CRAT	FC<0.5, D20 Only	Both	Both	Both	ENSG00000103326	6650	CAPN15	FC<0.5, D20 Only	IPSC Only	IPSC Only	IPSC Only
ENSG00000130545	92359	CRB3	FC<0.5, D20 Only	H9 Only	H9 Only	H9 Only	ENSG00000149260	726	CAPN5	FC<0.5, D20 Only	Both	Both	Both
ENSG00000182158	64764	CREB3L2	FC<0.5, D20 Only	H9 Only	H9 Only	H9 Only	ENSG00000077549	832	CAPZB	FC<0.5, D20 Only	Both	Both	Both
ENSG00000184164	79174	CRELD2	FC<0.5, D20 Only	H9 Only	H9 Only	H9 Only	ENSG00000100065	29775	CARD10	FC<0.5, D20 Only	IPSC Only	IPSC Only	IPSC Only
ENSG00000058453	9696	CROCC	FC<0.5, D20 Only	Both	Both	Both	ENSG00000153048	23589	CARHSP1	FC<0.5, D20 Only	IPSC Only	IPSC Only	IPSC Only
ENSG00000170275	10491	CRTAP	FC<0.5, D20 Only	H9 Only	H9 Only	H9 Only	ENSG00000142453	10498	CARM1	FC<0.5, D20 Only	IPSC Only	IPSC Only	IPSC Only
ENSG00000160741	200186	CRTC2	FC<0.5, D20 Only	Both	Both	Both	ENSG00000159753	146206	CARMIL2	FC<0.5, D20 Only	IPSC Only	IPSC Only	IPSC Only
ENSG00000080200	131544	CRYBG3	FC<0.5, D20 Only	H9 Only	H9 Only	H9 Only	ENSG00000204682	399726	CASC10	FC<0.5, D20 Only	IPSC Only	IPSC Only	IPSC Only
ENSG00000103316	1428	CRYM	FC<0.5, D20 Only	H9 Only	H9 Only	H9 Only	ENSG00000177303	57513	CASKIN2	FC<0.5, D20 Only	IPSC Only	IPSC Only	IPSC Only
ENSG00000116791	1429	CRYZ	FC<0.5, D20 Only	H9 Only	H9 Only	H9 Only	ENSG00000165806	840	CASP7	FC<0.5, D20 Only	Both	Both	Both
ENSG00000184371	1435	CSF1	FC<0.5, D20 Only	Both	Both	Both	ENSG00000099625	255057	CBARP	FC<0.5, D20 Only	IPSC Only	IPSC Only	IPSC Only
ENSG00000198223	1438	CSF2RA	FC<0.5, D20 Only	H9 Only	H9 Only	H9 Only	ENSG00000160200	875	CBS	FC<0.5, D20 Only	IPSC Only	IPSC Only	IPSC Only
ENSG00000103653	1445	CSK	FC<0.5, D20 Only	Both	Both	Both	ENSG00000274276	102724560	CBSL	FC<0.5, D20 Only	IPSC Only	IPSC Only	IPSC Only
ENSG00000141551	1453	CSNK1D	FC<0.5, D20 Only	H9 Only	H9 Only	H9 Only	ENSG00000173894	84733	CBX2	FC<0.5, D20 Only	IPSC Only	IPSC Only	IPSC Only
ENSG00000173546	1464	CSPG4	FC<0.5, D20 Only	Both	Both	Both	ENSG00000183741	23466	CBX6	FC<0.5, D20 Only	IPSC Only	IPSC Only	IPSC Only
ENSG00000144655	64651	CSRNP1	FC<0.5, D20 Only	Both	Both	Both	ENSG00000132024	54862	CC2D1A	FC<0.5, D20 Only	IPSC Only	IPSC Only	IPSC Only
ENSG00000175183	1466	CSRP2	FC<0.5, D20 Only	H9 Only	H9 Only	H9 Only	ENSG00000135736	92922	CCDC102A	FC<0.5, D20 Only	IPSC Only	IPSC Only	IPSC Only
ENSG00000170373	1469	CST1	FC<0.5, D20 Only	H9 Only	H9 Only	H9 Only	ENSG00000173581	29903	CCDC106	FC<0.5, D20 Only	IPSC Only	IPSC Only	IPSC Only
ENSG00000160213	1476	CSTB	FC<0.5, D20 Only	H9 Only	H9 Only	H9 Only	ENSG00000160799	151903	CCDC12	FC<0.5, D20 Only	IPSC Only	IPSC Only	IPSC Only
ENSG00000178971	80169	CTC1	FC<0.5, D20 Only	H9 Only	H9 Only	H9 Only	ENSG00000147144	90060	CCDC120	FC<0.5, D20 Only	IPSC Only	IPSC Only	IPSC Only
ENSG00000060069	9150	CTDP1	FC<0.5, D20 Only	H9 Only	H9 Only	H9 Only	ENSG00000007080	115098	CCDC124	FC<0.5, D20 Only	IPSC Only	IPSC Only	IPSC Only
ENSG00000144579	58190	CTDSP1	FC<0.5, D20 Only	Both	Both	Both	ENSG00000104957	81576	CCDC130	FC<0.5, D20 Only	IPSC Only	IPSC Only	IPSC Only
ENSG00000175215	10106	CTDSP2	FC<0.5, D20 Only	Both	Both	Both	ENSG00000185298	339230	CCDC137	FC<0.5, D20 Only	IPSC Only	IPSC Only	IPSC Only
ENSG00000118523	1490	CTGF	FC<0.5, D20 Only	Both	Both	Both	ENSG00000144395	284992	CCDC150	FC<0.5, D20 Only	Both	Both	Both
ENSG00000044115	1495	CTNNA1	FC<0.5, D20 Only	H9 Only	H9 Only	H9 Only	ENSG00000183401	126075	CCDC159	FC<0.5, D20 Only	IPSC Only	IPSC Only	IPSC Only
ENSG00000064601	5476	CTSA	FC<0.5, D20 Only	Both	Both	Both	ENSG00000101997	28952	CCDC22	FC<0.5, D20 Only	Both	Both	Both
ENSG00000103811	1512	CTSH	FC<0.5, D20 Only	H9 Only	H9 Only	H9 Only	ENSG00000164051	79714	CCDC51	FC<0.5, D20 Only	Both	Both	Both
ENSG00000143387	1513	CTSK	FC<0.5, D20 Only	H9 Only	H9 Only	H9 Only	ENSG00000104983	729440	CCDC61	FC<0.5, D20 Only	IPSC Only	IPSC Only	IPSC Only
ENSG00000101160	1522	CTSZ	FC<0.5, D20 Only	Both	Both	Both	ENSG00000177352	64925	CCDC71	FC<0.5, D20 Only	IPSC Only	IPSC Only	IPSC Only
ENSG00000085733	2017	CTTN	FC<0.5, D20 Only	Both	Both	Both	ENSG00000163040	90557	CCDC74A	FC<0.5, D20 Only	IPSC Only	IPSC Only	IPSC Only
ENSG00000139842	8451	CUL4A	FC<0.5, D20 Only	Both	Both	Both	ENSG00000169515	83987	CCDC8	FC<0.5, D20 Only	Both	Both	Both
ENSG00000044090	9820	CUL7	FC<0.5, D20 Only	Both	Both	Both	ENSG00000091986	151887	CCDC80	FC<0.5, D20 Only	IPSC Only	IPSC Only	IPSC Only
ENSG00000107562	6387	CXCL12	FC<0.5, D20 Only	H9 Only	H9 Only	H9 Only	ENSG00000186166	338657	CCDC84	FC<0.5, D20 Only	IPSC Only	IPSC Only	IPSC Only
ENSG00000163734	2921	CXCL3	FC<0.5, D20 Only	Both	Both	Both	ENSG00000110104	79080	CCDC86	FC<0.5, D20 Only	IPSC Only	IPSC Only	IPSC Only
ENSG00000163735	6374	CXCL5	FC<0.5, D20 Only	Both	Both	Both	ENSG00000015133	440193	CCDC88C	FC<0.5, D20 Only	IPSC Only	IPSC Only	IPSC Only
ENSG00000124875	6372	CXCL6	FC<0.5, D20 Only	Both	Both	Both	ENSG00000105321	26093	CCDC9	FC<0.5, D20 Only	IPSC Only	IPSC Only	IPSC Only
ENSG00000215883	606495	CYB5RL	FC<0.5, D20 Only	Both	Both	Both	ENSG00000105248	55702	CCDC94	FC<0.5, D20 Only	IPSC Only	IPSC Only	IPSC Only
ENSG00000071967	79901	CYBRD1	FC<0.5, D20 Only	H9 Only	H9 Only	H9 Only	ENSG00000204536	54535	CCHCR1	FC<0.5, D20 Only	IPSC Only	IPSC Only	IPSC Only
ENSG00000273749	23191	CYFIP1	FC<0.5, D20 Only	Both	Both	Both	ENSG00000163394	886	CCKAR	FC<0.5, D20 Only	IPSC Only	IPSC Only	IPSC Only
ENSG00000161544	114757	CYGB	FC<0.5, D20 Only	H9 Only	H9 Only	H9 Only	ENSG00000108691	6347	CCL2	FC<0.5, D20 Only	IPSC Only	IPSC Only	IPSC Only
ENSG00000135929	1593	CYP27A1	FC<0.5, D20 Only	Both	Both	Both	ENSG00000006606	10344	CCL26	FC<0.5, D20 Only	IPSC Only	IPSC Only	IPSC Only
ENSG00000142871	3491	CYR61	FC<0.5, D20 Only	Both	Both	Both	ENSG00000110092	595	CCND1	FC<0.5, D20 Only	Both	Both	Both
ENSG00000172965	112597	CYTOR	FC<0.5, D20 Only	H9 Only	H9 Only	H9 Only	ENSG00000112576	896	CCND3	FC<0.5, D20 Only	Both	Both	Both
ENSG00000178149	55152	DALRD3	FC<0.5, D20 Only	H9 Only	H9 Only	H9 Only	ENSG00000105173	898	CCNE1	FC<0.5, D20 Only	IPSC Only	IPSC Only	IPSC Only
ENSG00000035664	23604	DAPK2	FC<0.5, D20 Only	Both	Both	Both	ENSG00000162063	899	CCNF	FC<0.5, D20 Only	IPSC Only	IPSC Only	IPSC Only
ENSG00000117593	55157	DARS2	FC<0.5, D20 Only	Both	Both	Both	ENSG00000150753	22948	CCT5	FC<0.5, D20 Only	IPSC Only	IPSC Only	IPSC Only
ENSG00000198889	139170	DCAF12L1	FC<0.5, D20 Only	H9 Only	H9 Only	H9 Only	ENSG00000177697	977	CD151	FC<0.5, D20 Only	IPSC Only	IPSC Only	IPSC Only
ENSG00000129187	1635	DCTD	FC<0.5, D20 Only	Both	Both	Both	ENSG00000174807	57124	CD248	FC<0.5, D20 Only	IPSC Only	IPSC Only	IPSC Only
ENSG00000167986	1642	DDB1	FC<0.5, D20 Only	Both	Both	Both	ENSG00000103855	80381	CD276	FC<0.5, D20 Only	Both	Both	Both
ENSG00000134574	1643	DDB2	FC<0.5, D20 Only	H9 Only	H9 Only	H9 Only	ENSG00000167775	51293	CD320	FC<0.5, D20 Only	IPSC Only	IPSC Only	IPSC Only
ENSG00000168209	54541	DDIT4	FC<0.5, D20 Only	H9 Only	H9 Only	H9 Only	ENSG00000004468	952	CD38	FC<0.5, D20 Only	IPSC Only	IPSC Only	IPSC Only
ENSG00000145358	115265	DDIT4L	FC<0.5, D20 Only	H9 Only	H9 Only	H9 Only	ENSG00000117877	10849	CD3EAP	FC<0.5, D20 Only	IPSC Only	IPSC Only	IPSC Only
ENSG00000198171	65992	DDRGK1	FC<0.5, D20 Only	H9 Only	H9 Only	H9 Only	ENSG00000125726	970	CD70	FC<0.5, D20 Only	IPSC Only	IPSC Only	IPSC Only
ENSG00000168872	55308	DDX19A	FC<0.5, D20 Only	Both	Both	Both	ENSG00000110651	975	CD81	FC<0.5, D20 Only	Both	Both	Both
ENSG00000125485	64794	DDX31	FC<0.5, D20 Only	H9 Only	H9 Only	H9 Only	ENSG00000085117	3732	CD82	FC<0.5, D20 Only	Both	Both	Both
ENSG00000136271	54606	DDX56	FC<0.5, D20 Only	H9 Only	H9 Only	H9 Only	ENSG00000140326	146059	CDAN1	FC<0.5, D20 Only	Both	Both	Both
ENSG00000137628	55601	DDX60	FC<0.5, D20 Only	H9 Only	H9 Only	H9 Only	ENSG00000117399	991	CDC20	FC<0.5, D20 Only	IPSC Only	IPSC Only	IPSC Only
ENSG00000140995	54849	DEF8	FC<0.5, D20 Only	H9 Only	H9 Only	H9 Only	ENSG00000164045	993	CDC25A	FC<0.5, D20 Only	IPSC Only	IPSC Only	IPSC Only
ENSG00000119522	57706	DENND1A	FC<0.5, D20 Only	Both	Both	Both	ENSG00000158402	995	CDC25C	FC<0.5, D20 Only	IPSC Only	IPSC Only	IPSC Only
ENSG00000198837	9909	DENND4B	FC<0.5, D20 Only	H9 Only	H9 Only	H9 Only	ENSG00000099804	997	CDC34	FC<0.5, D20 Only	IPSC Only	IPSC Only	IPSC Only
ENSG00000166153	120863	DEPDC4	FC<0.5, D20 Only	H9 Only	H9 Only	H9 Only	ENSG00000105401	11140	CDC37	FC<0.5, D20 Only	IPSC Only	IPSC Only	IPSC Only
ENSG00000062282	84649	DGAT2	FC<0.5, D20 Only	Both	Both	Both	ENSG00000128283	11135	CDC42EP1	FC<0.5, D20 Only	IPSC Only	IPSC Only	IPSC Only
ENSG00000065357	1606	DGKA	FC<0.5, D20 Only	H9 Only	H9 Only	H9 Only	ENSG00000093009	8318	CDC45	FC<0.5, D20 Only	IPSC Only	IPSC Only	IPSC Only
ENSG00000133943	80017	DGLUCY	FC<0.5, D20 Only	Both	Both	Both	ENSG00000094804	990	CDC6	FC<0.5, D20 Only	IPSC Only	IPSC Only	IPSC Only
ENSG00000117682	79947	DHDDS	FC<0.5, D20 Only	Both	Both	Both	ENSG00000111665	83461	CDCA3	FC<0.5, D20 Only	IPSC Only	IPSC Only	IPSC Only
ENSG00000157379	115817	DHRS1	FC<0.5, D20 Only	H9 Only	H9 Only	H9 Only	ENSG00000170779	55038	CDCA4	FC<0.5, D20 Only	IPSC Only	IPSC Only	IPSC Only
ENSG00000162496	9249	DHRS3	FC<0.5, D20 Only	H9 Only	H9 Only	H9 Only	ENSG00000146670	113130	CDCA5	FC<0.5, D20 Only	IPSC Only	IPSC Only	IPSC Only
ENSG00000169084	207063	DHRSX	FC<0.5, D20 Only	H9 Only	H9 Only	H9 Only	ENSG00000144354	83879	CDCA7	FC<0.5, D20 Only	IPSC Only	IPSC Only	IPSC Only
ENSG00000204560	8449	DHX16	FC<0.5, D20 Only	Both	Both	Both	ENSG00000164649	55536	CDCA7L	FC<0.5, D20 Only	IPSC Only	IPSC Only	IPSC Only
ENSG00000131504	1729	DIAPH1	FC<0.5, D20 Only	Both	Both	Both	ENSG00000134690	55143	CDCA8	FC<0.5, D20 Only	IPSC Only	IPSC Only	IPSC Only
ENSG00000147202	1730	DIAPH2	FC<0.5, D20 Only	Both	Both	Both	ENSG00000140937	1009	CDH11	FC<0.5, D20 Only	IPSC Only	IPSC Only	IPSC Only
ENSG00000139734	81624	DIAPH3	FC<0.5, D20 Only	H9 Only	H9 Only	H9 Only	ENSG00000107736	64072	CDH23	FC<0.5, D20 Only	Both	Both	Both
ENSG00000086189	27292	DIMT1	FC<0.5, D20 Only	Both	Both	Both	ENSG00000139880	64403	CDH24	FC<0.5, D20 Only	IPSC Only	IPSC Only	IPSC Only
ENSG00000176124	10301	DLEU1	FC<0.5, D20 Only	Both	Both	Both	ENSG00000089486	29965	CDIP1	FC<0.5, D20 Only	IPSC Only	IPSC Only	IPSC Only
ENSG00000231607	8847	DLEU2	FC<0.5, D20 Only	H9 Only	H9 Only	H9 Only	ENSG00000185324	8558	CDK10	FC<0.5, D20 Only	Both	Both	Both
ENSG00000103423	9093	DNAJA3	FC<0.5, D20 Only	Both	Both	Both	ENSG00000008128	728642	CDK11A	FC<0.5, D20 Only	IPSC Only	IPSC Only	IPSC Only
ENSG00000013563	1774	DNASE1L1	FC<0.5, D20 Only	H9 Only	H9 Only	H9 Only	ENSG00000248333	984	CDK11B	FC<0.5, D20 Only	IPSC Only	IPSC Only	IPSC Only
ENSG00000105612	1777	DNASE2	FC<0.5, D20 Only	H9 Only	H9 Only	H9 Only	ENSG00000102225	5127	CDK16	FC<0.5, D20 Only	IPSC Only	IPSC Only	IPSC Only
ENSG00000107554	23268	DNMBP	FC<0.5, D20 Only	H9 Only	H9 Only	H9 Only	ENSG00000123374	1017	CDK2	FC<0.5, D20 Only	Both	Both	Both
ENSG00000123992	23549	DNPEP	FC<0.5, D20 Only	Both	Both	Both	ENSG00000167797	10263	CDK2AP2	FC<0.5, D20 Only	IPSC Only	IPSC Only	IPSC Only
ENSG00000112667	10591	DNPH1	FC<0.5, D20 Only	Both	Both	Both	ENSG00000108465	80279	CDK5RAP3	FC<0.5, D20 Only	IPSC Only	IPSC Only	IPSC Only
ENSG00000150760	1793	DOCK1	FC<0.5, D20 Only	Both	Both	Both	ENSG00000105810	1021	CDK6	FC<0.5, D20 Only	Both	Both	Both
ENSG00000115325	1796	DOK1	FC<0.5, D20 Only	H9 Only	H9 Only	H9 Only	ENSG00000136807	1025	CDK9	FC<0.5, D20 Only	Both	Both	Both
ENSG00000175283	22845	DOLK	FC<0.5, D20 Only	H9 Only	H9 Only	H9 Only	ENSG00000124762	1026	CDKN1A	FC<0.5, D20 Only	IPSC Only	IPSC Only	IPSC Only
ENSG00000159147	29980	DONSON	FC<0.5, D20 Only	Both	Both	Both	ENSG00000109089	30850	CDR2L	FC<0.5, D20 Only	IPSC Only	IPSC Only	IPSC Only
ENSG00000172269	1798	DPAGT1	FC<0.5, D20 Only	Both	Both	Both	ENSG00000167513	81620	CDT1	FC<0.5, D20 Only	IPSC Only	IPSC Only	IPSC Only
ENSG00000166171	25911	DPCD	FC<0.5, D20 Only	H9 Only	H9 Only	H9 Only	ENSG00000153046	9425	CDYL	FC<0.5, D20 Only	IPSC Only	IPSC Only	IPSC Only
ENSG00000142002	91039	DPP9	FC<0.5, D20 Only	Both	Both	Both	ENSG00000267296	80054	CEBPA-AS1	FC<0.5, D20 Only	IPSC Only	IPSC Only	IPSC Only
ENSG00000157538	10311	DSCR3	FC<0.5, D20 Only	H9 Only	H9 Only	H9 Only	ENSG00000172216	1051	CEBPB	FC<0.5, D20 Only	Both	Both	Both
ENSG00000111817	29940	DSE	FC<0.5, D20 Only	Both	Both	Both	ENSG00000099954	27443	CECR2	FC<0.5, D20 Only	IPSC Only	IPSC Only	IPSC Only
ENSG00000046604	1829	DSG2	FC<0.5, D20 Only	H9 Only	H9 Only	H9 Only	ENSG00000075275	9620	CELSR1	FC<0.5, D20 Only	Both	Both	Both
ENSG00000091073	113878	DTX2	FC<0.5, D20 Only	H9 Only	H9 Only	H9 Only	ENSG00000125817	1059	CENPB	FC<0.5, D20 Only	IPSC Only	IPSC Only	IPSC Only
ENSG00000163840	151636	DTX3L	FC<0.5, D20 Only	H9 Only	H9 Only	H9 Only	ENSG00000145241	1060	CENPC	FC<0.5, D20 Only	IPSC Only	IPSC Only	IPSC Only
ENSG00000276023	11072	DUSP14	FC<0.5, D20 Only	Both	Both	Both	ENSG00000117724	1063	CENPF	FC<0.5, D20 Only	IPSC Only	IPSC Only	IPSC Only
ENSG00000138166	1847	DUSP5	FC<0.5, D20 Only	Both	Both	Both	ENSG00000123219	64105	CENPK	FC<0.5, D20 Only	Both	Both	Both
ENSG00000128951	1854	DUT	FC<0.5, D20 Only	H9 Only	H9 Only	H9 Only	ENSG00000120334	91687	CENPL	FC<0.5, D20 Only	Both	Both	Both
ENSG00000004975	1856	DVL2	FC<0.5, D20 Only	Both	Both	Both	ENSG00000100162	79019	CENPM	FC<0.5, D20 Only	IPSC Only	IPSC Only	IPSC Only
ENSG00000010219	8798	DYRK4	FC<0.5, D20 Only	H9 Only	H9 Only	H9 Only	ENSG00000166451	55839	CENPN	FC<0.5, D20 Only	IPSC Only	IPSC Only	IPSC Only
ENSG00000158163	199221	DZIP1L	FC<0.5, D20 Only	Both	Both	Both	ENSG00000138092	79172	CENPO	FC<0.5, D20 Only	IPSC Only	IPSC Only	IPSC Only
ENSG00000165891	144455	E2F7	FC<0.5, D20 Only	Both	Both	Both	ENSG00000188312	401541	CENPP	FC<0.5, D20 Only	Both	Both	Both
ENSG00000117298	1889	ECE1	FC<0.5, D20 Only	Both	Both	Both	ENSG00000169689	201254	CENPX	FC<0.5, D20 Only	IPSC Only	IPSC Only	IPSC Only
ENSG00000121310	55268	ECHDC2	FC<0.5, D20 Only	H9 Only	H9 Only	H9 Only	ENSG00000141577	22994	CEP131	FC<0.5, D20 Only	IPSC Only	IPSC Only	IPSC Only
ENSG00000078401	1906	EDN1	FC<0.5, D20 Only	Both	Both	Both	ENSG00000174799	9662	CEP135	FC<0.5, D20 Only	IPSC Only	IPSC Only	IPSC Only
ENSG00000123427	25895	EEF1AKMT3	FC<0.5, D20 Only	H9 Only	H9 Only	H9 Only	ENSG00000103995	22995	CEP152	FC<0.5, D20 Only	Both	Both	Both
ENSG00000103319	29904	EEF2K	FC<0.5, D20 Only	Both	Both	Both	ENSG00000099814	283638	CEP170B	FC<0.5, D20 Only	IPSC Only	IPSC Only	IPSC Only
ENSG00000132394	60678	EEFSEC	FC<0.5, D20 Only	H9 Only	H9 Only	H9 Only	ENSG00000138180	55165	CEP55	FC<0.5, D20 Only	IPSC Only	IPSC Only	IPSC Only
ENSG00000122547	80820	EEPD1	FC<0.5, D20 Only	Both	Both	Both	ENSG00000112877	55722	CEP72	FC<0.5, D20 Only	IPSC Only	IPSC Only	IPSC Only
ENSG00000115468	80303	EFHD1	FC<0.5, D20 Only	H9 Only	H9 Only	H9 Only	ENSG00000130695	64793	CEP85	FC<0.5, D20 Only	IPSC Only	IPSC Only	IPSC Only
ENSG00000100842	10278	EFS	FC<0.5, D20 Only	Both	Both	Both	ENSG00000167123	51148	CERCAM	FC<0.5, D20 Only	IPSC Only	IPSC Only	IPSC Only
ENSG00000138798	1950	EGF	FC<0.5, D20 Only	H9 Only	H9 Only	H9 Only	ENSG00000143418	29956	CERS2	FC<0.5, D20 Only	Both	Both	Both
ENSG00000129521	112399	EGLN3	FC<0.5, D20 Only	H9 Only	H9 Only	H9 Only	ENSG00000198848	1066	CES1	FC<0.5, D20 Only	IPSC Only	IPSC Only	IPSC Only
ENSG00000120738	1958	EGR1	FC<0.5, D20 Only	Both	Both	Both	ENSG00000172828	23491	CES3	FC<0.5, D20 Only	IPSC Only	IPSC Only	IPSC Only
ENSG00000103966	30844	EHD4	FC<0.5, D20 Only	H9 Only	H9 Only	H9 Only	ENSG00000244414	3078	CFHR1	FC<0.5, D20 Only	IPSC Only	IPSC Only	IPSC Only
ENSG00000055332	5610	EIF2AK2	FC<0.5, D20 Only	H9 Only	H9 Only	H9 Only	ENSG00000138028	10669	CGREF1	FC<0.5, D20 Only	IPSC Only	IPSC Only	IPSC Only
ENSG00000115211	8890	EIF2B4	FC<0.5, D20 Only	H9 Only	H9 Only	H9 Only	ENSG00000167670	10036	CHAF1A	FC<0.5, D20 Only	IPSC Only	IPSC Only	IPSC Only
ENSG00000143486	1939	EIF2D	FC<0.5, D20 Only	H9 Only	H9 Only	H9 Only	ENSG00000159259	8208	CHAF1B	FC<0.5, D20 Only	IPSC Only	IPSC Only	IPSC Only
ENSG00000184110	8663	EIF3C	FC<0.5, D20 Only	Both	Both	Both	ENSG00000250479	400916	CHCHD10	FC<0.5, D20 Only	IPSC Only	IPSC Only	IPSC Only
ENSG00000100353	8664	EIF3D	FC<0.5, D20 Only	Both	Both	Both	ENSG00000125611	84269	CHCHD5	FC<0.5, D20 Only	IPSC Only	IPSC Only	IPSC Only
ENSG00000161960	1973	EIF4A1	FC<0.5, D20 Only	H9 Only	H9 Only	H9 Only	ENSG00000159685	84303	CHCHD6	FC<0.5, D20 Only	IPSC Only	IPSC Only	IPSC Only
ENSG00000163577	56648	EIF5A2	FC<0.5, D20 Only	H9 Only	H9 Only	H9 Only	ENSG00000016391	55349	CHDH	FC<0.5, D20 Only	IPSC Only	IPSC Only	IPSC Only
ENSG00000163435	1999	ELF3	FC<0.5, D20 Only	H9 Only	H9 Only	H9 Only	ENSG00000149554	1111	CHEK1	FC<0.5, D20 Only	IPSC Only	IPSC Only	IPSC Only
ENSG00000111145	2004	ELK3	FC<0.5, D20 Only	H9 Only	H9 Only	H9 Only	ENSG00000177830	66005	CHID1	FC<0.5, D20 Only	IPSC Only	IPSC Only	IPSC Only
ENSG00000118985	22936	ELL2	FC<0.5, D20 Only	H9 Only	H9 Only	H9 Only	ENSG00000131165	5119	CHMP1A	FC<0.5, D20 Only	IPSC Only	IPSC Only	IPSC Only
ENSG00000049540	2006	ELN	FC<0.5, D20 Only	Both	Both	Both	ENSG00000130724	27243	CHMP2A	FC<0.5, D20 Only	Both	Both	Both
ENSG00000066322	64834	ELOVL1	FC<0.5, D20 Only	Both	Both	Both	ENSG00000033100	54480	CHPF2	FC<0.5, D20 Only	IPSC Only	IPSC Only	IPSC Only
ENSG00000154920	146956	EME1	FC<0.5, D20 Only	H9 Only	H9 Only	H9 Only	ENSG00000104472	54108	CHRAC1	FC<0.5, D20 Only	Both	Both	Both
ENSG00000186998	129080	EMID1	FC<0.5, D20 Only	Both	Both	Both	ENSG00000169105	113189	CHST14	FC<0.5, D20 Only	Both	Both	Both
ENSG00000132205	84034	EMILIN2	FC<0.5, D20 Only	Both	Both	Both	ENSG00000122863	9469	CHST3	FC<0.5, D20 Only	IPSC Only	IPSC Only	IPSC Only
ENSG00000125746	24139	EML2	FC<0.5, D20 Only	H9 Only	H9 Only	H9 Only	ENSG00000131873	22856	CHSY1	FC<0.5, D20 Only	IPSC Only	IPSC Only	IPSC Only
ENSG00000149499	256364	EML3	FC<0.5, D20 Only	Both	Both	Both	ENSG00000198108	337876	CHSY3	FC<0.5, D20 Only	IPSC Only	IPSC Only	IPSC Only
ENSG00000213853	2013	EMP2	FC<0.5, D20 Only	Both	Both	Both	ENSG00000127586	63922	CHTF18	FC<0.5, D20 Only	IPSC Only	IPSC Only	IPSC Only
ENSG00000142227	2014	EMP3	FC<0.5, D20 Only	H9 Only	H9 Only	H9 Only	ENSG00000168802	54921	CHTF8	FC<0.5, D20 Only	IPSC Only	IPSC Only	IPSC Only
ENSG00000108515	2027	ENO3	FC<0.5, D20 Only	Both	Both	Both	ENSG00000159208	148523	CIART	FC<0.5, D20 Only	IPSC Only	IPSC Only	IPSC Only
ENSG00000132199	55556	ENOSF1	FC<0.5, D20 Only	Both	Both	Both	ENSG00000185043	10519	CIB1	FC<0.5, D20 Only	Both	Both	Both
ENSG00000112796	59084	ENPP5	FC<0.5, D20 Only	H9 Only	H9 Only	H9 Only	ENSG00000136425	10518	CIB2	FC<0.5, D20 Only	IPSC Only	IPSC Only	IPSC Only
ENSG00000138185	953	ENTPD1	FC<0.5, D20 Only	H9 Only	H9 Only	H9 Only	ENSG00000163507	57650	CIP2A	FC<0.5, D20 Only	IPSC Only	IPSC Only	IPSC Only
ENSG00000168032	956	ENTPD3	FC<0.5, D20 Only	H9 Only	H9 Only	H9 Only	ENSG00000277972	284106	CISD3	FC<0.5, D20 Only	IPSC Only	IPSC Only	IPSC Only
ENSG00000163378	285203	EOGT	FC<0.5, D20 Only	H9 Only	H9 Only	H9 Only	ENSG00000122966	11113	CIT	FC<0.5, D20 Only	IPSC Only	IPSC Only	IPSC Only
ENSG00000079819	2037	EPB41L2	FC<0.5, D20 Only	Both	Both	Both	ENSG00000136108	26586	CKAP2	FC<0.5, D20 Only	IPSC Only	IPSC Only	IPSC Only
ENSG00000095203	54566	EPB41L4B	FC<0.5, D20 Only	H9 Only	H9 Only	H9 Only	ENSG00000169607	150468	CKAP2L	FC<0.5, D20 Only	IPSC Only	IPSC Only	IPSC Only
ENSG00000119888	4072	EPCAM	FC<0.5, D20 Only	H9 Only	H9 Only	H9 Only	ENSG00000166165	1152	CKB	FC<0.5, D20 Only	IPSC Only	IPSC Only	IPSC Only
ENSG00000086289	54749	EPDR1	FC<0.5, D20 Only	Both	Both	Both	ENSG00000223572	548596	CKMT1A	FC<0.5, D20 Only	IPSC Only	IPSC Only	IPSC Only
ENSG00000142627	1969	EPHA2	FC<0.5, D20 Only	Both	Both	Both	ENSG00000237289	1159	CKMT1B	FC<0.5, D20 Only	IPSC Only	IPSC Only	IPSC Only
ENSG00000143819	2052	EPHX1	FC<0.5, D20 Only	Both	Both	Both	ENSG00000247572	100131067	CKMT2-AS1	FC<0.5, D20 Only	IPSC Only	IPSC Only	IPSC Only
ENSG00000063245	29924	EPN1	FC<0.5, D20 Only	Both	Both	Both	ENSG00000104859	11129	CLASRP	FC<0.5, D20 Only	Both	Both	Both
ENSG00000187266	2057	EPOR	FC<0.5, D20 Only	H9 Only	H9 Only	H9 Only	ENSG00000103249	1186	CLCN7	FC<0.5, D20 Only	IPSC Only	IPSC Only	IPSC Only
ENSG00000261150	83481	EPPK1	FC<0.5, D20 Only	Both	Both	Both	ENSG00000106404	24146	CLDN15	FC<0.5, D20 Only	IPSC Only	IPSC Only	IPSC Only
ENSG00000012061	2067	ERCC1	FC<0.5, D20 Only	Both	Both	Both	ENSG00000157322	348174	CLEC18A	FC<0.5, D20 Only	IPSC Only	IPSC Only	IPSC Only
ENSG00000107566	10613	ERLIN1	FC<0.5, D20 Only	Both	Both	Both	ENSG00000140839	497190	CLEC18B	FC<0.5, D20 Only	IPSC Only	IPSC Only	IPSC Only
ENSG00000139641	23344	ESYT1	FC<0.5, D20 Only	Both	Both	Both	ENSG00000157335	283971	CLEC18C	FC<0.5, D20 Only	IPSC Only	IPSC Only	IPSC Only
ENSG00000105755	23474	ETHE1	FC<0.5, D20 Only	H9 Only	H9 Only	H9 Only	ENSG00000166509	10143	CLEC3A	FC<0.5, D20 Only	IPSC Only	IPSC Only	IPSC Only
ENSG00000134954	2113	ETS1	FC<0.5, D20 Only	H9 Only	H9 Only	H9 Only	ENSG00000106665	7461	CLIP2	FC<0.5, D20 Only	IPSC Only	IPSC Only	IPSC Only
ENSG00000006468	2115	ETV1	FC<0.5, D20 Only	H9 Only	H9 Only	H9 Only	ENSG00000128973	54982	CLN6	FC<0.5, D20 Only	IPSC Only	IPSC Only	IPSC Only
ENSG00000139083	2120	ETV6	FC<0.5, D20 Only	H9 Only	H9 Only	H9 Only	ENSG00000182372	2055	CLN8	FC<0.5, D20 Only	Both	Both	Both
ENSG00000072840	2121	EVC	FC<0.5, D20 Only	Both	Both	Both	ENSG00000125656	8192	CLPP	FC<0.5, D20 Only	IPSC Only	IPSC Only	IPSC Only
ENSG00000173040	132884	EVC2	FC<0.5, D20 Only	Both	Both	Both	ENSG00000104853	1209	CLPTM1	FC<0.5, D20 Only	IPSC Only	IPSC Only	IPSC Only
ENSG00000171311	51013	EXOSC1	FC<0.5, D20 Only	H9 Only	H9 Only	H9 Only	ENSG00000092853	63967	CLSPN	FC<0.5, D20 Only	IPSC Only	IPSC Only	IPSC Only
ENSG00000126218	2159	F10	FC<0.5, D20 Only	H9 Only	H9 Only	H9 Only	ENSG00000132361	23277	CLUH	FC<0.5, D20 Only	IPSC Only	IPSC Only	IPSC Only
ENSG00000164251	2150	F2RL1	FC<0.5, D20 Only	H9 Only	H9 Only	H9 Only	ENSG00000125246	171425	CLYBL	FC<0.5, D20 Only	Both	Both	Both
ENSG00000117525	2152	F3	FC<0.5, D20 Only	H9 Only	H9 Only	H9 Only	ENSG00000164237	134147	CMBL	FC<0.5, D20 Only	Both	Both	Both
ENSG00000115042	51011	FAHD2A	FC<0.5, D20 Only	Both	Both	Both	ENSG00000140931	123920	CMTM3	FC<0.5, D20 Only	Both	Both	Both
ENSG00000144199	151313	FAHD2B	FC<0.5, D20 Only	H9 Only	H9 Only	H9 Only	ENSG00000153551	112616	CMTM7	FC<0.5, D20 Only	Both	Both	Both
ENSG00000231584	729234	FAHD2CP	FC<0.5, D20 Only	Both	Both	Both	ENSG00000170293	152189	CMTM8	FC<0.5, D20 Only	IPSC Only	IPSC Only	IPSC Only
ENSG00000184731	642273	FAM110C	FC<0.5, D20 Only	H9 Only	H9 Only	H9 Only	ENSG00000064666	1265	CNN2	FC<0.5, D20 Only	IPSC Only	IPSC Only	IPSC Only
ENSG00000166801	63901	FAM111A	FC<0.5, D20 Only	H9 Only	H9 Only	H9 Only	ENSG00000168763	26505	CNNM3	FC<0.5, D20 Only	IPSC Only	IPSC Only	IPSC Only
ENSG00000245571	101927204	FAM111A-DT	FC<0.5, D20 Only	H9 Only	H9 Only	H9 Only	ENSG00000158158	26504	CNNM4	FC<0.5, D20 Only	IPSC Only	IPSC Only	IPSC Only
ENSG00000156504	159090	FAM122B	FC<0.5, D20 Only	H9 Only	H9 Only	H9 Only	ENSG00000125107	23019	CNOT1	FC<0.5, D20 Only	IPSC Only	IPSC Only	IPSC Only
ENSG00000138640	10144	FAM13A	FC<0.5, D20 Only	H9 Only	H9 Only	H9 Only	ENSG00000088038	4849	CNOT3	FC<0.5, D20 Only	Both	Both	Both
ENSG00000051009	84067	FAM160A2	FC<0.5, D20 Only	Both	Both	Both	ENSG00000173786	1267	CNP	FC<0.5, D20 Only	IPSC Only	IPSC Only	IPSC Only
ENSG00000185442	400451	FAM174B	FC<0.5, D20 Only	H9 Only	H9 Only	H9 Only	ENSG00000137161	10695	CNPY3	FC<0.5, D20 Only	IPSC Only	IPSC Only	IPSC Only
ENSG00000144649	729085	FAM198A	FC<0.5, D20 Only	H9 Only	H9 Only	H9 Only	ENSG00000106714	79937	CNTNAP3	FC<0.5, D20 Only	Both	Both	Both
ENSG00000167695	79850	FAM57A	FC<0.5, D20 Only	Both	Both	Both	ENSG00000170037	116840	CNTROB	FC<0.5, D20 Only	Both	Both	Both
ENSG00000168143	222584	FAM83B	FC<0.5, D20 Only	H9 Only	H9 Only	H9 Only	ENSG00000181924	51287	COA4	FC<0.5, D20 Only	IPSC Only	IPSC Only	IPSC Only
ENSG00000173295	286042	FAM86B3P	FC<0.5, D20 Only	Both	Both	Both	ENSG00000068120	80347	COASY	FC<0.5, D20 Only	IPSC Only	IPSC Only	IPSC Only
ENSG00000171084	100125556	FAM86JP	FC<0.5, D20 Only	H9 Only	H9 Only	H9 Only	ENSG00000204291	1306	COL15A1	FC<0.5, D20 Only	IPSC Only	IPSC Only	IPSC Only
ENSG00000026103	355	FAS	FC<0.5, D20 Only	H9 Only	H9 Only	H9 Only	ENSG00000084636	1307	COL16A1	FC<0.5, D20 Only	Both	Both	Both
ENSG00000164896	10922	FASTK	FC<0.5, D20 Only	Both	Both	Both	ENSG00000182871	80781	COL18A1	FC<0.5, D20 Only	IPSC Only	IPSC Only	IPSC Only
ENSG00000170271	10826	FAXDC2	FC<0.5, D20 Only	H9 Only	H9 Only	H9 Only	ENSG00000108821	1277	COL1A1	FC<0.5, D20 Only	Both	Both	Both
ENSG00000162458	54751	FBLIM1	FC<0.5, D20 Only	H9 Only	H9 Only	H9 Only	ENSG00000164692	1278	COL1A2	FC<0.5, D20 Only	Both	Both	Both
ENSG00000077942	2192	FBLN1	FC<0.5, D20 Only	Both	Both	Both	ENSG00000050767	91522	COL23A1	FC<0.5, D20 Only	Both	Both	Both
ENSG00000163520	2199	FBLN2	FC<0.5, D20 Only	Both	Both	Both	ENSG00000160963	136227	COL26A1	FC<0.5, D20 Only	Both	Both	Both
ENSG00000138829	2201	FBN2	FC<0.5, D20 Only	Both	Both	Both	ENSG00000196739	85301	COL27A1	FC<0.5, D20 Only	IPSC Only	IPSC Only	IPSC Only
ENSG00000127452	54850	FBXL12	FC<0.5, D20 Only	Both	Both	Both	ENSG00000139219	1280	COL2A1	FC<0.5, D20 Only	IPSC Only	IPSC Only	IPSC Only
ENSG00000155034	80028	FBXL18	FC<0.5, D20 Only	Both	Both	Both	ENSG00000134871	1284	COL4A2	FC<0.5, D20 Only	Both	Both	Both
ENSG00000183580	23194	FBXL7	FC<0.5, D20 Only	Both	Both	Both	ENSG00000188153	1287	COL4A5	FC<0.5, D20 Only	Both	Both	Both
ENSG00000269190	115290	FBXO17	FC<0.5, D20 Only	Both	Both	Both	ENSG00000130635	1289	COL5A1	FC<0.5, D20 Only	IPSC Only	IPSC Only	IPSC Only
ENSG00000161243	126433	FBXO27	FC<0.5, D20 Only	H9 Only	H9 Only	H9 Only	ENSG00000204262	1290	COL5A2	FC<0.5, D20 Only	IPSC Only	IPSC Only	IPSC Only
ENSG00000156509	286151	FBXO43	FC<0.5, D20 Only	Both	Both	Both	ENSG00000080573	50509	COL5A3	FC<0.5, D20 Only	Both	Both	Both
ENSG00000107829	6468	FBXW4	FC<0.5, D20 Only	H9 Only	H9 Only	H9 Only	ENSG00000142173	1292	COL6A2	FC<0.5, D20 Only	Both	Both	Both
ENSG00000104870	2217	FCGRT	FC<0.5, D20 Only	Both	Both	Both	ENSG00000114270	1294	COL7A1	FC<0.5, D20 Only	IPSC Only	IPSC Only	IPSC Only
ENSG00000197948	89848	FCHSD1	FC<0.5, D20 Only	H9 Only	H9 Only	H9 Only	ENSG00000171812	1296	COL8A2	FC<0.5, D20 Only	Both	Both	Both
ENSG00000161513	2232	FDXR	FC<0.5, D20 Only	Both	Both	Both	ENSG00000112280	1297	COL9A1	FC<0.5, D20 Only	IPSC Only	IPSC Only	IPSC Only
ENSG00000088340	80307	FER1L4	FC<0.5, D20 Only	H9 Only	H9 Only	H9 Only	ENSG00000130309	79709	COLGALT1	FC<0.5, D20 Only	Both	Both	Both
ENSG00000073712	10979	FERMT2	FC<0.5, D20 Only	H9 Only	H9 Only	H9 Only	ENSG00000198756	23127	COLGALT2	FC<0.5, D20 Only	IPSC Only	IPSC Only	IPSC Only
ENSG00000230316	154860	FEZF1-AS1	FC<0.5, D20 Only	H9 Only	H9 Only	H9 Only	ENSG00000140365	54939	COMMD4	FC<0.5, D20 Only	IPSC Only	IPSC Only	IPSC Only
ENSG00000154783	152273	FGD5	FC<0.5, D20 Only	H9 Only	H9 Only	H9 Only	ENSG00000093010	1312	COMT	FC<0.5, D20 Only	IPSC Only	IPSC Only	IPSC Only
ENSG00000113578	2246	FGF1	FC<0.5, D20 Only	H9 Only	H9 Only	H9 Only	ENSG00000105669	11316	COPE	FC<0.5, D20 Only	IPSC Only	IPSC Only	IPSC Only
ENSG00000161958	2256	FGF11	FC<0.5, D20 Only	H9 Only	H9 Only	H9 Only	ENSG00000181789	22820	COPG1	FC<0.5, D20 Only	IPSC Only	IPSC Only	IPSC Only
ENSG00000066468	2263	FGFR2	FC<0.5, D20 Only	H9 Only	H9 Only	H9 Only	ENSG00000172301	55352	COPRS	FC<0.5, D20 Only	Both	Both	Both
ENSG00000127418	53834	FGFRL1	FC<0.5, D20 Only	Both	Both	Both	ENSG00000168090	10980	COPS6	FC<0.5, D20 Only	IPSC Only	IPSC Only	IPSC Only
ENSG00000172456	55277	FGGY	FC<0.5, D20 Only	H9 Only	H9 Only	H9 Only	ENSG00000123815	79934	COQ8B	FC<0.5, D20 Only	IPSC Only	IPSC Only	IPSC Only
ENSG00000115641	2274	FHL2	FC<0.5, D20 Only	Both	Both	Both	ENSG00000172725	57175	CORO1B	FC<0.5, D20 Only	IPSC Only	IPSC Only	IPSC Only
ENSG00000141756	60681	FKBP10	FC<0.5, D20 Only	Both	Both	Both	ENSG00000131143	1327	COX4I1	FC<0.5, D20 Only	IPSC Only	IPSC Only	IPSC Only
ENSG00000134285	51303	FKBP11	FC<0.5, D20 Only	Both	Both	Both	ENSG00000176340	1351	COX8A	FC<0.5, D20 Only	IPSC Only	IPSC Only	IPSC Only
ENSG00000106080	55033	FKBP14	FC<0.5, D20 Only	H9 Only	H9 Only	H9 Only	ENSG00000160111	27151	CPAMD8	FC<0.5, D20 Only	IPSC Only	IPSC Only	IPSC Only
ENSG00000154803	201163	FLCN	FC<0.5, D20 Only	Both	Both	Both	ENSG00000140848	221184	CPNE2	FC<0.5, D20 Only	Both	Both	Both
ENSG00000136068	2317	FLNB	FC<0.5, D20 Only	Both	Both	Both	ENSG00000178773	27132	CPNE7	FC<0.5, D20 Only	IPSC Only	IPSC Only	IPSC Only
ENSG00000128591	2318	FLNC	FC<0.5, D20 Only	Both	Both	Both	ENSG00000071894	29894	CPSF1	FC<0.5, D20 Only	IPSC Only	IPSC Only	IPSC Only
ENSG00000119686	55640	FLVCR2	FC<0.5, D20 Only	Both	Both	Both	ENSG00000160917	10898	CPSF4	FC<0.5, D20 Only	IPSC Only	IPSC Only	IPSC Only
ENSG00000059122	84256	FLYWCH1	FC<0.5, D20 Only	Both	Both	Both	ENSG00000110090	1374	CPT1A	FC<0.5, D20 Only	Both	Both	Both
ENSG00000161791	91010	FMNL3	FC<0.5, D20 Only	Both	Both	Both	ENSG00000169169	126129	CPT1C	FC<0.5, D20 Only	IPSC Only	IPSC Only	IPSC Only
ENSG00000076258	2329	FMO4	FC<0.5, D20 Only	H9 Only	H9 Only	H9 Only	ENSG00000088882	56265	CPXM1	FC<0.5, D20 Only	Both	Both	Both
ENSG00000075420	64778	FNDC3B	FC<0.5, D20 Only	Both	Both	Both	ENSG00000095321	1384	CRAT	FC<0.5, D20 Only	Both	Both	Both
ENSG00000053254	1112	FOXN3	FC<0.5, D20 Only	Both	Both	Both	ENSG00000157613	90993	CREB3L1	FC<0.5, D20 Only	IPSC Only	IPSC Only	IPSC Only
ENSG00000150907	2308	FOXO1	FC<0.5, D20 Only	Both	Both	Both	ENSG00000182809	1397	CRIP2	FC<0.5, D20 Only	IPSC Only	IPSC Only	IPSC Only
ENSG00000139926	122786	FRMD6	FC<0.5, D20 Only	H9 Only	H9 Only	H9 Only	ENSG00000103196	83716	CRISPLD2	FC<0.5, D20 Only	IPSC Only	IPSC Only	IPSC Only
ENSG00000126391	83786	FRMD8	FC<0.5, D20 Only	Both	Both	Both	ENSG00000058453	9696	CROCC	FC<0.5, D20 Only	Both	Both	Both
ENSG00000156869	391059	FRRS1	FC<0.5, D20 Only	H9 Only	H9 Only	H9 Only	ENSG00000105662	23373	CRTC1	FC<0.5, D20 Only	IPSC Only	IPSC Only	IPSC Only
ENSG00000163430	11167	FSTL1	FC<0.5, D20 Only	H9 Only	H9 Only	H9 Only	ENSG00000160741	200186	CRTC2	FC<0.5, D20 Only	Both	Both	Both
ENSG00000001036	2519	FUCA2	FC<0.5, D20 Only	H9 Only	H9 Only	H9 Only	ENSG00000196431	1413	CRYBA4	FC<0.5, D20 Only	IPSC Only	IPSC Only	IPSC Only
ENSG00000157353	197258	FUK	FC<0.5, D20 Only	Both	Both	Both	ENSG00000176092	55057	CRYBG2	FC<0.5, D20 Only	IPSC Only	IPSC Only	IPSC Only
ENSG00000140564	5045	FURIN	FC<0.5, D20 Only	H9 Only	H9 Only	H9 Only	ENSG00000139631	51380	CSAD	FC<0.5, D20 Only	IPSC Only	IPSC Only	IPSC Only
ENSG00000089280	2521	FUS	FC<0.5, D20 Only	H9 Only	H9 Only	H9 Only	ENSG00000172346	27254	CSDC2	FC<0.5, D20 Only	IPSC Only	IPSC Only	IPSC Only
ENSG00000172728	84750	FUT10	FC<0.5, D20 Only	Both	Both	Both	ENSG00000184371	1435	CSF1	FC<0.5, D20 Only	Both	Both	Both
ENSG00000176920	2524	FUT2	FC<0.5, D20 Only	Both	Both	Both	ENSG00000103653	1445	CSK	FC<0.5, D20 Only	Both	Both	Both
ENSG00000010361	80199	FUZ	FC<0.5, D20 Only	H9 Only	H9 Only	H9 Only	ENSG00000133275	1455	CSNK1G2	FC<0.5, D20 Only	IPSC Only	IPSC Only	IPSC Only
ENSG00000165060	2395	FXN	FC<0.5, D20 Only	Both	Both	Both	ENSG00000173546	1464	CSPG4	FC<0.5, D20 Only	Both	Both	Both
ENSG00000163820	79443	FYCO1	FC<0.5, D20 Only	Both	Both	Both	ENSG00000144655	64651	CSRNP1	FC<0.5, D20 Only	Both	Both	Both
ENSG00000160211	2539	G6PD	FC<0.5, D20 Only	Both	Both	Both	ENSG00000144579	58190	CTDSP1	FC<0.5, D20 Only	Both	Both	Both
ENSG00000102287	2564	GABRE	FC<0.5, D20 Only	H9 Only	H9 Only	H9 Only	ENSG00000175215	10106	CTDSP2	FC<0.5, D20 Only	Both	Both	Both
ENSG00000094755	2568	GABRP	FC<0.5, D20 Only	H9 Only	H9 Only	H9 Only	ENSG00000118523	1490	CTGF	FC<0.5, D20 Only	Both	Both	Both
ENSG00000178950	2580	GAK	FC<0.5, D20 Only	Both	Both	Both	ENSG00000183230	29119	CTNNA3	FC<0.5, D20 Only	IPSC Only	IPSC Only	IPSC Only
ENSG00000069482	51083	GAL	FC<0.5, D20 Only	H9 Only	H9 Only	H9 Only	ENSG00000064601	5476	CTSA	FC<0.5, D20 Only	Both	Both	Both
ENSG00000117308	2582	GALE	FC<0.5, D20 Only	H9 Only	H9 Only	H9 Only	ENSG00000117984	1509	CTSD	FC<0.5, D20 Only	IPSC Only	IPSC Only	IPSC Only
ENSG00000143891	130589	GALM	FC<0.5, D20 Only	Both	Both	Both	ENSG00000101160	1522	CTSZ	FC<0.5, D20 Only	Both	Both	Both
ENSG00000119514	79695	GALNT12	FC<0.5, D20 Only	H9 Only	H9 Only	H9 Only	ENSG00000085733	2017	CTTN	FC<0.5, D20 Only	Both	Both	Both
ENSG00000143641	2590	GALNT2	FC<0.5, D20 Only	Both	Both	Both	ENSG00000174177	348180	CTU2	FC<0.5, D20 Only	IPSC Only	IPSC Only	IPSC Only
ENSG00000115339	2591	GALNT3	FC<0.5, D20 Only	H9 Only	H9 Only	H9 Only	ENSG00000107874	79004	CUEDC2	FC<0.5, D20 Only	IPSC Only	IPSC Only	IPSC Only
ENSG00000213930	2592	GALT	FC<0.5, D20 Only	H9 Only	H9 Only	H9 Only	ENSG00000139842	8451	CUL4A	FC<0.5, D20 Only	Both	Both	Both
ENSG00000089597	23193	GANAB	FC<0.5, D20 Only	Both	Both	Both	ENSG00000044090	9820	CUL7	FC<0.5, D20 Only	Both	Both	Both
ENSG00000139354	283431	GAS2L3	FC<0.5, D20 Only	H9 Only	H9 Only	H9 Only	ENSG00000006210	6376	CX3CL1	FC<0.5, D20 Only	IPSC Only	IPSC Only	IPSC Only
ENSG00000183087	2621	GAS6	FC<0.5, D20 Only	Both	Both	Both	ENSG00000081041	2920	CXCL2	FC<0.5, D20 Only	IPSC Only	IPSC Only	IPSC Only
ENSG00000177628	2629	GBA	FC<0.5, D20 Only	H9 Only	H9 Only	H9 Only	ENSG00000163734	2921	CXCL3	FC<0.5, D20 Only	Both	Both	Both
ENSG00000137880	2644	GCHFR	FC<0.5, D20 Only	Both	Both	Both	ENSG00000163735	6374	CXCL5	FC<0.5, D20 Only	Both	Both	Both
ENSG00000187210	2650	GCNT1	FC<0.5, D20 Only	H9 Only	H9 Only	H9 Only	ENSG00000124875	6372	CXCL6	FC<0.5, D20 Only	Both	Both	Both
ENSG00000164949	2669	GEM	FC<0.5, D20 Only	Both	Both	Both	ENSG00000154832	30827	CXXC1	FC<0.5, D20 Only	IPSC Only	IPSC Only	IPSC Only
ENSG00000100083	26088	GGA1	FC<0.5, D20 Only	Both	Both	Both	ENSG00000100243	1727	CYB5R3	FC<0.5, D20 Only	IPSC Only	IPSC Only	IPSC Only
ENSG00000103365	23062	GGA2	FC<0.5, D20 Only	Both	Both	Both	ENSG00000215883	606495	CYB5RL	FC<0.5, D20 Only	Both	Both	Both
ENSG00000265107	2702	GJA5	FC<0.5, D20 Only	Both	Both	Both	ENSG00000051523	1535	CYBA	FC<0.5, D20 Only	IPSC Only	IPSC Only	IPSC Only
ENSG00000102393	2717	GLA	FC<0.5, D20 Only	H9 Only	H9 Only	H9 Only	ENSG00000179091	1537	CYC1	FC<0.5, D20 Only	IPSC Only	IPSC Only	IPSC Only
ENSG00000170266	2720	GLB1	FC<0.5, D20 Only	H9 Only	H9 Only	H9 Only	ENSG00000273749	23191	CYFIP1	FC<0.5, D20 Only	Both	Both	Both
ENSG00000122694	152007	GLIPR2	FC<0.5, D20 Only	H9 Only	H9 Only	H9 Only	ENSG00000187954	50626	CYHR1	FC<0.5, D20 Only	IPSC Only	IPSC Only	IPSC Only
ENSG00000198715	112770	GLMP	FC<0.5, D20 Only	Both	Both	Both	ENSG00000135929	1593	CYP27A1	FC<0.5, D20 Only	Both	Both	Both
ENSG00000120820	83468	GLT8D2	FC<0.5, D20 Only	Both	Both	Both	ENSG00000111012	1594	CYP27B1	FC<0.5, D20 Only	IPSC Only	IPSC Only	IPSC Only
ENSG00000196743	2760	GM2A	FC<0.5, D20 Only	H9 Only	H9 Only	H9 Only	ENSG00000197408	1555	CYP2B6	FC<0.5, D20 Only	IPSC Only	IPSC Only	IPSC Only
ENSG00000112699	2762	GMDS	FC<0.5, D20 Only	H9 Only	H9 Only	H9 Only	ENSG00000142871	3491	CYR61	FC<0.5, D20 Only	Both	Both	Both
ENSG00000173540	29925	GMPPB	FC<0.5, D20 Only	Both	Both	Both	ENSG00000180902	728294	D2HGDH	FC<0.5, D20 Only	IPSC Only	IPSC Only	IPSC Only
ENSG00000088256	2767	GNA11	FC<0.5, D20 Only	Both	Both	Both	ENSG00000146122	23500	DAAM2	FC<0.5, D20 Only	IPSC Only	IPSC Only	IPSC Only
ENSG00000146535	2768	GNA12	FC<0.5, D20 Only	Both	Both	Both	ENSG00000136848	153090	DAB2IP	FC<0.5, D20 Only	IPSC Only	IPSC Only	IPSC Only
ENSG00000114450	59345	GNB4	FC<0.5, D20 Only	H9 Only	H9 Only	H9 Only	ENSG00000173402	1605	DAG1	FC<0.5, D20 Only	IPSC Only	IPSC Only	IPSC Only
ENSG00000127920	2791	GNG11	FC<0.5, D20 Only	Both	Both	Both	ENSG00000035664	23604	DAPK2	FC<0.5, D20 Only	Both	Both	Both
ENSG00000113552	10007	GNPDA1	FC<0.5, D20 Only	Both	Both	Both	ENSG00000167657	1613	DAPK3	FC<0.5, D20 Only	IPSC Only	IPSC Only	IPSC Only
ENSG00000100522	64841	GNPNAT1	FC<0.5, D20 Only	H9 Only	H9 Only	H9 Only	ENSG00000117593	55157	DARS2	FC<0.5, D20 Only	Both	Both	Both
ENSG00000238105	55592	GOLGA2P5	FC<0.5, D20 Only	Both	Both	Both	ENSG00000204209	1616	DAXX	FC<0.5, D20 Only	IPSC Only	IPSC Only	IPSC Only
ENSG00000225151	388152	GOLGA2P7	FC<0.5, D20 Only	Both	Both	Both	ENSG00000071626	26528	DAZAP1	FC<0.5, D20 Only	IPSC Only	IPSC Only	IPSC Only
ENSG00000063660	2817	GPC1	FC<0.5, D20 Only	Both	Both	Both	ENSG00000006634	10926	DBF4	FC<0.5, D20 Only	IPSC Only	IPSC Only	IPSC Only
ENSG00000125734	56927	GPR108	FC<0.5, D20 Only	H9 Only	H9 Only	H9 Only	ENSG00000161692	80174	DBF4B	FC<0.5, D20 Only	IPSC Only	IPSC Only	IPSC Only
ENSG00000180758	80045	GPR157	FC<0.5, D20 Only	Both	Both	Both	ENSG00000105516	1628	DBP	FC<0.5, D20 Only	IPSC Only	IPSC Only	IPSC Only
ENSG00000170775	2861	GPR37	FC<0.5, D20 Only	Both	Both	Both	ENSG00000132017	90379	DCAF15	FC<0.5, D20 Only	IPSC Only	IPSC Only	IPSC Only
ENSG00000170412	55890	GPRC5C	FC<0.5, D20 Only	Both	Both	Both	ENSG00000172992	79877	DCAKD	FC<0.5, D20 Only	IPSC Only	IPSC Only	IPSC Only
ENSG00000211445	2878	GPX3	FC<0.5, D20 Only	H9 Only	H9 Only	H9 Only	ENSG00000166341	8642	DCHS1	FC<0.5, D20 Only	IPSC Only	IPSC Only	IPSC Only
ENSG00000164294	493869	GPX8	FC<0.5, D20 Only	H9 Only	H9 Only	H9 Only	ENSG00000110063	28960	DCPS	FC<0.5, D20 Only	IPSC Only	IPSC Only	IPSC Only
ENSG00000023171	57476	GRAMD1B	FC<0.5, D20 Only	H9 Only	H9 Only	H9 Only	ENSG00000129187	1635	DCTD	FC<0.5, D20 Only	Both	Both	Both
ENSG00000155324	65983	GRAMD2B	FC<0.5, D20 Only	H9 Only	H9 Only	H9 Only	ENSG00000169738	51181	DCXR	FC<0.5, D20 Only	IPSC Only	IPSC Only	IPSC Only
ENSG00000073605	55876	GSDMB	FC<0.5, D20 Only	H9 Only	H9 Only	H9 Only	ENSG00000130311	79016	DDA1	FC<0.5, D20 Only	IPSC Only	IPSC Only	IPSC Only
ENSG00000105723	2931	GSK3A	FC<0.5, D20 Only	Both	Both	Both	ENSG00000167986	1642	DDB1	FC<0.5, D20 Only	Both	Both	Both
ENSG00000148180	2934	GSN	FC<0.5, D20 Only	Both	Both	Both	ENSG00000165490	220042	DDIAS	FC<0.5, D20 Only	IPSC Only	IPSC Only	IPSC Only
ENSG00000104687	2936	GSR	FC<0.5, D20 Only	Both	Both	Both	ENSG00000244038	1650	DDOST	FC<0.5, D20 Only	IPSC Only	IPSC Only	IPSC Only
ENSG00000100983	2937	GSS	FC<0.5, D20 Only	Both	Both	Both	ENSG00000204580	780	DDR1	FC<0.5, D20 Only	IPSC Only	IPSC Only	IPSC Only
ENSG00000134184	2944	GSTM1	FC<0.5, D20 Only	H9 Only	H9 Only	H9 Only	ENSG00000099974	100037417	DDTL	FC<0.5, D20 Only	IPSC Only	IPSC Only	IPSC Only
ENSG00000168765	2948	GSTM4	FC<0.5, D20 Only	Both	Both	Both	ENSG00000013573	1663	DDX11	FC<0.5, D20 Only	IPSC Only	IPSC Only	IPSC Only
ENSG00000148834	9446	GSTO1	FC<0.5, D20 Only	H9 Only	H9 Only	H9 Only	ENSG00000168872	55308	DDX19A	FC<0.5, D20 Only	Both	Both	Both
ENSG00000172432	54676	GTPBP2	FC<0.5, D20 Only	H9 Only	H9 Only	H9 Only	ENSG00000165732	9188	DDX21	FC<0.5, D20 Only	IPSC Only	IPSC Only	IPSC Only
ENSG00000138867	83606	GUCD1	FC<0.5, D20 Only	Both	Both	Both	ENSG00000174243	9416	DDX23	FC<0.5, D20 Only	IPSC Only	IPSC Only	IPSC Only
ENSG00000144366	51454	GULP1	FC<0.5, D20 Only	H9 Only	H9 Only	H9 Only	ENSG00000124228	55661	DDX27	FC<0.5, D20 Only	IPSC Only	IPSC Only	IPSC Only
ENSG00000169919	2990	GUSB	FC<0.5, D20 Only	H9 Only	H9 Only	H9 Only	ENSG00000123136	10212	DDX39A	FC<0.5, D20 Only	IPSC Only	IPSC Only	IPSC Only
ENSG00000163754	2992	GYG1	FC<0.5, D20 Only	H9 Only	H9 Only	H9 Only	ENSG00000183258	51428	DDX41	FC<0.5, D20 Only	IPSC Only	IPSC Only	IPSC Only
ENSG00000049239	9563	H6PD	FC<0.5, D20 Only	Both	Both	Both	ENSG00000185163	317781	DDX51	FC<0.5, D20 Only	IPSC Only	IPSC Only	IPSC Only
ENSG00000188921	401494	HACD4	FC<0.5, D20 Only	H9 Only	H9 Only	H9 Only	ENSG00000123064	79039	DDX54	FC<0.5, D20 Only	IPSC Only	IPSC Only	IPSC Only
ENSG00000138796	3033	HADH	FC<0.5, D20 Only	Both	Both	Both	ENSG00000177030	10522	DEAF1	FC<0.5, D20 Only	IPSC Only	IPSC Only	IPSC Only
ENSG00000138029	3032	HADHB	FC<0.5, D20 Only	H9 Only	H9 Only	H9 Only	ENSG00000119522	57706	DENND1A	FC<0.5, D20 Only	Both	Both	Both
ENSG00000128708	8520	HAT1	FC<0.5, D20 Only	H9 Only	H9 Only	H9 Only	ENSG00000162777	79961	DENND2D	FC<0.5, D20 Only	IPSC Only	IPSC Only	IPSC Only
ENSG00000092036	54930	HAUS4	FC<0.5, D20 Only	Both	Both	Both	ENSG00000035499	55789	DEPDC1B	FC<0.5, D20 Only	IPSC Only	IPSC Only	IPSC Only
ENSG00000249115	23354	HAUS5	FC<0.5, D20 Only	Both	Both	Both	ENSG00000023697	51071	DERA	FC<0.5, D20 Only	IPSC Only	IPSC Only	IPSC Only
ENSG00000143575	10456	HAX1	FC<0.5, D20 Only	H9 Only	H9 Only	H9 Only	ENSG00000099958	91319	DERL3	FC<0.5, D20 Only	IPSC Only	IPSC Only	IPSC Only
ENSG00000206337	10866	HCP5	FC<0.5, D20 Only	H9 Only	H9 Only	H9 Only	ENSG00000175084	1674	DES	FC<0.5, D20 Only	IPSC Only	IPSC Only	IPSC Only
ENSG00000048052	9734	HDAC9	FC<0.5, D20 Only	H9 Only	H9 Only	H9 Only	ENSG00000185000	8694	DGAT1	FC<0.5, D20 Only	IPSC Only	IPSC Only	IPSC Only
ENSG00000184508	374659	HDDC3	FC<0.5, D20 Only	H9 Only	H9 Only	H9 Only	ENSG00000062282	84649	DGAT2	FC<0.5, D20 Only	Both	Both	Both
ENSG00000119431	81932	HDHD3	FC<0.5, D20 Only	H9 Only	H9 Only	H9 Only	ENSG00000128185	85359	DGCR6L	FC<0.5, D20 Only	IPSC Only	IPSC Only	IPSC Only
ENSG00000115677	3069	HDLBP	FC<0.5, D20 Only	Both	Both	Both	ENSG00000145214	1609	DGKQ	FC<0.5, D20 Only	IPSC Only	IPSC Only	IPSC Only
ENSG00000129493	25938	HEATR5A	FC<0.5, D20 Only	H9 Only	H9 Only	H9 Only	ENSG00000149091	8525	DGKZ	FC<0.5, D20 Only	IPSC Only	IPSC Only	IPSC Only
ENSG00000013583	50865	HEBP1	FC<0.5, D20 Only	H9 Only	H9 Only	H9 Only	ENSG00000133943	80017	DGLUCY	FC<0.5, D20 Only	Both	Both	Both
ENSG00000127311	92797	HELB	FC<0.5, D20 Only	H9 Only	H9 Only	H9 Only	ENSG00000172893	1717	DHCR7	FC<0.5, D20 Only	IPSC Only	IPSC Only	IPSC Only
ENSG00000089472	9843	HEPH	FC<0.5, D20 Only	H9 Only	H9 Only	H9 Only	ENSG00000117682	79947	DHDDS	FC<0.5, D20 Only	Both	Both	Both
ENSG00000138642	55008	HERC6	FC<0.5, D20 Only	H9 Only	H9 Only	H9 Only	ENSG00000228716	1719	DHFR	FC<0.5, D20 Only	IPSC Only	IPSC Only	IPSC Only
ENSG00000213614	3073	HEXA	FC<0.5, D20 Only	H9 Only	H9 Only	H9 Only	ENSG00000102967	1723	DHODH	FC<0.5, D20 Only	IPSC Only	IPSC Only	IPSC Only
ENSG00000049860	3074	HEXB	FC<0.5, D20 Only	H9 Only	H9 Only	H9 Only	ENSG00000278535	79154	DHRS11	FC<0.5, D20 Only	IPSC Only	IPSC Only	IPSC Only
ENSG00000135547	23493	HEY2	FC<0.5, D20 Only	Both	Both	Both	ENSG00000187630	317749	DHRS4L2	FC<0.5, D20 Only	IPSC Only	IPSC Only	IPSC Only
ENSG00000010704	3077	HFE	FC<0.5, D20 Only	H9 Only	H9 Only	H9 Only	ENSG00000181192	55526	DHTKD1	FC<0.5, D20 Only	IPSC Only	IPSC Only	IPSC Only
ENSG00000185359	9146	HGS	FC<0.5, D20 Only	Both	Both	Both	ENSG00000204560	8449	DHX16	FC<0.5, D20 Only	Both	Both	Both
ENSG00000197568	11147	HHLA3	FC<0.5, D20 Only	H9 Only	H9 Only	H9 Only	ENSG00000132153	22907	DHX30	FC<0.5, D20 Only	IPSC Only	IPSC Only	IPSC Only
ENSG00000106049	11112	HIBADH	FC<0.5, D20 Only	H9 Only	H9 Only	H9 Only	ENSG00000005100	56919	DHX33	FC<0.5, D20 Only	IPSC Only	IPSC Only	IPSC Only
ENSG00000124440	64344	HIF3A	FC<0.5, D20 Only	H9 Only	H9 Only	H9 Only	ENSG00000134815	9704	DHX34	FC<0.5, D20 Only	IPSC Only	IPSC Only	IPSC Only
ENSG00000206503	3105	HLA-A	FC<0.5, D20 Only	Both	Both	Both	ENSG00000150990	57647	DHX37	FC<0.5, D20 Only	IPSC Only	IPSC Only	IPSC Only
ENSG00000234745	3106	HLA-B	FC<0.5, D20 Only	H9 Only	H9 Only	H9 Only	ENSG00000140829	9785	DHX38	FC<0.5, D20 Only	IPSC Only	IPSC Only	IPSC Only
ENSG00000204525	3107	HLA-C	FC<0.5, D20 Only	H9 Only	H9 Only	H9 Only	ENSG00000108771	79132	DHX58	FC<0.5, D20 Only	IPSC Only	IPSC Only	IPSC Only
ENSG00000242574	3109	HLA-DMB	FC<0.5, D20 Only	H9 Only	H9 Only	H9 Only	ENSG00000067596	1659	DHX8	FC<0.5, D20 Only	IPSC Only	IPSC Only	IPSC Only
ENSG00000196126	3123	HLA-DRB1	FC<0.5, D20 Only	H9 Only	H9 Only	H9 Only	ENSG00000131504	1729	DIAPH1	FC<0.5, D20 Only	Both	Both	Both
ENSG00000204592	3133	HLA-E	FC<0.5, D20 Only	H9 Only	H9 Only	H9 Only	ENSG00000147202	1730	DIAPH2	FC<0.5, D20 Only	Both	Both	Both
ENSG00000101294	81502	HM13	FC<0.5, D20 Only	H9 Only	H9 Only	H9 Only	ENSG00000086189	27292	DIMT1	FC<0.5, D20 Only	Both	Both	Both
ENSG00000143341	83872	HMCN1	FC<0.5, D20 Only	H9 Only	H9 Only	H9 Only	ENSG00000130826	1736	DKC1	FC<0.5, D20 Only	IPSC Only	IPSC Only	IPSC Only
ENSG00000149948	8091	HMGA2	FC<0.5, D20 Only	Both	Both	Both	ENSG00000107984	22943	DKK1	FC<0.5, D20 Only	IPSC Only	IPSC Only	IPSC Only
ENSG00000117305	3155	HMGCL	FC<0.5, D20 Only	H9 Only	H9 Only	H9 Only	ENSG00000155011	27123	DKK2	FC<0.5, D20 Only	IPSC Only	IPSC Only	IPSC Only
ENSG00000118418	9324	HMGN3	FC<0.5, D20 Only	H9 Only	H9 Only	H9 Only	ENSG00000176124	10301	DLEU1	FC<0.5, D20 Only	Both	Both	Both
ENSG00000113716	22993	HMGXB3	FC<0.5, D20 Only	Both	Both	Both	ENSG00000170579	9229	DLGAP1	FC<0.5, D20 Only	IPSC Only	IPSC Only	IPSC Only
ENSG00000100281	10042	HMGXB4	FC<0.5, D20 Only	Both	Both	Both	ENSG00000232907	101926987	DLGAP4-AS1	FC<0.5, D20 Only	IPSC Only	IPSC Only	IPSC Only
ENSG00000100292	3162	HMOX1	FC<0.5, D20 Only	Both	Both	Both	ENSG00000064195	1747	DLX3	FC<0.5, D20 Only	IPSC Only	IPSC Only	IPSC Only
ENSG00000051128	9454	HOMER3	FC<0.5, D20 Only	Both	Both	Both	ENSG00000104936	1760	DMPK	FC<0.5, D20 Only	IPSC Only	IPSC Only	IPSC Only
ENSG00000105707	3249	HPN	FC<0.5, D20 Only	H9 Only	H9 Only	H9 Only	ENSG00000185800	1762	DMWD	FC<0.5, D20 Only	IPSC Only	IPSC Only	IPSC Only
ENSG00000165704	3251	HPRT1	FC<0.5, D20 Only	H9 Only	H9 Only	H9 Only	ENSG00000164818	54919	DNAAF5	FC<0.5, D20 Only	IPSC Only	IPSC Only	IPSC Only
ENSG00000163755	84343	HPS3	FC<0.5, D20 Only	H9 Only	H9 Only	H9 Only	ENSG00000103423	9093	DNAJA3	FC<0.5, D20 Only	Both	Both	Both
ENSG00000130528	3270	HRC	FC<0.5, D20 Only	H9 Only	H9 Only	H9 Only	ENSG00000007923	55735	DNAJC11	FC<0.5, D20 Only	IPSC Only	IPSC Only	IPSC Only
ENSG00000118960	64342	HS1BP3	FC<0.5, D20 Only	Both	Both	Both	ENSG00000079805	1785	DNM2	FC<0.5, D20 Only	IPSC Only	IPSC Only	IPSC Only
ENSG00000100209	150274	HSCB	FC<0.5, D20 Only	H9 Only	H9 Only	H9 Only	ENSG00000130816	1786	DNMT1	FC<0.5, D20 Only	IPSC Only	IPSC Only	IPSC Only
ENSG00000087076	51171	HSD17B14	FC<0.5, D20 Only	H9 Only	H9 Only	H9 Only	ENSG00000123992	23549	DNPEP	FC<0.5, D20 Only	Both	Both	Both
ENSG00000204228	7923	HSD17B8	FC<0.5, D20 Only	H9 Only	H9 Only	H9 Only	ENSG00000112667	10591	DNPH1	FC<0.5, D20 Only	Both	Both	Both
ENSG00000152137	26353	HSPB8	FC<0.5, D20 Only	Both	Both	Both	ENSG00000101457	116092	DNTTIP1	FC<0.5, D20 Only	IPSC Only	IPSC Only	IPSC Only
ENSG00000142798	3339	HSPG2	FC<0.5, D20 Only	Both	Both	Both	ENSG00000149927	8448	DOC2A	FC<0.5, D20 Only	IPSC Only	IPSC Only	IPSC Only
ENSG00000166736	3359	HTR3A	FC<0.5, D20 Only	H9 Only	H9 Only	H9 Only	ENSG00000150760	1793	DOCK1	FC<0.5, D20 Only	Both	Both	Both
ENSG00000166033	5654	HTRA1	FC<0.5, D20 Only	H9 Only	H9 Only	H9 Only	ENSG00000130158	57572	DOCK6	FC<0.5, D20 Only	IPSC Only	IPSC Only	IPSC Only
ENSG00000197386	3064	HTT	FC<0.5, D20 Only	H9 Only	H9 Only	H9 Only	ENSG00000159147	29980	DONSON	FC<0.5, D20 Only	Both	Both	Both
ENSG00000178922	81888	HYI	FC<0.5, D20 Only	Both	Both	Both	ENSG00000104885	84444	DOT1L	FC<0.5, D20 Only	IPSC Only	IPSC Only	IPSC Only
ENSG00000090339	3383	ICAM1	FC<0.5, D20 Only	H9 Only	H9 Only	H9 Only	ENSG00000172269	1798	DPAGT1	FC<0.5, D20 Only	Both	Both	Both
ENSG00000125968	3397	ID1	FC<0.5, D20 Only	Both	Both	Both	ENSG00000015413	1800	DPEP1	FC<0.5, D20 Only	IPSC Only	IPSC Only	IPSC Only
ENSG00000117318	3399	ID3	FC<0.5, D20 Only	Both	Both	Both	ENSG00000133884	5977	DPF2	FC<0.5, D20 Only	IPSC Only	IPSC Only	IPSC Only
ENSG00000137331	8870	IER3	FC<0.5, D20 Only	H9 Only	H9 Only	H9 Only	ENSG00000108963	1801	DPH1	FC<0.5, D20 Only	IPSC Only	IPSC Only	IPSC Only
ENSG00000165948	122509	IFI27L1	FC<0.5, D20 Only	Both	Both	Both	ENSG00000179085	54344	DPM3	FC<0.5, D20 Only	IPSC Only	IPSC Only	IPSC Only
ENSG00000068079	3430	IFI35	FC<0.5, D20 Only	H9 Only	H9 Only	H9 Only	ENSG00000254986	10072	DPP3	FC<0.5, D20 Only	IPSC Only	IPSC Only	IPSC Only
ENSG00000185885	8519	IFITM1	FC<0.5, D20 Only	H9 Only	H9 Only	H9 Only	ENSG00000176978	29952	DPP7	FC<0.5, D20 Only	IPSC Only	IPSC Only	IPSC Only
ENSG00000185201	10581	IFITM2	FC<0.5, D20 Only	H9 Only	H9 Only	H9 Only	ENSG00000142002	91039	DPP9	FC<0.5, D20 Only	Both	Both	Both
ENSG00000142089	10410	IFITM3	FC<0.5, D20 Only	Both	Both	Both	ENSG00000136048	55332	DRAM1	FC<0.5, D20 Only	IPSC Only	IPSC Only	IPSC Only
ENSG00000163913	55764	IFT122	FC<0.5, D20 Only	H9 Only	H9 Only	H9 Only	ENSG00000175550	10589	DRAP1	FC<0.5, D20 Only	IPSC Only	IPSC Only	IPSC Only
ENSG00000103742	57722	IGDCC4	FC<0.5, D20 Only	Both	Both	Both	ENSG00000108591	1819	DRG2	FC<0.5, D20 Only	IPSC Only	IPSC Only	IPSC Only
ENSG00000197081	3482	IGF2R	FC<0.5, D20 Only	H9 Only	H9 Only	H9 Only	ENSG00000134762	1825	DSC3	FC<0.5, D20 Only	IPSC Only	IPSC Only	IPSC Only
ENSG00000141753	3487	IGFBP4	FC<0.5, D20 Only	H9 Only	H9 Only	H9 Only	ENSG00000111817	29940	DSE	FC<0.5, D20 Only	Both	Both	Both
ENSG00000132740	3508	IGHMBP2	FC<0.5, D20 Only	H9 Only	H9 Only	H9 Only	ENSG00000171451	92126	DSEL	FC<0.5, D20 Only	IPSC Only	IPSC Only	IPSC Only
ENSG00000104365	3551	IKBKB	FC<0.5, D20 Only	Both	Both	Both	ENSG00000134757	1830	DSG3	FC<0.5, D20 Only	IPSC Only	IPSC Only	IPSC Only
ENSG00000177663	23765	IL17RA	FC<0.5, D20 Only	H9 Only	H9 Only	H9 Only	ENSG00000149636	79980	DSN1	FC<0.5, D20 Only	IPSC Only	IPSC Only	IPSC Only
ENSG00000056736	55540	IL17RB	FC<0.5, D20 Only	Both	Both	Both	ENSG00000143476	51514	DTL	FC<0.5, D20 Only	IPSC Only	IPSC Only	IPSC Only
ENSG00000163702	84818	IL17RC	FC<0.5, D20 Only	Both	Both	Both	ENSG00000168393	1841	DTYMK	FC<0.5, D20 Only	IPSC Only	IPSC Only	IPSC Only
ENSG00000077238	3566	IL4R	FC<0.5, D20 Only	Both	Both	Both	ENSG00000137857	53905	DUOX1	FC<0.5, D20 Only	IPSC Only	IPSC Only	IPSC Only
ENSG00000166333	3611	ILK	FC<0.5, D20 Only	H9 Only	H9 Only	H9 Only	ENSG00000169718	64118	DUS1L	FC<0.5, D20 Only	IPSC Only	IPSC Only	IPSC Only
ENSG00000105135	10994	ILVBL	FC<0.5, D20 Only	H9 Only	H9 Only	H9 Only	ENSG00000167264	54920	DUS2	FC<0.5, D20 Only	IPSC Only	IPSC Only	IPSC Only
ENSG00000168395	84289	ING5	FC<0.5, D20 Only	Both	Both	Both	ENSG00000141994	56931	DUS3L	FC<0.5, D20 Only	IPSC Only	IPSC Only	IPSC Only
ENSG00000204084	3633	INPP5B	FC<0.5, D20 Only	H9 Only	H9 Only	H9 Only	ENSG00000276023	11072	DUSP14	FC<0.5, D20 Only	Both	Both	Both
ENSG00000168918	3635	INPP5D	FC<0.5, D20 Only	H9 Only	H9 Only	H9 Only	ENSG00000198842	92235	DUSP27	FC<0.5, D20 Only	IPSC Only	IPSC Only	IPSC Only
ENSG00000143624	65123	INTS3	FC<0.5, D20 Only	H9 Only	H9 Only	H9 Only	ENSG00000138166	1847	DUSP5	FC<0.5, D20 Only	Both	Both	Both
ENSG00000086200	51194	IPO11	FC<0.5, D20 Only	H9 Only	H9 Only	H9 Only	ENSG00000107404	1855	DVL1	FC<0.5, D20 Only	IPSC Only	IPSC Only	IPSC Only
ENSG00000160051	55721	IQCC	FC<0.5, D20 Only	H9 Only	H9 Only	H9 Only	ENSG00000004975	1856	DVL2	FC<0.5, D20 Only	Both	Both	Both
ENSG00000140575	8826	IQGAP1	FC<0.5, D20 Only	H9 Only	H9 Only	H9 Only	ENSG00000135636	8291	DYSF	FC<0.5, D20 Only	IPSC Only	IPSC Only	IPSC Only
ENSG00000145703	10788	IQGAP2	FC<0.5, D20 Only	Both	Both	Both	ENSG00000158163	199221	DZIP1L	FC<0.5, D20 Only	Both	Both	Both
ENSG00000124313	23096	IQSEC2	FC<0.5, D20 Only	H9 Only	H9 Only	H9 Only	ENSG00000101412	1869	E2F1	FC<0.5, D20 Only	IPSC Only	IPSC Only	IPSC Only
ENSG00000184216	3654	IRAK1	FC<0.5, D20 Only	H9 Only	H9 Only	H9 Only	ENSG00000007968	1870	E2F2	FC<0.5, D20 Only	IPSC Only	IPSC Only	IPSC Only
ENSG00000125347	3659	IRF1	FC<0.5, D20 Only	H9 Only	H9 Only	H9 Only	ENSG00000112242	1871	E2F3	FC<0.5, D20 Only	IPSC Only	IPSC Only	IPSC Only
ENSG00000137265	3662	IRF4	FC<0.5, D20 Only	H9 Only	H9 Only	H9 Only	ENSG00000205250	1874	E2F4	FC<0.5, D20 Only	IPSC Only	IPSC Only	IPSC Only
ENSG00000117595	3664	IRF6	FC<0.5, D20 Only	H9 Only	H9 Only	H9 Only	ENSG00000165891	144455	E2F7	FC<0.5, D20 Only	Both	Both	Both
ENSG00000133124	8471	IRS4	FC<0.5, D20 Only	H9 Only	H9 Only	H9 Only	ENSG00000129173	79733	E2F8	FC<0.5, D20 Only	IPSC Only	IPSC Only	IPSC Only
ENSG00000101230	140862	ISM1	FC<0.5, D20 Only	H9 Only	H9 Only	H9 Only	ENSG00000167967	1877	E4F1	FC<0.5, D20 Only	IPSC Only	IPSC Only	IPSC Only
ENSG00000213949	3672	ITGA1	FC<0.5, D20 Only	Both	Both	Both	ENSG00000103356	124454	EARS2	FC<0.5, D20 Only	IPSC Only	IPSC Only	IPSC Only
ENSG00000164171	3673	ITGA2	FC<0.5, D20 Only	Both	Both	Both	ENSG00000117298	1889	ECE1	FC<0.5, D20 Only	Both	Both	Both
ENSG00000161638	3678	ITGA5	FC<0.5, D20 Only	H9 Only	H9 Only	H9 Only	ENSG00000145194	9718	ECE2	FC<0.5, D20 Only	IPSC Only	IPSC Only	IPSC Only
ENSG00000082781	3693	ITGB5	FC<0.5, D20 Only	H9 Only	H9 Only	H9 Only	ENSG00000104823	1891	ECH1	FC<0.5, D20 Only	IPSC Only	IPSC Only	IPSC Only
ENSG00000123243	80760	ITIH5	FC<0.5, D20 Only	Both	Both	Both	ENSG00000167969	1632	ECI1	FC<0.5, D20 Only	IPSC Only	IPSC Only	IPSC Only
ENSG00000078596	9452	ITM2A	FC<0.5, D20 Only	H9 Only	H9 Only	H9 Only	ENSG00000143369	1893	ECM1	FC<0.5, D20 Only	IPSC Only	IPSC Only	IPSC Only
ENSG00000135916	81618	ITM2C	FC<0.5, D20 Only	H9 Only	H9 Only	H9 Only	ENSG00000130159	51295	ECSIT	FC<0.5, D20 Only	IPSC Only	IPSC Only	IPSC Only
ENSG00000143772	3707	ITPKB	FC<0.5, D20 Only	Both	Both	Both	ENSG00000131080	60401	EDA2R	FC<0.5, D20 Only	IPSC Only	IPSC Only	IPSC Only
ENSG00000123104	3709	ITPR2	FC<0.5, D20 Only	H9 Only	H9 Only	H9 Only	ENSG00000088298	55741	EDEM2	FC<0.5, D20 Only	IPSC Only	IPSC Only	IPSC Only
ENSG00000198399	50618	ITSN2	FC<0.5, D20 Only	H9 Only	H9 Only	H9 Only	ENSG00000107223	8721	EDF1	FC<0.5, D20 Only	IPSC Only	IPSC Only	IPSC Only
ENSG00000102221	9767	JADE3	FC<0.5, D20 Only	Both	Both	Both	ENSG00000078401	1906	EDN1	FC<0.5, D20 Only	Both	Both	Both
ENSG00000105639	3718	JAK3	FC<0.5, D20 Only	H9 Only	H9 Only	H9 Only	ENSG00000104529	1936	EEF1D	FC<0.5, D20 Only	IPSC Only	IPSC Only	IPSC Only
ENSG00000165757	57608	JCAD	FC<0.5, D20 Only	Both	Both	Both	ENSG00000167658	1938	EEF2	FC<0.5, D20 Only	IPSC Only	IPSC Only	IPSC Only
ENSG00000140044	122953	JDP2	FC<0.5, D20 Only	Both	Both	Both	ENSG00000103319	29904	EEF2K	FC<0.5, D20 Only	Both	Both	Both
ENSG00000171988	221037	JMJD1C	FC<0.5, D20 Only	H9 Only	H9 Only	H9 Only	ENSG00000122547	80820	EEPD1	FC<0.5, D20 Only	Both	Both	Both
ENSG00000081692	65094	JMJD4	FC<0.5, D20 Only	H9 Only	H9 Only	H9 Only	ENSG00000114654	79825	EFCC1	FC<0.5, D20 Only	IPSC Only	IPSC Only	IPSC Only
ENSG00000107104	23189	KANK1	FC<0.5, D20 Only	Both	Both	Both	ENSG00000172638	30008	EFEMP2	FC<0.5, D20 Only	IPSC Only	IPSC Only	IPSC Only
ENSG00000197256	25959	KANK2	FC<0.5, D20 Only	H9 Only	H9 Only	H9 Only	ENSG00000142634	79180	EFHD2	FC<0.5, D20 Only	IPSC Only	IPSC Only	IPSC Only
ENSG00000108773	2648	KAT2A	FC<0.5, D20 Only	Both	Both	Both	ENSG00000243364	1945	EFNA4	FC<0.5, D20 Only	IPSC Only	IPSC Only	IPSC Only
ENSG00000103510	84148	KAT8	FC<0.5, D20 Only	Both	Both	Both	ENSG00000090776	1947	EFNB1	FC<0.5, D20 Only	IPSC Only	IPSC Only	IPSC Only
ENSG00000167216	83473	KATNAL2	FC<0.5, D20 Only	H9 Only	H9 Only	H9 Only	ENSG00000100842	10278	EFS	FC<0.5, D20 Only	Both	Both	Both
ENSG00000116396	3749	KCNC4	FC<0.5, D20 Only	Both	Both	Both	ENSG00000108883	9343	EFTUD2	FC<0.5, D20 Only	IPSC Only	IPSC Only	IPSC Only
ENSG00000176076	23630	KCNE5	FC<0.5, D20 Only	H9 Only	H9 Only	H9 Only	ENSG00000172889	51162	EGFL7	FC<0.5, D20 Only	IPSC Only	IPSC Only	IPSC Only
ENSG00000177807	3766	KCNJ10	FC<0.5, D20 Only	H9 Only	H9 Only	H9 Only	ENSG00000269858	112398	EGLN2	FC<0.5, D20 Only	IPSC Only	IPSC Only	IPSC Only
ENSG00000135750	3775	KCNK1	FC<0.5, D20 Only	H9 Only	H9 Only	H9 Only	ENSG00000120738	1958	EGR1	FC<0.5, D20 Only	Both	Both	Both
ENSG00000213859	147040	KCTD11	FC<0.5, D20 Only	Both	Both	Both	ENSG00000122877	1959	EGR2	FC<0.5, D20 Only	IPSC Only	IPSC Only	IPSC Only
ENSG00000105438	10945	KDELR1	FC<0.5, D20 Only	Both	Both	Both	ENSG00000173442	254102	EHBP1L1	FC<0.5, D20 Only	IPSC Only	IPSC Only	IPSC Only
ENSG00000100196	11015	KDELR3	FC<0.5, D20 Only	H9 Only	H9 Only	H9 Only	ENSG00000024422	30846	EHD2	FC<0.5, D20 Only	IPSC Only	IPSC Only	IPSC Only
ENSG00000107077	23081	KDM4C	FC<0.5, D20 Only	H9 Only	H9 Only	H9 Only	ENSG00000181090	79813	EHMT1	FC<0.5, D20 Only	IPSC Only	IPSC Only	IPSC Only
ENSG00000126012	8242	KDM5C	FC<0.5, D20 Only	Both	Both	Both	ENSG00000204371	10919	EHMT2	FC<0.5, D20 Only	IPSC Only	IPSC Only	IPSC Only
ENSG00000197993	3792	KEL	FC<0.5, D20 Only	H9 Only	H9 Only	H9 Only	ENSG00000106263	8662	EIF3B	FC<0.5, D20 Only	IPSC Only	IPSC Only	IPSC Only
ENSG00000100441	23351	KHNYN	FC<0.5, D20 Only	Both	Both	Both	ENSG00000184110	8663	EIF3C	FC<0.5, D20 Only	Both	Both	Both
ENSG00000007202	9703	KIAA0100	FC<0.5, D20 Only	Both	Both	Both	ENSG00000100353	8664	EIF3D	FC<0.5, D20 Only	Both	Both	Both
ENSG00000047578	23247	KIAA0556	FC<0.5, D20 Only	Both	Both	Both	ENSG00000130811	8666	EIF3G	FC<0.5, D20 Only	IPSC Only	IPSC Only	IPSC Only
ENSG00000197077	85379	KIAA1671	FC<0.5, D20 Only	Both	Both	Both	ENSG00000084623	8668	EIF3I	FC<0.5, D20 Only	IPSC Only	IPSC Only	IPSC Only
ENSG00000116685	90231	KIAA2013	FC<0.5, D20 Only	H9 Only	H9 Only	H9 Only	ENSG00000178982	27335	EIF3K	FC<0.5, D20 Only	IPSC Only	IPSC Only	IPSC Only
ENSG00000137177	63971	KIF13A	FC<0.5, D20 Only	Both	Both	Both	ENSG00000187840	1978	EIF4EBP1	FC<0.5, D20 Only	IPSC Only	IPSC Only	IPSC Only
ENSG00000089177	55614	KIF16B	FC<0.5, D20 Only	H9 Only	H9 Only	H9 Only	ENSG00000114867	1981	EIF4G1	FC<0.5, D20 Only	IPSC Only	IPSC Only	IPSC Only
ENSG00000186638	347240	KIF24	FC<0.5, D20 Only	Both	Both	Both	ENSG00000106682	7458	EIF4H	FC<0.5, D20 Only	IPSC Only	IPSC Only	IPSC Only
ENSG00000166813	374654	KIF7	FC<0.5, D20 Only	Both	Both	Both	ENSG00000132507	1984	EIF5A	FC<0.5, D20 Only	IPSC Only	IPSC Only	IPSC Only
ENSG00000183853	55243	KIRREL1	FC<0.5, D20 Only	Both	Both	Both	ENSG00000242372	3692	EIF6	FC<0.5, D20 Only	IPSC Only	IPSC Only	IPSC Only
ENSG00000162413	9903	KLHL21	FC<0.5, D20 Only	Both	Both	Both	ENSG00000006744	60528	ELAC2	FC<0.5, D20 Only	IPSC Only	IPSC Only	IPSC Only
ENSG00000272333	9757	KMT2B	FC<0.5, D20 Only	Both	Both	Both	ENSG00000225968	392617	ELFN1	FC<0.5, D20 Only	IPSC Only	IPSC Only	IPSC Only
ENSG00000167548	8085	KMT2D	FC<0.5, D20 Only	Both	Both	Both	ENSG00000126767	2002	ELK1	FC<0.5, D20 Only	IPSC Only	IPSC Only	IPSC Only
ENSG00000137812	57082	KNL1	FC<0.5, D20 Only	H9 Only	H9 Only	H9 Only	ENSG00000105656	8178	ELL	FC<0.5, D20 Only	IPSC Only	IPSC Only	IPSC Only
ENSG00000135480	3855	KRT7	FC<0.5, D20 Only	H9 Only	H9 Only	H9 Only	ENSG00000049540	2006	ELN	FC<0.5, D20 Only	Both	Both	Both
ENSG00000186615	100129075	KTN1-AS1	FC<0.5, D20 Only	Both	Both	Both	ENSG00000103363	6923	ELOB	FC<0.5, D20 Only	IPSC Only	IPSC Only	IPSC Only
ENSG00000147592	51110	LACTB2	FC<0.5, D20 Only	Both	Both	Both	ENSG00000130165	84337	ELOF1	FC<0.5, D20 Only	IPSC Only	IPSC Only	IPSC Only
ENSG00000196569	3908	LAMA2	FC<0.5, D20 Only	Both	Both	Both	ENSG00000066322	64834	ELOVL1	FC<0.5, D20 Only	Both	Both	Both
ENSG00000130702	3911	LAMA5	FC<0.5, D20 Only	Both	Both	Both	ENSG00000100908	51016	EMC9	FC<0.5, D20 Only	IPSC Only	IPSC Only	IPSC Only
ENSG00000172037	3913	LAMB2	FC<0.5, D20 Only	Both	Both	Both	ENSG00000102119	2010	EMD	FC<0.5, D20 Only	IPSC Only	IPSC Only	IPSC Only
ENSG00000135862	3915	LAMC1	FC<0.5, D20 Only	H9 Only	H9 Only	H9 Only	ENSG00000186998	129080	EMID1	FC<0.5, D20 Only	Both	Both	Both
ENSG00000058085	3918	LAMC2	FC<0.5, D20 Only	H9 Only	H9 Only	H9 Only	ENSG00000138080	11117	EMILIN1	FC<0.5, D20 Only	IPSC Only	IPSC Only	IPSC Only
ENSG00000050555	10319	LAMC3	FC<0.5, D20 Only	Both	Both	Both	ENSG00000132205	84034	EMILIN2	FC<0.5, D20 Only	Both	Both	Both
ENSG00000185896	3916	LAMP1	FC<0.5, D20 Only	Both	Both	Both	ENSG00000183798	90187	EMILIN3	FC<0.5, D20 Only	IPSC Only	IPSC Only	IPSC Only
ENSG00000149357	55004	LAMTOR1	FC<0.5, D20 Only	H9 Only	H9 Only	H9 Only	ENSG00000149499	256364	EML3	FC<0.5, D20 Only	Both	Both	Both
ENSG00000002549	51056	LAP3	FC<0.5, D20 Only	Both	Both	Both	ENSG00000213853	2013	EMP2	FC<0.5, D20 Only	Both	Both	Both
ENSG00000002834	3927	LASP1	FC<0.5, D20 Only	Both	Both	Both	ENSG00000106991	2022	ENG	FC<0.5, D20 Only	IPSC Only	IPSC Only	IPSC Only
ENSG00000204381	143903	LAYN	FC<0.5, D20 Only	H9 Only	H9 Only	H9 Only	ENSG00000167280	64772	ENGASE	FC<0.5, D20 Only	IPSC Only	IPSC Only	IPSC Only
ENSG00000169744	9079	LDB2	FC<0.5, D20 Only	Both	Both	Both	ENSG00000108515	2027	ENO3	FC<0.5, D20 Only	Both	Both	Both
ENSG00000157978	26119	LDLRAP1	FC<0.5, D20 Only	Both	Both	Both	ENSG00000132199	55556	ENOSF1	FC<0.5, D20 Only	Both	Both	Both
ENSG00000161904	221496	LEMD2	FC<0.5, D20 Only	Both	Both	Both	ENSG00000079819	2037	EPB41L2	FC<0.5, D20 Only	Both	Both	Both
ENSG00000167615	114823	LENG8	FC<0.5, D20 Only	Both	Both	Both	ENSG00000086289	54749	EPDR1	FC<0.5, D20 Only	Both	Both	Both
ENSG00000100097	3956	LGALS1	FC<0.5, D20 Only	Both	Both	Both	ENSG00000142627	1969	EPHA2	FC<0.5, D20 Only	Both	Both	Both
ENSG00000108679	3959	LGALS3BP	FC<0.5, D20 Only	H9 Only	H9 Only	H9 Only	ENSG00000196411	2050	EPHB4	FC<0.5, D20 Only	IPSC Only	IPSC Only	IPSC Only
ENSG00000100600	5641	LGMN	FC<0.5, D20 Only	H9 Only	H9 Only	H9 Only	ENSG00000143819	2052	EPHX1	FC<0.5, D20 Only	Both	Both	Both
ENSG00000182508	340596	LHFPL1	FC<0.5, D20 Only	H9 Only	H9 Only	H9 Only	ENSG00000063245	29924	EPN1	FC<0.5, D20 Only	Both	Both	Both
ENSG00000145685	10184	LHFPL2	FC<0.5, D20 Only	Both	Both	Both	ENSG00000261150	83481	EPPK1	FC<0.5, D20 Only	Both	Both	Both
ENSG00000050405	51474	LIMA1	FC<0.5, D20 Only	Both	Both	Both	ENSG00000131037	54869	EPS8L1	FC<0.5, D20 Only	IPSC Only	IPSC Only	IPSC Only
ENSG00000163898	200879	LIPH	FC<0.5, D20 Only	Both	Both	Both	ENSG00000177106	64787	EPS8L2	FC<0.5, D20 Only	IPSC Only	IPSC Only	IPSC Only
ENSG00000189067	9516	LITAF	FC<0.5, D20 Only	H9 Only	H9 Only	H9 Only	ENSG00000132591	26284	ERAL1	FC<0.5, D20 Only	IPSC Only	IPSC Only	IPSC Only
ENSG00000114988	81562	LMAN2L	FC<0.5, D20 Only	H9 Only	H9 Only	H9 Only	ENSG00000012061	2067	ERCC1	FC<0.5, D20 Only	Both	Both	Both
ENSG00000071282	29995	LMCD1	FC<0.5, D20 Only	H9 Only	H9 Only	H9 Only	ENSG00000104884	2068	ERCC2	FC<0.5, D20 Only	IPSC Only	IPSC Only	IPSC Only
ENSG00000100258	91289	LMF2	FC<0.5, D20 Only	Both	Both	Both	ENSG00000105722	2077	ERF	FC<0.5, D20 Only	IPSC Only	IPSC Only	IPSC Only
ENSG00000163431	25802	LMOD1	FC<0.5, D20 Only	Both	Both	Both	ENSG00000104626	90459	ERI1	FC<0.5, D20 Only	IPSC Only	IPSC Only	IPSC Only
ENSG00000139517	222484	LNX2	FC<0.5, D20 Only	H9 Only	H9 Only	H9 Only	ENSG00000107566	10613	ERLIN1	FC<0.5, D20 Only	Both	Both	Both
ENSG00000129038	4016	LOXL1	FC<0.5, D20 Only	H9 Only	H9 Only	H9 Only	ENSG00000171320	157570	ESCO2	FC<0.5, D20 Only	IPSC Only	IPSC Only	IPSC Only
ENSG00000261801	100287616	LOXL1-AS1	FC<0.5, D20 Only	H9 Only	H9 Only	H9 Only	ENSG00000135476	9700	ESPL1	FC<0.5, D20 Only	IPSC Only	IPSC Only	IPSC Only
ENSG00000134013	4017	LOXL2	FC<0.5, D20 Only	H9 Only	H9 Only	H9 Only	ENSG00000187017	83715	ESPN	FC<0.5, D20 Only	IPSC Only	IPSC Only	IPSC Only
ENSG00000147145	2846	LPAR4	FC<0.5, D20 Only	Both	Both	Both	ENSG00000173153	2101	ESRRA	FC<0.5, D20 Only	IPSC Only	IPSC Only	IPSC Only
ENSG00000111684	10162	LPCAT3	FC<0.5, D20 Only	H9 Only	H9 Only	H9 Only	ENSG00000139641	23344	ESYT1	FC<0.5, D20 Only	Both	Both	Both
ENSG00000176454	254531	LPCAT4	FC<0.5, D20 Only	Both	Both	Both	ENSG00000072840	2121	EVC	FC<0.5, D20 Only	Both	Both	Both
ENSG00000101577	9663	LPIN2	FC<0.5, D20 Only	Both	Both	Both	ENSG00000173040	132884	EVC2	FC<0.5, D20 Only	Both	Both	Both
ENSG00000132793	64900	LPIN3	FC<0.5, D20 Only	Both	Both	Both	ENSG00000187609	54932	EXD3	FC<0.5, D20 Only	IPSC Only	IPSC Only	IPSC Only
ENSG00000198589	987	LRBA	FC<0.5, D20 Only	H9 Only	H9 Only	H9 Only	ENSG00000174371	9156	EXO1	FC<0.5, D20 Only	IPSC Only	IPSC Only	IPSC Only
ENSG00000123384	4035	LRP1	FC<0.5, D20 Only	Both	Both	Both	ENSG00000178896	54512	EXOSC4	FC<0.5, D20 Only	IPSC Only	IPSC Only	IPSC Only
ENSG00000134569	4038	LRP4	FC<0.5, D20 Only	Both	Both	Both	ENSG00000077348	56915	EXOSC5	FC<0.5, D20 Only	IPSC Only	IPSC Only	IPSC Only
ENSG00000132128	10489	LRRC41	FC<0.5, D20 Only	H9 Only	H9 Only	H9 Only	ENSG00000075914	23016	EXOSC7	FC<0.5, D20 Only	IPSC Only	IPSC Only	IPSC Only
ENSG00000116212	115353	LRRC42	FC<0.5, D20 Only	H9 Only	H9 Only	H9 Only	ENSG00000158008	2134	EXTL1	FC<0.5, D20 Only	IPSC Only	IPSC Only	IPSC Only
ENSG00000170382	10446	LRRN2	FC<0.5, D20 Only	Both	Both	Both	ENSG00000012232	2137	EXTL3	FC<0.5, D20 Only	IPSC Only	IPSC Only	IPSC Only
ENSG00000148356	90678	LRSAM1	FC<0.5, D20 Only	H9 Only	H9 Only	H9 Only	ENSG00000092820	7430	EZR	FC<0.5, D20 Only	IPSC Only	IPSC Only	IPSC Only
ENSG00000164167	11157	LSM6	FC<0.5, D20 Only	H9 Only	H9 Only	H9 Only	ENSG00000185504	80233	FAAP100	FC<0.5, D20 Only	IPSC Only	IPSC Only	IPSC Only
ENSG00000111144	4048	LTA4H	FC<0.5, D20 Only	H9 Only	H9 Only	H9 Only	ENSG00000131944	91442	FAAP24	FC<0.5, D20 Only	IPSC Only	IPSC Only	IPSC Only
ENSG00000049323	4052	LTBP1	FC<0.5, D20 Only	H9 Only	H9 Only	H9 Only	ENSG00000134824	9415	FADS2	FC<0.5, D20 Only	IPSC Only	IPSC Only	IPSC Only
ENSG00000168056	4054	LTBP3	FC<0.5, D20 Only	Both	Both	Both	ENSG00000221968	3995	FADS3	FC<0.5, D20 Only	IPSC Only	IPSC Only	IPSC Only
ENSG00000090006	8425	LTBP4	FC<0.5, D20 Only	Both	Both	Both	ENSG00000103876	2184	FAH	FC<0.5, D20 Only	IPSC Only	IPSC Only	IPSC Only
ENSG00000171357	541468	LURAP1	FC<0.5, D20 Only	H9 Only	H9 Only	H9 Only	ENSG00000115042	51011	FAHD2A	FC<0.5, D20 Only	Both	Both	Both
ENSG00000099949	8216	LZTR1	FC<0.5, D20 Only	Both	Both	Both	ENSG00000231584	729234	FAHD2CP	FC<0.5, D20 Only	Both	Both	Both
ENSG00000107816	84445	LZTS2	FC<0.5, D20 Only	Both	Both	Both	ENSG00000167106	399665	FAM102A	FC<0.5, D20 Only	IPSC Only	IPSC Only	IPSC Only
ENSG00000183742	346389	MACC1	FC<0.5, D20 Only	H9 Only	H9 Only	H9 Only	ENSG00000198324	144717	FAM109A	FC<0.5, D20 Only	IPSC Only	IPSC Only	IPSC Only
ENSG00000197063	4097	MAFG	FC<0.5, D20 Only	Both	Both	Both	ENSG00000189057	374393	FAM111B	FC<0.5, D20 Only	IPSC Only	IPSC Only	IPSC Only
ENSG00000102158	84061	MAGT1	FC<0.5, D20 Only	H9 Only	H9 Only	H9 Only	ENSG00000121104	81558	FAM117A	FC<0.5, D20 Only	IPSC Only	IPSC Only	IPSC Only
ENSG00000147676	114569	MAL2	FC<0.5, D20 Only	H9 Only	H9 Only	H9 Only	ENSG00000150510	220108	FAM124A	FC<0.5, D20 Only	IPSC Only	IPSC Only	IPSC Only
ENSG00000144063	7851	MALL	FC<0.5, D20 Only	H9 Only	H9 Only	H9 Only	ENSG00000135842	116496	FAM129A	FC<0.5, D20 Only	IPSC Only	IPSC Only	IPSC Only
ENSG00000161021	9794	MAML1	FC<0.5, D20 Only	H9 Only	H9 Only	H9 Only	ENSG00000136830	64855	FAM129B	FC<0.5, D20 Only	IPSC Only	IPSC Only	IPSC Only
ENSG00000177239	11253	MAN1B1	FC<0.5, D20 Only	Both	Both	Both	ENSG00000051009	84067	FAM160A2	FC<0.5, D20 Only	Both	Both	Both
ENSG00000117643	57134	MAN1C1	FC<0.5, D20 Only	Both	Both	Both	ENSG00000158863	64760	FAM160B2	FC<0.5, D20 Only	IPSC Only	IPSC Only	IPSC Only
ENSG00000112893	4124	MAN2A1	FC<0.5, D20 Only	H9 Only	H9 Only	H9 Only	ENSG00000161682	284069	FAM171A2	FC<0.5, D20 Only	IPSC Only	IPSC Only	IPSC Only
ENSG00000104774	4125	MAN2B1	FC<0.5, D20 Only	Both	Both	Both	ENSG00000146067	54540	FAM193B	FC<0.5, D20 Only	IPSC Only	IPSC Only	IPSC Only
ENSG00000140400	4123	MAN2C1	FC<0.5, D20 Only	Both	Both	Both	ENSG00000160256	85395	FAM207A	FC<0.5, D20 Only	IPSC Only	IPSC Only	IPSC Only
ENSG00000109323	4126	MANBA	FC<0.5, D20 Only	H9 Only	H9 Only	H9 Only	ENSG00000108950	54757	FAM20A	FC<0.5, D20 Only	IPSC Only	IPSC Only	IPSC Only
ENSG00000145050	7873	MANF	FC<0.5, D20 Only	H9 Only	H9 Only	H9 Only	ENSG00000185614	389119	FAM212A	FC<0.5, D20 Only	IPSC Only	IPSC Only	IPSC Only
ENSG00000197769	440738	MAP1LC3C	FC<0.5, D20 Only	H9 Only	H9 Only	H9 Only	ENSG00000167930	83986	FAM234A	FC<0.5, D20 Only	IPSC Only	IPSC Only	IPSC Only
ENSG00000169032	5604	MAP2K1	FC<0.5, D20 Only	H9 Only	H9 Only	H9 Only	ENSG00000071889	60343	FAM3A	FC<0.5, D20 Only	IPSC Only	IPSC Only	IPSC Only
ENSG00000006062	9020	MAP3K14	FC<0.5, D20 Only	Both	Both	Both	ENSG00000071859	9130	FAM50A	FC<0.5, D20 Only	IPSC Only	IPSC Only	IPSC Only
ENSG00000180815	389840	MAP3K15	FC<0.5, D20 Only	H9 Only	H9 Only	H9 Only	ENSG00000167695	79850	FAM57A	FC<0.5, D20 Only	Both	Both	Both
ENSG00000091436	51776	MAP3K20	FC<0.5, D20 Only	Both	Both	Both	ENSG00000165716	138311	FAM69B	FC<0.5, D20 Only	IPSC Only	IPSC Only	IPSC Only
ENSG00000198909	4215	MAP3K3	FC<0.5, D20 Only	Both	Both	Both	ENSG00000126882	286336	FAM78A	FC<0.5, D20 Only	IPSC Only	IPSC Only	IPSC Only
ENSG00000142733	9064	MAP3K6	FC<0.5, D20 Only	Both	Both	Both	ENSG00000101447	81610	FAM83D	FC<0.5, D20 Only	IPSC Only	IPSC Only	IPSC Only
ENSG00000129680	79649	MAP7D3	FC<0.5, D20 Only	Both	Both	Both	ENSG00000173295	286042	FAM86B3P	FC<0.5, D20 Only	Both	Both	Both
ENSG00000156711	5603	MAPK13	FC<0.5, D20 Only	Both	Both	Both	ENSG00000166595	51647	FAM96B	FC<0.5, D20 Only	IPSC Only	IPSC Only	IPSC Only
ENSG00000102882	5595	MAPK3	FC<0.5, D20 Only	H9 Only	H9 Only	H9 Only	ENSG00000187741	2175	FANCA	FC<0.5, D20 Only	IPSC Only	IPSC Only	IPSC Only
ENSG00000166484	5598	MAPK7	FC<0.5, D20 Only	H9 Only	H9 Only	H9 Only	ENSG00000144554	2177	FANCD2	FC<0.5, D20 Only	IPSC Only	IPSC Only	IPSC Only
ENSG00000117791	54996	MARC2	FC<0.5, D20 Only	H9 Only	H9 Only	H9 Only	ENSG00000112039	2178	FANCE	FC<0.5, D20 Only	IPSC Only	IPSC Only	IPSC Only
ENSG00000099785	51257	MARCH2	FC<0.5, D20 Only	H9 Only	H9 Only	H9 Only	ENSG00000221829	2189	FANCG	FC<0.5, D20 Only	IPSC Only	IPSC Only	IPSC Only
ENSG00000155254	83742	MARVELD1	FC<0.5, D20 Only	H9 Only	H9 Only	H9 Only	ENSG00000140525	55215	FANCI	FC<0.5, D20 Only	IPSC Only	IPSC Only	IPSC Only
ENSG00000152939	153562	MARVELD2	FC<0.5, D20 Only	H9 Only	H9 Only	H9 Only	ENSG00000179115	2193	FARSA	FC<0.5, D20 Only	IPSC Only	IPSC Only	IPSC Only
ENSG00000127241	5648	MASP1	FC<0.5, D20 Only	Both	Both	Both	ENSG00000169710	2194	FASN	FC<0.5, D20 Only	IPSC Only	IPSC Only	IPSC Only
ENSG00000086015	23139	MAST2	FC<0.5, D20 Only	H9 Only	H9 Only	H9 Only	ENSG00000164896	10922	FASTK	FC<0.5, D20 Only	Both	Both	Both
ENSG00000132561	4147	MATN2	FC<0.5, D20 Only	H9 Only	H9 Only	H9 Only	ENSG00000149806	2197	FAU	FC<0.5, D20 Only	IPSC Only	IPSC Only	IPSC Only
ENSG00000088888	57506	MAVS	FC<0.5, D20 Only	Both	Both	Both	ENSG00000188878	85302	FBF1	FC<0.5, D20 Only	IPSC Only	IPSC Only	IPSC Only
ENSG00000166987	114785	MBD6	FC<0.5, D20 Only	H9 Only	H9 Only	H9 Only	ENSG00000105202	2091	FBL	FC<0.5, D20 Only	IPSC Only	IPSC Only	IPSC Only
ENSG00000076770	55796	MBNL3	FC<0.5, D20 Only	H9 Only	H9 Only	H9 Only	ENSG00000077942	2192	FBLN1	FC<0.5, D20 Only	Both	Both	Both
ENSG00000172197	154141	MBOAT1	FC<0.5, D20 Only	H9 Only	H9 Only	H9 Only	ENSG00000163520	2199	FBLN2	FC<0.5, D20 Only	Both	Both	Both
ENSG00000076706	4162	MCAM	FC<0.5, D20 Only	Both	Both	Both	ENSG00000140092	10516	FBLN5	FC<0.5, D20 Only	IPSC Only	IPSC Only	IPSC Only
ENSG00000171444	4163	MCC	FC<0.5, D20 Only	H9 Only	H9 Only	H9 Only	ENSG00000144152	129804	FBLN7	FC<0.5, D20 Only	IPSC Only	IPSC Only	IPSC Only
ENSG00000131844	64087	MCCC2	FC<0.5, D20 Only	H9 Only	H9 Only	H9 Only	ENSG00000138829	2201	FBN2	FC<0.5, D20 Only	Both	Both	Both
ENSG00000175471	79772	MCTP1	FC<0.5, D20 Only	H9 Only	H9 Only	H9 Only	ENSG00000142449	84467	FBN3	FC<0.5, D20 Only	IPSC Only	IPSC Only	IPSC Only
ENSG00000140563	55784	MCTP2	FC<0.5, D20 Only	H9 Only	H9 Only	H9 Only	ENSG00000127452	54850	FBXL12	FC<0.5, D20 Only	Both	Both	Both
ENSG00000112559	4188	MDFI	FC<0.5, D20 Only	Both	Both	Both	ENSG00000155034	80028	FBXL18	FC<0.5, D20 Only	Both	Both	Both
ENSG00000135272	29969	MDFIC	FC<0.5, D20 Only	H9 Only	H9 Only	H9 Only	ENSG00000099364	54620	FBXL19	FC<0.5, D20 Only	IPSC Only	IPSC Only	IPSC Only
ENSG00000116353	51102	MECR	FC<0.5, D20 Only	Both	Both	Both	ENSG00000182325	26233	FBXL6	FC<0.5, D20 Only	IPSC Only	IPSC Only	IPSC Only
ENSG00000184634	9968	MED12	FC<0.5, D20 Only	H9 Only	H9 Only	H9 Only	ENSG00000183580	23194	FBXL7	FC<0.5, D20 Only	Both	Both	Both
ENSG00000144893	116931	MED12L	FC<0.5, D20 Only	H9 Only	H9 Only	H9 Only	ENSG00000269190	115290	FBXO17	FC<0.5, D20 Only	Both	Both	Both
ENSG00000099917	51586	MED15	FC<0.5, D20 Only	Both	Both	Both	ENSG00000156509	286151	FBXO43	FC<0.5, D20 Only	Both	Both	Both
ENSG00000104973	81857	MED25	FC<0.5, D20 Only	Both	Both	Both	ENSG00000177051	23403	FBXO46	FC<0.5, D20 Only	IPSC Only	IPSC Only	IPSC Only
ENSG00000102802	84935	MEDAG	FC<0.5, D20 Only	H9 Only	H9 Only	H9 Only	ENSG00000230701	26226	FBXW4P1	FC<0.5, D20 Only	IPSC Only	IPSC Only	IPSC Only
ENSG00000116604	4209	MEF2D	FC<0.5, D20 Only	Both	Both	Both	ENSG00000159069	54461	FBXW5	FC<0.5, D20 Only	IPSC Only	IPSC Only	IPSC Only
ENSG00000105429	1954	MEGF8	FC<0.5, D20 Only	Both	Both	Both	ENSG00000132004	84261	FBXW9	FC<0.5, D20 Only	IPSC Only	IPSC Only	IPSC Only
ENSG00000153208	10461	MERTK	FC<0.5, D20 Only	H9 Only	H9 Only	H9 Only	ENSG00000104870	2217	FCGRT	FC<0.5, D20 Only	Both	Both	Both
ENSG00000165792	64745	METTL17	FC<0.5, D20 Only	H9 Only	H9 Only	H9 Only	ENSG00000130475	23149	FCHO1	FC<0.5, D20 Only	IPSC Only	IPSC Only	IPSC Only
ENSG00000067365	79091	METTL22	FC<0.5, D20 Only	Both	Both	Both	ENSG00000161513	2232	FDXR	FC<0.5, D20 Only	Both	Both	Both
ENSG00000165819	56339	METTL3	FC<0.5, D20 Only	H9 Only	H9 Only	H9 Only	ENSG00000141965	55527	FEM1A	FC<0.5, D20 Only	IPSC Only	IPSC Only	IPSC Only
ENSG00000138382	29081	METTL5	FC<0.5, D20 Only	H9 Only	H9 Only	H9 Only	ENSG00000168496	2237	FEN1	FC<0.5, D20 Only	IPSC Only	IPSC Only	IPSC Only
ENSG00000185432	25840	METTL7A	FC<0.5, D20 Only	H9 Only	H9 Only	H9 Only	ENSG00000102302	2245	FGD1	FC<0.5, D20 Only	IPSC Only	IPSC Only	IPSC Only
ENSG00000166482	4239	MFAP4	FC<0.5, D20 Only	Both	Both	Both	ENSG00000107831	2253	FGF8	FC<0.5, D20 Only	IPSC Only	IPSC Only	IPSC Only
ENSG00000131446	4245	MGAT1	FC<0.5, D20 Only	Both	Both	Both	ENSG00000174721	143282	FGFBP3	FC<0.5, D20 Only	IPSC Only	IPSC Only	IPSC Only
ENSG00000161013	11282	MGAT4B	FC<0.5, D20 Only	Both	Both	Both	ENSG00000068078	2261	FGFR3	FC<0.5, D20 Only	IPSC Only	IPSC Only	IPSC Only
ENSG00000170430	4255	MGMT	FC<0.5, D20 Only	Both	Both	Both	ENSG00000160867	2264	FGFR4	FC<0.5, D20 Only	IPSC Only	IPSC Only	IPSC Only
ENSG00000085871	4258	MGST2	FC<0.5, D20 Only	Both	Both	Both	ENSG00000127418	53834	FGFRL1	FC<0.5, D20 Only	Both	Both	Both
ENSG00000204520	100507436	MICA	FC<0.5, D20 Only	H9 Only	H9 Only	H9 Only	ENSG00000115641	2274	FHL2	FC<0.5, D20 Only	Both	Both	Both
ENSG00000133816	9645	MICAL2	FC<0.5, D20 Only	Both	Both	Both	ENSG00000183386	2275	FHL3	FC<0.5, D20 Only	IPSC Only	IPSC Only	IPSC Only
ENSG00000125457	57409	MIF4GD	FC<0.5, D20 Only	H9 Only	H9 Only	H9 Only	ENSG00000135723	29109	FHOD1	FC<0.5, D20 Only	IPSC Only	IPSC Only	IPSC Only
ENSG00000027001	4285	MIPEP	FC<0.5, D20 Only	H9 Only	H9 Only	H9 Only	ENSG00000118407	27145	FILIP1	FC<0.5, D20 Only	IPSC Only	IPSC Only	IPSC Only
ENSG00000151338	145282	MIPOL1	FC<0.5, D20 Only	H9 Only	H9 Only	H9 Only	ENSG00000141756	60681	FKBP10	FC<0.5, D20 Only	Both	Both	Both
ENSG00000148773	4288	MKI67	FC<0.5, D20 Only	Both	Both	Both	ENSG00000134285	51303	FKBP11	FC<0.5, D20 Only	Both	Both	Both
ENSG00000196588	57591	MKL1	FC<0.5, D20 Only	H9 Only	H9 Only	H9 Only	ENSG00000173486	2286	FKBP2	FC<0.5, D20 Only	IPSC Only	IPSC Only	IPSC Only
ENSG00000110917	9761	MLEC	FC<0.5, D20 Only	Both	Both	Both	ENSG00000004478	2288	FKBP4	FC<0.5, D20 Only	IPSC Only	IPSC Only	IPSC Only
ENSG00000115648	79083	MLPH	FC<0.5, D20 Only	H9 Only	H9 Only	H9 Only	ENSG00000105701	23770	FKBP8	FC<0.5, D20 Only	IPSC Only	IPSC Only	IPSC Only
ENSG00000196549	4311	MME	FC<0.5, D20 Only	H9 Only	H9 Only	H9 Only	ENSG00000160688	80308	FLAD1	FC<0.5, D20 Only	IPSC Only	IPSC Only	IPSC Only
ENSG00000157227	4323	MMP14	FC<0.5, D20 Only	H9 Only	H9 Only	H9 Only	ENSG00000154803	201163	FLCN	FC<0.5, D20 Only	Both	Both	Both
ENSG00000087245	4313	MMP2	FC<0.5, D20 Only	Both	Both	Both	ENSG00000151702	2313	FLI1	FC<0.5, D20 Only	IPSC Only	IPSC Only	IPSC Only
ENSG00000100985	4318	MMP9	FC<0.5, D20 Only	H9 Only	H9 Only	H9 Only	ENSG00000177731	2314	FLII	FC<0.5, D20 Only	IPSC Only	IPSC Only	IPSC Only
ENSG00000146263	253714	MMS22L	FC<0.5, D20 Only	Both	Both	Both	ENSG00000196924	2316	FLNA	FC<0.5, D20 Only	IPSC Only	IPSC Only	IPSC Only
ENSG00000115275	7841	MOGS	FC<0.5, D20 Only	Both	Both	Both	ENSG00000136068	2317	FLNB	FC<0.5, D20 Only	Both	Both	Both
ENSG00000155363	4343	MOV10	FC<0.5, D20 Only	Both	Both	Both	ENSG00000128591	2318	FLNC	FC<0.5, D20 Only	Both	Both	Both
ENSG00000178802	4351	MPI	FC<0.5, D20 Only	H9 Only	H9 Only	H9 Only	ENSG00000132589	2319	FLOT2	FC<0.5, D20 Only	IPSC Only	IPSC Only	IPSC Only
ENSG00000072415	64398	MPP5	FC<0.5, D20 Only	Both	Both	Both	ENSG00000037280	2324	FLT4	FC<0.5, D20 Only	IPSC Only	IPSC Only	IPSC Only
ENSG00000011028	9902	MRC2	FC<0.5, D20 Only	Both	Both	Both	ENSG00000119686	55640	FLVCR2	FC<0.5, D20 Only	Both	Both	Both
ENSG00000101189	55257	MRGBP	FC<0.5, D20 Only	H9 Only	H9 Only	H9 Only	ENSG00000059122	84256	FLYWCH1	FC<0.5, D20 Only	Both	Both	Both
ENSG00000179832	727957	MROH1	FC<0.5, D20 Only	Both	Both	Both	ENSG00000184922	752	FMNL1	FC<0.5, D20 Only	IPSC Only	IPSC Only	IPSC Only
ENSG00000158042	63875	MRPL17	FC<0.5, D20 Only	H9 Only	H9 Only	H9 Only	ENSG00000161791	91010	FMNL3	FC<0.5, D20 Only	Both	Both	Both
ENSG00000143314	79590	MRPL24	FC<0.5, D20 Only	H9 Only	H9 Only	H9 Only	ENSG00000122176	2331	FMOD	FC<0.5, D20 Only	IPSC Only	IPSC Only	IPSC Only
[truncated: 1,973 more rows]

## Sheet: B. Common DR D20 only
Ensembl ID	EntrezGene	Symbol	FC Comparison
[truncated: 729 more rows]

[truncated: 12 more sheets: C. FC<0.5,D35 only, C. Common DR D35 only, (hESC) Comparing FC < 0.5, (hESC) DR Genes (D20 only), (hESC) DR Genes (D35 only), (hESC) DR Genes (both), (hiPSC) Comparing FC < 0.5, (hiPSC) DR Genes (D20 only), (hiPSC) DR Genes (D35 only), (hiPSC) DR Genes (both), A. (GO BP) DR D20 and D35, B. (GO BP) DR D20 only]
