# Supplementary material for: RNA-seq at different stages of human pancreatic β cell differentiation reveals proliferation dynamics and SMAD9 in directing β cell fate
Source: Cell Death Dis. 2026 Mar 10;17(1):302. doi: 10.1038/s41419-026-08529-z (PMC13039864; doi:10.1038/s41419-026-08529-z)
Supplement: Supplementary file 7 — Table S5 [file 41419_2026_8529_MOESM7_ESM.xlsx]

## Sheet: normalised counts
symbol	ENS ID	R88024750	R88024751	R88024752	R88024753	R88024754	R88024755	R88024756	R88024757	R88024758	R88024759	R88024760	R88024761
TSPAN6	ENSG00000000003	11.7069	11.485	11.2641	11.6386	11.191	11.2223	11.4761	11.2829	11.6007	12.8021	12.8012	12.7041
TNMD	ENSG00000000005	5.61459	6.10217	4.0357	3.69909	3.47833	3.12537	4.53695	4.9352	4.7554	4.95638	4.68475	5.15038
DPM1	ENSG00000000419	10.3795	10.6568	10.4005	11.0741	10.6864	10.8072	10.7108	10.7277	10.6707	11.0106	11.0228	11.039
SCYL3	ENSG00000000457	9.18256	9.05655	9.21237	9.37032	9.71672	9.58854	9.46522	9.49467	9.37771	10.2285	10.3585	10.2381
FIRRM	ENSG00000000460	8.56579	8.45236	8.33394	9.51324	8.69219	8.87295	9.37558	9.2151	9.46896	9.50051	9.16651	9.41871
FGR	ENSG00000000938	3.57645	4.64581	4.41951	2.55337	3.09343	3.35717	3.52705	3.29792	3.39761	4.30119	4.36449	4.00021
CFH	ENSG00000000971	10.3828	10.6011	9.46333	11.9876	8.67467	10.7744	10.5248	10.5598	10.6871	9.07313	8.89195	8.71254
FUCA2	ENSG00000001036	11.5602	11.6814	11.5655	12.1161	11.8443	11.7592	11.7456	11.6387	11.7267	12.915	12.6273	12.9104
GCLC	ENSG00000001084	11.2159	10.9646	11.2068	11.0801	11.0508	10.7034	11.0582	10.9768	10.9585	13.1365	13.1209	13.1375
NFYA	ENSG00000001167	10.882	10.4147	10.8443	11.0362	10.8734	10.8487	11.1521	11.1644	11.2525	11.5316	11.5612	11.4994
STPG1	ENSG00000001460	9.07689	9.29985	9.1986	9.75169	9.227	9.14962	9.25617	9.17177	9.36645	8.95373	9.13245	9.00024
NIPAL3	ENSG00000001461	11.9235	12.4341	12.1184	12.8576	12.0788	12.1696	11.9335	12.056	11.9829	11.5316	11.4833	11.4633
LAS1L	ENSG00000001497	10.5019	10.3965	10.3341	10.9972	10.5814	10.5925	10.7555	10.7466	10.7706	10.2575	10.0923	10.2015
ENPP4	ENSG00000001561	10.6748	10.8071	10.6637	10.5235	10.5633	10.4542	10.681	10.5803	10.505	11.2689	11.4034	11.3478
SEMA3F	ENSG00000001617	11.8904	11.9277	11.86	10.3403	11.0176	11.0033	11.1398	11.2587	11.2677	11.3317	11.3694	11.1029
CFTR	ENSG00000001626	9.52757	9.79878	9.03465	9.05118	11.9038	11.2896	10.7663	10.6651	10.3808	13.1167	12.7125	13.1098
ANKIB1	ENSG00000001629	12.8042	13.0756	12.7582	13.1297	12.6964	12.8082	12.2112	12.2775	12.25	12.3045	12.3651	12.2774
CYP51A1	ENSG00000001630	12.3135	13.0697	12.5193	13.2174	13.5906	13.7142	12.8265	12.8789	12.9786	14.1278	14.205	14.123
KRIT1	ENSG00000001631	11.1774	11.3147	11.2786	11.3936	11.0761	11.2081	11.2617	11.3587	11.2604	10.8618	10.8689	10.9047
RAD52	ENSG00000002016	10.2086	10.4568	10.7838	9.26753	9.26458	9.35102	9.90341	9.89542	9.72486	9.1243	9.03575	9.01053
BAD	ENSG00000002330	10.2554	10.242	10.1141	10.0495	10.1424	10.2577	9.5761	9.49308	9.71956	9.64241	9.61883	9.55151
LAP3	ENSG00000002549	10.683	11.6598	10.6282	11.4449	11.0531	11.17	10.9777	10.9321	11.0563	12.4672	12.5166	12.5439
CD99	ENSG00000002586	12.5721	12.3044	12.2791	12.5072	11.9657	11.9084	11.6949	11.6556	11.6774	12.7253	13.0305	12.7027
HS3ST1	ENSG00000002587	7.82021	7.9798	7.92928	6.96102	7.3413	7.14414	7.72458	7.35211	7.91387	8.95938	9.05146	8.91788
AOC1	ENSG00000002726	6.60828	6.33982	6.71356	3.69909	7.09089	5.51019	7.23221	6.29345	7.14763	12.3065	13.0565	12.6841
WNT16	ENSG00000002745	6.20662	6.02239	5.36928	4.00912	5.29117	7.20034	5.08163	5.11789	5.82353	3.69742	3.92796	3.90028
HECW1	ENSG00000002746	7.44844	7.27195	6.88888	8.10629	10.3267	10.3086	9.77211	9.86359	9.47316	4.69871	4.43539	4.7527
MAD1L1	ENSG00000002822	9.31628	9.263	9.32313	10.1304	10.2109	10.1032	10.0391	10.0272	9.9391	9.96785	9.74008	9.89765
LASP1	ENSG00000002834	13.7389	13.8709	13.4943	15.3246	13.8301	13.8277	14.2313	14.214	14.2142	13.5309	13.7687	13.6349
SNX11	ENSG00000002919	9.90019	10.1991	9.89762	10.6985	10.2048	10.1935	9.79183	9.90508	9.95422	9.71096	9.74653	9.65847
TMEM176A	ENSG00000002933	8.89606	8.65414	8.53147	5.39674	8.68053	7.58495	7.22329	6.69095	7.44206	11.5672	12.2766	11.846
M6PR	ENSG00000003056	12.5356	12.7249	12.4172	13.1807	12.7573	12.9936	12.867	12.8748	12.9165	12.3613	12.2741	12.3718
KLHL13	ENSG00000003096	9.64499	9.263	9.38767	8.36153	8.9348	9.20095	9.46899	9.62598	9.49193	10.6132	10.0289	10.4005
CYP26B1	ENSG00000003137	10.7026	11.3777	10.3441	13.3661	10.1509	10.8877	9.81869	9.79386	9.83351	7.65911	8.16668	7.7969
ICA1	ENSG00000003147	7.90916	8.19378	7.92928	8.06484	9.77955	9.07905	8.73584	8.6209	8.58077	10.7068	10.7899	10.7266
DBNDD1	ENSG00000003249	9.0408	8.19378	8.7474	8.84632	10.1894	9.8403	8.74521	8.65563	8.62302	9.20257	8.95454	9.04599
ALS2	ENSG00000003393	12.4186	12.5237	12.3667	13.0231	12.1312	12.2881	11.9163	11.9732	11.9399	11.9208	11.8427	11.878
CASP10	ENSG00000003400	7.05027	7.23725	7.05738	6.17747	8.68053	7.99255	8.48683	8.03214	8.16333	10.5197	10.9886	10.6529
CFLAR	ENSG00000003402	12.3053	12.5397	12.5182	12.6544	12.9889	12.9399	13.1313	13.1767	13.0002	13.3696	13.6816	13.3976
TFPI	ENSG00000003436	11.1555	11.4311	10.6189	13.6709	11.3489	11.6791	11.6319	11.6909	11.5519	12.6609	12.844	12.6413
NDUFAF7	ENSG00000003509	9.65788	9.69621	9.53302	9.65494	9.70957	9.75857	10.0467	10.0481	9.84003	9.59241	9.56878	9.63038
RBM5	ENSG00000003756	13.0013	13.0291	13.208	12.3735	12.4803	12.4856	12.5657	12.6759	12.6303	12.349	12.2589	12.232
MTMR7	ENSG00000003987	9.06588	8.82335	9.18469	7.35458	9.53444	9.48505	9.00121	9.20145	8.79748	8.73413	8.6589	8.59775
SLC7A2	ENSG00000003989	12.2994	11.9678	12.2915	11.1814	11.6174	11.4292	11.3188	11.2244	11.4077	13.147	13.0199	13.0882
ARF5	ENSG00000004059	10.4988	10.4555	10.156	10.9563	10.7734	10.8998	10.261	10.3444	10.5345	10.9657	10.8872	10.8874
SARM1	ENSG00000004139	9.93539	9.79482	10.0107	10.9899	10.3996	10.428	10.4447	10.433	10.5081	8.91357	8.85065	9.14508
POLDIP2	ENSG00000004142	11.6412	11.9002	11.6372	12.7114	12.2199	12.3146	11.5452	11.6246	11.6386	12.0194	11.8215	12.022
PLXND1	ENSG00000004399	13.6818	13.8136	13.6986	15.0029	13.4536	13.5684	13.9782	14.0284	14.0573	12.8455	12.7546	12.752
AK2	ENSG00000004455	11.9109	11.7222	11.5735	12.1429	12.0871	11.9601	11.946	11.8802	11.9307	12.3571	12.3748	12.5241
CD38	ENSG00000004468	7.22891	7.84045	7.46931	7.0056	6.06578	6.50507	7.23221	7.1061	7.24934	5.3236	5.34236	5.22487
FKBP4	ENSG00000004478	11.6079	11.9039	11.5142	12.4775	12.4692	12.4325	11.8505	11.7746	11.8323	12.4216	12.3737	12.3797
KDM1A	ENSG00000004487	12.5229	12.5609	12.4533	12.6223	12.5692	12.5635	12.6197	12.6458	12.6327	12.6706	12.5984	12.69
RBM6	ENSG00000004534	12.3927	12.2227	12.5983	11.4469	11.7965	11.8096	11.9682	11.915	11.9242	11.7034	11.7678	11.6742
CAMKK1	ENSG00000004660	7.23876	7.43391	7.75195	8.05075	8.01095	7.52023	7.762	8.0453	7.86348	7.19618	7.5816	7.42566
RECQL	ENSG00000004700	11.9563	11.8538	11.8552	12.1854	10.7644	11.1194	12.0413	11.9855	12.1102	10.7375	10.752	10.7006
VPS50	ENSG00000004766	10.5019	10.3323	10.2789	10.9666	10.6284	10.6607	10.8286	10.9456	10.8728	10.9266	10.6906	10.8937
HSPB6	ENSG00000004776	4.85894	4.48729	4.49907	3.86567	4.18314	4.10586	5.04036	5.27894	5.31576	4.6405	4.62682	5.22487
ARHGAP33	ENSG00000004777	8.50596	8.11323	8.26688	7.74432	8.71809	8.66268	8.79718	8.80492	8.74628	6.8635	6.56485	7.06927
NDUFAB1	ENSG00000004779	10.8788	10.9663	10.8265	11.4226	11.0269	11.1706	10.7861	10.7466	10.8528	11.2819	11.1959	11.3725
PDK4	ENSG00000004799	12.9764	12.9622	12.8771	9.96192	10.5058	10.4874	9.41328	9.48827	9.73365	9.09382	9.54678	9.23341
SLC22A16	ENSG00000004809	2.55337	2.55337	2.55337	2.55337	3.09343	2.55337	3.35327	3.08273	2.55337	2.55337	2.55337	2.55337
ZMYND10	ENSG00000004838	6.1657	6.17772	6.19481	6.30229	6.04761	6.27938	5.61432	5.62661	5.79664	5.21181	5.47491	5.57524
ABCB5	ENSG00000004846	9.34388	9.27159	8.52707	9.4742	7.82743	8.56275	9.66761	9.69577	9.8021	6.19955	4.79342	5.83189
ARX	ENSG00000004848	5.61459	5.32998	5.24327	7.76173	5.89313	5.62567	4.00683	3.59526	3.978	4.95638	5.23388	5.11156
SLC25A13	ENSG00000004864	11.7853	11.4831	11.342	12.0204	12.1786	12.2822	11.9481	11.9177	12.0708	12.4239	12.1203	12.4664
ST7	ENSG00000004866	10.2602	10.5012	10.4338	10.8372	10.4049	10.5986	10.0779	10.195	10.1402	10.5796	10.3752	10.4988
CDC27	ENSG00000004897	12.5793	12.197	12.4795	13.0256	12.0106	12.0941	12.781	12.7948	12.8112	12.5261	12.4416	12.5495
SLC4A1	ENSG00000004939	2.55337	2.55337	2.55337	3.49673	3.3128	3.35717	3.12256	3.08273	3.39761	3.37265	3.13212	3.78987
CALCR	ENSG00000004948	5.26851	6.46547	5.78309	8.17932	7.78448	7.5637	6.94791	6.43412	7.08296	4.90869	6.08147	4.70017
HCCS	ENSG00000004961	9.75014	10.0606	9.60369	11.0064	10.9609	10.9477	10.8504	10.6552	10.762	11.1155	11.0175	11.1143
DVL2	ENSG00000004975	11.315	11.404	11.1607	11.199	11.1807	11.2172	10.9684	11.0197	11.0612	10.9997	10.8307	10.8513
PRSS22	ENSG00000005001	8.04432	8.56844	8.28785	8.41748	11.1971	9.7143	9.76905	9.12503	9.23891	13.1966	13.6332	13.3211
UPF1	ENSG00000005007	12.3946	12.54	12.3848	12.7323	12.4271	12.2625	12.2238	12.2011	12.2833	12.7086	12.8049	12.7434
SKAP2	ENSG00000005020	10.0654	9.96506	9.39975	9.45295	10.3276	10.1467	10.3699	10.2993	10.3155	10.3614	10.4091	10.2866
SLC25A5	ENSG00000005022	13.0244	12.3283	12.7976	12.957	11.9221	11.8786	13.0371	12.9008	13.2035	13.9281	13.7894	14.0571
MCUB	ENSG00000005059	10.1236	9.53913	10.0123	7.93281	7.64736	8.24469	8.34615	8.44674	8.61162	7.55844	7.11715	7.03936
HOXA11	ENSG00000005073	3.57645	4.20381	2.55337	3.49673	3.61565	3.53175	4.09878	3.81659	3.86203	3.93781	2.55337	3.34942
POLR2J	ENSG00000005075	8.48957	8.56844	8.2456	8.23021	8.93234	8.87582	8.45293	8.33331	8.25412	8.36437	8.49625	8.38873
DHX33	ENSG00000005100	11.0323	10.9899	11.0049	11.625	10.9807	10.9894	11.1777	11.2473	11.2671	11.2367	11.134	11.2415
MEOX1	ENSG00000005102	8.22838	7.78552	7.81111	4.13602	5.95305	5.8786	7.05242	7.54988	7.85706	8.95373	8.74191	8.79821
THSD7A	ENSG00000005108	8.56579	8.87686	8.62506	9.69397	11.0921	10.2643	9.99655	9.75168	9.57448	11.2191	11.0628	11.1185
LIG3	ENSG00000005156	12.3068	12.2663	12.3459	11.4341	11.3857	11.3544	11.3711	11.453	11.5667	11.6127	11.5312	11.5965
RPAP3	ENSG00000005175	11.1359	10.9225	10.9623	11.1228	10.9434	11.1529	11.3349	11.3086	11.3811	10.9302	10.845	10.9787
ACSM3	ENSG00000005187	9.84654	9.22813	9.33828	5.88921	7.67703	7.73822	9.69042	9.31444	10.1768	8.7407	8.69602	8.74064
REXO5	ENSG00000005189	7.72541	7.44408	7.65033	7.86196	6.67408	6.8482	7.48449	7.66808	7.90144	7.52833	7.37221	7.54387
CIAPIN1	ENSG00000005194	11.0245	11.0872	10.8732	11.8098	11.3785	11.3754	11.2519	11.1838	11.2911	10.9734	10.8085	11.0805
SPPL2B	ENSG00000005206	11.0116	10.9707	11.1944	10.7615	10.7196	10.4551	10.5878	10.6665	10.722	11.1312	11.2805	11.2702
ATOSB	ENSG00000005238	10.0417	10.5049	10.3872	10.9889	10.9795	10.882	9.73967	9.7274	9.65626	9.59423	10.0473	9.66825
COPZ2	ENSG00000005243	8.06659	8.10685	8.17982	8.45004	6.96172	7.77566	8.59442	8.59727	8.47571	6.07937	6.01844	5.54679
PRKAR2B	ENSG00000005249	12.4104	11.3496	11.7515	8.99713	9.62694	9.68674	11.0626	11.1293	11.3299	8.23994	8.04639	8.09664
MSL3	ENSG00000005302	10.1923	10.386	10.4077	10.2446	10.1189	10.0596	10.8086	10.7961	10.8373	10.0282	9.76728	9.86966
CREBBP	ENSG00000005339	12.4523	12.3792	12.218	12.3151	12.6679	12.5572	12.2732	12.223	12.2349	12.9594	12.9385	12.9645
TSPOAP1	ENSG00000005379	10.1263	9.94731	10.2484	8.74501	9.7153	9.58152	9.79333	9.81706	9.73014	8.52534	8.58886	8.44674
MPO	ENSG00000005381	2.55337	2.55337	2.55337	2.55337	2.55337	3.35717	2.55337	2.55337	2.55337	2.55337	2.55337	2.55337
PON1	ENSG00000005421	2.55337	2.55337	3.18055	2.55337	3.09343	3.12537	2.55337	3.08273	2.55337	3.13652	3.81556	4.09181
GCFC2	ENSG00000005436	9.99897	9.86837	9.98042	10.2872	9.92991	9.94116	9.86954	9.83863	9.83351	10.7026	10.5082	10.6247
WDR54	ENSG00000005448	10.1302	9.857	9.68297	8.69155	8.34233	8.50079	8.72956	8.87291	9.08807	8.61752	9.03048	8.60116
CROT	ENSG00000005469	11.41	11.1987	11.3748	11.1577	11.0616	10.8813	11.0425	11.0012	11.0465	11.5462	10.9275	11.2546
ABCB4	ENSG00000005471	10.2099	10.054	10.2958	8.56845	9.43212	9.84764	9.3451	9.45415	9.42839	9.46721	10.3521	9.87107
KMT2E	ENSG00000005483	13.3543	13.0158	13.1498	12.2842	12.6229	12.7057	12.68	12.6726	12.7525	13.0268	13.0206	13.0339
RHBDD2	ENSG00000005486	12.056	12.0116	12.0723	11.2173	11.9687	11.7564	11.1966	11.2074	11.3951	13.1552	13.002	13.127
SOX8	ENSG00000005513	11.0809	10.2066	10.793	6.25366	6.81978	6.91695	6.73817	6.7021	7.56545	7.22464	7.51513	7.19211
IBTK	ENSG00000005700	13.0628	13.0882	12.9561	13.3085	13.3153	13.2293	13.0988	13.014	13.0075	13.7064	13.9352	13.8795
ZNF195	ENSG00000005801	10.9313	10.815	11.0393	11.7988	11.7819	11.6496	11.887	11.9114	11.6779	12.0485	11.9909	12.0603
MYCBP2	ENSG00000005810	13.0105	13.0668	13.0211	13.7741	13.479	13.5908	13.2293	13.2863	13.1623	13.0666	12.8652	12.9327
FBXL3	ENSG00000005812	10.9441	10.7499	10.5161	11.4834	11.1863	11.3035	10.9169	10.9226	10.9404	11.1936	11.1793	11.0927
ITGAL	ENSG00000005844	3.57645	3.96819	4.14404	3.49673	4.18314	4.01355	3.52705	3.4604	3.73141	3.69742	3.36654	3.90028
PDK2	ENSG00000005882	10.8398	10.816	10.7042	10.5094	10.4173	10.5776	10.2954	10.3202	10.4281	9.74406	9.47484	9.68922
ITGA3	ENSG00000005884	13.35	13.4741	13.6091	14.4234	13.9257	14.2767	15.2051	15.1681	15.0863	12.5159	13.0731	12.6896
ZFX	ENSG00000005889	11.9117	11.6411	11.6585	11.7364	11.7319	11.804	11.6586	11.6642	11.7494	11.8111	11.7483	11.8302
LAMP2	ENSG00000005893	14.0163	13.8203	13.8127	13.7848	13.0917	13.3402	13.3316	13.3524	13.3895	13.3479	13.5483	13.378
ITGA2B	ENSG00000005961	7.49846	7.74495	8.12261	5.982	6.70904	6.68688	7.09218	7.3939	6.88214	5.61333	5.53673	5.39515
ASB4	ENSG00000005981	3.97278	4.0921	3.62355	4.45067	3.61565	4.34547	4.00683	3.08273	4.26735	3.69742	4.12279	3.66573
GDE1	ENSG00000006007	12.252	12.1876	12.0537	12.4229	12.374	12.2873	12.1259	12.1141	12.1893	13.2343	13.5636	13.304
REX1BD	ENSG00000006015	8.69643	8.65414	8.71294	9.05823	8.85146	9.10378	8.83276	8.87782	8.93492	8.94237	8.70928	8.77727
CRLF1	ENSG00000006016	4.07726	4.56901	4.71164	6.76746	4.38622	4.82197	5.49908	4.89549	4.81213	8.44307	8.23248	8.34465
OSBPL7	ENSG00000006025	9.16462	9.38145	9.60994	8.99713	9.20682	9.27467	9.70169	9.74498	9.76828	8.49066	8.61023	8.43149
TMEM98	ENSG00000006042	11.6778	11.5003	11.5373	11.222	10.6185	10.5977	10.8417	10.7633	11.0042	11.3846	11.0446	11.3859
YBX2	ENSG00000006047	7.64629	7.21364	7.24085	4.77534	6.08373	5.41686	6.4623	6.56217	6.61842	8.57769	9.37435	8.71569
KRT33A	ENSG00000006059	2.55337	2.55337	2.55337	2.55337	2.55337	2.55337	2.55337	2.55337	2.55337	3.69742	3.54302	3.78987
MAP3K14	ENSG00000006062	8.43928	8.56379	8.76993	9.78397	9.70526	9.65697	9.54067	9.40737	9.37546	9.03353	9.23688	9.0976
ABCC8	ENSG00000006071	8.62323	8.32061	8.08116	6.75008	10.0031	9.43332	7.54301	7.77204	7.8179	6.91101	6.87921	7.17388
CACNG3	ENSG00000006116	2.55337	2.55337	2.55337	2.55337	2.55337	3.35717	2.55337	2.55337	2.55337	2.55337	2.55337	3.34942
TMEM132A	ENSG00000006118	12.7711	12.8825	12.7734	12.724	12.4747	12.5101	12.3052	12.3055	12.312	12.4085	12.1897	12.329
AP2B1	ENSG00000006125	14.3307	14.2376	14.1804	14.4513	13.9057	14.046	13.87	13.9336	13.9662	13.5538	13.4469	13.5912
TAC1	ENSG00000006128	5.61459	6.40402	6.91612	5.44142	5.62423	6.77599	6.40012	6.42066	6.42278	5.09009	5.34236	5.75969
ZNF263	ENSG00000006194	10.2383	10.2737	10.1981	10.2368	10.1625	10.1287	10.2544	10.2136	10.1599	10.8197	10.8909	10.7884
CX3CL1	ENSG00000006210	11.7427	12.5302	12.2015	8.11985	10.6622	10.5881	11.2623	11.2727	11.4083	11.0024	11.1787	10.8769
SPATA20	ENSG00000006282	11.9235	11.8303	11.9445	11.2235	11.3871	11.357	11.3917	11.4734	11.5095	11.0099	10.8887	10.9609
CACNA1G	ENSG00000006283	9.14384	9.05324	9.36071	7.0056	8.58682	8.39254	8.25289	8.63837	8.54925	6.71074	7.89205	7.06927
TNFRSF12A	ENSG00000006327	11.1247	11.2084	11.1958	12.2869	12.0208	11.9991	12.0318	11.8584	12.1329	12.2606	12.4796	12.2881
DLX6	ENSG00000006377	8.60053	8.62315	8.55328	5.60708	7.08204	7.0453	6.44701	6.79876	6.8305	6.32803	6.48967	6.71281
MAP3K9	ENSG00000006432	11.4681	11.5346	11.4742	11.0741	12.1218	11.8631	12.0073	11.9416	11.9557	12.0058	12.0604	11.8717
RALA	ENSG00000006451	11.3686	11.4639	11.2845	11.678	11.678	11.5551	11.7137	11.5657	11.6428	12.2168	12.4274	12.3854
BAIAP2L1	ENSG00000006453	10.1486	10.0289	10.0449	10.4178	10.7582	10.3033	10.1096	9.90267	9.97216	11.9562	12.2699	12.0102
KDM7A	ENSG00000006459	10.4265	10.4866	10.4514	10.0495	11.0954	10.8913	10.4048	10.4765	10.4453	11.8166	12.0637	11.8137
ETV1	ENSG00000006468	10.7938	10.2051	10.2323	10.3533	10.5593	10.7187	8.78814	8.92366	9.22152	8.89601	8.68263	9.03595
AGK	ENSG00000006530	10.7524	11.0799	10.9252	11.2477	11.0274	11.1834	10.9974	11.0466	11.0194	10.4493	10.4101	10.5394
ALDH3B1	ENSG00000006534	10.1473	10.0255	10.3087	9.41497	8.60544	8.78087	9.83633	9.95588	9.87858	8.60316	8.60315	8.83922
TTC22	ENSG00000006555	5.26851	5.28444	5.10454	3.86567	7.05515	5.7828	6.63411	5.76191	6.06753	10.2437	10.9967	10.3638
PHTF2	ENSG00000006576	11.1926	11.0684	10.9033	12.4432	11.6973	11.6906	11.0233	11.1236	11.0006	11.3576	11.0459	11.1607
CCL26	ENSG00000006606	3.15219	2.55337	2.55337	4.3546	3.84084	3.67632	3.79565	3.29792	3.39761	4.90869	5.23388	4.46566
FARP2	ENSG00000006607	11.7122	11.7414	11.5319	12.3184	11.7856	11.738	11.7145	11.7024	11.7739	11.9758	12.1464	11.9931
USH1C	ENSG00000006611	8.81949	7.54207	8.1515	4.53988	10.0263	8.28418	8.6353	8.19058	8.80083	11.7321	11.9645	11.9722
GGCT	ENSG00000006625	9.95788	9.4786	9.81699	9.93342	9.59002	9.43916	10.1793	9.95588	10.1269	10.7955	10.3773	10.6172
DBF4	ENSG00000006634	9.87362	9.74224	9.81699	9.85659	9.34986	9.41169	10.0096	9.85241	9.98693	10.081	9.89753	10.0538
TBXA2R	ENSG00000006638	4.17289	5.03084	3.91568	7.69987	4.80663	6.07303	5.72081	6.06982	5.62358	3.8247	3.6891	4.00021
IFRD1	ENSG00000006652	11.9406	12.6026	12.4574	12.2279	13.0228	13.034	11.9572	11.9611	11.8916	13.3502	13.8635	13.558
LGALS14	ENSG00000006659	2.55337	2.55337	2.55337	2.55337	3.3128	2.55337	2.55337	3.08273	2.55337	5.13188	5.70734	5.29552
COX10	ENSG00000006695	9.90637	10.0119	9.84908	10.263	10.0616	10.0354	10.1217	10.0973	10.0347	10.8305	10.5956	10.7605
GTF2IRD1	ENSG00000006704	11.7522	11.984	11.9597	10.8072	11.388	11.3253	11.0418	11.1318	11.0591	11.6367	11.6317	11.5819
PAF1	ENSG00000006712	10.7159	10.5863	10.4089	11.053	11.1058	11.0894	11.0111	10.9368	11.005	11.2203	11.1179	11.1624
VPS41	ENSG00000006715	13.5335	13.3659	13.5328	13.3155	12.9127	13.0894	13.362	13.3944	13.4349	12.3791	12.1769	12.2886
ARHGAP44	ENSG00000006740	10.1368	10.2723	10.2417	8.77101	10.0794	9.86943	9.17532	9.12916	9.13924	11.1243	11.0896	11.1071
ELAC2	ENSG00000006744	11.4471	11.5196	11.4218	12.3103	11.722	11.6618	11.609	11.6326	11.6103	11.63	11.4367	11.6489
SCIN	ENSG00000006747	10.407	11.62	11.2582	8.11308	9.8528	10.4338	10.4166	10.0708	10.1806	9.47314	10.274	9.7473
ARSD	ENSG00000006756	11.2472	10.6677	11.0064	10.2446	10.5481	10.3129	10.5455	10.4651	10.4729	11.1682	11.3844	11.1676
PNPLA4	ENSG00000006757	9.11743	9.09577	8.93518	9.06175	8.86182	9.0488	8.61159	8.49229	8.70754	9.24942	9.01186	9.15671
MYH13	ENSG00000006788	2.55337	2.55337	2.55337	2.55337	2.55337	3.12537	2.55337	2.55337	2.55337	2.55337	3.13212	2.55337
ADIPOR2	ENSG00000006831	11.5215	11.7274	11.4045	11.9477	11.9249	11.9424	11.6277	11.5687	11.6245	12.8251	13.0568	12.9199
CDKL3	ENSG00000006837	8.36489	8.50187	8.55328	8.11985	8.19846	8.40453	8.70737	8.68675	8.43317	7.63106	7.63126	7.6531
UPP2	ENSG00000007001	4.07726	3.20617	2.55337	3.22626	3.84084	2.55337	3.79565	3.59526	3.73141	3.13652	3.36654	3.34942
PRSS21	ENSG00000007038	2.55337	3.46902	2.55337	2.55337	2.55337	2.55337	2.55337	2.55337	2.55337	2.55337	3.13212	3.11978
MARK4	ENSG00000007047	11.7655	11.9158	11.9116	11.6297	11.727	11.7077	11.4878	11.5695	11.4889	10.8565	10.9577	10.8026
PROM1	ENSG00000007062	10.9531	10.6492	10.6577	9.2736	11.8163	11.3774	11.7809	11.5473	11.5997	13.3326	13.2684	13.3714
CCDC124	ENSG00000007080	10.0955	10.0754	9.83134	10.9073	10.3817	10.549	10.3342	10.2772	10.2812	10.164	9.8156	10.1812
CEACAM21	ENSG00000007129	5.48629	6.70489	6.05404	7.69987	6.69748	6.56351	5.49908	4.76871	4.96909	4.85923	5.03152	4.9441
PAFAH1B1	ENSG00000007168	13.8192	13.4215	13.5335	14.0854	13.3498	13.4178	13.8556	13.9311	13.8326	13.6371	13.6513	13.6268
NOS2	ENSG00000007171	6.26587	7.39247	6.78923	4.00912	7.26519	5.94641	6.02003	5.82498	5.92622	11.1972	12.0248	11.3258
DNAH9	ENSG00000007174	6.30405	5.75191	6.1723	5.56747	6.15335	6.60582	5.97792	5.55373	5.87581	4.80787	4.68475	4.70017
BLTP2	ENSG00000007202	13.2902	13.5105	13.3	14.2027	13.8856	13.9133	13.6179	13.5933	13.6959	13.5351	13.4471	13.4927
SLC13A2	ENSG00000007216	3.15219	3.66595	2.55337	2.55337	3.09343	3.35717	3.67099	3.08273	3.39761	7.37605	7.10714	7.63989
GAS7	ENSG00000007237	12.1963	11.9412	12.1542	10.7776	10.733	10.9436	11.3716	11.4117	11.35	10.9309	10.901	10.6087
TRAPPC6A	ENSG00000007255	8.74554	8.67587	8.50932	8.45004	8.0016	8.06992	7.83405	7.44117	8.03263	8.677	8.70266	8.5632
MATK	ENSG00000007264	4.80466	4.39989	4.57391	4.25032	4.85076	4.60576	3.79565	4.22402	3.978	3.37265	3.81556	3.78987
CEACAM7	ENSG00000007306	7.52284	7.89337	7.74439	4.84526	13.1378	11.6459	11.4587	10.783	11.2683	11.1041	11.8562	11.1338
CD79B	ENSG00000007312	3.57645	3.66595	3.18055	4.25032	2.55337	3.35717	4.59696	4.85456	5.06437	4.75442	4.43539	4.64544
SCN4A	ENSG00000007314	5.30727	5.4168	4.64461	3.49673	3.73477	3.53175	4.09878	3.99795	4.17872	6.76349	6.63627	6.78674
ST7L	ENSG00000007341	9.85775	9.82819	9.99484	10.1016	10.4425	10.4959	10.3248	10.3157	10.1442	9.82824	9.50747	9.71463
TKTL1	ENSG00000007350	6.78025	5.49852	6.86111	3.22626	6.08373	7.54213	7.29317	6.98364	6.35113	3.13652	3.92796	3.52242
PAX6	ENSG00000007372	11.0547	10.9477	10.8292	11.8145	10.3163	10.5598	9.88092	9.99483	9.70176	7.35904	7.45336	7.47858
RPUSD1	ENSG00000007376	9.11476	8.98177	8.97773	10.0513	9.62846	9.535	9.46899	9.36777	9.32982	9.50438	9.32567	9.4606
RHBDF1	ENSG00000007384	10.5282	10.4568	10.5116	10.3859	10.241	10.0847	10.4097	10.4069	10.5445	10.2982	10.601	10.3128
LUC7L	ENSG00000007392	11.4524	11.7445	11.8552	10.9889	11.566	11.5202	11.3762	11.4591	11.3699	11.2274	11.1894	11.1041
CACNA2D2	ENSG00000007402	10.6242	10.184	10.4948	7.13157	9.66441	9.67688	9.29283	9.41245	9.39554	7.07636	6.99227	6.91311
BAIAP3	ENSG00000007516	7.36999	7.88593	7.95573	6.50267	8.37887	8.21775	8.72326	8.97727	8.6078	6.62778	7.63126	6.82232
TSR3	ENSG00000007520	9.58266	9.66178	9.62649	10.2196	9.77681	9.92182	9.86954	9.80293	9.82695	9.68052	9.60115	9.77322
PIGQ	ENSG00000007541	10.5948	10.6753	10.6455	10.4012	10.3452	10.1336	10.389	10.4363	10.4844	10.5293	10.3585	10.5224
CRAMP1	ENSG00000007545	10.7106	10.983	10.8784	10.9468	11.4255	11.3131	10.5633	10.6637	10.5994	11.1325	11.0288	11.0384
TEAD3	ENSG00000007866	10.6053	10.753	10.6179	11.9034	11.0263	10.9801	11.1165	11.1538	11.0848	11.5453	11.5924	11.375
SELE	ENSG00000007908	2.55337	3.20617	3.18055	3.49673	3.3128	2.55337	2.55337	2.55337	2.55337	3.13652	4.12279	3.34942
DNAJC11	ENSG00000007923	10.9672	11.1452	11.0261	11.8955	11.5473	11.5962	11.5577	11.515	11.4816	11.5467	11.3026	11.6373
FMO3	ENSG00000007933	4.80466	5.28444	3.78032	3.22626	3.09343	2.55337	3.9065	3.59526	3.39761	4.51554	4.20895	3.90028
MYLIP	ENSG00000007944	10.4968	10.4939	10.1067	9.51836	10.5537	10.3983	9.03979	8.91891	9.15503	10.4291	10.6422	10.4382
NOX1	ENSG00000007952	3.57645	3.82826	3.18055	3.49673	5.97247	5.13196	5.40593	5.27894	5.19582	8.75376	8.78326	8.9124
E2F2	ENSG00000007968	7.95762	6.99559	6.75944	7.78745	6.41627	6.44414	7.376	7.41435	8.03263	8.965	8.2462	8.7251
PSMB1	ENSG00000008018	11.7328	11.7875	11.6453	12.3103	11.9203	12.0044	11.91	11.8149	11.9391	12.2224	12.2648	12.3238
SYN1	ENSG00000008056	5.94133	5.96659	6.14942	5.982	9.30311	9.08403	8.80317	8.90454	8.49651	4.69871	5.271	4.9441
JARID2	ENSG00000008083	11.4359	11.4221	11.2428	11.8223	11.5664	11.658	11.1766	11.1111	11.1817	12.0086	12.0084	11.8674
CDKL5	ENSG00000008086	12.0702	11.8975	11.8626	11.3533	12.2743	12.2295	11.4001	11.4538	11.3247	11.4085	11.4337	11.3186
CAMK1G	ENSG00000008118	8.85828	8.15097	8.53147	6.25366	7.88955	7.71913	6.73817	6.58646	6.61842	3.69742	3.92796	3.90028
CDK11A	ENSG00000008128	9.41064	9.62874	9.74681	9.14032	9.42341	9.32812	9.40936	9.34135	9.38665	9.1834	9.31486	9.32903
NADK	ENSG00000008130	11.4624	11.5974	11.4523	11.7898	11.5521	11.4277	11.4458	11.3951	11.4837	11.4497	11.6455	11.6139
TFAP2B	ENSG00000008196	6.44731	6.31776	5.95179	6.15113	5.80907	6.60582	4.90836	5.60273	5.62358	9.27682	8.48086	8.75295
TFAP2D	ENSG00000008197	2.55337	2.55337	2.55337	2.55337	2.55337	2.55337	2.55337	2.55337	2.55337	2.55337	2.55337	2.55337
DLEC1	ENSG00000008226	6.53006	6.83453	6.88888	6.25366	5.85172	6.03206	5.37344	5.52856	5.71277	6.68361	6.4426	6.21949
CYTH3	ENSG00000008256	11.992	12.3083	11.892	11.9852	11.6714	11.6622	11.8905	11.9864	11.9722	12.1455	12.1721	12.1774
ADAM22	ENSG00000008277	9.99171	9.75455	10.0107	8.55853	9.93237	9.9764	9.36143	9.52316	9.35054	7.62396	7.36384	7.55799
SYPL1	ENSG00000008282	12.4202	12.4612	12.2574	12.4732	12.0885	12.1234	11.9128	11.7962	11.9368	12.7477	12.6665	12.6743
CYB561	ENSG00000008283	9.41715	9.56031	9.43071	9.68943	10.3808	9.87087	9.50068	9.46235	9.57056	11.0919	11.0169	10.9963
SPAG9	ENSG00000008294	14.2912	14.0171	14.254	13.883	13.6949	13.6709	13.9286	13.9236	13.9171	13.9147	14.1132	13.9817
CELSR3	ENSG00000008300	10.9972	10.9977	11.2495	10.3732	11.6551	11.5725	11.2332	11.3609	11.2695	9.37726	9.41337	9.38152
AASS	ENSG00000008311	10.8952	11.0276	10.9688	9.95626	11.0332	10.7768	9.53348	9.62744	9.86104	11.4356	11.2822	11.5003
PLEKHG6	ENSG00000008323	9.07962	9.61306	9.41174	8.30924	9.83319	8.629	8.23969	7.88861	8.07753	12.0379	12.2951	12.0924
SS18L2	ENSG00000008324	9.54551	9.63541	9.54177	9.91799	9.09709	9.28119	9.54604	9.60688	9.88806	9.98594	9.8668	9.68119
MPND	ENSG00000008382	8.85189	8.80769	8.84964	8.44466	8.87211	8.89011	8.39459	8.37906	8.47989	8.58501	8.79575	8.75295
MGST1	ENSG00000008394	12.0279	11.6549	11.8424	12.5075	11.4601	11.4005	11.5718	11.3267	11.4884	13.0397	12.7125	12.9322
CRY1	ENSG00000008405	10.6676	10.6612	10.4606	10.7086	10.3727	10.3913	10.3949	10.3256	10.4161	10.7399	10.8615	10.7749
PGLYRP1	ENSG00000008438	2.55337	3.20617	3.62355	2.55337	2.55337	2.55337	3.52705	3.08273	3.15453	2.55337	2.55337	3.11978
NFIX	ENSG00000008441	10.7124	10.0803	10.3189	6.01162	8.45955	8.78087	9.14261	9.32166	9.12862	6.65597	6.27344	6.64815
ST3GAL1	ENSG00000008513	10.5402	10.3567	10.3969	11.3922	11.2675	11.1133	10.8691	10.7791	10.811	11.3757	11.8203	11.4642
MMP25	ENSG00000008516	5.26851	6.07607	6.07849	5.09321	6.72051	6.07303	6.38415	6.27859	6.25619	6.36271	7.21352	6.58043
IL32	ENSG00000008517	11.2515	11.6538	11.2635	9.97875	12.3792	12.0525	12.2033	12.1526	12.0719	12.6824	13.1475	12.7805
PKD1	ENSG00000008710	12.7125	12.7926	12.9716	13.4088	12.7117	12.8252	12.6127	12.8367	12.6493	12.0459	12.3101	12.1549
MAPK8IP2	ENSG00000008735	8.43501	8.67587	8.67365	9.24297	11.0921	10.8927	10.6818	10.5219	10.4485	7.64515	7.39704	7.62656
MED24	ENSG00000008838	11.4051	11.7532	11.4569	11.6386	11.7337	11.6824	11.176	11.2239	11.1926	11.1918	10.994	11.2162
RHOBTB2	ENSG00000008853	10.8079	10.8392	10.7976	11.0353	11.2684	10.947	10.6655	10.5826	10.4947	11.099	11.0262	11.067
HEATR5B	ENSG00000008869	10.8851	11.1287	11.012	11.7647	11.5806	11.5321	11.2513	11.3086	11.2683	11.2262	11.2694	11.156
SEC62	ENSG00000008952	13.4331	13.3689	13.2107	13.1129	13.0998	13.2203	13.1488	13.139	13.145	13.0764	13.2228	13.2272
RPS20	ENSG00000008988	14.4169	13.9612	14.3497	14.367	13.6477	13.9625	14.141	14.1065	14.2217	14.2707	14.1976	14.2465
CSDE1	ENSG00000009307	15.2614	15.0176	15.15	15.2111	14.7911	14.8822	14.7725	14.7399	14.7878	15.1693	15.2477	15.2068
UBE3C	ENSG00000009335	12.2692	12.3551	12.2693	13.4535	12.9759	12.9745	12.6936	12.7121	12.7073	12.8623	12.8172	12.8714
REV3L	ENSG00000009413	13.1664	13.2187	13.252	12.7906	12.8255	12.9051	12.4616	12.505	12.3799	12.4137	12.2014	12.3163
TENM1	ENSG00000009694	8.95093	9.54858	9.39493	7.97071	11.9421	11.9202	10.4552	10.6729	10.3399	6.14073	5.65274	6.18333
PAX7	ENSG00000009709	9.54154	8.88807	9.20687	2.55337	6.80908	6.81255	6.60687	7.01971	7.72216	2.55337	3.36654	2.55337
MASP2	ENSG00000009724	2.55337	3.20617	3.43362	4.3546	3.84084	4.01355	4.00683	3.99795	3.978	3.55036	4.43539	4.09181
IYD	ENSG00000009765	5.38167	4.30582	4.64461	2.55337	6.78744	4.87089	5.9123	5.47684	5.59255	9.74895	9.53193	9.84255
FAM76A	ENSG00000009780	9.84332	9.92571	9.71234	9.50293	9.55214	9.61974	9.26705	9.26281	9.27549	9.58877	9.69413	9.55679
TRAF3IP3	ENSG00000009790	4.17289	3.46902	2.55337	3.22626	3.09343	3.12537	3.35327	3.59526	3.58035	3.37265	2.55337	2.55337
POMT2	ENSG00000009830	11.2684	11.0352	11.186	11.0495	11.1296	11.1248	10.6305	10.6364	10.6707	10.5397	10.1615	10.3528
VTA1	ENSG00000009844	11.5744	11.6099	11.342	12.1922	11.7965	11.9196	11.866	11.8487	11.8323	11.9678	12.0221	12.0089
MLXIPL	ENSG00000009950	8.53419	8.61867	8.96477	5.44142	7.84844	7.22764	6.17701	5.71824	6.6031	9.43515	9.3576	9.50677
BAZ1B	ENSG00000009954	13.031	13.0478	12.7801	13.3506	13.3027	13.3843	13.3436	13.2581	13.285	13.185	13.0851	13.1586
RANBP9	ENSG00000010017	11.6207	11.784	11.5937	11.5381	11.4719	11.6501	11.3951	11.4563	11.3575	11.87	11.7358	11.7133
ETV7	ENSG00000010030	5.81425	7.55151	6.71356	6.65991	6.96172	6.80047	6.81154	6.88931	6.96825	8.81422	8.91788	8.83053
SPRTN	ENSG00000010072	10.2273	10.1205	10.2906	10.7142	10.096	10.1808	10.5075	10.4263	10.5385	10.1431	10.2031	10.1064
METTL13	ENSG00000010165	10.159	10.523	9.94292	10.917	10.5775	10.5731	10.4283	10.3646	10.4581	10.5677	10.3426	10.5349
DYRK4	ENSG00000010219	9.7012	9.8608	9.73732	9.24915	9.16977	9.41565	9.32858	9.42089	9.48778	8.93379	8.91502	9.0806
ZNF207	ENSG00000010244	13.3001	13.2467	13.4337	13.5034	13.2271	13.1629	13.5209	13.5429	13.5136	13.7551	13.746	13.6958
UQCRC1	ENSG00000010256	12.0856	12.0462	11.8924	12.5895	12.0905	12.1531	12.2648	12.2369	12.3684	12.5741	12.5557	12.6234
STARD3NL	ENSG00000010270	11.5012	11.7629	11.533	12.0321	11.4854	11.813	11.2935	11.31	11.3432	10.695	10.5355	10.6958
CD9	ENSG00000010278	12.5594	12.3009	12.6253	10.7276	10.8689	10.7457	11.7295	11.6706	11.7537	13.5954	13.8752	13.6737
HHATL	ENSG00000010282	3.57645	3.66595	3.43362	3.49673	3.93697	4.19125	3.52705	3.99795	3.39761	3.37265	3.13212	3.52242
NCAPD2	ENSG00000010292	12.4507	12.2093	12.1743	12.285	11.4407	11.5537	12.1307	12.1503	12.2985	12.1795	11.996	12.0997
IFFO1	ENSG00000010295	10.0901	10.3991	10.2444	10.8301	9.92374	10.1773	10.2772	10.3139	10.3536	7.14746	7.09707	6.83399
GIPR	ENSG00000010310	8.42643	8.50187	9.10129	7.39977	7.98747	7.19112	7.61295	7.35211	7.41606	8.05181	8.69268	7.92763
PHF7	ENSG00000010318	8.77625	8.80769	8.6536	8.61226	8.20661	8.32262	8.35841	8.44343	8.54126	7.41771	7.25938	7.47858
SEMA3G	ENSG00000010319	4.34355	4.7183	4.33448	4.62323	6.13626	6.11284	4.53695	4.15349	4.7554	5.35894	5.53673	5.26065
NISCH	ENSG00000010322	12.8155	12.8885	12.9276	12.8441	12.696	12.694	12.6934	12.7594	12.7732	11.808	11.7166	11.7422
STAB1	ENSG00000010327	4.62693	4.7183	5.15236	4.62323	4.85076	5.00773	5.23527	5.11789	4.49992	4.51554	4.68475	4.8032
FUZ	ENSG00000010361	9.29051	9.40506	9.1306	8.75807	8.9397	9.03086	8.86463	8.89972	8.93187	8.60677	8.76115	8.75907
SLC6A13	ENSG00000010379	5.94133	5.78465	5.72206	6.93052	6.43032	6.57775	5.27114	5.15165	5.46102	4.22046	4.68475	4.3297
IDS	ENSG00000010404	13.6142	13.6535	13.8148	13.3834	12.628	12.7812	13.2782	13.3889	13.2405	12.5823	12.8254	12.5162
PRSS3	ENSG00000010438	3.85718	3.96819	4.24307	2.55337	7.68872	6.45962	6.68708	5.57844	6.31391	9.67538	9.92479	9.82079
ZNF200	ENSG00000010539	9.3093	9.48107	9.18748	9.74951	9.90006	9.93704	9.71605	9.59052	9.66731	9.91071	10.0157	9.968
CD4	ENSG00000010610	8.39598	7.75316	8.0691	6.69666	5.62423	6.07303	8.95082	8.87291	8.83063	5.3236	5.03152	5.11156
LRRC23	ENSG00000010626	10.0846	10.0255	10.1503	8.85445	9.15089	9.3091	9.20956	9.11675	9.31818	9.00651	9.09252	8.96098
BTK	ENSG00000010671	4.85894	4.85224	4.49907	4.00912	3.84084	3.67632	4.33753	4.41363	4.0828	4.90869	4.02964	4.64544
HFE	ENSG00000010704	9.31628	8.72672	8.82475	8.77957	8.08802	8.06992	9.12836	8.99546	9.099	9.25173	9.21613	9.08548
SCMH1	ENSG00000010803	10.3894	10.3834	10.4089	10.1119	10.4959	10.4023	10.25	10.292	10.2788	9.9804	9.6672	9.78376
FYN	ENSG00000010810	12.0964	12.0512	12.0545	12.6456	11.7023	12.0674	11.9379	11.9603	11.9859	11.0289	10.9024	10.8957
HIVEP2	ENSG00000010818	12.0047	12.1178	11.9642	11.4184	12.0449	11.875	12.1976	12.1037	12.1343	12.8678	13.1528	12.9064
FMO1	ENSG00000010932	6.99321	5.87854	5.59142	3.69909	3.61565	3.67632	3.35327	4.15349	3.978	3.8247	4.20895	4.17657
ELOA	ENSG00000011007	11.2387	11.4381	11.2897	12.3529	12.1603	12.1584	11.6243	11.5774	11.5273	11.7395	11.7984	11.7889
LYPLA2	ENSG00000011009	10.1796	10.3965	10.1588	11.2507	11.2781	11.1096	10.9106	10.7324	10.7551	11.6428	11.6308	11.7788
CLCN6	ENSG00000011021	10.8005	11.3022	11.4833	10.686	11.0188	10.9954	10.9604	10.9705	10.8996	10.7836	10.6326	10.7498
MRC2	ENSG00000011028	13.6156	13.3186	13.3918	12.5393	12.1014	12.2244	12.3715	12.4421	12.559	8.35154	8.6278	8.75907
SLC6A7	ENSG00000011083	3.15219	2.55337	3.18055	2.55337	2.55337	2.55337	3.12256	3.29792	3.58035	6.91101	7.43749	7.12727
TSPAN9	ENSG00000011105	11.5325	11.9988	11.5852	11.5852	11.1899	11.4139	11.4187	11.672	11.5964	10.278	10.4727	10.1183
BTBD7	ENSG00000011114	12.323	12.1932	12.0526	12.5584	12.3158	12.3254	12.53	12.4643	12.5602	12.3169	12.2813	12.2825
APBA3	ENSG00000011132	8.91765	9.33578	9.23952	8.7051	9.21695	8.97834	9.15203	9.18965	9.09354	9.19781	9.44938	9.25522
MKS1	ENSG00000011143	9.79582	9.97736	9.76562	9.56617	9.6995	9.74291	9.62427	9.78605	9.78698	9.27456	9.08236	9.19557
ABHD5	ENSG00000011198	10.5481	10.7313	10.6476	10.6838	10.8599	11.0543	10.8078	10.8332	10.8259	11.062	11.3108	10.9747
ANOS1	ENSG00000011201	14.3171	13.4691	13.8149	9.12696	10.9385	11.6475	10.185	10.4338	11.0006	10.0575	9.6655	9.93596
AKAP8L	ENSG00000011243	12.1541	12.2766	12.3636	11.5717	11.6502	11.6935	11.8338	11.8434	11.8928	11.6446	11.683	11.6803
MBTD1	ENSG00000011258	11.3698	11.0701	11.0554	11.0127	10.9494	10.9592	11.0538	11.1598	11.1701	11.6796	11.6614	11.6131
UTP18	ENSG00000011260	10.6005	10.7903	10.7013	11.2415	10.8226	11.0098	10.4552	10.5069	10.4367	11.0429	10.8193	11.0251
RNF216	ENSG00000011275	11.7586	11.824	11.8223	12.3059	11.6008	11.7388	11.9107	11.9804	11.8659	11.2892	11.335	11.2899
TTC19	ENSG00000011295	11.927	11.8765	11.8993	11.4815	11.6254	11.7592	11.8176	11.8824	11.8786	11.6078	11.7055	11.6899
PTBP1	ENSG00000011304	13.2387	13.219	13.0997	13.5767	13.3179	13.1717	13.3327	13.2606	13.423	13.8621	13.8884	13.9401
DPF1	ENSG00000011332	5.18755	5.49852	5.19857	7.15813	8.51969	8.23128	7.65335	7.60427	7.24934	4.30119	4.02964	4.00021
SYT7	ENSG00000011347	9.80081	10.2536	10.3074	7.84573	11.2058	10.8998	10.4399	10.5476	10.2764	11.2552	12.0171	11.4249
LARS2	ENSG00000011376	10.6676	10.7073	10.5359	11.3396	11.0257	11.0794	11.2606	11.2278	11.2744	10.9281	10.673	10.93
PIK3C2A	ENSG00000011405	13.7295	13.5312	13.6972	13.6201	13.6445	13.5992	13.7899	13.7585	13.7618	14.0597	14.1337	14.0653
PLAUR	ENSG00000011422	8.49779	8.69727	8.62506	10.2368	10.2955	9.66364	9.6461	9.57549	9.56663	11.4751	12.3395	11.7157
ANLN	ENSG00000011426	11.6495	11.4046	10.7465	12.8085	10.754	11.2525	12.221	12.1034	12.2579	11.4472	10.8085	11.2256
WIZ	ENSG00000011451	11.2744	11.4905	11.2688	11.4815	11.7972	11.7692	11.3862	11.3529	11.3443	11.2168	11.1035	11.275
RABGAP1	ENSG00000011454	12.8659	12.7647	12.7789	12.9401	12.6936	12.7347	12.7187	12.7689	12.7618	12.3254	12.209	12.2947
DCN	ENSG00000011465	11.9496	11.991	10.2119	9.45295	9.33878	10.2632	10.1145	10.5644	10.475	8.18796	7.04563	7.67916
QPCTL	ENSG00000011478	9.48482	9.70046	9.69283	9.79245	9.39871	9.47561	8.89019	9.06601	9.14453	8.62465	8.87439	8.57018
PPP5C	ENSG00000011485	11.0463	10.917	10.8964	11.3338	11.2093	11.2414	11.0569	10.9711	11.134	11.19	10.8185	11.1566
CEP68	ENSG00000011523	11.209	11.2408	10.868	11.0118	10.9225	11.0222	10.6084	10.6849	10.7086	9.59423	9.65354	9.67797
MAP4K3	ENSG00000011566	12.8066	13.0832	12.9405	12.7173	12.3473	12.605	12.7861	12.7856	12.7833	12.7909	12.914	12.8527
ZBTB32	ENSG00000011590	2.55337	3.46902	2.55337	3.22626	3.61565	3.35717	3.12256	3.29792	3.15453	3.13652	3.36654	2.55337
TYROBP	ENSG00000011600	2.55337	2.55337	3.62355	2.55337	2.55337	2.55337	2.55337	3.08273	2.55337	2.55337	2.55337	2.55337
LDAF1	ENSG00000011638	10.5432	10.2376	10.3479	11.0191	10.3736	10.1889	10.8461	10.7804	10.7867	10.9403	11.2076	10.7367
GABRA3	ENSG00000011677	6.41282	6.40402	6.10253	6.30229	9.84368	9.65864	8.55234	8.57627	8.42884	5.42702	4.84456	5.26065
BRCA1	ENSG00000012048	10.0873	9.64205	9.40216	10.56	9.13816	9.29843	10.2078	10.2837	10.4019	10.4392	9.94875	10.3076
ERCC1	ENSG00000012061	10.3503	10.242	10.216	10.8637	10.1047	10.205	10.4609	10.4594	10.5425	10.0282	9.97644	9.88652
CD22	ENSG00000012124	6.89691	6.93909	7.27279	7.18421	8.04318	6.50507	8.09084	7.8591	7.66445	8.12903	7.8082	7.77893
SEMA3B	ENSG00000012171	11.816	11.7634	11.7094	9.35034	9.9336	9.72071	10.5938	10.7915	10.8143	12.9986	14.0705	13.298
MBTPS2	ENSG00000012174	11.9887	11.8127	11.7618	11.7888	11.4207	11.4778	11.2097	11.2335	11.2695	11.7522	11.7047	11.7243
PRICKLE3	ENSG00000012211	9.59419	9.87214	9.6347	9.37032	8.68638	8.77164	9.22749	9.08737	9.29462	9.73256	9.93329	9.72872
LTF	ENSG00000012223	3.15219	3.82826	2.55337	3.49673	3.61565	3.53175	3.67099	3.4604	3.86203	6.53973	6.47415	6.63486
EXTL3	ENSG00000012232	12.1947	12.2548	12.2437	12.7336	12.0666	12.0388	11.5709	11.6467	11.7236	11.7234	11.7215	11.6269
NR1H4	ENSG00000012504	7.15802	6.54349	6.45914	3.86567	6.47168	5.83151	6.94791	6.65696	6.79052	11.6091	11.7447	11.6947
ELOVL5	ENSG00000012660	13.3134	13.3623	13.4572	12.2611	12.4919	12.8276	12.4195	12.4916	12.5953	12.9805	13.0346	13.0669
ALOX5	ENSG00000012779	8.73168	9.34666	8.7662	8.75807	9.11669	8.24469	9.15906	8.7524	8.88214	9.30148	9.72547	9.10961
KDM5D	ENSG00000012817	11.4847	11.7138	11.6036	11.455	11.4102	11.5091	11.3837	11.4451	11.4521	11.4776	11.236	11.3376
CALCOCO1	ENSG00000012822	12.1162	12.2652	12.2122	11.4307	11.7117	11.6861	11.5259	11.5906	11.5949	10.9587	11.3329	10.8909
UBR7	ENSG00000012963	10.5471	10.453	10.0028	10.9257	10.7651	10.9781	10.4263	10.5282	10.6853	10.113	10.0063	10.2282
MAP4K5	ENSG00000012983	12.238	12.31	12.2008	13.1251	12.1884	12.3519	12.5992	12.6266	12.5646	12.1356	12.0591	12.0127
EHD3	ENSG00000013016	10.6748	10.5538	10.5865	11.2251	10.7016	10.9867	10.819	11.0608	10.9532	10.307	10.2182	10.2348
PSMC4	ENSG00000013275	10.803	11.0174	10.7681	11.9344	11.6484	11.6195	11.2661	11.2643	11.2953	11.9962	11.9206	12.0854
MAN2B2	ENSG00000013288	10.8646	10.9716	10.7101	11.388	11.1961	11.0364	10.698	10.6285	10.6862	11.3164	11.3037	11.3305
SLC7A14	ENSG00000013293	11.0843	11.1889	10.9704	10.8606	9.95069	9.77098	10.6178	10.6226	10.8996	6.36271	5.70734	6.6079
CLDN11	ENSG00000013297	13.2663	13.7311	13.2394	12.6735	13.5371	13.7006	13.2101	13.2894	13.396	8.73083	8.3683	8.99507
SLC25A39	ENSG00000013306	11.4089	11.4683	11.4759	11.4577	11.7217	11.6496	11.0259	11.0406	10.9652	11.2378	11.0865	11.3087
MVP	ENSG00000013364	11.5548	11.4948	11.6675	12.6582	12.0534	11.9042	12.247	12.1273	12.0449	12.822	13.0763	13.0238
NUB1	ENSG00000013374	11.315	11.4583	11.4093	11.4978	11.2295	11.0415	11.2125	11.1649	11.2334	12.0174	11.9436	11.9902
PGM3	ENSG00000013375	12.4251	12.5158	12.6801	12.7265	11.9274	12.0145	12.2772	12.2865	12.3026	12.1993	12.694	12.2899
RWDD2A	ENSG00000013392	9.97563	9.68554	9.79703	10.2569	9.16977	9.25935	9.79934	9.74363	9.80877	8.72752	9.14471	8.77123
CLK1	ENSG00000013441	11.2893	11.4564	11.6874	10.918	11.3031	11.163	11.57	11.5965	11.5944	12.0412	12.1	11.9898
POLR3B	ENSG00000013503	9.07962	8.94287	8.72836	10.8228	10.3618	10.3213	10.2869	10.2376	10.2074	10.356	10.1286	10.3426
ANGEL1	ENSG00000013523	10.7609	10.9566	10.9058	10.7872	10.5279	10.5872	10.5588	10.6364	10.6753	10.4362	10.0473	10.3149
RNF14	ENSG00000013561	11.5582	11.784	11.5585	12.453	12.0987	12.2661	11.7618	11.7437	11.7584	10.9657	10.9039	10.9109
DNASE1L1	ENSG00000013563	10.3274	10.5397	10.386	10.6631	9.8093	9.99635	9.60554	9.57549	9.62259	9.44121	9.64667	9.33928
DDX11	ENSG00000013573	9.84815	9.54858	9.66305	10.0706	9.25085	9.29199	10.2224	10.3426	10.3997	9.79231	9.45726	9.78975
HEBP1	ENSG00000013583	10.9922	11.0098	10.9849	11.8832	10.7505	10.8207	10.8875	10.8957	10.8957	11.4209	11.4818	11.4516
GPRC5A	ENSG00000013588	11.6505	12.5059	11.9462	14.3863	15.437	14.3761	14.1186	13.8268	13.6718	15.5788	16.2844	15.8365
MAMLD1	ENSG00000013619	8.57746	8.59606	8.6536	9.53616	8.31241	8.51192	8.2703	8.52083	8.37142	6.23745	6.30891	6.32279
CD6	ENSG00000013725	5.22863	5.23734	5.19857	4.97494	5.1596	5.65311	6.33511	6.01695	6.15448	4.95638	5.56665	5.18813
TACC3	ENSG00000013810	10.3705	9.99303	9.74492	10.7787	9.57436	9.7492	10.6195	10.572	10.6541	10.0977	9.55047	9.92919
UFL1	ENSG00000014123	11.9285	12.1566	11.949	11.7588	11.4356	11.4725	11.6374	11.5891	11.5911	12.2557	12.4769	12.2836
POLA2	ENSG00000014138	9.37319	9.22813	9.1277	10.1974	9.25282	9.14487	9.84362	9.89905	9.96322	9.64417	9.37435	9.64035
ZC3H3	ENSG00000014164	9.81895	9.99129	9.74681	9.87068	9.95553	9.81207	9.38759	9.33422	9.42188	9.69413	9.94034	9.91008
CAPN1	ENSG00000014216	12.428	12.3273	12.3428	12.9855	13.2071	12.7254	12.7644	12.6705	12.6762	13.6732	13.6635	13.5687
ACP3	ENSG00000014257	6.53006	6.65308	6.42152	5.30281	6.66223	5.44867	5.12169	5.01127	5.35352	8.73413	8.60669	8.54207
MDH1	ENSG00000014641	12.4245	12.7402	12.3762	13.0969	12.6513	12.8641	11.8728	11.9431	11.9703	12.7023	12.4788	12.6727
SLC30A9	ENSG00000014824	12.6267	12.3307	12.4434	12.7898	12.1126	12.1244	12.5736	12.6191	12.6585	12.5118	12.4016	12.4523
MTMR11	ENSG00000014914	10.42	10.6113	10.5759	8.5783	9.13175	9.17084	9.0724	9.31986	9.23149	10.232	10.6721	10.2759
COX15	ENSG00000014919	11.7705	11.8181	11.8984	11.9732	11.6082	11.6088	11.7855	11.7786	11.7773	11.6865	11.6278	11.673
CCDC88C	ENSG00000015133	11.5245	11.5411	11.4638	10.333	10.8266	10.6994	9.44428	9.28885	9.55874	11.4913	11.2744	11.3258
YAF2	ENSG00000015153	10.6748	10.5158	10.6687	10.0896	10.3517	10.367	10.4806	10.4846	10.4389	10.0679	9.9585	9.97458
ZMYND11	ENSG00000015171	12.5128	12.3065	12.2686	12.2247	12.14	12.1864	12.2016	12.1629	12.128	12.1795	11.9693	12.1307
WAS	ENSG00000015285	5.8406	5.81665	6.32291	5.25333	5.19369	4.60576	4.95381	4.89549	4.96909	4.44812	4.98717	4.64544
DPEP1	ENSG00000015413	3.727	4.20381	3.43362	3.22626	4.38622	3.80151	4.81253	4.76871	4.42716	4.6405	5.19574	4.17657
BID	ENSG00000015475	8.61192	8.56844	8.60849	10.0948	9.95553	9.68837	10.5293	10.4569	10.4216	10.9056	10.7821	10.6854
MATR3	ENSG00000015479	10.5009	10.6381	11.1436	9.86466	10.2078	10.2299	10.2653	10.3497	10.0656	9.97484	9.94875	9.79273
NPC1L1	ENSG00000015520	5.18755	5.18856	5.52123	5.09321	7.16819	6.01113	5.7957	5.45023	5.62358	11.2931	11.5861	11.4745
XYLT2	ENSG00000015532	11.3686	11.6356	11.5671	11.4516	11.2093	11.3378	10.6786	10.7586	10.8077	11.4562	11.4441	11.3942
RGPD5	ENSG00000015568	3.15219	2.55337	3.62355	3.22626	4.18314	3.67632	3.52705	3.71231	3.39761	3.8247	3.54302	2.55337
STMN4	ENSG00000015592	8.0555	8.06792	8.71681	7.27192	11.1188	10.9887	10.1607	10.2424	9.8912	3.8247	3.81556	3.66573
NUDCD3	ENSG00000015676	11.6314	11.8327	11.7103	12.1404	11.8381	11.8456	11.6457	11.7427	11.691	11.2909	11.3605	11.3493
ISL1	ENSG00000016082	7.42276	6.8032	6.40234	6.37225	7.76252	7.38944	5.55789	5.62661	5.95077	7.77899	7.94348	7.82634
CHDH	ENSG00000016391	9.57297	8.9212	9.53521	6.09696	8.0836	8.30139	9.26488	8.81775	9.32982	9.79547	10.0369	9.95073
IL20RA	ENSG00000016402	5.22863	5.49852	4.83619	6.20332	5.74257	5.59768	5.49908	5.74024	5.71277	7.38448	7.08693	7.16468
CLCA1	ENSG00000016490	9.50737	8.16947	7.63403	2.55337	5.41127	4.60576	6.41592	5.62661	7.11566	12.427	12.8138	13.0355
CLCA4	ENSG00000016602	2.55337	2.55337	3.43362	2.55337	4.38622	3.67632	4.00683	4.07839	3.39761	9.03887	10.4333	9.37357
GLT8D1	ENSG00000016864	11.7262	11.7527	11.6392	11.7972	11.227	11.404	11.0613	11.1143	11.2266	11.118	11.1644	11.0358
ATP2C1	ENSG00000017260	12.5966	12.7309	12.4886	13.7582	13.3065	13.3325	12.8271	12.8511	12.7867	12.9076	12.8543	12.9083
IGF1	ENSG00000017427	8.17815	9.7968	7.4601	6.81835	9.43386	9.3756	7.62654	7.83403	7.83761	6.12057	6.32632	6.21949
SLC38A5	ENSG00000017483	6.75298	6.63539	6.75944	4.53988	4.80663	4.71834	4.95381	4.67685	4.96909	8.18796	8.22788	8.34057
RALBP1	ENSG00000017797	11.492	11.7059	11.1543	12.0767	11.9044	11.9902	11.5035	11.5504	11.5627	11.9273	11.8882	11.8104
RUFY3	ENSG00000018189	12.795	12.8158	12.8883	12.3439	12.8788	12.981	12.7946	12.8607	12.7489	11.302	11.0814	11.2256
CNTN1	ENSG00000018236	8.3006	7.77749	8.33394	8.38977	9.62542	9.62829	9.6461	9.75034	9.50226	9.97065	9.94174	9.67797
SLC11A1	ENSG00000018280	4.49321	4.7183	4.64461	3.86567	4.25472	3.80151	3.79565	4.15349	3.86203	5.00244	6.23706	5.07159
WWTR1	ENSG00000018408	12.7418	12.7886	12.3469	13.2171	12.4538	12.5763	13.2731	13.2223	13.3065	12.9571	12.9211	12.8591
AGPS	ENSG00000018510	12.0828	11.7122	11.8433	12.6178	11.6838	11.6643	12.521	12.4518	12.4618	12.5221	12.3993	12.6604
STEEP1	ENSG00000018610	9.73111	9.88152	9.62031	10.1716	9.81331	9.79395	9.77211	9.78081	9.75453	9.48298	9.61707	9.57251
ATP1A2	ENSG00000018625	12.0144	11.6996	11.9304	10.1536	8.18614	8.82318	10.628	10.8533	10.8744	8.14399	8.18579	8.5025
TTC27	ENSG00000018699	9.45139	9.63541	9.29752	10.8896	10.23	10.3192	9.9514	10.0578	9.97364	10.0052	9.74813	9.94805
ZNF582	ENSG00000018869	7.55471	7.9798	7.73678	8.36722	8.6299	8.69884	7.74341	7.869	7.88889	6.92265	6.52022	6.77468
VSIG2	ENSG00000019102	6.20662	5.96659	6.47758	5.78991	8.51641	7.02469	7.68616	7.06355	7.14763	9.83286	10.3447	10.1135
PHLDB1	ENSG00000019144	12.245	12.2468	12.3293	13.0433	11.7344	11.9698	12.7462	12.7451	12.7336	10.87	10.5965	10.8026
MARCO	ENSG00000019169	3.727	3.20617	3.18055	3.22626	5.67277	4.48235	4.26316	3.91114	3.978	5.21181	5.99679	4.98795
CYP24A1	ENSG00000019186	7.47367	6.98167	5.97806	10.6608	9.31447	7.70626	9.06992	8.52397	8.04399	10.7457	10.3543	10.4655
PRDM11	ENSG00000019485	11.1483	10.881	10.9007	10.0459	10.1956	10.3391	9.89361	9.99821	10.1349	10.4086	10.1286	10.197
SYT13	ENSG00000019505	10.4865	10.5468	10.5004	8.48712	11.305	11.0434	10.1964	10.3382	10.1742	10.3312	10.5252	10.5134
SNAI2	ENSG00000019549	10.0162	10.9207	9.70067	12.0978	10.0627	10.7354	11.0265	11.2287	11.1675	9.55561	9.26634	9.32698
CD74	ENSG00000019582	11.4707	11.5142	11.2375	7.14491	9.52957	9.6851	10.949	10.8657	11.2141	10.1079	10.1735	10.2026
HGF	ENSG00000019991	6.28509	4.78697	5.78309	4.84526	3.61565	4.01355	4.18386	4.29058	3.58035	4.13381	3.54302	4.17657
ZRANB1	ENSG00000019995	11.9447	11.9313	11.9699	11.7419	11.9951	11.9536	11.555	11.6202	11.606	11.4771	11.6788	11.4567
NCDN	ENSG00000020129	10.2359	10.4705	10.324	11.7983	11.075	11.2133	10.8946	10.922	10.9143	9.9566	9.6672	9.97327
ADGRA2	ENSG00000020181	11.9854	12.1162	11.9187	11.5305	9.5617	10.1831	10.8446	11.0035	11.0916	8.45911	8.68263	8.57366
ZFP64	ENSG00000020256	10.0982	10.1456	10.2511	9.98431	10.0101	10.0367	10.3465	10.3012	10.4118	10.0079	10.0143	10.0237
MNAT1	ENSG00000020426	9.91253	10.1946	9.93298	10.8747	10.0332	10.2254	10.1769	10.2223	10.0446	9.95519	9.88444	9.83967
SAMD4A	ENSG00000020577	14.1205	13.9533	14.0275	13.2806	12.7328	12.8881	13.0555	13.1375	13.1067	11.8864	11.8023	11.7773
RUNX3	ENSG00000020633	5.55191	7.02303	6.12617	6.7325	5.99163	7.37324	4.6543	5.24821	5.62358	6.77638	7.15647	6.84556
MRE11	ENSG00000020922	10.8835	10.6169	10.6516	11.1245	10.5529	10.5872	11.141	11.122	11.1675	11.0809	10.9197	11.0725
PLEKHB1	ENSG00000021300	11.69	10.9575	11.4546	8.65012	8.52296	8.9943	9.68556	9.48666	9.81209	8.57032	8.11279	8.70305
SERPINB1	ENSG00000021355	9.97857	10.2332	9.84024	9.83416	11.5132	10.759	10.7617	10.4371	10.5859	13.4251	14.0012	13.5001
CYP3A43	ENSG00000021461	3.39436	4.30582	4.14404	3.86567	3.09343	3.53175	3.52705	3.29792	3.15453	3.37265	3.92796	3.11978
SLC7A9	ENSG00000021488	6.1657	6.20204	5.72206	5.56747	6.68583	6.54912	6.47744	6.59846	6.23642	10.3485	10.5512	10.5614
SPAST	ENSG00000021574	11.4676	11.2718	11.2068	10.9373	11.6469	11.6775	10.9823	11.0608	10.9801	11.5814	11.5195	11.5461
NRXN3	ENSG00000021645	11.771	10.8002	11.2442	9.33299	11.5437	11.5844	11.4467	11.4155	11.4889	9.38777	9.16169	9.28308
OSBPL5	ENSG00000021762	10.168	10.054	10.0185	9.1236	9.55054	9.56914	9.42886	9.51845	9.50636	8.9983	9.01721	9.04098
AQR	ENSG00000021776	11.7271	11.7845	11.6244	12.6143	12.2374	12.3116	12.3036	12.2856	12.2907	12.2875	12.2752	12.3179
CPS1	ENSG00000021826	11.8896	11.243	11.3815	9.75386	9.40935	9.55127	10.9422	10.8768	11.1459	11.0705	10.021	10.7658
C8B	ENSG00000021852	3.57645	2.55337	2.55337	2.55337	3.09343	3.12537	2.55337	2.55337	2.55337	8.03586	8.41762	8.21711
FHL1	ENSG00000022267	13.3506	13.4661	13.2939	14.9413	12.4474	13.0012	13.1262	13.2359	13.3253	10.1002	9.54123	9.80461
RTF2	ENSG00000022277	10.8999	10.9042	10.7168	11.2962	10.7623	10.9827	10.8026	10.8706	10.8616	10.9114	10.9486	10.993
GABRA1	ENSG00000022355	4.80466	4.20381	4.57391	3.69909	7.09089	7.01427	5.08163	5.55373	4.91879	4.75442	4.62682	4.3297
NLRP2	ENSG00000022556	2.55337	2.55337	2.55337	3.49673	5.12463	4.54556	4.33753	4.07839	3.73141	2.55337	3.36654	2.55337
SLC45A4	ENSG00000022567	9.76723	9.97035	9.82059	8.89836	9.93237	9.76634	8.83569	8.68395	8.93492	10.7595	10.9096	10.8698
RNF10	ENSG00000022840	12.3982	12.6713	12.4211	13.1938	12.589	12.6091	12.8675	12.9047	12.8648	12.9708	13.0177	12.8978
ZNF839	ENSG00000022976	9.39534	9.57426	9.56127	9.51067	9.39693	9.11111	9.29495	9.28331	9.11254	9.2097	9.1641	9.39926
ZDHHC6	ENSG00000023041	10.0928	10.0524	10.0799	10.4557	10.5173	10.5098	10.4341	10.3794	10.3422	10.8685	10.8367	10.9368
GRAMD1B	ENSG00000023171	11.1464	10.7601	11.1699	9.56121	10.9212	10.8502	10.0729	10.0228	10.0204	9.37515	9.29741	9.39926
RNH1	ENSG00000023191	11.539	11.6233	11.4707	12.2958	11.5433	11.6161	11.3539	11.3912	11.3733	11.5584	11.4967	11.5759
NDUFS1	ENSG00000023228	13.4955	13.3988	13.3757	13.6779	13.3362	13.4706	13.3494	13.3794	13.3873	13.3609	13.2514	13.4028
RB1CC1	ENSG00000023287	12.9661	12.8546	12.8911	12.8639	12.4831	12.4985	12.7711	12.7664	12.7426	13.2861	13.4155	13.3239
ERP44	ENSG00000023318	11.7358	11.7347	11.4383	11.7845	11.5985	11.5791	11.597	11.5729	11.5632	12.6249	12.8016	12.6811
ALAS1	ENSG00000023330	11.4655	11.6014	11.4873	11.7331	11.5621	11.5311	11.2892	11.2025	11.2488	12.0072	12.11	12.021
BIRC3	ENSG00000023445	10.0737	10.6392	10.1702	9.71198	11.3438	11.1326	10.55	10.7126	10.3763	12.061	13.0001	12.2944
AKAP11	ENSG00000023516	13.4395	13.4798	13.2631	13.5422	13.4667	13.6512	13.297	13.3311	13.2741	12.7603	12.8132	12.7835
GLRX2	ENSG00000023572	8.27693	8.37476	8.28264	10.3661	9.71244	9.79243	9.85231	9.75968	9.79707	9.76678	9.76411	9.87671
SNAPC1	ENSG00000023608	10.3694	10.5526	10.2697	10.8677	10.433	10.7195	11.2153	11.1241	11.0737	10.7571	10.8147	10.7483
DERA	ENSG00000023697	9.85934	9.51522	9.51313	10.6561	9.78092	9.68182	10.025	10.0072	10.156	11.1774	11.3227	11.1876
STRAP	ENSG00000023734	12.8442	12.8532	12.7836	13.5887	13.0429	13.1286	12.8668	12.8635	12.9027	13.1876	13.0852	13.1852
ABCC2	ENSG00000023839	6.22665	5.99476	6.07849	6.54363	7.78992	7.35685	7.24108	7.01971	7.56545	14.282	13.8467	14.1879
DEF6	ENSG00000023892	5.14521	6.22594	5.36928	5.44142	6.20341	6.01113	5.99913	6.05241	5.92622	8.20232	8.39317	8.06735
PLEKHO1	ENSG00000023902	10.2469	10.584	10.0724	10.7625	10.6352	10.8495	10.532	10.575	10.6997	9.8633	9.72384	9.80609
GCLM	ENSG00000023909	10.4968	10.5515	10.3933	12.5197	11.3636	11.4189	12.2316	12.0421	12.0625	11.575	11.6901	11.6328
UBR2	ENSG00000024048	11.9258	11.9823	12.0071	12.1866	12.1001	12.0579	11.8999	11.9399	11.8687	12.6736	12.74	12.7144
EHD2	ENSG00000024422	10.9841	11.2839	10.8399	13.0847	11.2863	11.6824	11.861	11.8763	11.7293	10.8872	11.1953	10.8063
DEPDC1	ENSG00000024526	10.5372	10.1014	9.72968	11.0801	9.10365	9.59204	10.3424	10.2855	10.4989	10.3888	9.62584	10.1243
CCDC28A	ENSG00000024862	8.86782	9.12765	8.66166	9.06175	8.69799	8.8202	8.23526	8.40311	8.4673	8.43499	8.61377	8.54561
RRAGD	ENSG00000025039	12.6988	12.941	12.5468	11.7369	12.0477	12.3018	12.0122	12.0198	12.2302	11.7477	11.8904	11.7533
HSF2	ENSG00000025156	10.8999	10.6817	10.7245	10.3374	10.1925	10.3181	10.5712	10.4822	10.5445	10.0495	9.85342	10.0351
PHF20	ENSG00000025293	11.6435	11.7362	11.5412	12.2759	11.5099	11.6191	11.9719	12.0103	11.9847	11.4147	11.4451	11.3675
HSD17B6	ENSG00000025423	6.03537	6.52438	5.7529	6.62219	5.54813	6.31389	5.43768	6.03479	5.82353	6.97945	5.73386	6.4035
NR1H3	ENSG00000025434	8.04992	8.03466	8.32383	8.02936	8.15698	7.99784	8.14847	8.16669	8.23938	9.12179	9.17131	9.17742
TYMP	ENSG00000025708	5.55191	6.89521	6.2388	5.78991	7.16819	6.78828	5.93451	6.08701	5.87581	9.29032	10.1759	9.55328
NCAPH2	ENSG00000025770	9.40847	9.42573	9.32059	9.91216	9.80528	9.6653	9.89221	9.93954	10.0261	9.92809	9.84142	9.96667
TOMM34	ENSG00000025772	10.2432	10.5897	10.2215	11.2797	11.2484	11.3754	10.3196	10.2735	10.4085	10.9601	10.7592	10.7996
SEC63	ENSG00000025796	12.8731	12.7052	12.8352	12.978	12.4102	12.4562	12.8086	12.7586	12.7644	12.8903	12.9272	12.9438
KPNA6	ENSG00000025800	13.1618	13.3862	13.1582	13.774	13.4623	13.4577	13.1368	13.1025	13.1769	13.2308	13.1812	13.1717
VIM	ENSG00000026025	17.5832	16.8592	17.2569	17.0072	15.6844	16.1633	16.2504	16.3436	16.5066	13.6662	14.2272	13.7541
FAS	ENSG00000026103	10.507	11.0684	10.5533	11.528	10.5457	10.8748	11.3245	11.3172	11.3136	9.52166	9.22539	9.50496
RNASET2	ENSG00000026297	10.5402	10.3282	10.6354	9.37598	9.49004	9.38168	9.88939	9.79905	9.81706	9.98456	10.2504	10.1466
CD44	ENSG00000026508	11.7104	11.3387	11.4248	12.9771	11.9069	12.3077	12.8858	12.7523	12.7663	12.6678	12.6575	12.4549
KCNG1	ENSG00000026559	8.63072	9.75046	9.00962	9.19256	9.55214	9.25273	9.34304	9.67335	9.35738	11.6145	11.646	11.5332
AGPAT4	ENSG00000026652	11.4966	11.4874	11.5963	10.5907	11.8849	11.9365	11.3926	11.4155	11.3328	9.74078	9.53006	9.66987
SLAMF7	ENSG00000026751	4.62693	4.78697	4.64461	2.55337	8.44239	7.54936	7.02185	6.29345	6.52394	8.17831	7.78958	7.90573
BTN3A1	ENSG00000026950	9.66154	10.9468	10.1258	8.92176	9.59934	9.63678	9.56203	9.66485	9.52876	10.9839	11.232	11.0352
MIPEP	ENSG00000027001	10.2024	10.1503	10.1052	10.6895	10.2964	10.3557	10.3598	10.4716	10.4442	10.3148	9.98054	10.277
PRKCH	ENSG00000027075	8.87415	9.38937	8.89133	10.5425	9.85798	9.36745	9.71764	9.69438	9.44561	11.4592	11.3467	11.0811
INSRR	ENSG00000027644	6.88441	6.04948	6.45914	4.25032	4.71367	4.54556	5.61432	5.65008	5.74129	2.55337	3.36654	3.11978
IFNGR1	ENSG00000027697	11.6254	12.478	11.7538	12.1858	12.9133	12.5205	12.4897	12.4655	12.4581	14.4178	14.6648	14.4716
B4GALT7	ENSG00000027847	9.48069	9.78885	9.7104	10.1716	9.78636	9.75076	9.71287	9.71648	9.59392	9.28584	9.3192	9.2852
SH2D2A	ENSG00000027869	7.32449	6.90999	6.88888	5.5267	6.35862	6.29674	6.04063	5.86552	5.95077	6.73735	6.52022	6.62144
VRK2	ENSG00000028116	9.46192	9.55093	9.55047	10.0209	9.64355	9.72549	9.94057	9.8673	9.94214	10.4096	10.2994	10.3858
TNFRSF1B	ENSG00000028137	6.8202	7.23725	5.97806	8.92948	6.38773	6.77599	6.89265	7.22667	6.85655	9.61584	10.0382	9.81199
VEZT	ENSG00000028203	11.8802	11.7704	11.7749	12.243	12.0772	12.0966	12.3727	12.4193	12.3431	12.3428	12.3172	12.3748
POU2F2	ENSG00000028277	7.08345	7.16523	7.77442	10.8475	9.35354	9.80756	10.5139	10.5406	10.2703	6.12057	6.53525	6.12729
BRD9	ENSG00000028310	10.5638	10.6677	10.7737	11.4742	11.2002	11.1078	11.1673	11.1344	11.0813	10.8119	10.8666	10.8853
SNX1	ENSG00000028528	12.8705	12.7771	12.608	12.9301	12.4973	12.6398	12.6917	12.6826	12.765	12.3224	12.2348	12.2766
TBPL1	ENSG00000028839	9.99026	10.184	9.92128	10.9024	10.3727	10.6116	9.73027	9.76764	9.62259	9.76032	9.54308	9.665
BMAL2	ENSG00000029153	10.4146	11.0791	10.4629	11.111	11.6762	11.7113	11.5922	11.7024	11.5095	11.9724	11.9013	11.7716
BCLAF1	ENSG00000029363	12.9352	12.7746	12.6669	13.4422	13.2586	13.3089	13.4374	13.3963	13.4285	13.6227	13.5194	13.6449
SLC39A9	ENSG00000029364	12.7226	13.0546	12.8294	13.0179	12.8708	12.8012	12.1905	12.2768	12.3179	13.1503	13.2434	13.1027
ANK1	ENSG00000029534	9.82712	10.8022	10.4755	11.0853	10.9421	11.2668	11.0769	11.2142	11.2586	8.85721	8.35991	8.48415
IBSP	ENSG00000029559	3.39436	3.46902	2.55337	2.55337	2.55337	2.55337	2.55337	3.08273	2.55337	2.55337	2.55337	2.55337
TFB1M	ENSG00000029639	8.85189	9.01964	9.04699	9.5311	9.28397	9.27467	9.25179	9.34844	9.2463	9.15661	9.28196	9.08304
RABEP1	ENSG00000029725	12.4691	12.6304	12.1662	13.0563	12.8716	13.0289	12.7138	12.7649	12.77	12.2206	12.0819	12.1899
HMGB3	ENSG00000029993	11.1888	10.5794	10.6727	10.8866	10.5775	10.6699	11.2231	11.1143	11.2635	10.9467	10.7114	11.0014
NUP160	ENSG00000030066	11.8771	11.9199	11.7827	12.3778	12.0297	12.0191	11.8513	11.8171	11.9414	12.4109	12.2676	12.3805
BAK1	ENSG00000030110	9.83524	10.4004	9.83669	10.9769	10.9657	10.7675	9.83487	9.73148	9.78698	10.9445	11.2175	11.1083
MUSK	ENSG00000030304	4.07726	4.0921	3.43362	3.86567	3.09343	3.12537	3.67099	3.59526	3.978	3.55036	3.36654	3.34942
IKZF2	ENSG00000030419	11.8794	11.6444	11.6192	11.8103	11.579	11.4452	11.3524	11.4239	11.375	12.5791	12.6409	12.2606
GRN	ENSG00000030582	12.8707	12.9789	12.7245	13.0121	12.8899	12.6602	12.7423	12.7037	12.7547	13.3374	13.4539	13.2703
FAM13B	ENSG00000031003	10.8804	10.672	10.9704	11.512	11.4841	11.4815	11.4961	11.5519	11.4366	10.9216	10.5795	10.8348
ARHGAP31	ENSG00000031081	11.6169	11.7321	11.721	10.8515	11.3107	11.8627	12.1796	12.3614	12.2842	9.55933	9.12257	9.28095
CENPQ	ENSG00000031691	8.84547	8.74328	8.31364	8.61705	8.31241	8.44768	8.75452	8.44674	8.54526	8.65281	8.74835	8.6612
SARS1	ENSG00000031698	12.2253	12.2798	12.3028	13.2241	12.71	12.7017	12.6446	12.6651	12.6009	13.0515	13.0326	13.1132
RANBP3	ENSG00000031823	11.0727	11.0552	10.9761	11.2759	11.3681	11.321	11.0837	11.0896	11.1045	11.4142	11.3064	11.4287
ARID4A	ENSG00000032219	10.9871	10.813	10.9517	10.8259	11.0666	11.0681	11.3837	11.3186	11.2322	10.606	10.845	10.5771
EIPR1	ENSG00000032389	8.7897	8.54502	8.81395	9.97689	9.40758	9.20324	9.60554	9.67335	9.62637	9.9252	9.6638	10.0084
PNPLA6	ENSG00000032444	12.1969	12.2577	12.3636	11.4102	11.5457	11.6559	11.744	11.8094	11.8853	10.0106	10.0063	10.0122
IFT88	ENSG00000032742	9.61888	9.10541	9.50867	9.43137	9.63451	9.51854	9.01934	9.18173	9.03786	9.99697	9.83236	10.0748
ALG1	ENSG00000033011	9.3093	9.36817	9.24489	10.5362	10.224	10.1069	10.1133	10.0327	10.1122	10.317	9.94735	10.3034
ZCCHC8	ENSG00000033030	10.3159	10.1886	10.3738	10.6468	10.5931	10.4931	10.6397	10.5313	10.6204	11.2127	11.3504	11.2491
ABCF2	ENSG00000033050	11.0986	11.2726	11.0439	12.1671	11.5888	11.6387	11.5394	11.5485	11.6696	11.302	11.1486	11.2793
CHPF2	ENSG00000033100	11.8057	11.8476	11.9585	12.4729	11.867	11.8081	11.9403	12.0058	12.011	11.8474	12.1019	11.901
LRRC7	ENSG00000033122	8.89917	10.1549	9.71234	11.0784	10.1435	10.7441	9.39157	9.62013	9.38219	7.74668	7.55244	7.6131
FUT8	ENSG00000033170	12.8921	11.8385	12.6964	10.5362	11.6747	11.4759	12.7682	12.7442	12.8532	13.2063	13.2051	13.2371
UBA6	ENSG00000033178	12.6746	12.8768	12.7379	13.1956	13.7186	13.831	13.4687	13.4015	13.3273	13.0785	13.2879	13.0408
GAB2	ENSG00000033327	10.8486	11.1248	10.8372	11.1667	11.1253	10.8222	10.4656	10.5297	10.5224	10.735	10.5448	10.5632
ATP6V0A1	ENSG00000033627	12.7483	13.0001	12.9479	13.1779	13.0225	13.1801	12.8517	12.9059	12.8199	12.3442	12.3903	12.3379
PIAS1	ENSG00000033800	12.7998	12.693	12.6995	11.7058	12.1381	11.8999	11.6349	11.626	11.6756	12.708	12.744	12.6076
SLC4A7	ENSG00000033867	12.2671	12.4216	12.3131	13.2115	12.2648	12.3926	12.1578	12.2658	12.1409	12.1047	12.2558	12.1831
APBA2	ENSG00000034053	10.5161	10.5073	10.622	11.3611	11.5755	11.522	11.0701	11.2676	11.1045	8.97897	8.65205	8.94497
MAP2K3	ENSG00000034152	9.61888	9.89825	9.64692	12.3504	10.6784	10.6185	10.8123	10.7277	10.6578	10.7	10.8292	10.7436
CLXN	ENSG00000034239	8.31462	8.34251	8.16289	7.77035	5.85172	5.92417	5.37344	5.36723	5.87581	7.79172	8.05161	8.13479
TMSB10	ENSG00000034510	13.0924	13.1745	12.7957	14.1394	13.833	13.986	13.9551	13.8006	13.7842	13.7526	13.9755	13.8482
ASTE1	ENSG00000034533	8.58904	8.71417	8.54894	9.15356	8.75747	8.93765	8.6913	8.75774	8.89159	8.86625	8.81121	8.96627
RNF19A	ENSG00000034677	12.2629	12.3345	12.3602	11.3489	12.3888	12.2241	12.6151	12.4647	12.5423	13.0169	13.2857	12.9799
PEX3	ENSG00000034693	9.79082	9.41285	9.44711	10.147	9.61627	9.76168	10.1964	10.2058	10.1349	9.45127	9.4032	9.4848
GABARAPL2	ENSG00000034713	12.1773	12.3802	12.2377	12.1131	11.7544	11.9509	11.3941	11.3463	11.416	11.6771	11.7722	11.6811
MYOC	ENSG00000034971	7.50663	7.28333	7.19713	4.25032	3.84084	3.91282	3.67099	3.81659	4.49992	3.8247	2.55337	3.11978
SH3YL1	ENSG00000035115	10.903	10.5278	10.8982	10.4355	10.5585	10.3588	11.0719	11.0859	11.0943	11.9381	12.0934	11.8464
FAM136A	ENSG00000035141	10.61	10.3391	10.3366	11.2729	10.5767	10.54	10.9557	10.9297	10.9749	10.7009	10.6292	10.7711
VCL	ENSG00000035403	14.8023	14.8324	14.5412	16.3098	14.9573	15.2413	15.0671	15.1121	15.072	13.8456	13.8058	13.829
DEPDC1B	ENSG00000035499	9.2834	8.90289	8.61265	9.36179	9.39158	8.83505	9.6461	9.52473	9.64512	10.425	9.59402	10.2458
DAPK2	ENSG00000035664	8.37384	7.49391	8.00089	5.44142	6.94228	6.11284	6.12015	5.80427	6.29493	9.48298	9.86087	9.7256
NSMAF	ENSG00000035681	10.6766	10.702	10.5381	11.5241	11.1392	11.4085	10.8591	10.9262	10.8503	11.0627	10.6134	10.8818
ADSS2	ENSG00000035687	11.7354	11.7091	11.7463	12.183	11.8139	11.8261	11.8656	11.8936	11.8603	11.8621	11.7945	11.8618
STAP1	ENSG00000035720	3.15219	2.55337	2.55337	2.55337	2.55337	2.55337	3.12256	3.08273	2.55337	2.55337	2.55337	2.55337
TIMP2	ENSG00000035862	14.5218	14.8471	14.5876	15.6157	14.9515	14.82	14.4931	14.5398	14.4595	14.7382	14.9439	14.8032
RFC1	ENSG00000035928	12.2447	12.2702	12.0686	12.2034	11.7911	11.9251	12.0779	12.0432	12.0425	11.9516	12.0208	11.9928
TBC1D23	ENSG00000036054	11.616	11.8947	11.889	11.8213	11.6059	11.6323	11.6623	11.6391	11.5857	12.2937	12.5339	12.2859
CUL3	ENSG00000036257	12.5954	12.4774	12.5651	13.3023	12.5937	12.7005	12.7187	12.7494	12.7347	13.0038	13.0396	12.9438
MYOM2	ENSG00000036448	5.48629	5.4168	4.33448	3.69909	3.84084	4.01355	3.52705	4.52555	4.49992	2.55337	3.13212	3.78987
OTC	ENSG00000036473	3.39436	2.55337	3.62355	3.22626	2.55337	2.55337	4.18386	3.59526	4.26735	7.93051	6.01844	7.51522
CYP46A1	ENSG00000036530	7.661	7.81716	8.01353	6.76746	7.86914	8.16701	6.62055	6.78833	6.67811	3.8247	4.43539	4.3297
ZZZ3	ENSG00000036549	12.195	12.2929	12.2912	11.9444	11.7907	11.9077	11.7564	11.6993	11.6833	12.0938	11.945	12.1117
SLC18A1	ENSG00000036565	3.57645	2.55337	3.62355	4.3546	4.02518	4.34547	3.52705	4.47084	3.86203	4.37685	4.74021	4.58828
USP2	ENSG00000036672	8.96285	9.24276	9.19027	7.63523	8.31995	8.06992	8.39855	8.30076	8.42015	11.2847	11.1912	11.3962
CASR	ENSG00000036828	4.17289	3.82826	3.78032	3.69909	5.97247	5.41686	3.67099	3.29792	3.73141	6.59903	6.25536	6.64815
TUBG2	ENSG00000037042	9.88148	10.0017	10.0449	9.13365	9.32761	9.40176	9.55849	9.46071	9.64884	8.90188	8.87439	8.93149
RPL26L1	ENSG00000037241	9.15426	9.30822	8.99376	10.3155	9.71387	10.1479	9.14025	9.12503	9.23891	9.53117	9.31486	9.59491
FLT4	ENSG00000037280	6.48098	6.33982	6.2388	6.22871	5.89313	5.68002	5.77117	5.47684	5.49508	4.75442	4.36449	4.46566
NSUN2	ENSG00000037474	11.2851	11.3797	11.2327	12.5104	11.9497	11.9471	11.8971	11.8945	11.8826	12.0375	12.0198	12.1289
FBXO42	ENSG00000037637	11.2503	11.3462	11.1944	11.568	11.6012	11.6618	11.4299	11.4612	11.3884	11.2309	11.2883	11.1938
MFAP3	ENSG00000037749	11.4455	11.4923	11.3167	11.4246	11.3535	11.4683	11.3477	11.4222	11.3727	11.3081	11.3393	11.3564
MRI1	ENSG00000037757	9.67428	9.74636	9.53521	10.7882	9.79585	9.6949	9.54604	9.65773	9.59777	9.29032	9.34704	9.2135
METTL1	ENSG00000037897	7.20901	7.54207	7.26222	8.73623	8.0016	8.07993	8.01539	8.15054	8.45459	8.51387	8.14244	8.52062
HOXC8	ENSG00000037965	5.67459	5.49852	5.00352	5.09321	5.1596	6.36413	5.7957	6.24839	6.23642	4.04011	2.55337	4.00021
AGA	ENSG00000038002	8.70709	8.17559	8.20208	9.21483	8.71524	8.60148	9.04738	9.11259	9.03502	10.4442	10.3027	10.3669
PI4K2B	ENSG00000038210	9.81731	9.8417	9.47022	11.0477	10.5465	10.4211	10.5093	10.4659	10.4718	11.4617	11.4658	11.5395
BOD1L1	ENSG00000038219	13.0902	13.3232	13.0873	12.894	13.0522	13.1333	13.1361	13.1084	13.0008	12.4067	12.5979	12.4831
MAT2B	ENSG00000038274	11.3792	11.5021	11.0968	11.6034	11.419	11.4801	11.3214	11.269	11.3901	12.0359	12.0051	12.0406
TLL1	ENSG00000038295	11.4465	11.0602	11.1713	13.6536	11.3484	11.9468	12.5374	12.5036	12.2996	10.0653	9.41337	9.63537
EDC4	ENSG00000038358	11.2121	11.4482	11.1784	11.9339	11.4812	11.473	11.3135	11.2652	11.3884	11.3404	11.362	11.3366
TRIO	ENSG00000038382	14.0882	14.1443	14.2182	14.7785	14.605	14.7102	14.6221	14.691	14.6175	13.132	13.194	13.1123
VCAN	ENSG00000038427	13.3196	13.2937	12.9039	12.9892	13.029	13.7972	13.476	13.5142	13.4514	14.3978	14.522	14.3813
CLEC16A	ENSG00000038532	11.5656	11.7006	11.7243	11.5133	11.6773	11.6031	11.5961	11.6402	11.5172	11.408	11.2872	11.3279
MSR1	ENSG00000038945	4.49321	5.13799	4.64461	3.86567	4.66458	5.2089	5.77117	5.82498	5.4261	6.957	7.80202	7.11776
CDH1	ENSG00000039068	11.3392	11.5346	11.2171	12.2006	14.3153	13.157	12.6665	12.2578	12.2993	15.7646	15.9311	15.8149
MTREX	ENSG00000039123	11.864	11.8332	11.672	12.3788	12.0423	12.1367	11.9293	11.9591	11.9569	12.2816	12.2067	12.301
DNAH5	ENSG00000039139	9.63572	9.08931	9.84555	8.35581	9.15721	9.05135	9.20277	9.35198	9.10984	9.74242	10.0236	9.75497
ZFYVE16	ENSG00000039319	12.7277	12.4568	12.5649	12.5714	12.0708	12.1913	12.475	12.4753	12.4313	12.0245	12.0037	12.0127
RIPOR1	ENSG00000039523	10.9972	11.3271	11.1699	12.2966	11.8573	11.8081	11.9795	11.9221	11.8167	10.9012	10.8748	10.725
C6	ENSG00000039537	5.45228	5.7184	5.44733	7.50691	3.47833	4.48235	3.12256	3.4604	3.58035	7.234	7.73871	7.71109
RAI14	ENSG00000039560	14.0245	14.5852	14.1431	14.7352	14.053	14.5322	14.5635	14.5729	14.4625	12.7189	12.6696	12.5938
SOX30	ENSG00000039600	4.91108	4.56901	4.71164	4.62323	4.50501	4.60576	4.47395	4.22402	3.978	3.93781	4.43539	4.52845
PNKP	ENSG00000039650	9.91713	9.93295	9.98685	10.1051	9.99842	9.95073	9.95005	9.89421	10.0863	10.2847	10.0355	10.2447
BEST2	ENSG00000039987	2.55337	3.46902	3.18055	3.49673	3.47833	3.12537	3.35327	3.4604	3.15453	4.90869	4.20895	5.11156
PHLPP2	ENSG00000040199	10.9305	10.9288	10.921	10.9704	10.9771	11.0396	10.8011	10.8841	10.8242	10.3539	10.3212	10.3507
SPDL1	ENSG00000040275	10.271	9.94552	9.90611	11.2062	10.2762	10.4455	10.9237	10.7519	10.9128	10.3485	10.1384	10.3588
STAU2	ENSG00000040341	11.8453	11.6571	11.7368	11.8046	11.5935	11.7742	12.1357	12.1807	12.0898	11.1743	11.1123	11.075
SLC66A1	ENSG00000040487	9.57297	9.76472	9.60578	10.453	10.231	10.2456	9.82607	9.82598	9.87063	10.4106	10.3394	10.3719
CTNS	ENSG00000040531	10.7575	10.816	10.6567	10.7615	10.3808	10.4685	10.8446	10.7304	10.7534	10.4751	10.1771	10.4103
RTN4R	ENSG00000040608	8.25286	8.27006	8.25095	6.60295	7.76804	7.67358	8.68483	8.74973	8.86304	9.01195	9.33853	9.17742
PHF23	ENSG00000040633	10.7255	10.5526	10.4208	11.1228	10.9913	11.037	10.9381	10.8638	11.0834	11.0489	11.1259	11.0756
CDH10	ENSG00000040731	8.39598	8.67587	8.24024	11.1068	9.90883	10.0121	9.23638	9.18173	9.17324	7.84763	8.49625	7.84373
INPP4A	ENSG00000040933	11.6864	11.731	11.6795	11.8114	11.6933	11.7712	11.4241	11.5435	11.4526	10.9976	10.9182	10.759
RAB27B	ENSG00000041353	8.06105	8.16947	8.16856	9.99722	11.9515	11.0013	11.2742	10.9368	10.9074	12.6779	12.6875	12.5869
PSMA4	ENSG00000041357	11.8242	11.8933	11.5895	12.4516	12.2154	12.3517	12.3295	12.1965	12.3678	12.3306	12.3766	12.3862
MYO16	ENSG00000041515	8.47716	8.35873	8.60431	7.20982	9.43386	8.84681	8.72956	8.74167	8.47151	6.87553	6.53525	6.94573
LSG1	ENSG00000041802	10.6639	10.5966	10.5271	11.4723	11.0389	11.0788	11.2426	11.2695	11.3575	11.4122	11.21	11.3478
PARP3	ENSG00000041880	7.80042	8.3316	7.99452	8.71853	8.38606	8.6153	9.05995	8.92129	9.00629	8.68725	8.61729	8.64807
TNC	ENSG00000041982	13.4023	13.0625	12.7914	13.2523	12.3194	13.942	12.9454	13.471	13.461	12.8631	13.0913	12.8342
THAP3	ENSG00000041988	8.7997	9.06646	9.03465	8.80497	8.8384	8.89295	8.42211	8.3756	8.41579	8.51003	8.72569	8.65136
RIPOR3	ENSG00000042062	9.52556	9.79084	9.72392	8.80076	8.62077	9.19866	10.4331	10.5841	10.8365	6.07937	6.01844	6.28918
TDP1	ENSG00000042088	10.7247	10.6091	10.6116	11.0388	10.3969	10.5508	10.6339	10.5529	10.6157	9.99284	9.93046	9.93731
AIFM2	ENSG00000042286	9.11209	8.8992	9.02843	9.81137	9.1656	8.90144	9.04232	8.92129	9.01497	10.6468	10.6822	10.7628
SLC19A4P	ENSG00000042304	3.39436	2.55337	2.55337	2.55337	2.55337	2.55337	2.55337	2.55337	2.55337	3.55036	3.36654	2.55337
SPATA7	ENSG00000042317	9.96826	9.83013	9.98042	10.0671	9.6178	9.74291	9.90758	9.98917	9.91458	9.34311	9.31486	9.31249
MED17	ENSG00000042429	10.9061	10.722	10.7949	11.4429	11.0899	11.1011	11.1044	11.0864	11.1413	11.7575	11.583	11.6641
RETSAT	ENSG00000042445	10.6557	10.8469	10.7894	11.4012	11.2225	11.1139	11.1835	11.1059	11.144	11.6113	11.8629	11.634
CAPG	ENSG00000042493	8.31926	8.58691	8.62917	10.5324	10.0872	9.49256	10.089	9.90026	9.93301	11.1079	11.4009	10.8549
AP2S1	ENSG00000042753	10.9045	10.9566	10.8103	12.3007	11.408	11.7372	11.1474	11.1277	11.0991	10.9678	10.8367	10.9774
USH2A	ENSG00000042781	4.49321	4.0921	4.57391	4.00912	4.80663	4.4158	5.23527	4.81233	5.1534	3.93781	4.20895	4.70017
ZPBP	ENSG00000042813	2.55337	2.55337	3.43362	2.55337	2.55337	2.55337	2.55337	2.55337	3.15453	2.55337	2.55337	2.55337
TG	ENSG00000042832	5.45228	5.13799	5.81264	6.43895	6.21971	6.69995	6.66084	6.77783	6.54013	7.88966	8.35991	7.80875
ADAM28	ENSG00000042980	9.51751	9.76269	9.72968	6.94585	8.60235	7.51286	7.84571	7.4211	7.90144	11.61	11.7984	11.6419
BARX2	ENSG00000043039	5.51949	5.53765	4.33448	6.06908	6.8925	5.35095	5.27114	5.04775	4.86653	11.016	10.8292	10.5943
DCUN1D1	ENSG00000043093	12.0732	11.8666	11.8644	11.7364	11.7474	11.7344	12.2257	12.0402	12.1135	12.5309	12.5374	12.5286
JADE2	ENSG00000043143	10.472	10.7293	10.488	10.6468	11.4917	11	10.9557	10.8926	10.891	11.3382	11.2761	11.1785
ZIC2	ENSG00000043355	12.8729	12.3702	12.5199	10.5859	12.0457	12.1655	11.4938	11.4327	11.6888	8.5923	8.56353	8.6742
LCP2	ENSG00000043462	3.15219	3.66595	3.78032	3.69909	3.09343	3.67632	3.67099	3.29792	3.58035	2.55337	3.36654	2.55337
TRIT1	ENSG00000043514	10.3694	10.3241	10.5886	10.555	10.3727	10.3923	10.3537	10.2966	10.2764	10.5565	10.4834	10.5438
ADRB1	ENSG00000043591	9.53756	9.73398	9.23143	7.62576	8.6776	8.47827	6.28433	6.40707	6.74939	9.25861	9.54308	8.9124
GUCA2B	ENSG00000044012	3.15219	2.55337	2.55337	2.55337	3.3128	2.55337	3.12256	2.55337	2.55337	5.09009	6.16139	5.03042
CUL7	ENSG00000044090	12.474	12.4737	12.4925	11.6208	11.5421	11.6118	11.3125	11.4298	11.5243	11.4966	11.7745	11.5238
CTNNA1	ENSG00000044115	14.3983	14.4046	14.2211	14.6506	14.1094	14.0822	14.0061	14.0228	14.0425	14.1808	14.4299	14.3014
PHKA2	ENSG00000044446	11.3466	11.3731	11.3894	10.7946	11.3576	11.195	10.7321	10.7439	10.78	11.8166	12.4672	12.0015
CNTLN	ENSG00000044459	10.191	9.97211	9.99961	9.59313	8.94945	9.48694	10.1619	10.0751	10.1534	8.22595	7.83266	8.19922
EPHA3	ENSG00000044524	8.30529	7.96575	8.09907	7.69987	11.0037	11.0856	8.93999	9.19163	9.09354	6.21863	6.78188	6.6079
HSPA5	ENSG00000044574	14.1648	14.2157	14.1303	14.6926	14.319	14.3525	14.3663	14.3655	14.3717	15.8259	16.2074	15.9548
DSG2	ENSG00000046604	13.9114	13.9679	13.7694	13.9307	14.2259	13.9444	13.548	13.4326	13.4595	15.1365	15.6012	15.1909
GEMIN8	ENSG00000046647	9.12275	9.01624	8.9418	9.10668	8.71524	8.73412	9.17532	9.14961	9.26582	8.61036	8.64516	8.66771
OFD1	ENSG00000046651	10.4615	10.5491	10.5468	10.5158	10.8599	10.7425	10.5921	10.6116	10.5683	11.1486	11.3377	11.1303
GPM6B	ENSG00000046653	11.5474	11.2452	11.1762	10.0741	10.9188	11.0949	8.94812	9.34313	9.25853	8.97897	8.9739	9.17513
MAGEC2	ENSG00000046774	2.55337	2.55337	2.55337	2.55337	2.55337	2.55337	2.55337	2.55337	2.55337	2.55337	2.55337	2.55337
PREX2	ENSG00000046889	14.1964	14.0289	14.0583	7.61622	11.4062	11.9715	12.6391	12.7599	13.0472	8.33425	8.38079	8.36485
WDR37	ENSG00000047056	10.9561	11.4208	11.2408	11.738	11.5977	11.6122	11.3447	11.3942	11.327	11.0362	11.1859	10.9622
YTHDC2	ENSG00000047188	10.9053	10.9734	11.099	11.6445	11.6487	11.6783	11.5425	11.6003	11.5121	11.7631	11.4262	11.6698
CTPS2	ENSG00000047230	11.257	11.0758	11.1784	11.5594	11.0883	11.0807	10.9637	10.9791	10.9335	11.2785	11.328	11.304
ATP6V1H	ENSG00000047249	11.4057	11.2107	11.1979	12.0866	11.3645	11.3955	11.5805	11.6077	11.5706	11.5924	11.5228	11.5452
POLR2B	ENSG00000047315	13.043	12.9255	12.8915	13.548	13.2298	13.2211	13.2735	13.2704	13.2729	13.4083	13.3652	13.3272
ATOSA	ENSG00000047346	11.3092	11.2107	11.3514	11.7369	11.664	11.5844	11.6082	11.673	11.6127	11.8224	11.8302	11.7518
ARAP2	ENSG00000047365	8.95988	8.85417	8.6895	9.88662	10.698	9.98973	10.1193	9.79646	9.7717	11.8734	11.8104	11.6999
TPR	ENSG00000047410	13.5297	13.4133	13.2426	13.6979	13.2715	13.3366	13.718	13.6016	13.6813	13.4911	13.3857	13.4503
CP	ENSG00000047457	13.5429	13.0188	13.395	7.70887	9.40581	10.1854	11.6112	11.6322	12.0308	14.3714	15.4391	14.7274
KATNIP	ENSG00000047578	10.9943	11.0293	11.0088	10.8249	10.8179	10.737	10.5284	10.687	10.6411	10.5879	10.5894	10.6147
DTNBP1	ENSG00000047579	9.06588	9.32482	8.91173	9.01537	9.03663	9.26812	8.94812	9.00896	9.00048	8.96781	8.89775	8.97943
XK	ENSG00000047597	6.30405	6.84994	6.30235	7.19707	7.15137	6.53459	6.21369	5.76191	5.87581	8.18796	8.73545	8.44294
ANO2	ENSG00000047617	8.49369	7.74495	7.86793	5.56747	8.39679	8.62217	6.55078	6.62215	7.09394	7.00156	6.75648	6.94573
FERRY3	ENSG00000047621	9.6815	9.67263	9.32059	11.1312	10.4014	10.5382	10.7478	10.8077	10.6961	10.193	10.0263	10.1478
SCML1	ENSG00000047634	8.16789	8.75965	8.17982	9.7209	8.64797	9.00484	8.95352	9.10423	9.09081	9.49469	9.4922	9.39337
WWC3	ENSG00000047644	12.4528	12.478	12.5293	11.976	11.226	11.3305	11.6353	11.6051	11.7722	11.8979	11.7824	11.7239
ARHGAP6	ENSG00000047648	10.0431	9.67047	9.82777	9.6826	7.80612	8.27985	8.821	8.83301	9.07706	7.60245	7.71259	7.6984
FAM184B	ENSG00000047662	3.39436	3.20617	3.62355	4.13602	4.02518	3.80151	4.40762	4.41363	4.34987	4.51554	4.12279	4.9441
MAP4	ENSG00000047849	14.7874	14.6559	14.7168	15.1025	14.3019	14.4702	14.6755	14.727	14.6523	13.3796	13.5069	13.4714
GOPC	ENSG00000047932	12.0767	12.08	11.8683	12.3963	12.293	12.3296	12.1718	12.2784	12.1396	10.9288	10.9082	10.902
ROS1	ENSG00000047936	2.55337	2.55337	3.18055	2.55337	3.09343	3.80151	3.35327	3.81659	3.39761	9.21679	8.67251	8.85358
USP28	ENSG00000048028	10.8614	10.5373	10.5447	10.4965	10.228	10.336	10.6481	10.6898	10.7612	11.1212	11.0341	11.0731
HDAC9	ENSG00000048052	13.1034	13.1816	13.1853	13.1323	13.1776	13.2794	13.4673	13.4964	13.4756	11.7816	11.4967	11.5252
TSPAN17	ENSG00000048140	10.8614	10.7843	10.7274	11.3795	11.3026	11.3315	10.6769	10.6807	10.656	10.7084	10.4766	10.6087
NOP16	ENSG00000048162	8.14714	8.30953	7.98813	10.152	9.55852	9.5638	9.11397	9.081	9.05198	10.081	9.88152	10.1755
CC2D2A	ENSG00000048342	10.9464	10.6568	10.8185	10.8352	10.3663	10.6715	10.9777	10.9107	11.0244	10.0784	9.54308	9.9087
RRM2B	ENSG00000048392	13.545	14.2415	13.9078	14.0758	13.7484	13.9747	13.3386	13.3449	13.3096	12.8	12.8069	12.7518
ZNF800	ENSG00000048405	11.311	11.221	11.2707	11.4952	11.2002	11.311	11.5403	11.431	11.4376	11.5178	11.7718	11.6563
TNFRSF17	ENSG00000048462	3.15219	2.55337	2.55337	2.55337	2.55337	2.55337	2.55337	3.08273	3.15453	2.55337	2.55337	2.55337
SNX29	ENSG00000048471	11.5385	11.1964	11.3395	11.2653	10.5641	10.8027	10.8175	10.7606	10.7439	10.118	9.98328	9.80609
LMO3	ENSG00000048540	10.2371	9.17419	9.95935	9.53616	5.76508	6.49008	5.88974	6.26357	7.08296	8.18314	8.32587	8.07718
MRPS10	ENSG00000048544	10.8462	10.9495	10.7274	11.8187	11.153	11.1594	11.1026	11.1179	11.0689	11.2483	11.1888	11.2745
GUCA1A	ENSG00000048545	2.55337	2.55337	2.55337	3.22626	2.55337	2.55337	3.12256	3.08273	3.15453	2.55337	3.13212	2.55337
RSF1	ENSG00000048649	12.939	12.7479	12.8144	12.7712	12.7007	12.7414	12.9175	12.8778	12.7797	12.5147	12.5811	12.5288
VPS13D	ENSG00000048707	13.7181	13.6491	13.8866	13.1745	13.327	13.321	13.2245	13.2713	13.2012	13.0572	13.0782	13.0868
CELF2	ENSG00000048740	11.5514	11.2047	11.3326	12.7709	11.6951	11.9641	12.5239	12.4696	12.3286	11.1858	10.8967	11.1496
FAM120A	ENSG00000048828	12.6309	12.8177	12.4806	13.4448	13.0878	13.1554	12.9486	12.9085	12.9134	13.1991	13.1572	13.2787
R3HDM1	ENSG00000048991	11.1134	11.0577	10.9696	11.8228	11.4207	11.7008	11.5713	11.5592	11.5298	11.0228	10.6704	10.9556
COL9A2	ENSG00000049089	11.8771	12.4817	12.5202	8.23021	11.3494	11.3179	12.7904	12.3962	12.6999	12.5798	13.1742	12.7333
KITLG	ENSG00000049130	11.8238	11.707	11.352	14.5308	12.158	12.4006	12.4592	12.5964	12.4626	13.3949	13.4533	13.5282
ERCC8	ENSG00000049167	9.89398	10.0424	9.92964	10.1503	9.99136	9.94937	10.25	10.2984	10.2124	9.68904	9.51881	9.71934
ADAMTS6	ENSG00000049192	9.35296	8.72255	9.35328	7.90957	6.60149	7.45247	7.32688	7.37316	7.61199	6.8635	6.71752	6.9985
H6PD	ENSG00000049239	12.6696	12.2093	12.4317	11.3096	11.1843	11.06	10.9863	11.1912	11.1466	11.8682	11.9878	11.8833
VAMP3	ENSG00000049245	12.6522	12.6965	12.5329	13.3486	12.5183	12.6525	12.3233	12.3975	12.5004	12.4793	12.6479	12.4926
PER3	ENSG00000049246	11.3449	11.4457	11.226	9.80928	10.0883	10.2288	10.0504	10.322	10.1972	10.7259	11.0242	10.6339
UTS2	ENSG00000049247	2.55337	3.82826	2.55337	2.55337	3.47833	3.12537	3.35327	2.55337	2.55337	3.13652	3.54302	3.34942
TNFRSF9	ENSG00000049249	9.72413	10.1764	9.75625	8.22394	10.4867	10.5382	11.4482	11.511	11.4774	11.1193	11.7937	11.1549
EPN3	ENSG00000049283	6.69684	6.73841	7.23004	6.58345	7.92458	6.68688	7.43127	6.86967	7.11566	10.0797	9.95572	9.81051
LTBP1	ENSG00000049323	13.7861	13.5539	13.501	12.0614	12.3287	11.9327	11.9352	12.0576	12.1797	13.0513	12.8754	12.8668
RCN1	ENSG00000049449	13.8001	13.7873	13.6763	14.021	13.5545	13.7501	14.0872	14.0775	14.0045	13.3186	12.9874	13.2394
ELN	ENSG00000049540	10.4102	9.5673	9.75059	8.03652	7.63533	7.42915	8.47562	8.71995	8.67505	6.03694	5.95248	6.64815
RFC2	ENSG00000049541	9.60754	9.21632	9.20962	10.0741	9.20479	9.35102	9.81721	9.9489	10.0016	10.0282	9.69246	9.89488
ARID1B	ENSG00000049618	12.7751	12.6834	12.8008	12.5305	12.83	12.786	12.4334	12.4298	12.4708	12.8201	12.7628	12.8284
CLPTM1L	ENSG00000049656	11.1812	11.5256	11.0968	12.3044	12.0454	12.0652	11.6382	11.5857	11.5711	12.0731	12.0184	12.1078
NEDD4L	ENSG00000049759	12.3465	11.9643	12.26	11.4563	12.5886	12.3701	12.4599	12.4183	12.427	13.6236	13.4712	13.6299
FOXP3	ENSG00000049768	3.39436	3.20617	3.78032	3.86567	3.73477	3.80151	4.09878	3.81659	3.73141	3.8247	3.81556	3.66573
PPP1R3F	ENSG00000049769	8.34225	8.57771	8.50932	7.39977	8.30863	8.43214	8.00503	7.90795	7.79119	7.61682	7.68599	7.50067
HEXB	ENSG00000049860	13.1024	12.98	12.8973	13.2393	12.5427	12.523	12.7594	12.7078	12.805	13.3443	13.3082	13.3454
PTCD2	ENSG00000049883	10.2794	10.4804	10.3466	10.5004	10.3135	10.4387	9.97016	10.0697	10.1283	9.87679	9.77045	9.8483
NEXMIF	ENSG00000050030	8.91765	9.43595	9.57839	8.02216	9.8528	9.75389	8.71056	8.86798	8.7704	6.03694	6.10188	5.80823
JKAMP	ENSG00000050130	11.4686	11.7486	11.5569	11.7856	11.1997	11.3565	11.3457	11.2582	11.3118	11.0208	11.137	11.0053
DKK3	ENSG00000050165	13.6994	14.0653	13.8018	14.3835	13.401	14.0462	12.9594	13.164	13.0128	10.0887	9.7893	9.85117
ARHGEF5	ENSG00000050327	11.2975	11.2488	11.2845	9.88464	11.1739	10.6304	10.7384	10.6379	10.7517	12.1779	12.5662	12.2243
NFE2L3	ENSG00000050344	11.8565	11.9483	11.4476	11.4362	11.4971	11.5261	11.9805	11.8863	11.6987	12.124	12.9365	12.4499
MCUR1	ENSG00000050393	10.6335	10.4263	10.2417	10.6781	10.1145	10.1656	10.6737	10.6386	10.7255	11.7744	11.675	11.7795
LIMA1	ENSG00000050405	13.2574	13.2973	13.1518	13.4754	12.94	12.961	13.273	13.2731	13.2128	13.5687	13.7546	13.6559
LETMD1	ENSG00000050426	11.3931	11.3584	11.4621	11.2638	10.7024	10.6855	10.9196	11.0063	10.9343	11.5965	11.6567	11.5496
SLC4A8	ENSG00000050438	11.4106	11.4917	11.4713	10.4636	11.978	12.0041	9.9821	10.0846	9.98399	10.9825	9.69746	10.4841
LAMC3	ENSG00000050555	6.01244	5.93784	4.77539	6.20332	4.18314	4.48235	4.95381	5.01127	4.96909	6.66986	6.41033	6.6079
PTGER3	ENSG00000050628	8.35135	8.43717	8.73601	7.10452	11.4146	11.5082	9.84362	9.96052	9.59392	7.90731	7.42949	7.47114
TNIP3	ENSG00000050730	4.62693	4.20381	4.24307	3.69909	6.52502	6.5199	6.02003	6.24839	5.56081	5.49193	4.68475	5.18813
MAPK9	ENSG00000050748	11.6333	11.7669	11.552	11.9615	11.8679	11.8764	11.4448	11.4975	11.4149	11.2959	11.2251	11.2519
COL23A1	ENSG00000050767	7.52284	7.80143	7.14054	5.20201	6.04761	5.8786	6.43155	6.57437	6.54013	7.44215	7.50755	7.71739
BCAR1	ENSG00000050820	11.953	12.1011	11.9872	13.6313	12.4024	12.4298	12.5433	12.5728	12.5234	12.3001	12.5527	12.3975
FHIP1B	ENSG00000051009	10.1009	10.2507	10.1688	9.99354	10.2028	9.967	9.89361	9.90988	10.0347	10.5787	10.5894	10.534
HERPUD1	ENSG00000051108	11.4203	11.9099	11.7477	11.7604	11.3631	11.4496	11.5616	11.6253	11.6391	13.2859	13.5701	13.4607
HOMER3	ENSG00000051128	9.99462	10.0171	9.79885	10.0931	9.45112	9.76013	10.3383	10.3716	10.3399	9.50438	9.42948	9.2135
RAD51	ENSG00000051180	8.11546	7.65148	7.05738	8.84632	7.1598	7.32351	8.49796	8.45334	8.52919	8.47497	7.94348	8.22597
POLQ	ENSG00000051341	9.69228	9.54622	9.01278	10.5337	8.94945	9.19175	10.3238	10.2009	10.3026	9.90925	9.48258	9.86683
PIK3CB	ENSG00000051382	11.5265	11.4782	11.5773	11.122	11.5356	11.4525	11.4148	11.4201	11.4	11.7403	12.0711	11.8189
CYBA	ENSG00000051523	10.3355	10.3005	10.3603	11.1789	11.2645	11.1151	11.5948	11.3289	11.3409	11.1924	11.2938	11.2399
THOC3	ENSG00000051596	10.9907	11.4887	11.278	11.5865	11.0124	11.1799	11.4148	11.2681	11.3901	10.7342	10.7155	10.6644
HEBP2	ENSG00000051620	10.3423	10.4517	10.3189	10.6619	11.0199	10.7921	10.8234	10.6673	10.8357	12.3382	12.7108	12.3608
MPHOSPH9	ENSG00000051825	11.1767	11.1645	11.2509	11.3177	10.7505	10.9012	11.2034	11.2388	11.2291	10.2746	10.1049	10.2641
PLEKHA5	ENSG00000052126	12.6788	12.5219	12.4469	11.9136	11.9252	12.0018	11.4639	11.404	11.5095	12.0181	12.0656	11.9643
PRSS8	ENSG00000052344	9.03799	9.31377	9.0033	8.7006	11.4325	10.1191	9.79934	9.2703	9.53279	14.255	14.9067	14.4259
SIKE1	ENSG00000052723	12.8709	12.5656	12.7192	12.6645	11.7972	11.8907	12.847	12.8195	12.869	11.9019	12.1412	11.9872
RRP12	ENSG00000052749	11.382	11.6733	11.552	11.6648	11.4062	11.408	10.9909	10.9392	10.9313	11.0154	11.0115	11.1813
FNIP2	ENSG00000052795	12.5057	13.0417	12.3966	12.6327	12.7423	12.8131	11.7374	11.8636	11.8607	13.0746	12.7983	12.985
MSMO1	ENSG00000052802	12.0423	13.0734	12.6119	13.3958	13.3693	13.5535	12.7789	12.7341	12.9029	13.6876	13.9606	13.7108
TTC17	ENSG00000052841	13.02	12.9253	13.2166	12.461	12.2899	12.3217	12.4193	12.4348	12.3639	12.9123	13.0612	13.0223
ALX4	ENSG00000052850	5.41743	4.56901	4.24307	4.3546	3.61565	3.80151	4.18386	3.59526	4.56871	4.85923	5.59594	5.22487
FSTL4	ENSG00000053108	6.39525	6.44528	6.65001	6.89936	10.23	10.0406	9.0296	9.07245	8.92267	7.4259	7.68599	7.63989
FOXN3	ENSG00000053254	12.8858	13.1207	12.7448	12.9972	12.7149	13.22	13.3042	13.2856	13.3011	12.0774	12.0646	12.0381
METTL24	ENSG00000053328	7.94566	8.15716	7.53221	6.93052	5.93335	6.83641	6.55078	6.84977	7.21957	6.37974	6.06077	5.90058
AKR7A2	ENSG00000053371	10.472	10.4717	10.2215	10.8747	9.95674	10.0909	10.5257	10.6064	10.5624	9.7587	9.75614	9.82517
MRTO4	ENSG00000053372	9.61322	9.43595	9.29752	10.9296	10.4164	10.3913	9.85231	9.86236	9.93301	10.5796	10.2684	10.5917
NNAT	ENSG00000053438	2.55337	3.20617	3.18055	2.55337	2.55337	3.12537	3.12256	3.08273	3.39761	3.55036	4.02964	2.55337
USE1	ENSG00000053501	8.53419	8.51157	8.40763	8.35581	8.06578	8.37232	8.36653	8.3756	8.24431	8.13902	7.97128	8.11584
MCF2L2	ENSG00000053524	9.15166	9.70891	9.64895	8.10629	8.61159	8.753	8.47562	8.49868	8.26386	5.3236	5.1565	5.26065
NRIP2	ENSG00000053702	5.41743	4.85224	4.41951	3.69909	3.3128	3.12537	3.52705	3.91114	4.26735	4.22046	4.74021	4.46566
LAMA3	ENSG00000053747	9.07962	9.70046	9.21511	11.3482	11.0794	10.2209	10.6161	10.3915	10.2048	12.8921	12.8648	12.8193
AP5M1	ENSG00000053770	11.6286	11.3455	11.4679	11.6689	11.5128	11.527	11.8653	11.8664	11.8196	11.915	11.7694	11.8857
ANAPC4	ENSG00000053900	10.4615	10.3674	10.4571	10.7231	10.4622	10.5951	10.7036	10.7446	10.6138	9.99559	9.8727	10.0122
KCNQ1	ENSG00000053918	5.14521	5.23734	5.36928	4.77534	5.91338	5.35095	5.23527	4.85456	5.06437	10.2881	10.6973	10.5535
TRAPPC3	ENSG00000054116	11.1267	11.4001	11.1888	11.8737	11.3313	11.4505	10.9757	10.9984	11.114	11.4776	11.3547	11.3982
THRAP3	ENSG00000054118	13.191	13.0656	12.9207	13.3285	13.2816	13.2409	13.2017	13.1272	13.1636	13.5722	13.5454	13.6181
PHPT1	ENSG00000054148	10.9184	10.9423	10.968	11.526	10.8715	11.0788	10.8153	10.7304	10.9389	11.1274	11.0827	11.1403
ENTPD2	ENSG00000054179	5.22863	4.48729	4.77539	3.49673	4.85076	4.27084	5.66858	5.65008	5.90124	7.69343	8.50768	8.14417
LY75	ENSG00000054219	8.36937	8.62762	8.01981	7.29602	8.99723	7.88248	8.77601	8.44343	8.45884	11.4168	11.8397	11.5811
ARID4B	ENSG00000054267	12.0608	11.8831	11.9864	11.9161	12.0214	11.9742	12.1408	12.0533	12.0114	12.1312	12.1483	12.1622
OPN3	ENSG00000054277	10.7017	10.9088	10.4982	11.122	10.0993	10.3495	10.6671	10.6566	10.8455	9.84664	10.183	9.91693
SDCCAG8	ENSG00000054282	9.84975	9.83786	9.95444	10.037	10.2169	10.3339	10.058	10.0804	10.0016	9.46523	9.39911	9.53913
PTPRN	ENSG00000054356	7.08345	7.66893	7.41312	9.15356	10.7401	10.5454	9.68231	9.72604	9.63765	5.13188	5.03152	4.7527
HHAT	ENSG00000054392	10.2566	10.0272	10.2471	9.39282	9.36997	9.56202	9.68231	9.72195	9.75798	8.21182	8.04639	8.02226
KIF1B	ENSG00000054523	13.7701	13.6465	13.6434	13.8822	13.7057	13.7621	13.2508	13.3239	13.2124	13.2305	13.4015	13.2401
FOXC1	ENSG00000054598	11.3853	11.7017	11.2381	10.3037	10.6086	10.0367	10.7989	10.703	11.2179	11.1205	10.9981	10.7966
TBC1D22A	ENSG00000054611	9.50737	9.59265	9.68889	10.4449	10.4648	10.3181	10.058	9.96975	9.92075	10.7259	10.7647	10.7344
SYNE2	ENSG00000054654	14.4296	14.2447	14.4467	12.3014	12.5447	12.7152	12.9412	12.9402	13.0062	13.2603	13.0585	13.0592
PLEKHH1	ENSG00000054690	10.3286	9.76472	10.3466	9.45562	10.2694	9.61459	10.0096	9.90387	9.92995	11.7696	12.1271	11.8958
ATP9A	ENSG00000054793	12.2808	12.1119	12.1431	12.6256	13.3441	13.3113	12.0334	12.0484	11.9818	11.5519	11.8464	11.6029
SPO11	ENSG00000054796	2.55337	2.55337	2.55337	2.55337	2.55337	2.55337	2.55337	2.55337	3.15453	2.55337	2.55337	2.55337
CBLN4	ENSG00000054803	2.55337	2.55337	2.55337	2.55337	2.55337	2.55337	2.55337	2.55337	2.55337	2.55337	2.55337	2.55337
CHRDL2	ENSG00000054938	3.57645	2.55337	3.43362	2.55337	3.93697	3.53175	2.55337	3.29792	2.55337	4.6405	4.74021	4.3297
FAM168A	ENSG00000054965	12.5674	12.5237	12.3525	12.258	12.4598	12.5401	12.3039	12.3712	12.398	11.6113	11.6378	11.5754
RELT	ENSG00000054967	7.81365	8.19979	8.2456	8.95994	8.65096	8.81721	8.80317	8.79716	8.71466	8.67013	8.87144	8.7682
GALC	ENSG00000054983	11.387	11.745	11.4057	11.3359	11.176	11.2352	11.3125	11.2843	11.2786	12.0051	11.8614	11.9859
NOP58	ENSG00000055044	10.1564	10.1094	10.2997	11.1362	10.8469	10.8509	10.9134	10.8401	10.8127	11.4096	11.2705	11.4273
SZRD1	ENSG00000055070	12.1048	12.1496	11.9759	12.8135	12.3047	12.2666	12.1262	12.1306	12.1925	12.6163	12.4861	12.6125
KCNH2	ENSG00000055118	8.71768	9.10541	8.86018	7.95567	10.227	10.0173	9.03216	9.18173	9.13128	7.46617	7.98226	7.63324
CUL1	ENSG00000055130	11.638	11.2166	11.4354	12.2921	11.3191	11.2536	11.6993	11.6387	11.6414	12.2103	12.1682	12.1648
FAM114A2	ENSG00000055147	10.4668	10.416	10.2591	10.9506	10.6525	10.8553	10.4862	10.4659	10.4864	10.1966	10.3553	10.3138
CYFIP2	ENSG00000055163	13.3388	13.3328	13.0973	13.9677	13.6439	13.7986	13.2602	13.2682	13.5009	11.0495	10.7302	10.9943
TAB2	ENSG00000055208	13.4441	13.2772	13.2583	12.8403	12.5933	12.7641	12.7551	12.8378	12.9396	12.8005	12.8151	12.6763
GINM1	ENSG00000055211	12.3331	12.3545	12.0844	11.9834	11.79	11.9975	11.4831	11.4218	11.4659	11.4239	11.5086	11.3274
EIF2AK2	ENSG00000055332	13.12	14.3583	13.5179	12.8787	12.5761	12.7639	12.8408	12.9076	12.9326	13.3932	13.3848	13.3007
USP36	ENSG00000055483	11.3658	11.5358	11.6234	12.0321	11.7016	11.5997	11.2838	11.2615	11.3218	11.6585	11.6425	11.7263
KMT2C	ENSG00000055609	13.6558	13.7124	13.782	13.476	13.8056	13.8485	13.404	13.4779	13.4068	13.8823	14.0501	13.8954
MCOLN3	ENSG00000055732	6.807	6.77117	6.94286	7.38861	7.11712	6.83641	6.55078	6.51232	6.58761	8.70753	8.11778	8.51702
CCDC85A	ENSG00000055813	7.57816	7.85577	7.96227	10.6872	8.91255	9.23493	8.83861	8.70621	8.65298	8.31235	8.41358	8.21266
PUM2	ENSG00000055917	13.2454	12.8908	13.0758	12.9755	12.7167	12.6726	13.0773	13.1446	13.1322	13.5573	13.5275	13.6
MRPL43	ENSG00000055950	10.6901	10.6425	10.5194	10.67	10.2538	10.4542	10.2168	10.2604	10.3249	10.5677	10.4541	10.5535
ITIH4	ENSG00000055955	6.1657	6.17772	6.36318	5.82379	6.96172	6.85989	6.66084	6.59846	6.54013	7.29788	6.99227	7.15541
ITIH1	ENSG00000055957	4.62693	4.30582	4.64461	3.69909	4.38622	4.54556	4.33753	3.99795	4.0828	4.44812	5.03152	4.89877
HPF1	ENSG00000056050	9.98004	9.8204	9.55047	10.1387	9.65253	9.73502	9.77972	9.6818	9.7597	9.62653	9.4651	9.62201
ZFR	ENSG00000056097	12.9808	12.9162	12.8465	13.0016	13.0054	13.1249	12.8524	12.837	12.9099	12.7873	12.7313	12.7405
ZNF280C	ENSG00000056277	10.0901	9.92208	9.96749	10.2477	9.62085	9.81806	10.2621	10.2828	10.2447	9.14427	8.92643	9.131
NPFFR2	ENSG00000056291	3.57645	3.82826	3.43362	3.49673	3.93697	3.35717	3.52705	4.07839	2.55337	5.3934	5.1161	5.07159
PHF21B	ENSG00000056487	9.07139	9.51763	9.68692	7.61622	10.2733	10.2004	8.39855	8.49229	8.61162	6.58443	6.29129	6.16489
TRAF1	ENSG00000056558	7.60884	8.19979	7.99452	8.35007	7.9922	8.10465	8.2875	8.4133	8.30691	7.31562	7.65203	7.46366
RC3H2	ENSG00000056586	13.0053	13.2411	12.9867	13.8031	13.3407	13.4932	13.37	13.3953	13.2871	13.0288	13.0588	12.9891
IL17RB	ENSG00000056736	8.2577	8.45739	8.26159	4.84526	9.12101	8.85558	8.33792	7.95521	8.22947	7.41771	7.92085	7.55799
TRAF3IP2	ENSG00000056972	10.3828	10.313	10.3416	9.65494	9.58847	9.22369	9.44428	9.26656	9.37546	10.9452	11.1529	10.9226
GYG2	ENSG00000056998	11.1398	10.7783	11.102	10.8807	10.2419	10.3659	9.62258	9.83105	10.0558	10.5406	10.4323	10.4758
DCBLD2	ENSG00000057019	14.438	14.3431	14.1604	15.9237	15.0467	15.4437	15.8657	15.8701	15.7888	11.9125	11.54	11.7716
SERPINB3	ENSG00000057149	2.55337	4.30582	2.55337	6.5233	3.93697	5.00773	4.00683	3.4604	3.86203	6.80181	6.80684	6.08868
SOAT1	ENSG00000057252	11.6319	11.6739	11.4621	12.3813	12.0683	12.1397	12.4547	12.2941	12.3385	11.8779	11.8584	11.8889
PKP2	ENSG00000057294	10.7481	10.7519	10.6677	10.6642	11.8695	11.1553	10.9361	10.852	11.0323	14.207	14.1678	14.3672
MSH4	ENSG00000057468	4.80466	5.03084	5.48477	5.39674	6.11897	5.96832	5.9123	5.74024	5.23697	5.58395	5.47491	5.36273
F7	ENSG00000057593	6.22665	5.93784	6.1723	5.03537	6.51187	6.11284	4.95381	5.11789	4.81213	8.56663	8.50768	8.59433
GDI2	ENSG00000057608	13.772	13.4727	13.5643	14.3355	13.7161	13.8489	13.8867	13.8479	13.9556	14.1003	14.1526	14.1329
PRDM1	ENSG00000057657	8.41779	8.53554	8.72067	8.48712	9.38979	8.67923	8.5559	8.1707	8.61923	11.774	12.0041	11.8309
ATG5	ENSG00000057663	10.9305	11.0799	10.9574	11.3192	11.1514	11.2541	11.0079	10.9837	11.0437	11.581	11.6939	11.5501
TMCC3	ENSG00000057704	10.0654	9.66396	9.74681	7.66329	8.51641	8.38449	8.85312	8.8456	9.06597	11.077	11.5915	11.2217
PITHD1	ENSG00000057757	10.506	10.6023	10.5716	11.4402	10.9144	10.949	10.9889	11.0208	10.983	10.8872	10.9722	10.8985
MTA3	ENSG00000057935	11.3964	11.2328	11.2641	11.1659	10.9633	11.109	11.0638	11.0241	11.0758	11.1443	11.1486	11.1943
USP13	ENSG00000058056	11.0124	10.723	10.7217	11.49	10.7761	11.028	10.9009	10.9688	10.9465	9.62475	9.07981	9.4811
ATP11B	ENSG00000058063	12.2226	12.1508	12.134	12.005	12.2045	11.9975	11.9795	11.9111	11.9814	12.9701	12.9949	12.9131
LAMC2	ENSG00000058085	11.04	11.787	11.2878	11.6666	13.6508	12.4485	12.0711	11.774	11.7385	15.5893	16.1847	15.6626
CDK14	ENSG00000058091	11.4144	11.008	11.0886	10.0388	11.8775	11.7938	10.7981	10.8835	10.8201	10.9187	10.623	10.8592
SEC61A1	ENSG00000058262	13.5544	13.8831	13.6345	14.5189	14.131	14.1495	13.7959	13.7592	13.8594	14.0762	14.2005	14.1525
PPP1R12A	ENSG00000058272	12.8492	12.9284	12.6801	13.5947	12.8957	13.0862	13.0616	12.9834	13.0298	12.7497	12.8237	12.6876
RASGRF1	ENSG00000058335	9.14645	10.3459	9.46792	7.68169	10.8887	10.8414	8.65863	8.59727	8.58466	6.94564	7.25938	6.95644
CAMK2B	ENSG00000058404	6.48098	7.07638	6.90257	6.01162	10.085	9.93014	8.74521	8.93313	8.44177	4.80787	5.75989	5.15038
CROCC	ENSG00000058453	9.41064	9.39462	9.68495	9.48209	9.73092	9.74449	9.94193	9.93954	9.89591	9.24481	9.29081	9.30415
POLR3E	ENSG00000058600	10.7264	10.8754	10.968	10.7484	10.8233	10.7519	10.6875	10.6715	10.722	11.2103	11.1668	11.2322
ATP2B4	ENSG00000058668	15.4853	15.4029	15.3855	15.6791	14.9066	15.0951	14.7964	14.8397	14.7422	13.0136	13.4048	12.9612
ZC3H11A	ENSG00000058673	7.34286	7.40294	7.69812	6.99089	7.41359	7.45247	7.64669	7.45439	7.16855	6.69724	6.89093	6.92407
RIOK2	ENSG00000058729	10.4329	10.3227	10.194	11.1773	10.5884	10.6227	10.8569	10.8249	10.7993	10.9063	10.7212	10.879
YIPF1	ENSG00000058799	10.2481	10.1886	10.0232	10.3228	10.5206	10.507	10.1181	10.036	10.0698	10.4493	10.2549	10.3768
NDC1	ENSG00000058804	11.2521	10.976	10.7662	11.4802	10.9753	11.085	11.4347	11.4247	11.5514	11.8193	11.5034	11.7874
DGKG	ENSG00000058866	10.9598	9.51522	10.4903	9.54874	7.6593	8.30566	7.81043	8.00096	8.23938	7.22464	7.46905	7.69202
FLYWCH1	ENSG00000059122	11.6724	11.955	11.8903	12.1524	11.538	11.637	11.6578	11.7484	11.6978	10.9187	10.9261	10.8783
UNKL	ENSG00000059145	10.0047	10.3486	10.048	10.5158	10.3627	10.4742	10.2368	10.2261	10.2212	9.89459	10.1469	9.968
TBXAS1	ENSG00000059377	7.11589	6.27259	7.03271	6.01162	5.83056	5.59768	6.56501	6.3795	6.69266	6.27438	6.37732	6.23724
PARP12	ENSG00000059378	7.79376	10.1315	9.01592	8.15319	9.44768	8.9622	8.59442	8.60913	8.74975	11.4301	11.6212	11.487
ALDH18A1	ENSG00000059573	12.5359	12.671	12.6243	12.5965	12.1477	12.2504	12.4152	12.4011	12.528	12.9682	13.3395	13.109
TARBP1	ENSG00000059588	11.8676	11.9421	12.2404	11.9083	11.6174	11.6626	11.9396	12.1125	11.9632	11.2026	10.9017	11.1119
GATB	ENSG00000059691	9.04361	9.85319	9.08641	9.61483	9.7945	9.99503	9.49143	9.58001	9.6339	9.18822	8.87439	9.2378
MXD1	ENSG00000059728	10.4318	10.8959	10.5304	10.7265	11.1514	10.8856	10.8064	10.7539	10.7909	12.3379	13.0244	12.4208
CDK17	ENSG00000059758	12.4544	11.8409	12.2941	11.9165	11.2384	11.3472	11.3921	11.4616	11.479	11.1492	11.1571	11.086
DNAJC25	ENSG00000059769	9.87204	9.95799	10.0044	9.69849	9.73656	9.76324	9.5638	9.56029	9.54482	9.74078	9.89753	9.80904
SLC2A3	ENSG00000059804	13.9812	14.1658	13.8099	14.0502	14.004	13.7402	12.9268	12.9496	13.1299	15.2865	16.2138	15.081
PSD	ENSG00000059915	7.98126	8.37476	8.28785	7.18421	9.47325	9.25714	8.87035	8.98867	8.62302	6.14073	6.99227	6.86843
CTDP1	ENSG00000060069	10.3537	10.4643	10.3404	10.7198	10.6622	10.4827	10.4609	10.5243	10.5061	10.9438	11.0149	10.9361
YBX3	ENSG00000060138	13.0136	13.3251	13.0326	13.5464	12.7677	12.7272	12.6926	12.6457	12.7347	12.8301	13.0257	12.8737
STYK1	ENSG00000060140	4.80466	4.64581	5.15236	7.94809	6.91262	6.41267	6.89265	6.51232	6.4573	7.28893	8.07229	7.37073
WNK1	ENSG00000060237	14.5573	14.4704	14.5385	14.5627	14.0797	14.2083	14.4723	14.4567	14.4161	13.6443	13.5782	13.6178
CCAR1	ENSG00000060339	11.5763	11.522	11.7035	12.1643	12.0294	12.0493	12.2188	12.1916	12.1586	12.4878	12.1446	12.4589
OGFR	ENSG00000060491	10.6223	10.8383	10.7912	10.1051	10.636	10.369	10.4399	10.3541	10.4389	11.3399	11.5288	11.513
GNA15	ENSG00000060558	4.49321	3.96819	4.49907	4.3546	5.52181	4.96365	5.04036	5.309	5.10961	9.1066	8.96564	8.55619
CREB3L3	ENSG00000060566	3.39436	3.66595	3.91568	2.55337	6.8514	4.4158	6.98006	5.33842	6.36938	11.0099	11.261	10.9924
PIGV	ENSG00000060642	9.73285	9.46369	9.57626	9.62199	9.4494	9.4794	9.05995	9.10213	9.1206	9.61763	9.62234	9.54622
PTPRU	ENSG00000060656	12.3749	12.2641	12.4089	11.6291	13.2277	12.999	12.543	12.5168	12.614	12.9906	12.9755	12.947
SNRNP40	ENSG00000060688	10.4436	10.4467	10.386	10.8916	10.6262	10.5784	10.8727	10.7378	10.7935	11.1041	10.8711	11.0614
RIMBP2	ENSG00000060709	8.55795	9.24567	8.53147	7.67252	9.28397	8.90987	8.37862	8.5271	8.4245	6.37974	6.65013	6.58043
COL11A1	ENSG00000060718	15.5547	15.8835	15.9994	16.8016	15.8936	16.2295	15.4042	15.5034	15.3622	10.4731	10.4233	10.6147
QSER1	ENSG00000060749	13.2628	13.0563	13.0561	13.1631	12.9696	13.128	13.1371	13.1509	13.1281	12.7499	12.7221	12.6866
MPC1	ENSG00000060762	9.89087	9.834	9.64692	9.82798	9.49004	9.71911	9.07983	9.25717	9.2561	9.839	9.75933	10.0006
ACAA1	ENSG00000060971	9.84815	9.61306	9.64895	10.6268	10.5577	10.1633	9.90619	9.76632	9.81043	11.1053	11.145	11.187
BCAT1	ENSG00000060982	14.3846	14.6188	14.3484	15.4268	14.8544	14.7983	14.7986	14.787	14.6716	14.2771	14.2842	14.1485
HDAC7	ENSG00000061273	12.4701	12.6235	12.5983	12.193	11.9621	12.0145	12.2994	12.3631	12.3514	11.364	11.3927	11.2766
LZTS1	ENSG00000061337	9.21281	10.3405	9.09833	13.0299	12.1508	12.3632	11.0651	11.023	10.9097	9.31696	9.12999	9.44171
PRDM6	ENSG00000061455	5.26851	5.64887	5.05497	4.45067	4.50501	4.82197	5.40593	5.1846	5.1534	6.21863	4.79342	5.73477
WNT8A	ENSG00000061492	3.57645	3.46902	3.43362	2.55337	2.55337	3.12537	4.00683	3.71231	3.58035	3.37265	2.55337	2.55337
SPAG4	ENSG00000061656	8.22344	8.16333	7.99452	5.982	6.60149	6.59186	6.47744	6.12078	6.67811	7.80433	9.48258	8.17196
NCKAP1	ENSG00000061676	14.3224	14.2132	14.2152	14.5844	13.8998	14.0039	14.1275	14.1478	14.1463	14.5324	14.5562	14.5198
MRPS35	ENSG00000061794	10.8882	11.0268	10.6826	11.7593	11.7177	11.7819	11.217	11.2488	11.2707	11.9786	11.7603	12.0009
GUCY1B1	ENSG00000061918	10.3147	10.7982	10.271	8.38417	8.6951	9.09886	9.18453	9.26656	9.43055	7.40948	7.62427	7.35464
SFSWAP	ENSG00000061936	11.246	11.4602	11.4424	11.1676	11.4093	11.4257	11.1731	11.1416	11.1387	10.9345	10.977	11.0583
TNK2	ENSG00000061938	10.3089	10.5121	10.7207	10.565	10.8817	10.7354	10.3248	10.4238	10.2943	9.89164	10.1651	9.9183
MON2	ENSG00000061987	12.4908	12.6481	12.7648	12.7148	12.3993	12.5921	12.3199	12.4427	12.3799	12.3276	12.4401	12.3494
CDH3	ENSG00000062038	10.7813	11.0758	10.6374	9.90631	11.8912	11.1175	10.532	10.2726	10.4074	12.9537	13.1449	12.9301
ARSF	ENSG00000062096	3.15219	2.55337	3.18055	2.55337	3.47833	3.35717	2.55337	3.29792	2.55337	3.37265	3.54302	3.11978
GPBP1	ENSG00000062194	12.7592	12.7407	12.6776	12.0442	12.2515	12.2485	12.2834	12.2412	12.312	12.8276	12.9902	12.7799
DGAT2	ENSG00000062282	6.71108	7.38192	7.25157	5.25333	6.44424	5.41686	6.04063	5.92422	6.06753	10.0653	10.0382	10.2216
ZNF112	ENSG00000062370	8.80632	8.79583	9.00962	8.99713	9.05707	9.20324	9.34304	9.26656	9.26097	8.9983	8.92926	9.07815
CS	ENSG00000062485	13.598	13.3957	13.4115	13.7116	13.5183	13.5481	13.3642	13.389	13.4796	13.5184	13.3117	13.4767
LTK	ENSG00000062524	4.07726	4.7183	3.78032	4.45067	4.32225	4.54556	4.40762	4.35365	4.69611	5.52328	5.75989	5.42683
MRPS24	ENSG00000062582	10.2948	10.2507	10.2391	10.8757	10.3499	10.6167	10.378	10.3699	10.4161	10.575	10.3783	10.5367
ELMO2	ENSG00000062598	11.4713	11.635	11.443	12.1986	11.7826	11.8412	11.6803	11.7268	11.7623	10.753	10.7294	10.6231
WAPL	ENSG00000062650	12.4722	12.329	12.2899	12.6926	12.3973	12.3843	12.5191	12.4657	12.4104	12.8925	12.8858	12.8752
VMP1	ENSG00000062716	13.1472	13.4844	13.448	13.4546	13.4559	13.4572	13.4191	13.4847	13.4467	13.9572	14.2491	14.0381
APPBP2	ENSG00000062725	13.1049	13.2721	13.0139	12.8913	12.7447	13.1312	12.9105	12.8946	12.9347	12.0258	12.0458	12.0105
POLD1	ENSG00000062822	9.95788	9.85319	9.74113	9.97316	9.32761	9.32602	10.1253	10.2126	10.2824	10.2332	9.95433	10.216
SEZ6	ENSG00000063015	5.41743	5.75191	5.59142	6.15113	8.45613	8.29711	7.11166	7.05489	6.93198	3.93781	4.50247	4.25559
EIF4B	ENSG00000063046	15.3666	14.869	15.218	14.7227	14.3599	14.3959	14.9587	14.8997	14.9952	15.0564	14.9395	15.0156
SLC6A16	ENSG00000063127	9.60183	9.14333	9.72392	8.88652	8.65096	8.64594	9.17993	9.10003	9.27549	7.1275	7.36384	7.17388
BICRA	ENSG00000063169	9.50737	9.4334	9.55912	9.39282	10.1091	9.73344	9.71128	9.65487	9.59392	10.0822	10.1359	10.1052
SPHK2	ENSG00000063176	9.29758	9.40766	9.19583	10.2212	10.5947	10.4742	9.6021	9.56182	9.63014	10.689	10.4333	10.6741
RPL18	ENSG00000063177	14.0863	13.7011	14.0669	14.0089	13.43	13.4617	13.7325	13.7176	13.82	14.4205	14.3932	14.3596
CA11	ENSG00000063180	10.2248	9.78486	9.88563	7.82932	9.2993	9.40574	8.68807	8.78152	9.03502	8.49066	8.67589	8.5632
ISOC2	ENSG00000063241	9.52355	9.42316	9.62649	9.66653	9.36086	9.44884	9.58829	9.58302	9.74064	9.91797	9.60648	9.87107
U2AF2	ENSG00000063244	11.8176	11.6014	11.5889	12.2141	11.919	11.9389	12.0545	11.9378	12.0833	12.3379	12.0533	12.3169
EPN1	ENSG00000063245	11.5489	11.6744	11.4348	12.2434	12.0719	12.0394	11.6828	11.6136	11.7424	11.9284	12.1549	12.0624
MED29	ENSG00000063322	10.7686	11.1272	10.5886	11.0451	10.9113	11.1066	9.91866	9.94071	10.0389	10.2517	10.2895	10.2823
AHRR	ENSG00000063438	7.10516	7.84045	7.96878	9.81554	8.30863	8.19951	7.35165	7.59833	7.88889	7.35904	7.67926	7.43334
GSC2	ENSG00000063515	2.55337	3.20617	3.18055	2.55337	3.3128	2.55337	2.55337	2.55337	2.55337	3.13652	2.55337	3.11978
ZNF275	ENSG00000063587	10.9635	10.8584	10.9745	11.4074	10.6732	10.8139	10.912	10.9625	10.9697	10.0926	10.1162	10.1443
MTMR1	ENSG00000063601	11.326	11.3078	11.1909	11.364	11.3201	11.2341	10.9624	11.0108	11.0923	11.9252	11.7158	11.7822
GPC1	ENSG00000063660	12.1129	12.3788	12.218	14.5516	12.7156	12.6301	13.2112	13.2703	13.2161	13.1418	13.1178	13.0399
ADCK1	ENSG00000063761	9.41064	9.15266	9.29234	8.74937	8.81193	8.79613	8.96959	9.19949	9.1784	8.69404	8.26429	8.58403
HAGH	ENSG00000063854	10.691	10.8364	10.6836	10.6327	10.9231	10.9894	10.379	10.2068	10.2533	10.0601	10.131	10.1112
RNF4	ENSG00000063978	11.7586	11.89	11.785	12.3932	12.1729	12.131	11.6499	11.7003	11.7315	11.937	12.0468	11.9593
CASP8	ENSG00000064012	9.54551	9.35207	9.24221	9.78822	9.90883	9.45846	10.329	10.1347	10.2643	11.1529	11.1383	11.1994
LIMCH1	ENSG00000064042	12.0108	12.2716	12.0201	11.526	12.071	12.1156	12.8297	12.8327	12.7964	11.9237	12.5804	11.9148
INTS13	ENSG00000064102	10.0191	10.0306	9.8526	11.1354	10.4155	10.674	10.6613	10.6623	10.6578	10.2121	10.0316	10.18
TM7SF3	ENSG00000064115	12.1702	12.3966	12.1974	13.1673	12.5674	12.755	12.6547	12.6401	12.6817	12.5495	12.1932	12.3202
DLX3	ENSG00000064195	3.85718	4.30582	3.91568	4.77534	5.014	5.35095	6.53641	6.61035	6.58761	7.4582	7.17574	6.96707
SPA17	ENSG00000064199	8.74554	8.04138	8.00089	8.11308	7.54812	7.498	8.0711	7.82388	8.13175	8.41046	8.30418	8.49519
TSPAN32	ENSG00000064201	3.85718	3.66595	3.78032	2.55337	3.61565	2.55337	4.26316	4.29058	3.978	4.6405	4.74021	4.64544
CCN5	ENSG00000064205	4.80466	5.61276	4.95003	3.49673	3.61565	3.67632	4.47395	4.15349	4.26735	3.55036	3.36654	3.34942
DMRT3	ENSG00000064218	5.7874	5.93784	5.7529	8.54854	4.44703	4.34547	4.00683	3.59526	3.86203	6.46197	6.18069	5.80823
ST3GAL6	ENSG00000064225	9.21281	8.43207	9.29234	7.64464	8.3237	8.09974	8.23526	8.11769	8.38487	9.41062	9.2068	9.41871
ATP2C2	ENSG00000064270	5.89186	5.28444	5.65826	5.68309	8.38965	7.02469	7.59923	6.64545	7.1789	11.1362	11.1918	11.2017
NGFR	ENSG00000064300	7.46531	7.10233	7.0451	7.90957	6.04761	6.56351	7.4235	7.474	7.6791	8.72089	8.93774	8.36083
CDON	ENSG00000064309	14.92	14.3615	14.7453	9.24606	10.597	11.1892	11.3921	11.5733	12.2389	10.3366	10.7039	10.4486
TAF2	ENSG00000064313	11.2442	11.1919	10.9201	11.8419	11.5316	11.6195	11.6328	11.6578	11.6349	11.3804	11.2766	11.3859
HIPK2	ENSG00000064393	14.8629	14.0989	14.6087	13.7976	13.5054	13.6088	13.5291	13.5003	13.565	13.2666	13.2534	13.3006
TNPO3	ENSG00000064419	12.5475	12.5967	12.4832	12.8571	12.5792	12.5847	12.385	12.3943	12.4294	12.3001	12.2877	12.2833
RFXANK	ENSG00000064490	9.99607	9.95976	9.94622	10.1387	9.66589	9.77714	9.52081	9.58001	9.56072	10.0362	9.73523	9.94537
TMEM161A	ENSG00000064545	9.81895	9.9001	9.66706	9.8197	9.54251	9.52405	9.11879	9.35021	9.52876	9.94526	9.81253	9.99546
LPAR2	ENSG00000064547	8.55795	8.28711	8.6816	8.06484	8.70088	8.38044	8.72009	8.8481	8.66038	9.21915	9.40727	9.16365
CTSA	ENSG00000064601	12.1129	12.2883	11.9992	12.3316	12.3304	12.3532	12.2659	12.2374	12.4343	12.8384	12.709	12.7949
SUGP2	ENSG00000064607	12.7829	12.7936	12.8584	12.8819	12.696	12.7579	12.7443	12.8316	12.8087	11.9491	11.8069	11.9419
SLC12A2	ENSG00000064651	12.4546	12.5474	12.4715	12.7361	13.2308	12.9517	12.373	12.4084	12.3788	13.3835	13.0474	13.2411
SNX24	ENSG00000064652	10.3112	10.2991	10.2364	10.2384	10.5255	10.5245	10.1145	10.0676	10.0628	10.6468	10.7031	10.6298
EYA2	ENSG00000064655	7.43993	7.27195	6.81841	5.20201	7.06417	7.01427	5.30609	5.33842	5.01757	7.28893	7.21352	6.76251
CNN2	ENSG00000064666	12.9362	12.9609	12.8734	14.236	13.7156	13.7529	13.8261	13.768	13.6996	12.6322	12.7019	12.5929
ABCA7	ENSG00000064687	10.8071	10.6828	10.9041	9.8505	11.3059	11.0006	10.9361	10.9694	10.9366	10.9963	11.4161	10.9885
SNCAIP	ENSG00000064692	8.24312	8.50673	7.76697	6.71469	7.61708	7.72552	7.31852	7.34503	7.42477	9.00104	8.70928	8.86497
DDX20	ENSG00000064703	9.94292	10.0238	9.75625	10.7776	10.419	10.5163	10.4927	10.5053	10.5275	10.7009	10.5392	10.7006
BTBD1	ENSG00000064726	12.6227	12.5641	12.5163	12.8295	12.351	12.5025	12.2691	12.2559	12.2383	12.4209	12.3977	12.4617
FAR2	ENSG00000064763	9.37096	8.53554	7.88867	9.95437	9.55054	9.62999	9.33065	9.54802	9.42622	11.3285	11.5942	11.5974
BCAS1	ENSG00000064787	6.63841	6.44528	6.53152	6.5233	8.368	6.72575	7.44668	6.7566	7.10484	10.1822	10.5063	10.0822
POU1F1	ENSG00000064835	3.15219	2.55337	2.55337	2.55337	2.55337	2.55337	2.55337	2.55337	2.55337	2.55337	2.55337	2.55337
CHI3L2	ENSG00000064886	6.28509	7.94441	6.74431	3.49673	4.76097	5.47977	4.95381	5.21677	5.4261	7.52833	7.30383	7.50067
SBNO2	ENSG00000064932	11.3887	11.9465	11.629	11.4656	11.7152	11.5546	11.8143	11.7654	11.7602	12.1544	12.4643	12.117
PMS1	ENSG00000064933	10.7255	10.6999	10.6577	10.7946	10.4278	10.6582	10.9456	10.9244	10.8471	10.4209	10.1567	10.5079
HMG20B	ENSG00000064961	10.5842	10.6315	10.2867	10.7298	10.056	10.1808	10.2123	10.2462	10.274	10.0269	9.91767	9.99675
CALCRL	ENSG00000064989	8.92071	9.03989	8.50485	7.75305	8.1012	8.62217	8.20389	8.33688	8.45033	7.92474	8.66231	7.9492
TAF11	ENSG00000064995	10.2818	10.4108	10.2971	10.5637	10.5814	10.6682	10.2511	10.229	10.1972	10.3026	10.3479	10.3211
ANKS1A	ENSG00000064999	11.3086	11.6461	11.3955	11.376	11.4719	11.3231	10.9347	10.9865	11.0187	11.407	11.5043	11.422
AP3D1	ENSG00000065000	13.2287	13.3801	13.2445	13.8408	13.8031	13.7864	13.1779	13.2063	13.2709	13.3745	13.4288	13.4113
ZNF76	ENSG00000065029	10.0778	10.1078	10.2789	10.0442	9.91879	9.78633	10.156	10.1851	10.1909	10.218	10.0223	10.0426
NHERF2	ENSG00000065054	9.36648	9.36817	9.34079	10.6985	9.54733	9.26374	9.05744	9.22284	8.99171	9.91942	10.0049	9.8483
NTHL1	ENSG00000065057	7.90916	7.93001	7.95573	8.40646	7.94423	8.00311	7.80447	7.869	7.90767	8.10884	7.99315	8.32416
BLTP3A	ENSG00000065060	12.3222	12.6544	12.4565	12.6134	12.2237	12.1274	12.467	12.484	12.4515	12.5024	12.5062	12.458
GNAI3	ENSG00000065135	12.8106	12.7397	12.7606	13.804	13.3171	13.4536	13.316	13.2811	13.1463	13.0027	13.0898	13.0513
IPO5	ENSG00000065150	13.7096	13.2878	13.3213	14.3129	13.6268	13.7623	13.7005	13.7202	13.7848	13.2265	12.85	13.2324
OAT	ENSG00000065154	12.1397	12.2326	12.0325	12.7276	12.0283	12.2537	12.193	12.1767	12.2234	12.8578	12.1739	12.7777
WDR3	ENSG00000065183	10.817	10.9873	10.8103	11.9009	11.3884	11.4858	11.1177	11.1823	11.163	11.3344	11.2354	11.3903
PKN2	ENSG00000065243	12.6325	12.5944	12.5066	13.0261	12.8017	12.6778	12.8254	12.7538	12.7376	13.4076	13.5341	13.3953
WDR18	ENSG00000065268	10.0887	10.1046	9.89591	10.4355	10.1791	10.0884	9.97681	10.0316	10.2112	10.09	9.80637	10.0858
TRAM2	ENSG00000065308	13.8162	13.8042	13.8294	14.7981	13.407	13.6996	14.0161	13.9426	13.9012	12.9482	13.1745	13.1027
NTN1	ENSG00000065320	10.7159	10.3255	10.7615	8.92948	9.16769	9.35514	10.193	10.6644	10.7281	11.196	10.752	10.8499
GLP2R	ENSG00000065325	4.07726	4.78697	4.77539	5.78991	4.89347	5.17097	6.88134	6.8091	7.01524	2.55337	3.13212	2.55337
MCM10	ENSG00000065328	8.9569	8.29275	7.73678	9.85253	8.10557	8.51192	9.5638	9.577	9.88648	9.7716	9.09505	9.64201
DGKA	ENSG00000065357	10.9107	11.1919	11.4015	11.896	10.8423	10.9747	11.5831	11.6158	11.3368	10.7059	10.9535	10.4711
ERBB3	ENSG00000065361	10.0543	10.0738	9.82956	9.12023	11.8325	10.4435	10.2511	9.80551	10.0059	14.2822	14.7644	14.3721
ROPN1	ENSG00000065371	3.97278	3.66595	3.62355	2.55337	3.61565	3.53175	3.35327	2.55337	2.55337	3.69742	3.36654	3.34942
ANKRD44	ENSG00000065413	7.87802	7.54207	7.75195	7.53755	9.10583	8.9676	8.38263	8.54265	8.24922	8.05181	7.85073	7.86658
KARS1	ENSG00000065427	11.9931	12.0133	11.8963	12.7872	12.299	12.353	12.1039	12.127	12.1687	12.6771	12.6641	12.7154
ADAT1	ENSG00000065457	10.5491	10.6292	10.4185	11.2767	10.7323	10.7543	10.8854	10.9071	10.9992	10.3783	10.265	10.4151
PDIA5	ENSG00000065485	9.89087	9.7068	9.75625	10.122	9.55214	9.39776	10.0289	9.96399	9.92842	10.5969	10.8177	10.5926
TBC1D22B	ENSG00000065491	10.7282	10.8354	10.6466	10.1602	10.4875	10.5291	10.106	10.1224	10.1429	10.3388	10.1842	10.2381
NDUFB4	ENSG00000065518	11.0796	10.9908	11.1153	10.6339	11.0066	11.123	10.8366	10.6153	10.7577	11.307	11.1638	11.3056
SPEN	ENSG00000065526	12.6043	12.8532	12.5573	12.7041	12.9724	12.8506	12.9709	12.9082	12.8343	13.5771	13.6304	13.5326
MYLK	ENSG00000065534	14.4112	14.5597	14.0344	15.0542	13.2387	13.9062	14.1837	14.3021	14.2849	9.46919	9.85938	9.75497
ZC3H15	ENSG00000065548	11.104	11.2255	11.1349	11.8596	11.6139	11.7439	11.3941	11.3476	11.2846	11.394	11.3662	11.4176
MAP2K4	ENSG00000065559	12.009	12.0517	11.9486	12.0517	12.283	12.3209	11.587	11.5687	11.5959	12.0643	12.0468	12.0207
PACC1	ENSG00000065600	9.84493	9.89825	9.81157	10.1068	10.3351	10.4063	9.74279	9.8361	9.7597	9.99422	9.84743	9.9087
SNAP91	ENSG00000065609	8.52216	9.10861	8.96151	6.89936	10.4382	10.4628	10.1265	10.2116	9.89904	4.57955	4.89381	4.8032
SLK	ENSG00000065613	12.5613	12.6374	12.3245	13.0442	13.0396	12.9269	12.7692	12.6735	12.6757	13.909	13.9592	13.7701
CYB5R4	ENSG00000065615	8.48545	8.85417	8.41718	9.62674	10.1791	10.2445	9.78124	9.73012	9.6618	9.97762	10.0629	10.0045
COL17A1	ENSG00000065618	7.0048	7.24891	6.54906	9.4422	10.7699	9.29414	8.80018	8.03214	7.9863	13.0352	13.4895	12.9513
GSTO2	ENSG00000065621	8.06105	8.25859	8.18542	6.89936	8.39679	8.10465	7.77426	8.00994	7.93842	9.72926	9.46705	9.69721
SEC61A2	ENSG00000065665	10.2936	10.4829	10.6707	9.86264	10.4425	10.5264	10.219	10.2651	10.2086	9.11927	9.06957	9.05845
PRKCQ	ENSG00000065675	7.7184	6.4248	6.77441	6.91502	7.44842	6.81255	7.61295	7.13104	7.4676	9.02547	8.83863	8.65793
TLE2	ENSG00000065717	7.56257	7.07638	7.38418	6.06908	8.12291	7.55655	7.64669	7.6278	7.56545	10.0706	10.3016	9.96667
ASB1	ENSG00000065802	11.1233	10.9042	11.0998	11.6532	11.5927	11.6882	11.1195	11.1482	11.1221	10.6336	10.6098	10.6314
FAM107B	ENSG00000065809	10.9922	11.0436	10.737	12.6154	12.6327	12.2373	11.9403	11.8918	11.827	13.108	13.24	13.2044
ME1	ENSG00000065833	10.2818	10.2637	10.3429	11.0853	10.6185	10.776	11.603	11.5419	11.5409	12.5762	12.4825	12.7445
TBC1D1	ENSG00000065882	12.1725	12.018	12.0165	12.4109	11.3608	11.4208	11.5901	11.6051	11.6806	12.1966	12.2313	12.1409
CDK13	ENSG00000065883	12.4485	12.4264	12.5708	12.2702	12.2024	12.1492	12.1384	12.1138	12.0404	12.5029	12.6592	12.4838
MTHFD2	ENSG00000065911	11.2975	11.9617	11.4878	13.3867	12.0514	12.0181	12.8131	12.8791	12.7426	13.8122	13.9162	13.9208
SLC9A7	ENSG00000065923	12.6014	12.3131	12.6027	10.147	11.5908	11.5211	11.5656	11.5752	11.5872	10.6345	10.8016	10.5605
FOXJ2	ENSG00000065970	10.5402	10.6181	10.488	10.6872	10.9591	10.776	10.1793	10.1409	10.1998	10.5723	10.6772	10.5358
YBX1	ENSG00000065978	13.6423	13.2676	13.3818	13.8963	13.3568	13.4626	13.9802	13.8044	13.8984	13.6465	13.4564	13.5909
PDE4A	ENSG00000065989	7.57038	8.15097	7.94916	8.8175	7.76804	7.94406	7.93578	8.13831	7.92005	6.65597	7.03511	6.71281
PPP2R5A	ENSG00000066027	11.5184	11.6228	11.3613	11.1902	10.8515	10.9054	11.158	11.2723	11.366	11.867	12.0337	11.956
CTNNA2	ENSG00000066032	11.2002	10.6315	10.926	7.94047	8.97115	9.34688	8.69453	8.77627	8.81415	7.25254	7.32123	7.15541
ELAVL1	ENSG00000066044	12.4161	12.3204	12.2847	12.5491	11.9901	12.0705	12.3044	12.3725	12.4485	12.3293	12.187	12.2999
TIE1	ENSG00000066056	6.89691	6.88028	7.12895	7.46501	8.53272	8.27114	9.72712	9.59649	9.40877	5.13188	5.62463	5.15038
DIP2B	ENSG00000066084	13.1121	12.9381	13.1743	13.0952	12.5287	12.4674	12.9644	12.9973	13.0146	12.8226	12.8212	12.8031
SMARCD1	ENSG00000066117	11.7845	11.6289	11.6635	12.0758	11.6893	11.7068	12.0552	12.1076	12.1112	11.5598	11.4171	11.5355
KDM4A	ENSG00000066135	11.2393	11.2889	11.0946	12.1974	12.0632	11.93	12.1286	12.1702	12.1303	12.1873	12.074	12.1685
NFYC	ENSG00000066136	10.5481	10.4004	10.4467	10.6596	10.7464	10.7179	10.5102	10.5219	10.643	11.181	10.9831	11.1485
ZMYND12	ENSG00000066185	6.18631	6.56235	6.53152	5.64559	5.67277	5.13196	6.23168	6.43412	6.64858	5.49193	5.95248	5.29552
SLC9A3	ENSG00000066230	5.73212	5.7184	5.28656	4.00912	4.93486	4.34547	5.40593	5.309	5.39029	10.8428	10.8755	10.9102
NGEF	ENSG00000066248	7.18883	6.96762	7.11727	3.86567	5.87258	5.53997	5.46872	5.74024	5.84991	8.18314	8.12274	8.32416
ASPM	ENSG00000066279	12.1881	11.607	11.3395	11.9615	10.2675	10.741	11.6758	11.5872	11.8889	11.5928	10.9556	11.3779
CD84	ENSG00000066294	2.55337	2.55337	2.55337	2.55337	2.55337	2.55337	2.55337	2.55337	3.15453	2.55337	3.36654	2.55337
ELOVL1	ENSG00000066322	10.3147	10.8276	10.4846	12.1329	11.7323	11.668	11.1656	11.1431	11.1571	11.6826	11.8483	11.7352
SPI1	ENSG00000066336	3.15219	3.46902	2.55337	2.55337	3.09343	2.55337	3.67099	3.59526	3.39761	3.13652	3.54302	3.34942
POLR1H	ENSG00000066379	9.01814	9.05655	8.95169	9.31837	8.92495	9.07405	8.81804	8.71995	8.88529	9.16152	9.46314	9.27883
MPPED2	ENSG00000066382	8.96285	8.56844	8.78106	5.85688	10.706	10.6133	9.08967	9.32526	9.04635	5.87757	5.47491	5.57524
CLDN18	ENSG00000066405	7.42276	7.90814	6.45914	6.01162	10.5058	9.12326	9.58482	9.10213	9.51658	13.8543	14.3645	13.9511
ZBTB11	ENSG00000066422	11.1767	11.2151	11.3401	11.4821	11.0976	11.1188	11.338	11.2431	11.2586	11.2115	11.3526	11.2967
ATXN3	ENSG00000066427	11.0945	11.1828	11.008	10.8586	11.1879	11.2717	10.7084	10.7202	10.6486	10.6992	10.8792	10.7014
GOLGA5	ENSG00000066455	11.4481	11.7149	11.5058	11.5126	11.4519	11.3534	11.3093	11.1888	11.35	11.5593	11.7734	11.6514
FGFR2	ENSG00000066468	12.1792	12.9582	12.2197	11.0888	10.636	10.4685	11.1696	10.9613	11.5755	12.8103	12.6409	12.5989
LRRC40	ENSG00000066557	10.3559	10.0507	10.0993	10.96	10.4724	10.4676	10.9557	10.9774	10.9174	10.4603	10.3679	10.4878
ISOC1	ENSG00000066583	9.54551	9.49336	9.26617	9.31248	9.69226	9.57092	9.66103	9.48505	9.6339	10.4898	10.461	10.5535
EML1	ENSG00000066629	11.8966	12.2138	11.7795	11.1667	11.266	11.4539	11.0916	10.9462	11.3755	10.6221	10.3468	10.3055
TRMT11	ENSG00000066651	10.2889	10.523	10.3578	10.2353	10.1189	10.168	10.0173	10.015	9.92536	10.6406	10.5885	10.7156
THUMPD1	ENSG00000066654	11.7328	11.6144	11.6387	11.6291	11.3938	11.3051	11.1533	11.0477	11.0964	11.8072	11.8446	11.85
MSANTD3	ENSG00000066697	11.4225	11.6261	11.5423	12.053	11.7273	11.8175	11.6378	11.6773	11.7027	10.3592	10.1433	10.226
KIF26A	ENSG00000066735	9.27626	8.85417	9.1335	7.54762	9.96277	9.52222	9.21855	9.34667	9.23397	8.53672	8.72895	8.73754
ATG2B	ENSG00000066739	12.2038	12.2465	12.2627	12.4942	12.3083	12.43	12.1555	12.2216	12.1716	12.063	12.0151	12.0375
ARFGEF1	ENSG00000066777	13.3839	13.3794	13.5714	13.1741	13.1743	13.0954	13.1378	13.1564	13.0798	13.4108	13.4955	13.328
ACSM2B	ENSG00000066813	7.0048	4.91446	6.05404	2.55337	3.93697	3.67632	5.61432	5.01127	6.64858	4.90869	4.79342	5.11156
ZFAT	ENSG00000066827	9.15426	9.00941	9.28715	9.00445	9.10801	8.89861	9.19596	9.02896	9.05198	9.21679	9.16891	9.28095
MTFR1	ENSG00000066855	10.6621	10.6882	10.6567	11.1387	10.4545	10.5418	10.7004	10.7009	10.7817	10.8451	10.8923	10.9662
STAG3	ENSG00000066923	5.30727	5.7184	5.69052	4.45067	5.19369	5.0918	4.95381	4.52555	4.81213	5.52328	5.50616	5.68358
FECH	ENSG00000066926	11.0081	10.7355	10.793	11.6561	11.1739	11.2324	11.3114	11.3925	11.4387	11.0315	10.8147	10.9924
MYO9A	ENSG00000066933	12.5399	12.5792	12.7144	12.6445	12.3629	12.4929	12.693	12.7299	12.6548	12.1246	12.0084	12.0249
DDX3Y	ENSG00000067048	13.2958	13.318	13.284	12.9039	13.0525	13.2205	12.4129	12.4048	12.4841	12.4502	12.6581	12.4792
PFKP	ENSG00000067057	13.1069	13.1425	12.9148	14.4215	12.8166	12.9189	13.0075	13.0957	13.0328	13.148	14.0206	13.4545
IDI1	ENSG00000067064	10.7922	11.5877	11.2942	12.1854	11.5927	11.7494	11.8982	11.8453	11.8853	12.8472	13.1004	12.9181
SP100	ENSG00000067066	10.3982	11.9407	10.7265	11.1594	11.1724	10.8436	11.4148	11.3325	11.1811	12.1581	12.1419	12.0988
KLF6	ENSG00000067082	13.2405	13.2017	13.2254	13.8911	13.2066	12.9318	13.3872	13.3086	13.2934	13.6606	14.1408	13.7668
PLPP1	ENSG00000067113	10.7106	11.0436	10.7245	10.8444	10.0389	10.369	10.0416	10.146	10.2907	10.7716	10.9927	10.7674
NEO1	ENSG00000067141	12.7465	12.5287	12.449	12.5362	12.3052	12.3561	12.8197	12.7748	12.7985	11.7051	11.5312	11.671
TRAM1	ENSG00000067167	14.0329	13.9877	13.8488	13.5716	13.6389	13.7086	13.6813	13.5394	13.6174	14.4725	14.7348	14.6439
PHKA1	ENSG00000067177	11.0442	11.2896	11.04	11.4436	10.7891	10.9152	10.5668	10.6123	10.5869	11.3208	11.489	11.4349
TNFRSF1A	ENSG00000067182	12.094	12.1681	12.147	12.3918	11.8482	11.8728	12.0369	12.0178	12.0418	12.463	12.8319	12.4994
CACNB1	ENSG00000067191	9.28577	9.40506	9.62031	9.19896	9.94947	9.76324	9.50068	9.48987	9.38442	7.97022	7.85671	7.87788
EVI5	ENSG00000067208	12.1172	12.0604	12.0996	12.1341	11.8255	11.9056	11.8268	11.7936	11.7992	11.9183	12.1403	11.9973
STOML1	ENSG00000067221	9.41932	9.50312	9.35824	9.24297	9.48167	9.61974	9.31815	9.47212	9.27308	8.1637	8.08761	8.04247
PKM	ENSG00000067225	15.2609	14.8202	14.8586	15.4895	15.0575	15.1868	15.4268	15.4029	15.4957	14.9786	15.3252	15.0914
DHX29	ENSG00000067248	10.8486	10.8276	10.8879	12.0036	11.4639	11.5466	11.3762	11.341	11.2396	11.6555	11.4332	11.6444
DNTTIP2	ENSG00000067334	10.6703	10.7611	10.5183	11.5754	11.1713	11.1096	11.2881	11.1038	11.1597	11.7004	11.8088	11.8078
METTL22	ENSG00000067365	9.72413	10.0457	10.2684	10.0406	10.0321	9.92043	10.1525	10.1851	10.0261	9.66505	9.63802	9.52663
TP53BP1	ENSG00000067369	13.6113	13.4311	13.467	13.2827	13.3511	13.409	13.8134	13.8713	13.8527	12.4527	12.2913	12.3225
TRO	ENSG00000067445	11.5474	11.5226	11.6015	11.0227	11.1091	11.2934	11.2682	11.254	11.3934	9.33879	9.17848	9.28308
RRP15	ENSG00000067533	10.3378	10.1347	10.0978	11.3497	10.7365	10.7898	10.9175	10.8884	10.8656	10.7635	10.5512	10.8355
RHOA	ENSG00000067560	14.4971	14.3368	14.3587	14.8606	14.3524	14.4024	14.2222	14.2628	14.3326	14.3477	14.4415	14.34
DHX8	ENSG00000067596	11.8045	11.824	11.7162	12.0987	11.6132	11.4895	11.6107	11.5755	11.6358	11.864	11.7957	11.8621
PRKCZ	ENSG00000067606	10.3927	10.4237	10.6657	9.60282	10.7727	10.4628	10.21	10.1213	10.2715	11.8708	12.0688	11.9237
ZFY	ENSG00000067646	10.2061	9.80076	9.94622	10.4676	10.4791	10.4377	10.391	10.2846	10.3502	10.7652	10.722	10.7289
IARS2	ENSG00000067704	13.2243	13.1237	12.9663	13.6177	12.9297	13.0417	12.6716	12.7307	12.7413	12.9856	12.8913	12.9597
SYT1	ENSG00000067715	11.2606	11.0651	11.14	10.5871	11.7941	11.8357	11.9834	12.133	11.9162	8.13404	7.78958	7.68561
NAV3	ENSG00000067798	10.1693	11.092	9.81699	13.8533	11.9421	12.1364	11.2409	11.563	11.231	8.88418	8.62431	9.17513
IDH3G	ENSG00000067829	10.4834	10.3199	10.3812	10.5711	10.3452	10.3649	10.249	10.2184	10.3364	10.5015	10.4805	10.5106
ROGDI	ENSG00000067836	8.87415	8.73916	9.01278	9.18935	9.25085	9.34895	8.68483	8.70345	8.76355	8.87524	8.9601	9.02584
PDZD4	ENSG00000067840	9.66701	9.44103	9.84201	8.7753	10.597	10.4561	10.2156	10.2058	10.1547	5.52328	4.84456	5.42683
ATP2B3	ENSG00000067842	6.51388	6.68783	6.56639	5.95174	9.32199	9.21464	7.89707	7.84411	7.56545	4.37685	4.43539	4.25559
ROCK1	ENSG00000067900	12.5163	12.4331	12.3515	12.9088	12.3676	12.4185	12.752	12.7383	12.67	12.6267	12.6235	12.5766
CBFB	ENSG00000067955	11.3369	11.4259	11.0362	11.7364	11.5985	11.6135	11.3198	11.3073	11.2452	11.5087	11.5825	11.4638
PDK3	ENSG00000067992	12.6346	12.0533	12.1337	10.8454	10.9293	11.06	11.5461	11.5984	11.7576	10.8413	11.3441	11.0945
HYAL2	ENSG00000068001	10.6511	10.5025	10.4455	10.2812	10.0043	9.94801	10.0816	9.97549	10.2373	10.2712	10.1211	10.2706
HDAC4	ENSG00000068024	10.9351	10.702	10.8819	10.1667	10.716	10.7155	10.4983	10.4805	10.5888	10.5547	10.6577	10.6138
RASSF1	ENSG00000068028	9.21531	9.17419	9.42126	9.35893	9.01822	8.89011	9.33273	9.33601	9.35738	9.38358	9.8156	9.54268
FGFR3	ENSG00000068078	12.2364	12.1655	12.2928	10.7712	10.4164	10.3011	11.024	11.0313	11.3716	12.7825	12.6969	12.644
IFI35	ENSG00000068079	8.17303	10.2991	8.79211	8.68245	8.34233	8.26238	8.06113	8.29342	8.13706	10.1906	10.1878	10.2149
HEATR6	ENSG00000068097	10.9343	11.1428	11.0009	11.0433	10.8279	10.8927	10.7164	10.8237	10.8471	9.84359	9.87858	9.93325
COASY	ENSG00000068120	11.2696	11.5166	11.2428	11.2173	11.2567	11.1822	10.9313	10.8675	10.9381	11.4316	11.4377	11.4754
PLEKHH3	ENSG00000068137	9.69407	10.2006	10.0341	9.25837	9.59002	9.42941	9.69365	9.58001	9.64139	9.91652	9.97506	9.69402
MEF2A	ENSG00000068305	11.8676	12.0829	11.9099	13.1678	11.8937	12.0789	12.1862	12.2228	12.155	12.0329	12.1187	11.9758
OTUD5	ENSG00000068308	11.3409	11.3697	11.311	11.3689	11.2983	11.3915	11.0355	10.9746	11.1287	11.1542	11.2262	11.219
TFE3	ENSG00000068323	11.5459	11.5076	11.4033	11.9165	11.6051	11.5826	11.629	11.6036	11.6801	11.601	11.7863	11.5922
TBC1D25	ENSG00000068354	9.36648	9.46119	9.4907	10.0388	9.68498	9.56202	9.42886	9.58603	9.42839	9.36455	9.41741	9.24436
ACSL4	ENSG00000068366	11.9964	12.4401	11.9992	13.1396	12.4694	12.8039	12.7787	12.6934	12.6081	11.9302	11.9288	11.9352
INPP5A	ENSG00000068383	10.7771	10.6742	10.5523	10.9506	10.348	10.4231	10.1793	10.2883	10.2509	10.6941	10.7711	10.829
GPKOW	ENSG00000068394	9.41282	9.59036	9.39975	9.51324	9.51815	9.51854	9.50068	9.41245	9.40657	9.84816	9.8727	9.91556
GRIPAP1	ENSG00000068400	10.2457	10.6113	10.5072	10.1667	10.6806	10.5881	10.8776	10.8363	10.785	10.3677	10.4688	10.4228
FTSJ1	ENSG00000068438	10.1897	10.0981	10.1359	10.7364	10.3826	10.1843	10.4137	10.4263	10.4613	10.6015	10.4959	10.6113
PRR11	ENSG00000068489	10.591	9.87777	9.73732	10.9344	9.29166	9.59204	10.611	10.4454	10.6013	10.0797	9.61001	10.0224
REEP1	ENSG00000068615	9.16462	8.10685	8.96477	7.59695	9.66293	9.55307	9.11879	9.33243	9.01208	10.0522	9.69912	9.94939
ATP11A	ENSG00000068650	12.6097	12.5284	12.5993	11.8842	12.9105	12.5586	12.6796	12.5646	12.6449	14.3156	14.4766	14.4236
POLR1A	ENSG00000068654	11.98	12.1936	11.9149	13.3811	12.8603	12.8699	12.7557	12.7554	12.792	12.6433	12.3036	12.6969
LAPTM4A	ENSG00000068697	13.4901	13.7134	13.4108	13.4869	13.0278	13.2487	13.5179	13.4541	13.6309	13.9215	14.2521	14.0962
TTC7A	ENSG00000068724	10.9441	10.9522	11.1706	10.7819	10.3021	10.2445	10.8234	10.8103	10.839	10.5714	10.722	10.5438
IP6K2	ENSG00000068745	11.8735	11.7562	12.0337	11.6274	11.7174	11.756	11.928	11.9135	11.9621	11.7571	11.658	11.7039
STON1-GTF2A1L	ENSG00000068781	7.05027	7.30583	7.17476	5.30281	7.71755	8.52663	6.28433	6.43412	6.31391	3.69742	3.92796	3.66573
SRBD1	ENSG00000068784	10.0134	9.8627	9.82418	10.0618	9.99959	10.0212	10.1407	10.1652	10.2386	10.3203	10.3071	10.3638
KIF2A	ENSG00000068796	12.4369	12.2041	12.3722	12.49	11.9274	12.0282	12.4225	12.5061	12.4523	12.2595	12.2962	12.2017
RASGRP2	ENSG00000068831	6.90931	6.40402	7.24085	7.25971	5.76508	6.36413	5.37344	5.88535	6.04493	5.04697	4.9413	5.39515
PSME4	ENSG00000068878	12.877	12.9168	12.9341	13.8266	13.2073	13.1667	13.2195	13.1842	13.1733	13.543	13.3609	13.4644
IFT80	ENSG00000068885	12.0036	11.537	11.5799	11.2492	10.523	10.7989	11.5326	11.5619	11.6179	10.7185	10.5921	10.6113
SIRT2	ENSG00000068903	11.0775	11.2804	11.0354	11.282	10.9943	11.2436	10.8234	10.7876	10.868	10.1293	10.1579	10.016
ERLEC1	ENSG00000068912	12.1259	12.2609	12.2094	11.932	11.5533	11.6501	11.6009	11.5973	11.6188	11.8591	12.037	11.9566
PPP2R5B	ENSG00000068971	10.9922	11.0251	11.0638	10.3125	10.8213	10.8473	10.383	10.4741	10.4613	9.34311	9.7893	9.46435
PYGM	ENSG00000068976	10.0191	9.19842	9.30782	9.22427	7.11712	7.4213	7.68616	8.07555	8.41142	7.234	7.26838	7.40238
PAGE1	ENSG00000068985	2.55337	2.55337	2.55337	2.55337	2.55337	2.55337	2.55337	2.55337	2.55337	2.55337	3.36654	3.11978
PITX1	ENSG00000069011	3.97278	3.82826	4.14404	4.84526	5.67277	4.48235	5.12169	4.57799	4.56871	10.4927	10.1518	10.2695
TRPC7	ENSG00000069018	3.85718	3.82826	3.18055	3.49673	4.25472	4.4158	3.12256	3.29792	3.15453	2.55337	3.36654	3.90028
MAST4	ENSG00000069020	10.4689	10.7041	10.4548	12.3718	11.5782	11.3409	10.8939	10.8199	10.7569	12.4023	12.3554	12.2457
ADGRF5	ENSG00000069122	8.26253	9.24567	7.17476	7.48611	6.41627	6.226	6.24945	6.76726	6.8305	10.8329	10.7592	10.781
SDK2	ENSG00000069188	13.9972	13.9453	13.9556	12.4486	13.0457	13.0592	12.0838	12.1383	12.4134	10.5406	10.6187	10.5394
ADAM7	ENSG00000069206	2.55337	2.55337	2.55337	2.55337	3.09343	3.35717	2.55337	2.55337	2.55337	2.55337	2.55337	2.55337
NUP133	ENSG00000069248	12.1689	12.1411	12.075	12.3522	12.0562	12.0858	11.9768	12.1123	12.1406	11.9015	11.7988	11.8934
NUCKS1	ENSG00000069275	14.9527	14.2413	14.5889	14.4001	13.5595	13.659	14.4645	14.4334	14.5757	14.4792	14.2492	14.3863
VPS35	ENSG00000069329	13.3583	13.4451	13.1921	13.9175	13.3907	13.5289	13.3026	13.3	13.364	13.6423	13.5079	13.6175
DNAJA2	ENSG00000069345	12.3802	12.4028	12.3002	12.5547	12.5045	12.5641	12.2349	12.2533	12.2033	12.8846	12.8964	12.8744
BCL3	ENSG00000069399	9.42794	9.71941	9.43071	7.51719	9.09049	8.70855	8.99075	8.78936	8.89786	11.3453	11.8295	11.6038
KCNAB2	ENSG00000069424	9.21779	9.27159	9.13639	7.34306	8.68053	8.55201	8.86749	8.99546	8.91651	8.47497	8.60315	8.36083
ABCC9	ENSG00000069431	9.23755	9.54622	9.23952	7.0056	7.47569	7.81215	7.78642	7.80337	7.8046	7.59521	7.61018	7.8609
GAL	ENSG00000069482	3.727	4.39989	3.43362	5.60708	5.91338	5.56912	4.59696	4.41363	5.27693	5.77774	5.07447	5.54679
CLEC2D	ENSG00000069493	9.79082	9.87402	10.3391	8.85849	8.8146	8.86718	9.51535	9.57095	9.58423	8.31676	8.39728	8.17654
FUNDC1	ENSG00000069509	8.99512	9.06316	8.52265	9.16013	9.05481	9.07655	9.10914	9.07031	8.97105	9.87977	9.76093	9.82079
MAOB	ENSG00000069535	6.43017	6.27259	5.89776	4.45067	5.62423	5.56912	4.81253	4.22402	4.7554	8.49066	8.68263	8.9124
RORA	ENSG00000069667	10.7771	10.816	10.5315	9.22113	10.4251	10.5382	9.65772	9.56639	9.5348	10.6538	11.1547	10.6942
DRD4	ENSG00000069696	7.58589	8.27006	7.92928	5.82379	6.75437	7.44474	6.47744	6.72415	6.4573	5.67029	5.6803	5.29552
TGFBR3	ENSG00000069702	11.8209	12.8388	11.6829	11.9339	11.3308	11.6874	11.3569	11.3036	11.5533	10.6442	10.3158	10.5116
PLA2G10	ENSG00000069764	2.55337	3.20617	2.55337	2.55337	3.73477	3.12537	3.52705	3.08273	3.15453	4.13381	3.54302	3.78987
HES2	ENSG00000069812	5.18755	6.15298	5.55676	8.63131	8.86955	7.90517	7.94123	7.89831	7.8046	9.6771	10.0223	9.57424
ATP1B3	ENSG00000069849	12.6404	12.46	12.5257	12.8153	12.1158	12.2244	12.5056	12.519	12.535	13.7004	13.8507	13.8159
NEDD4	ENSG00000069869	11.178	11.036	11.1109	12.3991	12.7873	12.2487	12.1384	11.9864	11.8262	12.7863	12.3223	12.6432
PIGB	ENSG00000069943	8.85828	9.07956	8.95824	9.11347	8.84625	8.95678	9.27784	9.34135	9.26097	9.03353	8.80813	8.87627
MAPK6	ENSG00000069956	13.3128	13.4113	13.2517	13.4633	13.4341	13.4421	12.5705	12.6286	12.6296	14.0282	14.2959	14.1124
GNB5	ENSG00000069966	11.4545	11.291	11.3576	11.2038	10.9669	10.9463	10.5791	10.6821	10.7316	10.0188	10.2182	9.94672
RAB27A	ENSG00000069974	10.6694	10.2921	10.5038	9.00445	9.72242	9.82402	10.058	10.0305	9.98104	10.2858	10.4541	10.3828
HDHD5	ENSG00000069998	9.81731	9.6596	9.47936	10.0317	9.81996	9.82551	9.37558	9.40056	9.32285	10.1431	10.1087	10.1559
UFD1	ENSG00000070010	10.2481	10.5254	10.6292	11.2407	10.9597	10.9619	10.8071	10.8288	10.6744	10.7068	10.6602	10.7195
LRP6	ENSG00000070018	12.9497	12.7731	12.7441	13.0656	12.5487	12.6441	12.3509	12.4054	12.4164	12.93	12.9252	12.8934
GUCY2C	ENSG00000070019	5.00965	5.75191	4.64461	3.49673	6.8721	5.3843	5.64171	4.72359	5.62358	11.9281	11.7957	12.1054
SCT	ENSG00000070031	3.57645	3.96819	3.43362	3.22626	4.02518	4.10586	3.12256	3.71231	3.15453	4.51554	4.79342	5.15038
PHRF1	ENSG00000070047	11.387	11.3717	11.4969	11.8622	11.59	11.4302	11.543	11.4628	11.4627	11.7143	11.7591	11.7893
ELP1	ENSG00000070061	11.7991	11.7875	11.7933	12.4351	12.2091	12.3029	11.8933	12.0894	11.9327	11.6629	11.5148	11.6319
NUCB2	ENSG00000070081	11.466	11.3085	11.4224	11.0379	10.7436	11.0235	11.3235	11.2871	11.3118	11.5359	11.5204	11.539
PFN2	ENSG00000070087	14.7851	14.909	14.5462	14.3318	13.8402	14.2086	13.8434	13.9457	14.0682	13.008	12.9231	12.911
PTPN3	ENSG00000070159	10.556	10.1825	10.4629	9.81554	10.5124	9.73502	10.0567	9.80163	9.93606	12.25	12.3638	12.2737
SPTB	ENSG00000070182	9.60183	10.1487	9.91961	10.0155	8.74353	8.76855	8.64868	8.44011	8.38933	8.50231	8.54515	8.44294
DAPP1	ENSG00000070190	6.54605	7.42366	6.45914	7.50691	10.1242	9.30698	9.0724	8.83553	8.78061	10.5997	10.8974	10.3211
FGF10	ENSG00000070193	7.87802	6.77117	7.52339	4.3546	3.84084	4.54556	4.09878	3.59526	4.81213	5.52328	5.1565	5.32953
SLC44A1	ENSG00000070214	11.9916	11.86	11.7651	13.1618	11.7344	11.6442	11.2812	11.2069	11.3124	12.8321	13.09	12.9465
TMEM260	ENSG00000070269	10.8906	10.555	10.8212	10.5273	10.6024	10.5436	10.5157	10.4757	10.5132	10.6203	10.5044	10.6037
SMG6	ENSG00000070366	11.6669	11.7491	11.6715	12.0931	11.8364	11.7356	11.7851	11.8393	11.787	11.2338	11.244	11.0365
EXOC5	ENSG00000070367	13.0315	13.0164	12.8385	13.4718	13.2635	13.4144	13.1078	13.1017	13.0549	12.797	12.7948	12.8211
CLTCL1	ENSG00000070371	10.2698	10.473	10.6895	10.0459	9.75614	9.90925	9.7287	9.82343	9.8021	8.0832	8.03062	8.11106
FGF22	ENSG00000070388	2.55337	3.66595	3.62355	4.13602	4.76097	4.66327	3.79565	3.71231	3.86203	4.04011	3.36654	3.66573
FSTL3	ENSG00000070404	9.26427	9.60403	9.44011	9.28568	10.1403	9.85348	9.84362	9.92063	9.63578	10.5169	11.7627	10.7772
DGCR2	ENSG00000070413	12.2035	12.3818	12.0617	12.1906	12.3886	12.265	11.9798	11.9	12.0439	12.1807	12.305	12.2221
RNF126	ENSG00000070423	9.93841	10.1268	10.0044	10.5662	10.4049	10.3139	9.83633	9.84992	9.93606	10.8041	10.8518	10.8542
MNT	ENSG00000070444	10.6195	10.9014	10.7976	10.1553	10.7267	10.4837	10.378	10.3725	10.319	10.7883	11.0718	10.9294
ZXDC	ENSG00000070476	10.708	10.8669	10.8973	10.8239	10.9237	10.8192	10.6161	10.6772	10.6753	10.8474	10.9906	10.8427
JMJD6	ENSG00000070495	9.48895	9.39985	9.61617	10.2133	9.90758	9.93979	9.45384	9.58753	9.42622	10.2959	10.4531	10.3273
POLB	ENSG00000070501	9.42579	9.51281	9.21784	9.79245	10.096	10.2232	9.48399	9.56334	9.40437	9.86631	9.79398	9.71777
ST6GALNAC1	ENSG00000070526	7.26791	7.02303	6.92956	8.80915	10.8638	9.62316	9.75211	9.02675	9.27308	12.3576	12.1622	12.3458
WIPI1	ENSG00000070540	11.43	11.7537	11.6519	12.0978	11.0326	11.2662	11.083	11.2263	11.1153	11.5533	11.6066	11.5606
FRMPD1	ENSG00000070601	6.05794	6.1278	6.1723	8.60746	5.49499	5.94641	5.46872	5.90492	5.46102	5.72504	6.59384	6.43455
GBA2	ENSG00000070610	11.3909	11.6472	11.4099	11.6985	11.8782	11.7983	11.0092	11.1446	11.2427	11.9713	12.0959	12.0581
NDST1	ENSG00000070614	12.6114	12.4912	12.5875	13.5779	13.0604	13.1126	14.0106	13.9767	13.9957	12.9316	12.8978	12.8659
ASNS	ENSG00000070669	7.12654	7.57947	7.78183	7.86196	7.76804	7.67358	8.00503	8.1747	7.78443	8.22595	8.68934	8.41995
AP3M2	ENSG00000070718	11.2183	11.4406	11.14	11.9272	11.3346	11.4554	10.8705	10.9984	10.8455	9.83594	9.76093	9.74422
CNGB1	ENSG00000070729	5.91681	6.58096	6.36318	4.13602	6.11897	6.39668	8.20389	8.57022	8.04399	4.85923	5.19574	4.3297
ST6GALNAC2	ENSG00000070731	6.89691	7.22549	6.77441	9.0792	7.86399	7.64013	7.88581	7.56214	7.58113	9.42498	9.38058	9.24436
CHAT	ENSG00000070748	5.05636	4.64581	4.33448	7.93281	4.61357	4.82197	4.26316	4.41363	4.17872	3.55036	2.55337	2.55337
PABPC1	ENSG00000070756	15.2396	14.901	15.0418	15.5304	14.9808	15.0584	15.451	15.3745	15.4845	15.8653	15.8086	15.8249
TESK2	ENSG00000070759	8.26735	8.47733	8.41718	6.7325	6.86178	6.34758	6.72557	6.7021	6.74939	9.46919	9.30179	9.31457
CFAP20	ENSG00000070761	10.1564	10.0457	9.97397	10.5068	10.0548	10.2654	10.0057	9.91347	10.0891	10.0322	9.89898	10.1547
CSNK2A2	ENSG00000070770	12.396	12.3013	12.267	12.6509	12.2923	12.2573	12.4804	12.5158	12.548	12.6544	12.685	12.6312
PTPN21	ENSG00000070778	11.2539	11.0327	10.9712	11.501	11.4194	11.3723	11.4467	11.4201	11.4526	11.7595	11.8509	11.8283
EIF2B3	ENSG00000070785	9.25218	9.32482	9.33577	10.648	9.97117	10.0884	9.65607	9.75702	9.6169	9.47708	9.17131	9.45119
CAMK2A	ENSG00000070808	6.94587	6.98167	7.54098	7.58722	6.40207	6.8944	7.99982	7.94588	7.92005	5.25009	5.34236	5.18813
TCOF1	ENSG00000070814	11.532	11.6205	11.3979	12.1245	11.7418	11.8489	12.0096	11.8769	11.9718	11.4512	11.2164	11.4875
CDC42	ENSG00000070831	13.8856	13.7106	13.6132	14.3898	14.1719	14.1307	14.1248	14.0938	14.0703	14.3799	14.4032	14.3953
OSBPL3	ENSG00000070882	13.3735	13.3424	13.5305	12.7092	13.3358	13.5576	13.1766	13.222	13.1761	12.2643	12.2163	12.1613
EPHA8	ENSG00000070886	4.80466	4.64581	4.77539	3.69909	5.85172	5.53997	4.59696	4.07839	3.978	4.69871	4.68475	4.3297
SLC12A3	ENSG00000070915	6.14479	6.40402	5.86996	3.69909	4.56045	5.35095	5.86681	6.21755	6.66342	5.67029	5.50616	5.98727
RAD18	ENSG00000070950	10.2149	10.3608	10.1744	10.8647	9.76995	10.0016	10.3527	10.3603	10.427	9.91942	9.92763	9.91419
ATP2B1	ENSG00000070961	11.9334	11.4027	11.5504	11.9949	11.7295	11.6857	11.9825	11.9404	11.9866	12.8745	12.8785	12.88
TRPM5	ENSG00000070985	2.55337	3.46902	3.62355	3.49673	3.84084	3.53175	3.35327	3.29792	3.58035	4.57955	4.89381	4.09181
NCK2	ENSG00000071051	12.1331	11.9199	11.8744	11.2322	11.2577	11.3585	11.1159	11.0795	11.258	11.988	11.8401	11.9761
MAP4K4	ENSG00000071054	13.7285	14.0653	13.6013	14.4016	14.2582	14.4002	13.3327	13.4031	13.2879	13.3294	13.1939	13.2229
MGAT4A	ENSG00000071073	10.1223	10.2879	10.3824	9.15026	11.8921	11.3289	10.9058	10.8338	10.7272	13.8547	14.1237	14.0911
RPL31	ENSG00000071082	14.3966	14.0396	14.3208	13.6582	13.3024	13.5268	13.9603	13.8065	13.9619	14.2109	14.2562	14.2342
WDR1	ENSG00000071127	13.6783	13.8087	13.5154	15.4217	14.373	14.5604	14.0538	14.0358	14.0078	13.8572	13.9021	13.8819
SNX13	ENSG00000071189	12.2318	12.3735	12.328	12.3399	12.2024	12.2767	11.844	11.8888	11.8262	12.9241	13.1095	13.0086
MS4A12	ENSG00000071203	3.15219	2.55337	2.55337	5.48472	3.84084	4.27084	4.26316	4.07839	4.17872	3.69742	4.20895	3.34942
ARHGAP10	ENSG00000071205	10.4425	10.2036	10.2377	10.9277	9.98308	10.047	9.6888	9.6846	9.62637	10.8625	10.9667	10.6782
RPS6KA2	ENSG00000071242	10.7282	11.8157	11.2923	11.461	11.3622	11.2847	10.0441	10.2828	10.0417	11.0627	11.0724	11.1595
ING3	ENSG00000071243	8.91765	8.66287	8.62506	9.18613	9.18636	9.29629	9.17532	9.32166	9.38888	10.0938	9.97781	10.0551
VASH1	ENSG00000071246	11.6481	11.7562	11.522	11.127	10.9615	11.0287	11.0001	11.0575	11.0415	8.26296	8.2462	8.28653
LMCD1	ENSG00000071282	10.4741	11.2459	11.0206	10.8586	9.66441	10.3913	10.1012	10.3983	10.156	6.99055	7.23204	7.27139
BUD23	ENSG00000071462	10.4563	10.2391	10.2762	10.8197	10.7658	10.7067	10.6246	10.6422	10.7095	10.7684	10.4978	10.7937
SEL1L	ENSG00000071537	13.3146	13.4414	13.2219	13.7005	13.4701	13.5084	12.7836	12.8922	12.8347	14.1255	14.4472	14.22
TRIP13	ENSG00000071539	9.2028	8.82335	8.45475	10.3022	9.01591	9.18945	9.50986	9.41921	9.59777	9.25403	8.71586	9.06587
ATP6AP1	ENSG00000071553	12.553	12.5383	12.5993	12.7112	12.2042	12.1696	12.3593	12.3292	12.5415	12.7161	12.6442	12.6232
TCF3	ENSG00000071564	12.1215	11.8609	11.8665	11.7036	11.6853	11.5266	11.563	11.5519	11.6007	11.8964	11.8962	11.9496
TRIB2	ENSG00000071575	13.654	13.7491	13.6732	12.3785	12.7193	12.94	11.4065	11.7086	11.77	11.8309	12.0807	11.8685
DAZAP1	ENSG00000071626	11.6389	11.594	11.7599	12.0388	11.9187	11.7719	12.0831	11.9594	12.007	12.4607	12.2589	12.4507
MBD3	ENSG00000071655	10.9576	10.7621	10.7985	11.6398	11.419	11.2869	10.9327	10.9567	11.0737	11.5588	11.4044	11.5828
PRLH	ENSG00000071677	2.55337	2.55337	2.55337	3.22626	2.55337	3.12537	2.55337	2.55337	2.55337	2.55337	2.55337	3.11978
HLTF	ENSG00000071794	13.3222	12.8345	12.9885	12.9834	12.1469	12.4004	13.0746	13.1222	13.1302	11.9797	11.907	11.9735
FAM50A	ENSG00000071859	11.1411	11.2561	11.2314	11.7408	11.3308	11.412	11.0886	11.0613	11.0841	11.0751	11.1266	11.1607
FAM3A	ENSG00000071889	10.4026	10.5736	10.4005	10.694	10.4225	10.4637	10.0742	10.0072	10.0088	9.9566	10.0872	9.85973
CPSF1	ENSG00000071894	12.094	12.0333	11.9321	11.9553	11.7968	11.807	11.9447	11.9507	12.0096	11.959	11.9548	11.9576
MYO3B	ENSG00000071909	8.61947	7.90077	7.72913	5.82379	5.1596	5.2089	4.70919	5.01127	4.63398	6.16061	6.16139	5.68358
CYBRD1	ENSG00000071967	13.6771	13.7041	13.6428	12.3265	11.2103	11.9929	13.1864	13.3046	13.3579	10.099	9.82019	10.016
CDH19	ENSG00000071991	2.55337	2.55337	2.55337	2.55337	3.47833	3.35717	2.55337	3.08273	2.55337	5.17243	5.30714	4.8032
PDCD2	ENSG00000071994	11.2177	11.1319	11.1378	11.4709	11.2454	11.2891	11.1673	11.1395	11.1682	11.5695	11.4905	11.5667
SLC6A15	ENSG00000072041	12.0254	12.4083	12.2074	10.3576	11.0927	11.303	10.5148	10.5931	10.6052	8.7667	8.74835	8.89028
RDH11	ENSG00000072042	11.7693	11.86	11.7166	12.0535	12.0469	11.8743	11.6779	11.6649	11.7649	13.0989	13.1566	13.1249
PRKACA	ENSG00000072062	11.4449	11.3988	11.2321	11.5107	11.3285	11.4005	10.7594	10.6898	10.8752	10.5714	10.6396	10.5649
ADGRL1	ENSG00000072071	12.9977	12.7525	12.9283	11.6339	11.9446	11.8775	12.2983	12.3909	12.3822	11.9821	11.9783	12.0201
SPP2	ENSG00000072080	2.55337	2.55337	2.55337	2.55337	2.55337	2.55337	2.55337	2.55337	2.55337	2.55337	2.55337	2.55337
ACTN1	ENSG00000072110	14.664	14.9803	14.6363	16.6701	15.1664	15.5476	15.4535	15.5079	15.4226	13.5129	13.2995	13.4976
ZFYVE26	ENSG00000072121	11.792	12.2241	11.8446	12.5816	12.525	12.6525	11.8349	11.875	11.7942	12.0983	12.0412	12.0818
RPS6KA6	ENSG00000072133	10.4275	10.0323	10.3578	9.01899	10.1604	10.0482	9.80681	9.90387	9.90993	10.2192	10.3794	10.2631
EPN2	ENSG00000072134	11.804	11.8831	11.889	12.2062	11.4312	11.5398	11.6407	11.6209	11.5696	11.167	11.343	10.98
PTPN18	ENSG00000072135	9.49101	9.36014	9.32567	9.47156	10.1894	10.0406	10.2078	10.0772	10.156	9.839	10.1248	10.1278
LIMS2	ENSG00000072163	8.95093	8.98177	8.93518	11.1741	9.24294	9.70301	10.5895	10.5826	10.5485	8.06759	7.47683	7.73613
ASIC4	ENSG00000072182	5.55191	5.57571	5.7529	4.00912	5.35253	5.68002	6.56501	6.62215	6.44014	4.04011	4.68475	4.3297
SPEG	ENSG00000072195	11.6998	11.6384	11.9158	11.7325	10.7904	10.9934	11.6836	11.6958	11.6122	9.1834	9.15928	9.08304
LNX1	ENSG00000072201	8.33768	8.18168	8.10499	6.65991	8.35339	7.72552	7.5286	7.44779	7.3626	10.0522	10.1699	10.0006
ALDH3A2	ENSG00000072210	11.5671	11.467	11.5612	12.3876	11.7238	11.4233	11.6167	11.5759	11.64	12.124	11.8802	12.1301
TFRC	ENSG00000072274	12.6689	12.0261	12.1355	14.1442	13.3476	13.1615	13.2621	13.2432	13.3302	15.4269	15.4955	15.6773
SREBF1	ENSG00000072310	10.3135	10.5782	10.4812	10.5748	11.1624	10.9558	10.382	10.3924	10.3707	12.0816	12.3398	12.2595
TRPC5	ENSG00000072315	2.55337	3.46902	3.18055	3.49673	2.55337	3.12537	2.55337	2.55337	2.55337	2.55337	3.13212	3.11978
AFF4	ENSG00000072364	14.6976	14.843	14.6764	14.9563	14.7604	14.8706	14.6943	14.7065	14.673	14.5176	14.6179	14.5282
UBE2D1	ENSG00000072401	10.555	10.4186	10.2119	10.7506	10.8252	10.8813	10.8784	10.7948	10.8085	11.0174	11.0915	11.0079
PALS1	ENSG00000072415	12.4882	12.4337	12.4903	12.2872	11.8354	11.923	12.0435	11.996	12.086	12.4517	12.5093	12.4652
RHOBTB1	ENSG00000072422	10.7115	11.014	10.578	11.8254	10.7203	10.7791	10.9597	10.9916	11.0429	10.4321	10.3959	10.4693
SMC1A	ENSG00000072501	12.3291	12.123	11.8604	12.3536	12.1876	12.3055	11.7691	11.7534	11.8731	12.2112	11.9919	12.2742
HSD17B10	ENSG00000072506	9.69228	9.56962	9.34079	10.8566	10.4959	10.6649	9.68556	9.69716	9.7954	9.82361	9.37227	9.80904
MARK2	ENSG00000072518	11.1535	11.3168	11.1414	11.3482	11.6273	11.3508	11.1754	11.0965	11.1334	12.1873	12.3014	12.1227
HMMR	ENSG00000072571	9.66519	9.33031	8.69735	10.1878	8.4966	8.82616	10.0692	9.90387	9.9662	9.90047	9.25959	9.65355
CHFR	ENSG00000072609	11.2233	11.5825	11.4459	11.601	11.7081	11.637	11.2187	11.2587	11.1617	11.2666	11.2844	11.2627
TRHDE	ENSG00000072657	6.78025	6.59933	6.40234	8.02216	10.0817	9.88806	8.0308	8.07982	7.83761	7.38448	6.80684	7.38664
P4HA2	ENSG00000072682	12.075	12.1051	12.0102	11.6214	11.5004	11.5384	11.6103	11.7066	11.6269	12.1758	12.9471	12.3339
FCGR2B	ENSG00000072694	4.42064	4.0921	3.78032	3.49673	4.10689	3.67632	3.52705	3.81659	3.15453	7.30678	8.45354	7.01908
NFATC3	ENSG00000072736	11.4868	11.7022	11.533	11.5139	11.5759	11.7225	11.1374	11.1833	11.2166	12.0194	11.8897	11.9745
TRNT1	ENSG00000072756	10.2011	10.2893	10.2023	10.8259	10.6132	10.6707	10.7532	10.8576	10.7325	10.4341	10.3266	10.5034
ACADVL	ENSG00000072778	13.7122	13.5719	13.7016	12.9411	13.1177	13.0017	13.5832	13.6028	13.6845	13.7206	13.9689	13.7605
STK10	ENSG00000072786	10.4446	10.6644	10.6064	12.2511	10.8332	11.1169	11.2579	11.2582	11.1012	10.2038	10.3158	10.2082
FBXW11	ENSG00000072803	12.7611	12.9003	12.8405	12.9329	12.919	12.9806	12.4839	12.4972	12.487	12.7317	12.8082	12.7314
ACAP1	ENSG00000072818	4.96127	5.45826	5.52123	4.00912	4.85076	4.96365	5.19845	5.21677	5.46102	5.35894	5.271	5.15038
CRMP1	ENSG00000072832	10.0219	9.76472	9.99802	10.9619	12.4745	12.3501	12.0636	12.1918	12.053	5.80337	6.14183	5.4578
EVC	ENSG00000072840	12.5391	12.9114	12.8527	11.5139	11.436	11.8209	11.8455	11.8879	11.9954	9.61405	9.27974	9.42834
DERL2	ENSG00000072849	10.6034	10.7702	10.3824	11.2721	11.3857	11.4716	11.2029	11.2234	11.2482	11.4937	11.6627	11.4907
SIDT1	ENSG00000072858	5.70365	6.15298	5.69052	6.17747	7.56091	6.69995	6.19547	6.104	5.76924	7.95334	8.19996	7.94384
NDE1	ENSG00000072864	10.2842	10.1976	10.1243	10.3504	9.62238	9.81057	10.0655	10.1388	10.1845	9.88275	9.91338	9.72872
IRAG1	ENSG00000072952	10.7325	10.6557	9.96911	12.2816	8.84364	9.85348	9.61238	9.87223	10.0074	7.55097	7.34695	7.62656
TMEM38A	ENSG00000072954	9.09865	9.27159	9.07138	8.05075	9.15721	9.08154	8.53084	8.64126	8.50064	9.15169	9.34491	8.98205
AP1M1	ENSG00000072958	11.4718	11.645	11.4075	12.2823	11.6976	11.9468	11.5131	11.5165	11.5814	11.1786	11.0075	11.1525
PVR	ENSG00000073008	10.7343	11.2488	11.0931	11.9063	12.8563	12.2778	12.093	12.0416	11.9265	13.5649	13.8122	13.6985
XRCC1	ENSG00000073050	10.3559	10.111	10.2458	9.66653	9.89376	9.90785	9.92142	9.77819	9.90527	9.94668	9.86235	9.82079
SCARB1	ENSG00000073060	12.7624	12.4839	12.7464	12.1429	11.6375	11.5822	11.4129	11.3437	11.4441	12.2757	12.4591	12.3213
CYP2W1	ENSG00000073067	4.62693	5.23734	4.83619	4.53988	4.66458	3.80151	5.08163	4.89549	4.56871	10.1942	10.6072	10.1076
MCM2	ENSG00000073111	10.5957	9.79084	9.60994	10.8197	9.82923	9.81207	10.7785	10.9005	11.1798	11.205	10.5261	11.1125
MOV10L1	ENSG00000073146	5.10151	6.38294	6.61714	5.39674	5.80907	5.73235	6.36799	6.44745	6.4573	4.22046	4.20895	4.85185
PANX2	ENSG00000073150	7.42276	7.53256	7.86793	7.28402	7.81147	7.61281	7.52134	7.65095	7.38958	9.38777	10.021	9.55855
SELENOO	ENSG00000073169	9.44927	9.62204	9.67703	9.59556	9.36997	9.21009	9.21631	9.15163	9.25121	9.39195	9.38679	9.44551
TP63	ENSG00000073282	6.59298	5.4168	5.89776	6.71469	7.11712	5.2089	6.53641	5.67317	5.90124	11.1306	10.9075	10.7258
ALPK1	ENSG00000073331	10.1948	10.3486	10.3615	8.29736	8.86182	8.48581	10.1431	10.1612	10.0059	10.0469	10.3553	10.0846
LLGL2	ENSG00000073350	10.3503	10.4031	10.4455	9.29168	11.4643	10.5181	10.4331	10.1203	10.1612	12.955	13.1697	13.0965
PDE8A	ENSG00000073417	9.57103	9.43595	9.56986	10.6196	10.2508	9.97238	9.54604	9.392	9.27308	11.3799	11.6347	11.5229
CLCN4	ENSG00000073464	11.8735	11.8567	11.8556	10.7861	11.1614	11.1978	11.2215	11.2383	11.3065	10.1966	9.95015	10.2684
NLE1	ENSG00000073536	9.37542	9.21632	9.33828	10.0299	9.26458	9.20553	9.7782	9.77819	9.89747	9.53873	9.27528	9.52124
SDHA	ENSG00000073578	12.4952	12.5551	12.504	12.785	12.294	12.237	12.2879	12.2763	12.2842	12.779	12.8761	12.8095
SMARCE1	ENSG00000073584	12.7207	12.4426	12.4282	12.4844	12.3359	12.5055	12.5137	12.4672	12.5115	12.3001	12.1577	12.2627
FNDC8	ENSG00000073598	3.15219	3.66595	2.55337	2.55337	3.09343	3.12537	2.55337	2.55337	3.39761	2.55337	2.55337	2.55337
GSDMB	ENSG00000073605	10.1847	10.3337	10.9134	8.76239	9.99136	9.54947	9.43467	9.29254	9.04917	10.6711	11.2111	10.886
KDM5A	ENSG00000073614	12.9919	12.9045	12.9949	12.9061	12.8032	12.8308	12.9446	12.9935	12.9253	12.7298	12.8617	12.7302
ADAM11	ENSG00000073670	8.02171	7.75316	7.95573	7.39977	7.76804	7.46016	7.03211	7.08923	7.34433	5.75164	6.12199	5.70941
PPP2R3A	ENSG00000073711	11.1933	11.0544	11.1005	10.9926	11.2449	11.3819	11.303	11.2624	11.3437	10.7449	10.6898	10.5943
FERMT2	ENSG00000073712	12.9516	13.0147	12.6209	14.4391	12.5224	13.0795	12.9052	13.0299	12.9688	11.0235	10.7536	10.9943
ABCB11	ENSG00000073734	4.26127	4.30582	3.78032	4.7015	8.0016	8.1903	4.99778	4.89549	5.31576	6.16061	6.37732	6.10812
DHRS9	ENSG00000073737	5.89186	6.73841	6.2603	6.99089	8.54884	6.97183	8.33792	7.40756	8.00965	9.78914	10.4051	9.71463
CD5L	ENSG00000073754	2.55337	2.55337	2.55337	2.55337	2.55337	2.55337	2.55337	3.29792	2.55337	3.13652	2.55337	2.55337
PTGS2	ENSG00000073756	6.72519	7.79349	5.92504	10.7988	11.4022	10.9787	9.07488	9.03996	9.03786	12.1343	12.3998	11.9807
IGF2BP2	ENSG00000073792	13.5363	13.5526	13.5566	13.2893	13.3092	13.3381	12.6242	12.6444	12.7109	13.273	13.4827	13.2368
MAP3K13	ENSG00000073803	10.5745	10.4655	10.3074	10.5662	11.1031	11.0763	10.7808	10.8269	10.8044	11.4372	11.6295	11.4796
ST6GAL1	ENSG00000073849	12.0927	12.1285	12.1828	10.0009	10.5736	10.5969	10.5419	10.5975	10.6925	13.1277	13.0055	13.201
TBX21	ENSG00000073861	3.15219	3.20617	3.18055	2.55337	2.55337	3.53175	3.12256	3.08273	2.55337	3.55036	3.13212	3.11978
FRY	ENSG00000073910	11.7371	12.258	12.0636	10.2337	11.6714	11.7517	10.9127	11.1293	11.0556	10.2529	10.968	10.3578
PICALM	ENSG00000073921	13.671	13.7315	13.6515	14.2314	13.684	13.8015	13.705	13.7222	13.706	13.9124	14.1024	13.8499
NSF	ENSG00000073969	11.4111	11.5923	11.3167	12.3565	11.9627	12.1095	11.9861	12.0273	12.0642	10.8655	11.0737	10.8944
GLI2	ENSG00000074047	10.1551	9.97736	10.0511	11.0688	9.64954	10.0546	10.2368	10.3515	10.3411	7.97581	7.16614	7.83795
CLASP1	ENSG00000074054	12.9356	12.6629	12.7801	12.9598	12.5676	12.626	12.784	12.8401	12.8331	12.4162	12.495	12.408
MRPS34	ENSG00000074071	10.4499	10.5158	10.3566	10.8536	10.3844	10.5346	10.2996	10.3256	10.3752	10.8975	10.6534	10.8853
NOTCH3	ENSG00000074181	12.9006	13.3618	12.6811	14.6026	12.6778	12.8127	12.8673	13.1066	13.0782	13.0612	13.4213	12.9423
CLNS1A	ENSG00000074201	11.5714	11.5166	11.4991	11.6832	11.23	11.3362	10.6254	10.5856	10.6119	11.784	11.7406	11.8446
PPP2R2C	ENSG00000074211	7.09435	7.49391	7.99452	8.23644	10.0321	9.535	10.38	10.5818	10.2299	10.1193	9.97781	9.78076
TEAD2	ENSG00000074219	11.2146	10.7873	10.9277	10.96	10.5489	10.4959	10.9408	10.9415	11.028	10.5547	10.2355	10.4841
EED	ENSG00000074266	9.87046	9.89825	9.75436	10.0845	9.90383	9.82402	9.99524	10.0283	9.87858	10.4209	10.4747	10.3867
CDHR2	ENSG00000074276	5.70365	5.18856	5.97806	4.3546	5.38221	5.28176	5.61432	5.69589	6.06753	11.0113	11.9146	11.1955
SNCB	ENSG00000074317	4.26127	4.7183	4.49907	3.22626	7.24154	6.91695	4.6543	4.57799	4.69611	5.6421	5.62463	5.57524
TSG101	ENSG00000074319	11.5459	11.73	11.4453	11.8424	11.9366	12.0171	11.5268	11.5465	11.5474	12.0187	12.0271	12.0188
NCBP3	ENSG00000074356	11.6697	11.7362	11.6177	12.0245	12.0451	12.0311	11.9851	12.0145	11.9602	11.8909	11.8298	11.9406
ATP2A3	ENSG00000074370	7.07248	7.10233	6.95605	6.81835	7.85882	7.42915	5.61432	5.62661	5.76924	9.52927	9.87712	9.77925
CA12	ENSG00000074410	14.5024	13.282	13.8768	12.4324	11.5505	11.858	10.7823	10.8558	11.3171	11.0462	11.612	11.5175
MGLL	ENSG00000074416	10.8284	10.845	10.9385	10.0896	12.3064	11.6568	11.1374	10.7791	10.9419	13.3089	13.7653	13.5942
NTN4	ENSG00000074527	12.421	12.8518	12.6338	12.6377	12.2154	11.8847	12.3241	12.3299	12.5973	11.8894	12.0271	11.9553
BCS1L	ENSG00000074582	9.28814	9.28579	9.04083	10.3096	9.71244	9.81955	9.69203	9.78866	9.77511	9.39404	9.17131	9.33519
NUAK1	ENSG00000074590	10.7308	11.6798	10.8058	12.6979	11.642	11.7792	11.3188	11.4348	11.3	10.8535	10.6169	10.8549
DPP8	ENSG00000074603	12.2419	12.3705	12.2892	12.6347	12.4801	12.5772	12.3277	12.3971	12.2958	12.1597	12.2913	12.2353
SLC24A1	ENSG00000074621	9.73459	9.75046	9.47251	9.42593	9.34433	9.24386	10.1205	10.091	10.1494	9.21443	9.41539	9.29154
ZNF532	ENSG00000074657	12.9698	13.0092	12.7918	12.005	12.7048	12.6917	12.0686	12.2367	12.1488	12.0967	12.0071	12.0556
SCARF1	ENSG00000074660	8.24312	7.54207	8.30338	6.39483	6.9026	6.49008	7.73089	7.77204	7.54959	6.58443	7.18528	7.28843
LMAN1	ENSG00000074695	14.2453	14.2318	14.2452	13.6944	13.3598	13.3859	12.9642	12.9855	13.0191	14.0544	14.4658	14.135
HACD3	ENSG00000074696	13.6692	13.8085	13.5428	13.5486	13.4636	13.7646	13.3283	13.3379	13.3678	13.1808	12.8394	13.0882
IPCEF1	ENSG00000074706	4.91108	4.78697	5.24327	5.7196	6.99039	7.20034	6.10069	5.78325	5.76924	7.39286	7.40522	7.13671
ZZEF1	ENSG00000074755	12.0984	12.49	12.4005	12.6608	12.698	12.6811	12.2168	12.2602	12.1661	12.6979	12.6515	12.7828
NOX3	ENSG00000074771	2.55337	2.55337	2.55337	2.55337	3.09343	2.55337	2.55337	3.08273	2.55337	2.55337	3.13212	2.55337
ENO1	ENSG00000074800	14.9471	14.3892	14.4052	15.5608	14.7488	14.8748	14.9317	14.931	14.9322	15.1775	15.6789	15.3956
SLC12A1	ENSG00000074803	7.69714	7.03655	6.44045	3.86567	5.1596	4.96365	6.15831	5.74024	5.84991	3.37265	2.55337	3.11978
MYDGF	ENSG00000074842	10.1744	10.4841	10.3125	10.9732	10.7498	10.7107	10.6076	10.4313	10.6449	10.6529	10.9161	10.8656
ANO8	ENSG00000074855	10.0654	10.3364	10.2971	9.06526	10.2518	10.1336	9.6021	9.595	9.54682	9.6771	9.92763	9.79869
TUBE1	ENSG00000074935	9.79082	10.0852	10.0993	10.1371	9.94582	9.87806	10.1584	10.2688	10.0001	10.1331	10.4112	10.2249
ARHGEF10L	ENSG00000074964	11.4106	11.3216	11.5352	10.8403	10.9403	10.7417	10.9543	10.9607	11.0158	12.3092	12.3156	12.4283
TXK	ENSG00000074966	6.10203	5.28444	6.14942	4.62323	6.7983	5.96832	5.7957	5.82498	5.87581	8.04652	7.55978	8.0324
WSCD2	ENSG00000075035	8.83578	9.52243	8.03849	7.66329	10.6703	10.5731	8.6913	8.8481	9.08258	5.13188	4.74021	5.75969
KCNQ2	ENSG00000075043	7.09435	7.85577	7.79654	7.31973	9.97714	9.89374	9.91866	10.0195	9.76999	5.25009	5.1161	4.98795
TACR2	ENSG00000075073	2.55337	2.55337	3.18055	2.55337	2.55337	3.12537	3.79565	3.29792	3.39761	2.55337	3.13212	2.55337
ACTR6	ENSG00000075089	10.3412	10.529	10.2511	10.4861	10.3229	10.4201	10.2335	10.1851	10.1376	10.2425	10.2628	10.1686
TIPIN	ENSG00000075131	8.11546	8.02792	7.86793	9.26448	8.2546	8.43993	9.03725	8.98867	8.98584	8.87225	8.49242	8.6935
SRI	ENSG00000075142	11.7928	11.7336	11.6218	12.5161	11.5062	11.6939	11.8016	11.8177	11.9215	11.6796	11.7402	11.764
EIF4G3	ENSG00000075151	13.3224	13.2601	13.2593	13.4107	13.2885	13.2886	13.4538	13.4145	13.391	13.3669	13.2846	13.3776
NUP37	ENSG00000075188	9.83848	9.94552	9.75436	10.8145	10.0949	10.1621	10.2357	10.1871	10.2545	10.342	10.1248	10.295
SEMA3A	ENSG00000075213	12.8872	12.1395	12.2497	11.9954	11.4702	11.6754	11.8109	11.8552	11.9814	13.3093	13.3708	13.3366
GTSE1	ENSG00000075218	9.63386	9.18938	9.02219	9.59798	8.30103	8.33521	9.36143	9.29804	9.51251	8.96781	8.3557	8.97155
SEMA3C	ENSG00000075223	12.7952	12.8326	12.6225	11.4307	12.1989	13.024	12.1933	12.1536	12.1969	11.8405	11.8491	11.8596
TTC38	ENSG00000075234	9.51548	9.59036	9.33577	9.87668	9.89755	9.98574	9.71605	9.66485	9.79035	10.6212	10.6028	10.6741
ACAT1	ENSG00000075239	10.6539	10.4416	10.3897	10.8995	10.7217	10.9993	10.9231	10.7896	10.7791	9.20257	8.95454	9.25088
GRAMD4	ENSG00000075240	10.434	10.627	10.435	9.97875	10.136	9.79699	10.1348	10.2547	10.1832	11.3841	11.7104	11.5211
CELSR1	ENSG00000075275	13.5228	13.5186	13.474	12.3257	12.1031	12.3555	12.3491	12.4769	12.571	12.5436	12.7239	12.4584
WNT8B	ENSG00000075290	7.67557	7.11513	7.3143	6.8513	5.1596	4.34547	3.52705	3.59526	4.49992	5.25009	5.50616	5.18813
ZNF638	ENSG00000075292	13.0042	13.0428	13.2676	13.0132	13.1124	13.1917	13.1415	13.2165	13.078	12.9045	12.8719	12.838
SLC25A40	ENSG00000075303	10.867	10.8373	10.7474	10.4382	10.1047	10.2522	10.3476	10.4296	10.4324	10.3571	10.1949	10.3023
TIMM21	ENSG00000075336	9.59419	9.47613	9.41174	10.1337	9.78092	9.90504	10.1157	10.0382	10.1095	9.91362	9.72056	9.99805
ADD2	ENSG00000075340	9.21281	9.20739	9.26881	7.82932	10.8657	10.674	10.2751	10.3751	10.0986	5.45985	5.3767	5.63046
FGF4	ENSG00000075388	3.97278	4.20381	3.91568	7.29602	3.09343	5.31679	3.67099	3.4604	4.17872	2.55337	3.13212	2.55337
RASAL2	ENSG00000075391	12.4983	12.6933	12.6035	12.604	12.351	12.5467	12.9979	12.9603	12.9716	12.352	12.0813	12.1363
VPS9D1	ENSG00000075399	9.35069	9.30544	9.38524	9.22427	9.2859	9.4411	9.40936	9.50105	9.29699	8.61036	8.67589	8.71569
ZNF37A	ENSG00000075407	10.5491	10.4378	10.5823	10.6256	10.7958	10.996	10.9711	10.9327	10.7697	11.0469	10.9104	11.0583
MARK3	ENSG00000075413	12.1245	12.2216	12.2115	12.3504	12.3348	12.3946	11.8505	11.9533	11.8727	12.1954	12.1691	12.1514
SLC25A3	ENSG00000075415	14.2151	13.928	14.0851	14.5822	13.9804	14.0233	13.9971	14.0205	14.1599	14.8108	14.7584	14.7923
FNDC3B	ENSG00000075420	13.765	13.6218	13.5935	14.2174	14.2545	14.0668	13.8693	13.798	13.7401	14.2341	14.5729	14.3099
FOSL2	ENSG00000075426	13.7943	14.2224	14.1666	13.7362	14.1193	14.1656	14.0156	13.928	14.0162	14.0582	14.412	14.1386
CACNG5	ENSG00000075429	4.17289	3.66595	3.78032	3.69909	6.34384	6.15157	4.18386	3.91114	4.0828	3.37265	2.55337	3.11978
CACNG4	ENSG00000075461	10.4286	9.21038	9.87008	8.85039	10.0872	9.83144	9.27138	9.392	9.33907	8.76992	8.87733	8.74373
FRYL	ENSG00000075539	13.8588	13.5481	13.7008	13.1125	13.036	13.0393	12.7333	12.8354	12.7846	12.8236	12.9998	12.8691
TMEM131	ENSG00000075568	11.973	11.7925	11.7721	12.894	12.4856	12.5235	12.3202	12.2604	12.2728	12.6828	12.549	12.6343
FSCN1	ENSG00000075618	12.8538	12.6997	12.8401	14.0361	12.7761	12.9687	13.2738	13.3315	13.1854	11.3608	11.5758	11.3883
ACTB	ENSG00000075624	16.5772	16.7696	16.2936	17.9967	17.5409	17.5782	17.2362	17.148	17.2087	17.5597	17.5282	17.5794
MOCOS	ENSG00000075643	8.39598	8.35873	8.15721	8.21765	7.40653	7.69979	9.35329	9.38857	9.15765	8.99005	8.85364	9.01053
PLD1	ENSG00000075651	11.0843	11.3147	11.1248	11.5674	11.5935	10.9834	11.0072	10.9561	10.9547	12.7479	12.7884	12.8036
ATP12A	ENSG00000075673	11.8692	11.9048	12.0349	12.5206	13.669	12.1838	12.3982	11.7467	11.7636	14.0282	14.1105	13.5645
WDR62	ENSG00000075702	9.10941	8.64094	8.62093	9.5907	8.46636	8.62217	9.50436	9.59351	9.74587	8.68043	7.94909	8.38477
DLG1	ENSG00000075711	14.0058	13.877	14.1871	13.5819	13.3206	13.6126	14.1487	14.2073	14.1076	12.9489	12.9467	12.9635
RAB7A	ENSG00000075785	13.6266	13.6175	13.5204	13.8499	13.619	13.7624	13.5231	13.4711	13.4864	13.5545	13.5144	13.5527
BCAP29	ENSG00000075790	11.192	10.8373	10.6816	11.4663	10.8618	10.9854	11.3961	11.3294	11.2762	11.0887	11.1492	11.0817
SEC31B	ENSG00000075826	10.1629	10.2081	10.6737	9.46892	9.69805	9.65864	10.2446	10.4396	10.3097	8.47497	8.64516	8.47303
SART3	ENSG00000075856	11.5553	11.5587	11.384	11.4867	11.4983	11.4711	11.5888	11.5909	11.6517	11.5792	11.5053	11.5715
ARHGAP15	ENSG00000075884	3.97278	3.66595	4.14404	3.22626	3.61565	3.53175	3.12256	3.59526	3.73141	3.13652	3.54302	3.52242
TUBA3D	ENSG00000075886	2.55337	2.55337	2.55337	3.22626	3.09343	2.55337	2.55337	2.55337	2.55337	3.13652	2.55337	2.55337
PAX2	ENSG00000075891	13.5911	12.2812	13.2644	6.99089	11.04	11.0725	10.0617	10.0815	10.6707	6.14073	5.78545	6.06897
EXOSC7	ENSG00000075914	10.2901	10.386	10.4017	10.3561	10.1091	10.0995	10.0173	10.1812	10.0189	9.9252	9.92763	9.94135
KIFAP3	ENSG00000075945	11.3698	11.6211	11.2799	11.3381	12.1904	12.3911	11.2381	11.404	11.3171	11.1412	11.0235	11.0434
MKRN2	ENSG00000075975	11.0686	10.8517	11.0546	11.0281	10.241	10.3822	10.7384	10.7896	10.7808	10.7084	10.7962	10.7559
MCM6	ENSG00000076003	10.6483	10.2449	10.0769	11.7517	10.0861	10.197	11.2844	11.3334	11.5434	11.9626	11.8915	12.083
REXO2	ENSG00000076043	10.7618	10.8782	10.9393	12.5091	11.282	11.4491	11.7518	11.7199	11.7253	11.0983	10.8865	11.089
RBM7	ENSG00000076053	11.4686	11.457	11.3414	11.376	11.2414	11.3226	11.8968	11.7942	11.8229	11.9863	12.0931	11.983
RBMS2	ENSG00000076067	12.6423	12.4796	12.6478	13.438	12.4954	12.4163	12.6938	12.6281	12.6023	13.0997	13.3412	13.1051
BAZ2A	ENSG00000076108	13.0785	13.3345	13.2125	13.0121	13.1389	13.0282	12.9321	12.9091	12.9615	13.1547	13.3333	13.181
PTPN23	ENSG00000076201	11.5174	11.6273	11.4884	11.8975	11.7998	11.7517	11.5661	11.5786	11.5691	11.7362	11.683	11.6839
MLH1	ENSG00000076242	10.3993	10.542	10.235	11.3014	10.8371	10.9807	10.9422	11.0526	11.0758	10.8305	10.4911	10.8341
UNG	ENSG00000076248	10.6072	10.2779	10.2631	11.0064	10.1339	10.155	10.7509	10.7824	11.0035	10.514	10.1433	10.4219
FMO4	ENSG00000076258	8.28644	7.88593	7.86793	7.42185	6.72051	6.75109	7.62654	7.6278	7.50096	7.81684	7.86266	7.71109
KLHL20	ENSG00000076321	11.98	11.6668	12.0106	11.5437	10.7512	11.0831	12.0286	12.1211	12.0604	10.3667	10.3585	10.3608
RGS11	ENSG00000076344	8.84225	8.72255	9.01278	8.42841	9.12746	9.00746	7.95206	8.03654	7.72921	7.7532	8.52654	7.74849
SLC46A1	ENSG00000076351	9.81238	10.3834	10.0934	9.6004	11.5083	10.3043	10.2996	10.1162	10.201	13.3282	13.5233	13.5049
PLXNA2	ENSG00000076356	11.7672	11.8514	11.6397	12.9248	12.6329	12.6938	11.6129	11.6748	11.6311	12.5159	12.0536	12.3083
SPAG5	ENSG00000076382	10.1935	10.054	9.5932	10.2054	9.225	9.38571	9.93513	9.96399	10.2871	10.113	9.56148	10.0773
ANKRD13A	ENSG00000076513	12.1433	12.3266	12.1768	11.1136	12.0159	11.8294	11.6026	11.5217	11.6084	12.4392	12.6104	12.2742
TPD52	ENSG00000076554	10.8654	10.5349	10.7709	9.25837	11.2935	10.8495	10.5791	10.4569	10.3941	12.1464	12.5557	12.366
ACACB	ENSG00000076555	11.69	11.4482	11.9342	9.26143	9.58691	9.72071	10.391	10.3319	10.4139	9.61226	9.80637	9.73959
TRAF4	ENSG00000076604	11.3347	11.8004	11.5958	12.2936	12.2382	12.1798	11.9352	11.8424	11.9873	12.8907	12.9343	12.8675
PAG1	ENSG00000076641	10.7203	10.8546	10.3689	12.8709	10.9494	11.2934	11.5713	11.5515	11.493	12.5656	13.2437	12.8784
GPATCH1	ENSG00000076650	9.24732	9.21335	9.20687	9.34458	9.36269	9.20553	9.57785	9.45086	9.51862	10.0456	9.95989	9.97721
ICAM3	ENSG00000076662	6.56186	6.54349	6.58351	7.74432	7.09969	7.28938	7.36793	7.27221	7.20951	7.36757	7.69268	7.58581
NT5C2	ENSG00000076685	12.0197	12.0176	12.036	13.2829	12.6593	12.4708	13.0624	13.0341	13.009	13.3096	13.349	13.2177
MCAM	ENSG00000076706	12.1072	12.3682	12.1111	13.5139	11.4647	11.9735	13.2027	13.0984	13.1374	9.60688	9.71236	9.63704
GPC4	ENSG00000076716	13.9392	14.5267	14.1848	13.4254	13.6401	13.9081	13.1037	13.2706	13.3354	10.8625	10.8748	10.7242
MBNL3	ENSG00000076770	8.73863	8.08752	8.25628	7.94047	10.2038	9.52954	9.6461	9.32885	9.79204	9.70593	9.06441	9.31872
CAMSAP3	ENSG00000076826	9.67246	9.486	9.74113	7.44359	10.369	9.75545	9.52263	9.40226	9.44775	11.6172	11.7113	11.669
RAP1GAP	ENSG00000076864	8.98639	9.41285	9.5483	8.11985	10.0286	10.0277	10.5535	10.5675	10.5946	9.44323	9.6047	9.22901
XAB2	ENSG00000076924	10.9972	11.3664	11.0222	10.975	10.733	10.7752	10.5597	10.6233	10.6052	10.6941	10.7616	10.7536
ARHGEF1	ENSG00000076928	10.5282	10.7601	10.6777	11.2038	10.7734	10.786	10.9148	10.8755	10.8584	10.778	10.7624	10.7862
STXBP2	ENSG00000076944	10.6446	10.753	10.5337	10.4965	11.0269	10.4752	10.0766	9.82343	9.89277	11.9682	12.14	12.096
MAP2K7	ENSG00000076984	10.2865	10.1268	10.2591	9.85861	9.95795	9.74449	9.99786	9.97549	10.1521	10.4065	10.4795	10.5116
NMRK2	ENSG00000077009	7.09435	7.10233	6.91612	3.22626	3.93697	3.91282	3.35327	3.91114	4.0828	4.95638	5.34236	4.9441
DGKD	ENSG00000077044	10.7871	10.7334	10.8715	10.8041	11.265	10.7449	10.6638	10.648	10.7893	12.8808	13.1076	13.0739
CTTNBP2	ENSG00000077063	8.84225	8.32061	8.43609	8.50788	8.43893	8.6153	8.37862	8.39286	8.38487	8.73083	8.40952	8.63149
ACTL6B	ENSG00000077080	4.85894	4.78697	4.64461	5.35057	8.2934	8.23128	7.33518	7.24201	6.96825	3.13652	3.13212	3.11978
RARB	ENSG00000077092	10.8991	10.8071	10.4835	10.8454	10.37	10.8154	10.0492	10.3983	10.3307	10.2586	10.0157	10.0249
TOP2B	ENSG00000077097	13.5159	13.1481	13.1729	13.3147	13.3252	13.3174	13.6189	13.5899	13.6112	13.3537	13.1572	13.3112
TM9SF3	ENSG00000077147	14.4785	14.4127	14.4267	14.3334	14.2787	14.2144	14.0563	14.024	14.0191	14.8947	15.086	15.0049
NFKB2	ENSG00000077150	10.5491	11.0511	10.7284	9.96567	10.6193	10.5454	10.9169	10.9848	10.9502	11.3339	11.7643	11.4614
UBE2T	ENSG00000077152	9.16204	9.04324	8.42666	9.67344	8.47313	8.9349	9.43852	9.33601	9.494	8.76992	8.16668	8.82179
PPP1R12B	ENSG00000077157	12.5049	12.8932	12.2067	13.0348	12.6758	12.6988	12.1271	12.2851	12.129	11.8146	11.4614	11.6411
DNAJC10	ENSG00000077232	13.1478	12.952	12.8481	13.4847	12.8973	12.9051	13.5239	13.5278	13.4978	13.207	13.0876	13.2001
GTF3C1	ENSG00000077235	13.1161	13.2543	13.1829	13.5901	13.2263	13.1856	13.2032	13.2158	13.2689	12.7903	12.7482	12.788
IL4R	ENSG00000077238	10.1499	10.8218	10.2471	12.057	10.9094	10.8698	10.6572	10.6856	10.609	11.6265	12.2782	11.7078
USP33	ENSG00000077254	12.396	12.2709	12.2634	12.187	12.392	12.3896	12.2232	12.2665	12.22	12.2364	12.3392	12.2676
PAK3	ENSG00000077264	10.0846	9.99476	10.2604	8.46073	10.8868	11.0332	11.1725	11.221	11.0458	6.03694	6.16139	5.94459
CAPN6	ENSG00000077274	6.68246	6.83453	6.51377	6.65991	7.14288	6.36413	7.24989	7.16363	7.41606	8.86023	8.56353	8.4693
DCX	ENSG00000077279	10.0791	10.0623	10.5673	9.45562	12.6185	12.5626	12.0868	12.1827	11.8758	5.6421	5.3767	5.36273
SNRPA	ENSG00000077312	10.4636	10.3473	10.2146	10.4136	10.024	10.0121	10.2357	10.1399	10.3952	10.356	10.1996	10.3719
SPAG6	ENSG00000077327	6.20662	5.7184	5.7529	6.34931	6.26753	6.33083	4.95381	4.07839	5.49508	7.32441	7.77703	7.67916
EXOSC5	ENSG00000077348	7.1476	7.29462	7.03271	8.05075	7.1598	7.14414	7.49194	7.1955	7.19938	7.98137	7.92654	8.19019
DYNC1I2	ENSG00000077380	12.428	12.0796	12.1206	12.5136	12.0847	12.128	12.3644	12.3913	12.3602	11.8629	11.8933	11.8236
APBB1IP	ENSG00000077420	3.39436	5.4168	4.14404	5.68309	8.03405	6.8482	6.92606	6.79876	6.89476	10.0913	9.77203	9.968
LRCH4	ENSG00000077454	10.3894	10.5491	10.4444	10.8647	10.9299	10.6781	10.8263	10.7154	10.7689	11.1609	11.1266	11.1491
FAM76B	ENSG00000077458	10.1036	10.0606	10.1155	9.8886	10.1414	10.1526	10.2964	10.2106	10.2386	10.4682	10.4162	10.5482
SIRT6	ENSG00000077463	8.77287	9.00941	8.91173	8.91789	9.30311	9.07155	8.89581	8.771	8.88845	9.68223	9.9062	9.8526
TYR	ENSG00000077498	9.29287	9.7525	9.10425	3.69909	3.3128	3.67632	2.55337	2.55337	3.58035	7.34183	6.34352	7.15541
POLD3	ENSG00000077514	10.0276	9.9239	9.64489	9.91993	10.0113	9.92043	10.1024	10.0016	10.2149	10.3334	10.1842	10.2738
ACTN2	ENSG00000077522	7.37892	7.28333	6.60042	6.56368	6.10146	6.09307	4.76188	5.45023	5.79664	5.35894	4.28923	5.39515
CAPZB	ENSG00000077549	12.5895	12.5702	12.4332	13.4339	12.7595	12.9219	12.7158	12.7292	12.7706	12.8297	12.8572	12.9126
GPR137B	ENSG00000077585	11.2319	11.4336	11.2475	10.26	10.0894	10.4618	10.6564	10.5266	10.6979	10.6779	10.8016	10.5116
NAALAD2	ENSG00000077616	10.5111	10.1347	10.4385	9.92573	8.92248	9.16615	10.6826	10.6981	10.7421	10.5245	10.2695	10.5684
JADE1	ENSG00000077684	10.9479	11.0293	10.8426	11.2228	11.0794	10.759	11.2315	11.098	11.144	11.1798	11.3875	11.183
SLC25A43	ENSG00000077713	8.01026	8.02792	8.01353	8.5783	8.11427	8.15759	8.64868	8.53955	8.56115	10.4137	10.3212	10.4054
UBE2A	ENSG00000077721	11.5375	11.4425	11.3613	12.203	11.5157	11.8223	11.7463	11.6976	11.7183	11.5551	11.6876	11.5892
FGFR1	ENSG00000077782	14.0637	14.3748	14.5639	13.1992	13.3599	13.5966	13.4121	13.6123	13.6775	9.84968	9.70741	9.94135
FKBP6	ENSG00000077800	2.55337	2.55337	2.55337	2.55337	2.55337	2.55337	3.67099	3.4604	2.55337	3.13652	3.13212	2.55337
SMC1B	ENSG00000077935	3.57645	3.20617	3.91568	3.49673	3.3128	3.12537	3.52705	3.29792	3.39761	3.55036	3.13212	3.11978
FBLN1	ENSG00000077942	13.8439	13.3151	13.3572	13.8921	12.3715	12.8393	12.6078	12.7121	12.8746	14.1701	14.2962	14.2029
ITGA8	ENSG00000077943	9.59802	8.72255	7.94257	10.5299	8.33862	9.0488	8.66522	9.04433	8.97698	5.97082	5.92979	6.5382
CST7	ENSG00000077984	3.15219	2.55337	2.55337	2.55337	2.55337	2.55337	2.55337	2.55337	3.39761	2.55337	2.55337	2.55337
MAP2	ENSG00000078018	13.3692	13.8631	13.5157	12.3088	14.0546	14.3259	13.6687	13.8342	13.6744	11.501	11.3069	11.4364
PIAS2	ENSG00000078043	11.8139	11.7583	11.9292	11.895	11.7778	11.9108	11.991	12.0289	11.9437	11.5373	11.4024	11.5062
AMPH	ENSG00000078053	9.44503	9.19541	9.53959	8.87057	9.93728	10.0971	8.76377	8.80492	8.73231	5.55394	5.47491	5.85516
ARAF	ENSG00000078061	10.673	10.7863	10.7284	10.9277	11.08	11.1606	10.6127	10.5133	10.7006	10.9317	10.807	10.9542
MCCC1	ENSG00000078070	10.7106	10.7823	10.5918	10.0353	10.4364	10.5793	10.1525	10.1692	10.3411	10.6564	10.4795	10.584
LAMP3	ENSG00000078081	7.46531	8.74739	7.80384	6.96102	7.73458	7.22764	7.41569	7.32357	7.45062	10.91	10.3876	10.6926
FAP	ENSG00000078098	7.78035	7.11513	6.10253	5.30281	5.62423	6.31389	5.23527	5.82498	6.15448	5.55394	4.74021	4.98795
NEBL	ENSG00000078114	13.7949	13.6572	13.8298	10.8647	13.0281	13.1042	13.3018	13.2102	13.386	12.369	12.3333	12.0809
ACER3	ENSG00000078124	12.1105	11.7012	11.9044	11.222	11.3229	11.4554	10.7647	10.6912	10.7774	11.4986	11.3678	11.4525
UBE2K	ENSG00000078140	12.6492	12.5551	12.5177	12.9022	12.8264	12.8722	12.803	12.8192	12.7191	13.2927	13.3034	13.3215
PIK3C3	ENSG00000078142	11.8497	11.7159	11.7979	12.1826	11.5723	11.7056	11.7896	11.7521	11.7709	11.6082	11.5803	11.624
N4BP2	ENSG00000078177	11.6953	11.6663	11.5086	11.7331	12.1666	12.257	11.1527	11.3208	11.2128	12.1685	12.0746	12.2026
TIGAR	ENSG00000078237	11.4671	11.7138	11.4991	13.4183	12.7882	12.9007	13.0124	12.9235	12.9056	12.117	11.8558	12.0182
TULP3	ENSG00000078246	9.63758	9.7525	9.65904	10.3633	9.49504	9.47561	9.70329	9.77687	9.97956	10.0416	10.0642	9.85688
SYNJ2	ENSG00000078269	12.0304	12.219	12.162	13.0013	12.6128	12.7491	13.3844	13.4393	13.401	11.7684	11.7463	11.7329
ADCY2	ENSG00000078295	10.2686	11.0969	10.0934	9.27057	12.9223	12.9281	10.8504	11.0499	10.9697	9.25173	9.40524	9.68602
PPP2R5C	ENSG00000078304	12.645	12.5798	12.3923	12.7109	12.6962	12.8232	12.6191	12.621	12.6819	12.3937	12.4909	12.3945
RBFOX1	ENSG00000078328	6.54605	6.07607	6.32291	6.39483	6.15335	6.47493	6.55078	6.90868	6.4052	3.93781	4.02964	4.09181
GNB1	ENSG00000078369	14.2348	14.3784	14.1209	14.972	14.7254	14.8307	14.2568	14.2519	14.3227	14.2427	14.3655	14.302
HOXA9	ENSG00000078399	7.43993	7.81716	6.71356	4.77534	5.22696	6.80047	6.88134	7.02859	7.33511	3.8247	4.50247	4.00021
EDN1	ENSG00000078401	11.0138	11.6183	11.4003	12.8043	12.4386	12.5757	12.9968	12.9526	12.8692	11.3109	11.6494	11.404
MLLT10	ENSG00000078403	11.1568	11.2092	11.3319	11.1042	11.1074	11.1641	11.237	11.2615	11.144	11.202	10.9804	11.1624
ZCWPW1	ENSG00000078487	6.83327	6.8032	7.17476	7.13157	7.15137	7.15366	7.52134	7.46096	7.61199	6.92265	6.85549	6.9881
ADCYAP1R1	ENSG00000078549	7.90916	7.3498	7.60925	7.28402	8.09682	7.78793	4.86131	4.67685	5.76924	5.58395	5.53673	5.83189
FGF20	ENSG00000078579	3.97278	4.20381	4.57391	5.39674	4.18314	4.54556	4.26316	4.35365	4.26735	6.25604	5.78545	5.73477
P2RY10	ENSG00000078589	3.39436	3.20617	3.18055	3.22626	3.73477	3.12537	2.55337	2.55337	2.55337	3.69742	3.6891	3.11978
ITM2A	ENSG00000078596	9.12275	8.28145	8.70127	5.982	6.13626	6.91695	7.86876	7.80853	8.08304	6.91101	7.10714	6.93494
NRDC	ENSG00000078618	13.0649	13.1903	13.0502	13.5875	13.04	13.1727	13.0071	13.074	13.0309	13.1366	13.1023	13.0833
VDAC3	ENSG00000078668	11.8904	11.7785	11.8473	12.7402	12.0573	12.2088	12.2887	12.2377	12.2961	12.1861	11.9858	12.1462
PCM1	ENSG00000078674	13.2539	13.1855	13.0444	13.5115	13.4779	13.5707	13.3713	13.3599	13.3115	13.2354	13.077	13.1815
TNRC6C	ENSG00000078687	10.9761	10.8392	11.0577	10.1733	10.7727	10.8676	10.4283	10.5583	10.3952	9.50631	9.44542	9.43026
CBFA2T2	ENSG00000078699	11.8065	11.6538	11.842	10.67	11.1822	11.1776	11.0431	11.0543	11.1153	10.7635	10.7655	10.7552
BRINP1	ENSG00000078725	8.9268	8.83884	8.44545	8.02936	9.90132	9.96969	8.50533	8.36863	8.90099	6.19955	5.99679	5.94459
ITCH	ENSG00000078747	13.1131	13.1534	13.2107	13.2502	12.856	12.8499	12.851	12.8869	12.8408	13.3332	13.4929	13.2676
PKD2L2	ENSG00000078795	3.727	3.46902	3.18055	4.62323	3.73477	3.35717	3.79565	4.07839	4.34987	2.55337	2.55337	3.11978
TP53INP2	ENSG00000078804	11.3597	11.6728	11.15	11.8606	12.6278	12.5661	11.5335	11.4803	11.4653	12.55	13.1421	12.8093
SDF4	ENSG00000078808	12.2871	12.2123	12.0877	12.1182	12.078	12.0343	11.787	11.7021	11.8034	12.61	12.781	12.7279
MYH7B	ENSG00000078814	6.85907	6.58096	6.45914	5.03537	5.41127	5.35095	5.93451	5.80427	6.06753	5.49193	5.30714	5.32953
BPIFB2	ENSG00000078898	3.39436	2.55337	2.55337	2.55337	2.55337	2.55337	2.55337	2.55337	2.55337	4.6405	4.68475	4.64544
TP73	ENSG00000078900	5.55191	5.61276	6.1723	6.22871	9.39515	9.19406	9.05744	9.07031	8.70397	8.15388	8.07229	7.73613
TOLLIP	ENSG00000078902	11.5149	11.8004	11.5842	12.0272	11.6405	11.7036	11.4892	11.6542	11.6433	11.6924	11.7195	11.6526
UBE2D4	ENSG00000078967	9.91713	9.73605	9.62649	10.3533	9.7972	9.8564	9.87382	10.0535	9.99427	9.06791	9.08491	9.12153
CLUL1	ENSG00000079101	10.4886	9.89269	9.96586	8.42296	7.93934	8.17637	8.11513	8.1707	8.36238	6.73735	6.41033	6.43455
RUNX1T1	ENSG00000079102	8.32389	8.1385	7.60925	8.13995	9.225	9.25935	8.88737	9.08949	8.88529	7.35904	7.42144	7.57196
CDH17	ENSG00000079112	5.26851	5.37407	4.89433	4.25032	10.6562	8.6324	9.14025	8.38598	8.84692	15.2612	15.6551	15.4916
THOC1	ENSG00000079134	10.375	10.35	10.6137	10.2872	10.3951	10.4818	10.6439	10.7513	10.6242	10.4229	10.404	10.3936
FKBP7	ENSG00000079150	10.4113	10.0949	10.1926	9.57357	8.43893	8.95949	9.41914	9.48344	9.59777	8.12903	7.84473	8.15349
OSBPL6	ENSG00000079156	9.72762	9.60855	9.66906	9.53363	9.42864	9.58328	9.59694	9.75968	9.60545	6.85137	6.45846	6.67436
SLC1A3	ENSG00000079215	12.1048	11.3994	11.8783	7.69081	11.4724	10.6855	10.1998	9.99257	10.1135	12.6975	12.1549	12.7559
XRCC5	ENSG00000079246	13.5937	13.3734	13.253	14.1822	13.6173	13.6572	14.0298	13.9973	14.0224	14.101	13.883	14.0931
LXN	ENSG00000079257	9.36872	9.08281	8.75118	8.04366	7.99691	8.72458	9.2408	9.13327	9.14189	8.23063	8.28659	8.30338
SP140	ENSG00000079263	5.05636	4.7183	5.15236	5.25333	6.66223	6.31389	7.66656	7.54988	7.44206	5.09009	5.03152	4.64544
MKNK1	ENSG00000079277	9.09324	9.13394	8.87411	9.9917	9.87215	9.76634	9.33893	9.34667	9.41096	9.99559	10.0551	10.0797
TNS1	ENSG00000079308	11.671	11.7316	11.4436	12.0544	10.9391	11.0377	11.6897	11.8004	11.7794	11.3533	12.1643	11.3789
REXO1	ENSG00000079313	10.3525	10.6753	10.4571	11.2282	10.9789	10.834	10.7532	10.7909	10.6753	10.9983	10.9597	11.1214
SAR1A	ENSG00000079332	13.1123	13.1908	13.0446	13.3625	12.7995	12.8525	12.8535	12.903	12.9738	12.9183	12.9964	12.8873
CDC14A	ENSG00000079335	9.92629	10.0738	9.94951	9.01899	9.53282	9.42156	9.06743	9.17377	9.10984	10.2379	10.0303	10.1501
RAPGEF3	ENSG00000079337	12.1966	12.9047	12.9561	8.67787	12.6208	12.679	14.017	13.8935	13.9142	8.0412	7.55978	7.81464
CEACAM1	ENSG00000079385	8.46465	9.33031	8.60013	7.64464	10.7972	9.4642	9.99393	9.27216	9.71425	13.6364	14.981	13.9969
SENP1	ENSG00000079387	10.4709	10.6102	10.3061	10.7231	10.7699	10.8303	10.6356	10.6255	10.6643	10.4137	10.4776	10.4906
DUSP13B	ENSG00000079393	4.26127	4.20381	3.78032	4.25032	3.84084	3.67632	3.12256	3.71231	3.86203	4.30119	4.12279	4.25559
CIC	ENSG00000079432	12.8659	13.0732	12.9436	12.5516	12.8799	12.8378	12.3902	12.3055	12.3941	12.0339	12.0781	11.955
LIPE	ENSG00000079435	7.661	7.93001	7.48757	6.8513	7.59238	7.80614	7.39995	7.43451	7.59664	7.93051	7.95467	7.93305
FDFT1	ENSG00000079459	12.2167	12.8042	12.5138	12.8048	13.1141	13.0475	12.5175	12.5154	12.6664	13.4385	13.6702	13.5079
PAFAH1B3	ENSG00000079462	9.85296	9.56497	9.58051	9.63621	9.8683	9.77406	9.21631	9.19949	9.40877	9.63184	9.18561	9.45872
OPHN1	ENSG00000079482	10.5745	10.8744	10.7168	11.2235	11.2434	11.6357	10.628	10.809	10.4389	9.65116	9.74169	9.58461
AFM	ENSG00000079557	3.15219	2.55337	2.55337	2.55337	3.09343	3.12537	3.35327	2.55337	2.55337	5.69793	4.79342	5.4881
KIF22	ENSG00000079616	10.1512	9.8204	9.5953	10.2399	9.31635	9.28552	9.86812	9.88936	10.1599	10.8474	10.6559	10.862
SCGN	ENSG00000079689	8.40475	7.64267	7.6422	5.88921	8.61772	8.2885	5.99913	5.50294	6.02197	7.55097	6.99227	7.70476
CARMIL1	ENSG00000079691	11.495	10.5943	10.9857	10.6137	10.7358	10.426	11.004	10.8199	11.0793	12.2928	12.2899	12.3484
PGM1	ENSG00000079739	10.7947	10.6807	10.4208	9.8197	9.87215	10.052	10.5102	10.518	10.5465	10.6564	11.2354	10.8246
DDX1	ENSG00000079785	12.0954	12.0554	11.9856	12.6991	12.5058	12.6028	12.6127	12.6046	12.6011	12.6585	12.5694	12.6942
DNM2	ENSG00000079805	13.1978	13.212	13.1702	13.0918	12.9285	12.8226	13.1482	13.1023	13.21	13.199	13.7012	13.3311
EPB41L2	ENSG00000079819	11.8061	11.6121	11.6423	12.2932	11.7323	11.516	11.9197	11.8967	11.8971	12.2091	12.4878	12.4343
RIMS1	ENSG00000079841	6.54605	7.11513	6.68213	8.49754	9.92498	9.91904	8.92083	9.10423	8.65298	6.50913	6.25536	6.28918
MOXD1	ENSG00000079931	13.2058	12.7675	13.1016	10.7353	10.7603	11.109	10.0365	10.1531	10.5781	8.55921	8.20465	8.59091
STX7	ENSG00000079950	12.6811	12.8393	12.6551	12.2687	12.5066	12.6125	12.5264	12.535	12.514	12.7364	12.7913	12.7566
RABL2B	ENSG00000079974	10.556	10.7261	10.6915	10.4952	10.3907	10.4493	10.501	10.4388	10.502	9.94099	9.84593	10.0058
KEAP1	ENSG00000079999	10.626	10.812	10.4432	11.1008	10.6951	10.6945	10.7891	10.8167	10.8333	11.1231	11.2018	11.1876
DDX43	ENSG00000080007	2.55337	2.55337	3.18055	2.55337	3.47833	2.55337	3.12256	2.55337	2.55337	2.55337	2.55337	3.34942
PTPRH	ENSG00000080031	7.19896	7.43391	7.38418	6.64117	9.85669	8.84388	8.73271	8.76306	8.63433	12.0757	12.7566	12.3264
DCT	ENSG00000080166	14.2607	12.9613	13.2796	3.69909	7.27298	8.06489	5.46872	4.85456	8.58077	11.6122	10.5149	11.3504
SLC35C2	ENSG00000080189	10.7507	10.8641	10.8767	10.7935	10.6937	10.6641	10.757	10.7967	10.8382	11.0705	11.1154	11.1426
CRYBG3	ENSG00000080200	10.9456	10.1961	10.4687	11.161	10.2869	10.2511	11.0756	10.9607	11.0071	10.8968	10.9981	10.8413
EPHA6	ENSG00000080224	8.96581	8.19979	8.83547	6.32599	8.93234	8.44768	7.35165	7.36618	7.3535	8.52534	8.07742	8.49885
SCTR	ENSG00000080293	5.30727	5.64887	5.15236	2.55337	4.89347	4.96365	3.79565	4.35365	4.86653	5.17243	4.56616	4.70017
RFX3	ENSG00000080298	13.1462	12.4882	13.1082	10.9889	11.2484	11.4257	11.2403	11.3379	11.3586	11.4245	11.5762	11.4948
RIF1	ENSG00000080345	12.9339	12.7748	12.8053	13.1896	12.8405	12.9309	13.1049	13.1076	13.0533	13.1687	13.1806	13.2685
RAB21	ENSG00000080371	12.6425	12.7908	12.5063	13.0645	12.7535	12.9147	12.5399	12.502	12.4903	12.6867	12.8199	12.7692
SLC4A4	ENSG00000080493	11.607	11.776	11.3357	12.0263	10.9771	11.2127	11.3772	11.1823	11.3956	11.5612	11.8584	11.9089
SMARCA2	ENSG00000080503	12.0998	11.8947	11.9437	11.5606	12.132	12.0858	12.1962	12.1468	12.1452	10.9921	11.082	10.7764
RDH8	ENSG00000080511	2.55337	3.20617	3.18055	2.55337	3.09343	2.55337	2.55337	2.55337	2.55337	3.13652	3.13212	3.11978
SESN1	ENSG00000080546	11.0891	11.5051	11.2845	11.9444	11.3604	11.5533	11.0124	11.0007	11.2185	10.7084	10.5215	10.6138
MID2	ENSG00000080561	9.69228	10.1394	9.99165	8.83404	9.11018	9.10623	9.3492	9.26469	9.32285	9.06791	9.22999	9.02584
DNAAF6	ENSG00000080572	2.55337	2.55337	2.55337	2.55337	2.55337	2.55337	3.12256	3.4604	2.55337	3.55036	2.55337	3.66573
COL5A3	ENSG00000080573	6.05794	6.52438	5.81264	6.69666	5.22696	5.65311	5.9123	6.3795	6.11167	6.72411	7.81435	7.27139
SRCAP	ENSG00000080603	12.5125	12.6097	12.4666	12.7866	12.9963	12.8708	13.0635	12.9959	13.0375	13.2043	13.1302	13.1622
PUM3	ENSG00000080608	10.2223	10.3939	10.2591	11.3739	10.9931	11.0775	10.9169	10.9209	10.86	11.0489	10.8622	11.044
CPB2	ENSG00000080618	2.55337	2.55337	2.55337	2.55337	3.61565	3.12537	2.55337	2.55337	3.15453	3.13652	3.36654	3.11978
CHRNA3	ENSG00000080644	7.61641	7.40294	7.49661	5.25333	8.77128	8.48957	6.12015	6.29345	6.4052	4.04011	3.54302	3.11978
KCNN2	ENSG00000080709	4.85894	5.4168	4.95003	8.05781	5.62423	6.11284	5.93451	6.13737	5.95077	5.99321	5.85946	6.14622
CNOT4	ENSG00000080802	11.0512	10.8218	10.9484	10.9991	10.9157	10.911	11.0481	11.0591	11.0079	10.8775	10.9521	10.8333
PSEN1	ENSG00000080815	12.7032	12.7139	12.6642	12.7195	12.7897	12.7065	12.4305	12.4043	12.424	13.1298	13.3932	13.2133
CPOX	ENSG00000080819	10.6901	10.8032	10.5183	11	10.6893	10.9096	11.0317	10.9751	11.1187	10.6882	10.9653	10.9219
CLDND1	ENSG00000080822	12.0821	12.1988	12	11.9774	11.91	12.1283	11.4323	11.3925	11.4858	11.937	12.2264	12.0076
MOK	ENSG00000080823	9.48069	9.37881	9.83846	8.5832	9.20479	9.35514	9.40936	9.53098	9.25365	8.73413	8.56717	8.69987
HSP90AA1	ENSG00000080824	14.9294	14.6382	14.5562	15.5715	15.3304	15.4296	15.4139	15.3461	15.3943	15.6288	15.541	15.656
RBL1	ENSG00000080839	9.06864	9.03317	8.63736	10.2507	9.30121	9.4642	10.1431	10.2405	10.274	10.0653	9.70244	10.0797
DLGAP4	ENSG00000080845	11.2702	11.2952	11.3705	12.3943	12.144	12.1763	12.0429	11.9608	11.8113	10.91	11.1401	10.9793
IGSF9B	ENSG00000080854	10.7377	10.1394	11.0546	10.081	11.9025	11.7692	10.9697	11.1421	10.8688	7.19618	6.97036	7.14609
CFHR2	ENSG00000080910	2.55337	3.46902	2.55337	2.55337	2.55337	2.55337	2.55337	2.55337	2.55337	2.55337	2.55337	2.55337
NDC80	ENSG00000080986	9.41282	8.94645	8.38349	9.73197	7.84321	8.36006	9.35329	9.26656	9.46051	9.5425	8.79886	9.47554
AP4E1	ENSG00000081014	10.1512	10.2879	10.0618	11.7909	11.1666	11.2436	10.7586	10.7425	10.6817	11.0275	10.9825	11.0232
RSBN1	ENSG00000081019	11.7319	11.5951	11.63	10.581	11.0194	11.0293	10.6271	10.7023	10.7499	11.4622	11.6352	11.4726
MAGI3	ENSG00000081026	11.1869	11.0242	11.1086	10.6374	11.4386	11.3231	10.9169	10.9137	10.843	11.5969	11.7543	11.616
CXCL2	ENSG00000081041	7.80705	8.69302	8.32889	8.13328	10.1445	9.83292	9.30132	9.37647	9.14979	10.9783	11.2899	11.0098
AFP	ENSG00000081051	5.18755	4.64581	4.14404	6.50267	7.01851	6.8482	6.38415	6.57437	6.52394	15.0668	14.2808	14.879
COL4A4	ENSG00000081052	10.1564	10.9601	10.5907	9.07573	9.66885	9.95346	10.489	10.4413	10.4183	8.56292	8.01468	8.5134
TCF7	ENSG00000081059	9.06034	8.23536	8.32383	6.99089	8.14854	8.22228	6.73817	7.12277	7.34433	7.4259	6.93685	7.44858
OSTM1	ENSG00000081087	11.6891	11.9727	11.6346	12.6749	11.894	12.2962	12.4834	12.5192	12.381	11.7647	11.7999	11.8152
CDH7	ENSG00000081138	8.65663	7.6069	7.50559	7.25971	8.37525	8.21775	5.88974	6.13737	6.27569	7.79172	7.33843	7.63324
IMPG2	ENSG00000081148	6.01244	5.64887	5.52123	7.15813	7.08204	7.12491	6.79957	7.15555	6.79052	6.34548	6.21852	6.56649
PCNP	ENSG00000081154	13.1088	12.9878	12.9087	12.815	12.6049	12.686	12.8562	12.8106	12.8386	12.7671	12.8328	12.8008
EXD2	ENSG00000081177	11.0526	11.12	10.9729	10.8945	11.225	11.2971	10.8533	10.8981	10.9213	10.7788	10.6585	10.7069
ARG2	ENSG00000081181	8.62698	8.65851	8.54894	8.42296	9.20275	9.32391	7.4235	7.44117	7.52548	9.57229	10.748	9.94672
MEF2C	ENSG00000081189	9.35973	9.93114	8.9151	10.4597	8.91005	9.27902	8.44145	8.70345	8.79076	9.42906	9.60648	9.65355
PTPRC	ENSG00000081237	3.727	2.55337	3.43362	4.77534	3.73477	4.01355	4.33753	3.4604	3.58035	3.37265	3.36654	3.11978
CACNA1S	ENSG00000081248	6.76668	6.24946	5.65826	5.39674	4.61357	5.05042	4.6543	5.04775	5.49508	4.22046	3.81556	4.64544
PKP1	ENSG00000081277	3.97278	3.46902	3.62355	4.13602	4.61357	4.01355	4.76188	4.35365	4.26735	10.3081	10.2344	9.94537
UBA5	ENSG00000081307	11.2077	11.0774	11.2495	11.645	11.0257	11.1729	11.2287	11.3	11.2021	11.2836	11.1173	11.2184
STK17B	ENSG00000081320	10.7097	11.2625	10.5705	12.458	10.8728	11.0955	10.5694	10.6807	10.5791	12.6435	12.6079	12.4174
CDC14B	ENSG00000081377	11.9342	11.9625	11.8326	11.6526	11.6401	11.8013	11.637	11.5895	11.5809	10.8398	11.0498	10.9662
ZNF510	ENSG00000081386	10.6091	10.529	10.3775	10.1102	10.1987	10.336	10.5275	10.6401	10.5535	10.1155	9.98736	9.91693
LRP2	ENSG00000081479	13.5955	13.0188	13.4209	8.72297	10.224	10.5042	10.9476	11.3294	12.5435	10.3214	9.95015	10.4952
ZNF506	ENSG00000081665	11.3726	11.5576	11.5847	10.9401	11.4494	11.5371	10.9955	11.0368	10.768	11.3306	11.4943	11.3635
JMJD4	ENSG00000081692	9.49512	9.57194	9.59109	10.1321	9.8528	9.78174	9.63775	9.49946	9.60162	9.95377	9.92479	10.0588
DUSP12	ENSG00000081721	8.98054	8.98525	8.97126	9.73857	10.0159	9.93428	9.36953	9.33064	9.42405	9.70425	9.56331	9.6601
AACS	ENSG00000081760	10.3593	10.2036	10.5315	10.722	10.8612	10.7512	10.1384	10.1511	10.1402	11.4952	11.5218	11.4962
DELE1	ENSG00000081791	10.9907	10.7823	10.9825	11.1545	10.7379	10.8222	11.1615	11.1558	11.2116	11.383	11.1793	11.3124
SLC13A1	ENSG00000081800	2.55337	2.55337	2.55337	3.22626	3.09343	3.12537	3.12256	3.08273	3.58035	3.8247	3.54302	4.25559
CADPS2	ENSG00000081803	10.3806	10.5655	10.1359	8.67328	9.50665	9.47372	8.97756	8.97269	9.60737	10.8213	10.4939	10.7313
PCDHB4	ENSG00000081818	6.85907	6.78728	7.0451	4.84526	7.08204	7.02469	7.0423	7.33076	7.00364	6.56969	6.47415	6.70011
PCDHA6	ENSG00000081842	7.11589	6.92461	7.3744	6.27818	7.91963	8.024	7.21431	7.3939	6.99194	6.50913	6.60812	6.18333
PCDHGA2	ENSG00000081853	3.57645	2.55337	3.18055	3.22626	3.47833	3.67632	4.40762	4.07839	4.26735	3.37265	3.81556	3.52242
IFT25	ENSG00000081870	10.1512	9.97736	10.2337	9.52092	9.42864	9.67193	10.0754	10.0622	10.046	9.64066	9.53752	9.62369
PHLPP1	ENSG00000081913	10.9275	11.1972	11.047	10.7765	10.485	10.494	10.5075	10.4296	10.5594	11.6023	11.6922	11.4731
ATP8B1	ENSG00000081923	10.2297	10.7992	10.4362	12.7479	11.9375	11.4697	11.6779	11.5928	11.4333	13.1128	13.3808	13.2066
IL12RB2	ENSG00000081985	3.57645	4.0921	2.55337	4.53988	3.3128	3.35717	3.79565	3.81659	4.17872	7.15734	7.29505	7.13671
SMARCD3	ENSG00000082014	10.6138	10.6492	10.5727	10.4583	10.048	10.2277	10.3248	10.3751	10.4292	8.8481	8.54885	8.6612
WDR70	ENSG00000082068	10.1009	10.2822	10.1199	10.3359	10.2955	10.3588	10.3969	10.5022	10.4063	10.1443	9.95015	10.1868
FYB1	ENSG00000082074	4.56182	4.0921	4.57391	5.35057	5.38221	4.60576	4.86131	5.01127	5.06437	4.51554	3.6891	4.52845
MPP4	ENSG00000082126	4.42064	4.64581	4.33448	7.58722	6.58903	6.63335	6.02003	6.104	5.87581	5.04697	4.79342	4.7527
STRADB	ENSG00000082146	11.4713	11.2568	11.4015	12.0574	10.9342	11.1464	11.1451	11.2454	11.2592	10.8375	10.752	10.6668
BZW1	ENSG00000082153	12.875	12.5341	12.5487	13.6235	13.0747	12.9295	13.2217	13.2042	13.2502	13.9168	14.291	14.0466
PGR	ENSG00000082175	5.41743	5.23734	5.00352	7.97817	5.05189	5.73235	4.86131	5.27894	5.06437	3.93781	4.43539	4.39955
C1QTNF3	ENSG00000082196	7.57816	6.81895	6.87506	6.43895	8.09243	8.26238	7.31012	7.3939	7.34433	6.4132	6.57942	6.35562
ME2	ENSG00000082212	11.6596	11.3903	11.5564	12.1598	11.1966	11.3147	11.7779	11.8145	11.7895	12.6017	12.315	12.5995
C5orf22	ENSG00000082213	11.5748	11.794	11.5236	12.1412	11.5553	11.658	11.6937	11.6748	11.7116	11.2517	11.3636	11.3755
CCNT2	ENSG00000082258	11.9734	11.9222	12.0185	11.7983	12.0199	12.1058	11.7775	11.8704	11.8397	12.152	12.2524	12.1737
FAM135A	ENSG00000082269	11.6564	11.6852	11.6146	10.9219	11.9768	11.7498	11.5559	11.5649	11.5823	12.7002	12.7664	12.7555
COL19A1	ENSG00000082293	7.19896	7.54207	6.47758	8.62657	7.36337	7.74453	5.55789	6.24839	6.13323	5.58395	5.44294	5.4881
EPB41L3	ENSG00000082397	10.817	10.5886	10.6677	11.5544	11.8718	11.8427	11.6077	11.5228	11.4033	11.0045	10.9395	11.0001
COBLL1	ENSG00000082438	11.4305	11.6701	11.4839	11.5337	12.0443	11.7008	11.1159	10.9268	10.8568	13.3965	13.151	13.3995
DLG3	ENSG00000082458	11.8098	11.1722	11.4991	10.1958	10.7924	10.5135	10.4523	10.4627	10.503	11.6393	11.7789	11.772
KCNK2	ENSG00000082482	6.85907	7.04995	5.86996	5.44142	6.88234	6.72575	5.34018	5.24821	5.59255	5.04697	4.02964	5.03042
SERTAD4	ENSG00000082497	10.6982	9.86648	10.2404	8.8175	9.7672	9.66696	10.0109	9.95007	9.85943	8.842	8.74514	8.65465
TRAF5	ENSG00000082512	10.0148	9.86648	9.76748	10.942	9.50499	10.0897	10.437	10.6379	10.4281	8.94522	8.72895	8.85644
MRPL22	ENSG00000082515	9.81073	9.88525	9.62855	10.1354	10.0446	10.0533	9.94735	10.0061	9.9884	10.1906	10.0706	10.2855
GEMIN5	ENSG00000082516	10.6575	10.4057	10.4903	11.7446	11.1435	11.2206	11.0456	11.0602	11.1314	10.8997	10.6318	10.8268
OPRK1	ENSG00000082556	6.03537	6.15298	5.59142	6.41706	5.46764	4.77118	3.9065	4.15349	4.26735	6.71074	7.30383	7.16468
NFE2L1	ENSG00000082641	13.8853	13.8159	13.7791	14.0545	13.1973	13.1636	13.7245	13.8034	13.7826	13.8398	14.0367	13.8641
SEMA5B	ENSG00000082684	6.37747	6.10217	5.81264	5.35057	4.80663	4.71834	5.77117	5.99888	7.29762	6.69724	6.75648	6.59423
GSK3B	ENSG00000082701	13.4572	13.2665	13.3109	13.6634	13.3748	13.3071	13.3661	13.3521	13.3168	13.7898	13.8363	13.7948
ITGB5	ENSG00000082781	12.6657	12.0788	12.3747	11.6735	11.6446	11.8294	11.1002	11.2949	11.3923	12.0653	12.2951	12.1144
ERC1	ENSG00000082805	12.4275	12.4681	12.1351	12.8434	12.3949	12.5399	12.3747	12.4723	12.3667	11.5978	11.491	11.5408
XPO1	ENSG00000082898	13.6168	13.4994	13.4145	13.9569	13.4417	13.5214	13.8472	13.8703	13.8559	13.3872	13.2118	13.3309
LINC01587	ENSG00000082929	3.39436	2.55337	3.18055	2.55337	2.55337	3.12537	2.55337	3.08273	3.15453	3.13652	2.55337	2.55337
RNF13	ENSG00000082996	12.3082	12.752	12.3397	12.0013	12.1619	12.2074	12.2648	12.2639	12.4008	12.2091	12.1577	12.1535
TRPM3	ENSG00000083067	12.967	13.2474	13.1183	10.8197	10.6995	10.8884	9.33273	9.36428	9.87699	7.4898	7.25938	7.38664
PALB2	ENSG00000083093	10.3457	10.3255	10.2906	10.8787	10.3182	10.4513	10.7415	10.6372	10.6735	10.8375	10.7391	10.8769
DOP1A	ENSG00000083097	11.3272	11.2938	11.3116	11.3618	11.5652	11.623	11.5181	11.6271	11.4257	11.099	10.9879	11.1143
LYRM2	ENSG00000083099	11.5753	11.4317	11.3464	11.8413	11.4097	11.6955	11.265	11.2713	11.3614	11.3447	11.0807	11.2867
BCKDHB	ENSG00000083123	10.7159	10.4365	10.3921	10.6677	10.4665	10.5409	10.2729	10.2028	10.3307	10.885	10.9125	10.9852
KAT6A	ENSG00000083168	12.9128	12.9302	12.9205	12.4154	12.9038	12.9097	12.4642	12.4582	12.4903	12.7403	12.8264	12.7331
TUT7	ENSG00000083223	11.5429	11.7049	11.7031	11.5463	11.7365	11.6655	11.587	11.5748	11.5263	12.1167	12.3538	12.1209
ULK2	ENSG00000083290	11.6458	11.5464	11.3937	11.6415	11.6787	11.7949	11.4424	11.5345	11.48	10.6406	10.4551	10.534
GRHL2	ENSG00000083307	7.75999	8.08101	7.59248	9.48994	10.5513	9.28119	9.06245	8.40991	8.80083	12.2626	12.1253	12.1351
TNPO1	ENSG00000083312	14.0031	14.198	14.0541	15.2696	14.6491	14.7845	14.1642	14.1875	14.0918	14.0703	14.0199	14.0842
PLOD1	ENSG00000083444	12.9322	12.8359	12.6286	13.2194	12.0237	12.2398	11.9979	12.2063	12.1781	12.776	13.1593	12.811
P2RX5	ENSG00000083454	4.85894	5.08547	5.92504	8.67787	6.9809	7.39747	8.54878	8.68955	8.48406	5.61333	4.56616	4.58828
ITGAE	ENSG00000083457	8.92071	9.14956	9.1335	10.1016	9.43038	9.52405	9.57959	9.4786	9.59584	9.05478	9.04885	9.10001
DIS3	ENSG00000083520	12.1292	12.1947	12.3391	12.3268	12.0412	12.0197	12.2327	12.1762	12.1339	12.5276	12.6279	12.5067
PIBF1	ENSG00000083535	10.507	10.2376	10.6116	10.3746	10.0458	10.0418	10.5973	10.483	10.4442	10.8174	10.7884	10.762
TDRD3	ENSG00000083544	10.7299	10.3391	10.6075	9.41222	9.91382	10.0264	9.7782	9.71373	9.75107	10.187	10.2171	10.2271
	ENSG00000083622	2.55337	2.55337	2.55337	2.55337	3.3128	2.55337	3.12256	2.55337	2.55337	5.67029	5.6803	5.4578
NUFIP1	ENSG00000083635	9.50534	9.486	9.20687	10.0583	9.82527	9.9246	9.80532	9.893	9.7528	9.59785	9.54678	9.6387
PDS5B	ENSG00000083642	12.2544	11.9823	12.0575	11.942	11.6379	11.7447	12.3987	12.3956	12.4676	12.016	12.1262	12.0249
OXCT1	ENSG00000083720	10.1655	10.6225	9.94622	11.0557	11.5012	11.7376	10.5284	10.5188	10.608	9.11421	8.59245	9.05099
RRAGB	ENSG00000083750	10.4222	10.5829	10.3138	10.0845	10.7024	10.998	10.3999	10.2846	10.2679	9.0653	9.19035	9.25954
EPYC	ENSG00000083782	4.74806	3.66595	4.41951	3.22626	3.3128	2.55337	3.35327	3.08273	2.55337	2.55337	2.55337	3.11978
CYLD	ENSG00000083799	11.4144	11.796	11.5574	11.4253	12.1448	12.187	11.5979	11.6517	11.6212	11.3539	11.3942	11.4244
SLC27A5	ENSG00000083807	8.13139	7.95867	8.22401	7.85387	8.26244	8.37639	8.08101	8.20237	8.15811	7.80433	7.46122	7.80875
ZNF324	ENSG00000083812	9.35522	9.44863	9.56986	9.66653	9.34802	9.38168	9.57084	9.595	9.62259	9.0861	8.98758	8.90414
ZNF671	ENSG00000083814	6.5775	7.49391	6.87506	7.59695	8.10993	8.22228	6.44701	6.44745	6.04493	7.20573	7.22281	7.35464
ZNF416	ENSG00000083817	8.50596	8.35873	8.36387	9.11347	8.68929	8.89578	8.68483	8.65277	8.61923	8.55921	8.53401	8.57018
ZNF586	ENSG00000083828	9.48069	9.73605	10.0724	9.67803	10.1656	10.136	9.28214	9.45251	9.29462	10.1406	10.2043	10.0489
ZNF446	ENSG00000083838	9.06034	9.01624	9.11602	8.40092	8.71238	8.64594	8.66193	8.58531	8.72175	8.36862	8.08761	8.29076
ZNF264	ENSG00000083844	12.338	12.5299	12.5257	11.9286	12.4198	12.4679	11.7009	11.7305	11.7223	11.9334	12.0376	11.9301
RPS5	ENSG00000083845	13.5598	13.0296	13.4349	13.5533	12.7118	12.9522	13.1932	13.145	13.3963	13.5677	13.43	13.4888
FAT1	ENSG00000083857	15.8068	16.1175	15.9719	16.7116	15.7883	16.028	15.8632	15.8516	15.8573	15.8154	15.8245	15.8824
YTHDC1	ENSG00000083896	12.2089	12.1731	12.2302	11.7566	11.9025	11.8246	12.0523	12.0013	11.9968	12.5574	12.5655	12.5074
CHMP2B	ENSG00000083937	11.4449	11.3476	11.2681	11.7254	11.6379	11.5343	11.6582	11.5419	11.5969	12.6183	12.9135	12.796
SMAP2	ENSG00000084070	10.075	10.2288	9.99961	10.7861	10.8005	10.9243	10.1072	10.0686	10.0808	9.90194	9.97918	10.065
PPIE	ENSG00000084072	10.3112	10.5456	10.2657	10.404	10.3489	10.4445	10.201	10.147	10.246	10.341	10.333	10.3324
ZMPSTE24	ENSG00000084073	11.8061	11.8505	11.7016	12.3876	12.3308	12.3175	12.2885	12.2341	12.2767	12.5271	12.3432	12.6165
STARD7	ENSG00000084090	12.4662	12.6029	12.3475	13.4653	12.8297	12.9137	12.5422	12.5125	12.7071	12.9906	12.7536	13.0104
NOA1	ENSG00000084092	10.9568	10.7094	10.8426	10.5375	9.5617	9.64523	10.385	10.3734	10.5435	10.8625	10.8154	10.8085
REST	ENSG00000084093	12.6409	12.5972	12.2879	13.0546	12.4887	12.5324	12.3977	12.3297	12.3611	12.8019	12.8142	12.8568
HAL	ENSG00000084110	4.74806	4.78697	5.28656	5.1487	5.08875	5.05042	5.43768	5.24821	5.49508	5.90147	6.08147	6.10812
SSH1	ENSG00000084112	11.8213	12.3719	11.8543	14.4889	13.4887	13.5654	13.3354	13.3773	13.2566	12.4482	12.3408	12.2331
GSTP1	ENSG00000084207	14.1914	14.1717	14.1139	13.4597	13.6164	13.5157	14.0228	13.911	14.3041	14.4545	14.1941	14.4157
APLP2	ENSG00000084234	15.448	15.2624	15.3424	15.9376	14.4575	14.614	14.8117	14.8665	14.9312	15.3683	15.3889	15.3019
FAM234B	ENSG00000084444	9.69585	10.2288	9.65097	10.6053	10.6871	10.7219	10.4731	10.4684	10.4875	8.6388	8.76115	8.70938
SLCO1A2	ENSG00000084453	10.0778	9.91661	10.2269	7.02015	8.52947	8.88726	9.35125	9.66769	9.5686	6.91101	6.92551	6.9881
WBP11	ENSG00000084463	11.914	11.959	11.6031	12.0974	11.8129	11.8953	11.7813	11.765	11.7832	11.9811	11.9471	11.9748
EIF3I	ENSG00000084623	12.2309	12.1047	12.1133	12.8908	12.3866	12.4913	12.3355	12.2784	12.4074	12.4537	12.3242	12.4455
NKAIN1	ENSG00000084628	6.44731	6.1278	6.74431	7.27192	9.48335	9.25273	7.89145	8.03654	7.81126	5.25009	5.07447	5.03042
COL16A1	ENSG00000084636	9.30228	9.43595	8.82475	9.14364	9.64355	10.2555	11.1213	11.1064	10.9734	9.72926	10.1322	9.73183
TXLNA	ENSG00000084652	12.0777	12.2182	11.93	12.7289	12.4485	12.4509	12.5052	12.502	12.514	12.147	12.111	12.1274
APOB	ENSG00000084674	5.86646	6.10217	5.86996	4.25032	9.75614	8.97834	7.94123	7.685	7.8245	15.7767	15.8165	15.7289
NCOA1	ENSG00000084676	11.4289	11.4092	11.2628	11.2767	11.5417	11.6622	11.1189	11.1246	11.2677	11.1517	11.1632	11.0719
AGBL5	ENSG00000084693	11.072	11.2166	10.9443	11.4061	10.6988	10.8399	10.8432	10.9035	11.0042	9.7716	9.7222	9.73028
EFR3B	ENSG00000084710	10.3661	10.7365	10.4268	10.8955	11.8521	11.7812	9.66103	9.83484	9.84328	9.71431	9.05146	9.39337
KIF3C	ENSG00000084731	10.7	10.9342	10.905	11.1974	11.8159	11.9454	11.088	11.1262	11.0337	9.38568	9.51881	9.33109
RAB10	ENSG00000084733	12.5858	12.498	12.3512	13.2064	12.8479	12.8123	13.1009	13.0541	13.0938	13.49	13.4814	13.489
GCKR	ENSG00000084734	5.14521	5.68406	5.28656	4.45067	5.12463	5.17097	4.99778	5.50294	5.06437	7.85977	9.0065	8.27377
HADHA	ENSG00000084754	13.4355	12.7642	13.2428	13.22	12.4702	12.431	13.0433	13.0755	13.0586	13.6174	13.6032	13.673
MAPRE3	ENSG00000084764	9.67789	9.8589	9.84908	9.6004	10.2791	10.3536	9.9228	9.95936	9.9497	9.07052	9.19507	9.05596
CAD	ENSG00000084774	12.29	12.1222	12.2407	13.0566	12.4183	12.4819	12.8616	12.8878	12.9093	11.8738	11.4609	11.9158
CD59	ENSG00000085063	14.6602	14.3408	14.4674	14.8093	14.0869	14.2162	14.2512	14.2534	14.2732	14.0176	14.2646	13.9031
CD82	ENSG00000085117	9.53756	10.3978	9.93464	11.4416	10.0378	10.3526	9.74123	9.6832	9.61309	10.7292	10.6822	10.4887
BCORL1	ENSG00000085185	11.0365	10.9882	10.9393	10.7242	10.8696	10.9381	10.7532	10.6408	10.7791	10.2791	10.5082	10.3798
ATRX	ENSG00000085224	13.75	13.552	13.5782	13.6198	13.7038	13.8449	13.6674	13.6629	13.613	13.1916	13.0212	13.1344
AK6	ENSG00000085231	9.69764	9.7443	9.49972	9.83621	9.99136	10.1958	10.0327	9.85988	9.82695	10.0093	9.81099	10.0199
FCN1	ENSG00000085265	3.15219	2.55337	2.55337	2.55337	2.55337	2.55337	2.55337	2.55337	2.55337	2.55337	3.13212	2.55337
MYNN	ENSG00000085274	10.5441	10.5897	10.6915	10.6362	10.4724	10.5005	10.593	10.6487	10.5525	10.7135	10.6283	10.7211
MECOM	ENSG00000085276	8.93287	8.29275	8.72452	9.13365	9.77681	9.22595	9.87666	9.53254	9.65995	12.4694	12.1394	12.5703
SCAMP1	ENSG00000085365	12.6876	12.7933	12.5737	12.3279	12.2594	12.3798	12.0157	11.9807	12.0325	11.8174	12.0148	11.9017
PREP	ENSG00000085377	11.2491	10.9725	10.9235	11.8722	12.0973	11.7297	11.5086	11.3886	11.4795	12.886	12.9535	12.9438
HACE1	ENSG00000085382	11.192	11.2697	11.3538	11.1902	10.6599	10.8517	10.681	10.7385	10.7166	9.84968	9.89173	9.91145
SEH1L	ENSG00000085415	10.8309	10.5479	10.7949	11.3576	10.9741	11.0019	11.2057	11.22	11.1018	11.7375	11.6417	11.7878
WDR47	ENSG00000085433	11.0477	10.9279	10.9639	11.7829	11.1296	11.2944	10.767	10.8382	10.6853	9.74732	9.68241	9.69082
WDFY1	ENSG00000085449	13.3596	13.4689	13.3049	13.0701	12.7542	12.8966	12.6891	12.7363	12.6435	12.9559	13.1967	13.0231
OVGP1	ENSG00000085465	8.3006	8.96421	9.165	6.62219	7.37066	7.13456	7.58538	8.07982	7.77082	8.07281	8.31723	7.80875
SLC25A24	ENSG00000085491	11.9213	12.0396	11.6047	13.1862	12.5501	12.505	13.0062	12.8957	12.8833	13.1682	13.4927	13.3687
MAP3K4	ENSG00000085511	11.26	11.0725	11.4081	11.1371	11.0514	10.996	11.0463	11.0575	11.0165	11.0167	10.9646	10.9622
PILRA	ENSG00000085514	6.56186	6.63539	6.99489	5.39674	6.83039	6.39668	6.28433	6.66838	6.50757	6.49358	6.29129	6.02871
IGSF9	ENSG00000085552	8.61947	8.18168	8.45475	6.09696	9.92745	8.9943	8.893	8.8254	8.75666	10.7899	10.8755	10.7093
ABCB1	ENSG00000085563	9.35522	9.6198	9.46102	7.67252	11.661	10.7425	10.757	10.5833	10.9274	14.8622	14.8043	14.9784
ZNF213	ENSG00000085644	8.85189	9.18029	9.05619	8.60746	9.28012	9.11598	8.88172	8.8481	8.85339	8.98452	9.13491	8.98205
AKR1B1	ENSG00000085662	12.2523	12.4245	12.386	11.9088	12.8008	13.32	14.0226	13.8616	13.9861	10.2168	9.85043	10.1243
CPNE3	ENSG00000085719	13.2434	13.0991	13.0357	12.9915	12.9866	13.2022	12.3256	12.3377	12.3103	12.594	12.5643	12.5563
RRN3	ENSG00000085721	11.4439	11.7175	11.3937	12.4123	11.9818	12.0223	11.2568	11.2718	11.3386	11.8853	11.8717	11.957
CTTN	ENSG00000085733	13.4523	13.4208	13.5493	14.652	14.078	13.8611	13.9114	13.8769	13.8301	13.8844	13.8685	13.9665
WNT11	ENSG00000085741	7.09435	7.55151	7.3744	4.97494	5.97247	5.3843	5.30609	5.21677	4.96909	9.86931	10.6542	10.164
MTIF2	ENSG00000085760	10.3627	10.3754	10.1842	11.1733	10.6555	10.7597	10.9224	10.9333	10.8933	11.1798	11.0692	11.1898
DDHD2	ENSG00000085788	12.7235	12.5705	12.5827	12.5346	12.3208	12.3706	12.2791	12.3797	12.3008	11.6459	11.6809	11.6543
TTC39A	ENSG00000085831	8.0387	9.08606	8.45937	9.1236	9.26653	8.84974	8.30872	7.95055	8.12107	10.9552	10.8223	10.9006
EPS15	ENSG00000085832	12.9832	13.309	12.8962	13.4732	13.2164	13.3849	12.8865	12.8455	12.8606	12.6566	12.6494	12.5993
ORC1	ENSG00000085840	7.73935	7.32798	6.95605	8.43385	6.97134	7.08565	8.42211	8.44011	8.60397	8.77953	8.2998	8.74064
MGST2	ENSG00000085871	8.19845	8.27577	8.01981	8.32103	8.99488	8.76235	9.37155	9.1105	9.229	10.7034	10.4233	10.6668
CHERP	ENSG00000085872	11.3022	11.4545	11.2865	11.3554	11.2719	11.2657	11.1818	11.1971	11.2272	11.5245	11.4702	11.5536
ATG16L1	ENSG00000085978	10.3582	10.3794	10.3763	10.9363	10.4485	10.4043	10.7462	10.7304	10.7817	11.2168	11.4003	11.304
USP40	ENSG00000085982	11.26	11.0284	11.3275	11.4164	11.5743	11.6005	11.8353	11.8308	11.8146	11.9219	11.951	11.9264
POMGNT1	ENSG00000085998	11.4013	11.4887	11.4081	11.512	11.3821	11.4601	11.1886	11.2497	11.1714	11.2506	11.0865	11.2497
RAD54L	ENSG00000085999	8.75242	8.29836	8.07515	8.64544	7.73458	7.69979	8.92083	8.88516	9.14189	8.65976	8.29541	8.53852
MAST2	ENSG00000086015	11.5002	11.611	11.5412	11.975	11.4062	11.4721	11.0892	11.2181	11.1153	11.373	11.3673	11.4167
DNAJA1	ENSG00000086061	12.6455	12.5031	12.4355	13.0585	12.9588	12.9786	12.521	12.4166	12.4634	13.5721	13.6498	13.7495
B4GALT1	ENSG00000086062	12.6727	12.5961	12.3506	12.6668	13.5784	12.9203	12.6525	12.4639	12.559	15.1882	15.4377	15.2356
CHMP5	ENSG00000086065	12.1855	12.574	12.2447	12.0645	11.8972	11.8957	11.9699	11.9407	11.9138	12.3352	12.5276	12.3859
NFX1	ENSG00000086102	11.5558	11.7388	11.627	11.9615	11.5263	11.6323	11.6905	11.6944	11.6664	11.4888	11.5363	11.5071
AQP6	ENSG00000086159	4.34355	4.56901	5.40885	3.49673	3.09343	3.12537	4.33753	3.91114	4.17872	2.55337	3.6891	3.52242
DIMT1	ENSG00000086189	10.0333	10.054	9.88391	11.0845	10.1822	10.3075	10.0975	10.2136	10.2398	10.2915	10.0603	10.1337
IPO11	ENSG00000086200	10.9328	10.8847	10.8203	11.404	10.9639	11.0681	10.934	10.9945	10.957	10.9873	10.7006	10.8232
FOLH1	ENSG00000086205	2.55337	3.46902	2.55337	4.00912	2.55337	2.55337	2.55337	2.55337	2.55337	2.55337	3.13212	3.11978
EIF2AK1	ENSG00000086232	12.9343	12.9688	12.9106	12.6409	12.4721	12.5041	12.0539	12.0454	12.1024	12.6781	12.7034	12.6514
NME8	ENSG00000086288	3.57645	5.37407	4.49907	4.00912	4.93486	5.7828	4.59696	4.85456	4.81213	4.13381	3.6891	4.00021
EPDR1	ENSG00000086289	11.8783	12.1226	11.6	11.207	11.3969	12.0436	12.1333	12.195	12.2946	8.86324	8.26429	8.85929
SNX10	ENSG00000086300	9.07139	8.52121	8.43138	6.43895	8.52947	8.63918	10.0199	9.91108	9.71956	6.31037	6.29129	6.18333
SEPHS1	ENSG00000086475	11.1729	10.815	10.6984	11.2714	11.115	11.2058	11.1075	11.1324	11.3171	11.4432	11.0833	11.367
MRPL28	ENSG00000086504	10.4636	10.3978	10.2906	10.9141	10.59	10.7227	10.2686	10.1812	10.3272	10.4003	10.2159	10.3293
HBQ1	ENSG00000086506	3.39436	4.56901	4.24307	5.56747	5.22696	5.31679	4.70919	4.29058	4.56871	4.04011	3.6891	3.78987
ITPKC	ENSG00000086544	9.99462	10.3513	10.1546	10.3214	10.4164	10.0647	9.97681	9.99483	10.0059	11.6801	11.9687	11.6963
CEACAM6	ENSG00000086548	12.094	12.2015	12.1591	9.84439	14.9528	13.4477	13.7863	12.9555	13.4264	14.8178	15.2458	14.9418
FAT2	ENSG00000086570	10.3883	11.0864	10.3677	5.88921	9.12531	10.2566	11.7979	12.3021	12.1462	11.2191	10.82	10.679
RBM22	ENSG00000086589	11.2479	11.404	11.3791	10.9286	11.1413	11.1753	11.1615	11.1298	11.1977	11.1098	11.0922	11.1881
TMED2	ENSG00000086598	12.8975	12.9878	12.7964	13.4121	13.167	13.2641	13.1942	13.1102	13.1669	13.8999	14.0851	13.9557
ERO1B	ENSG00000086619	10.9509	11.1374	10.7322	9.79457	11.9792	11.8025	9.94329	9.83358	9.91148	10.7538	10.9402	10.8571
ZFAND6	ENSG00000086666	11.9829	11.8938	11.7534	11.8842	11.7393	11.875	11.4143	11.4163	11.4176	12.1514	12.1056	12.1262
HSD17B2	ENSG00000086696	10.0205	10.4083	9.86311	10.828	6.51187	7.73822	6.28433	6.33712	7.48437	10.7852	11.4417	10.9741
TXLNG	ENSG00000086712	10.4584	10.7344	10.5436	10.7131	10.7686	10.9026	10.5799	10.5172	10.5254	10.6442	10.5475	10.6096
PPEF1	ENSG00000086717	7.90916	7.20169	7.94916	4.97494	7.06417	6.97183	5.12169	5.52856	5.35352	5.75164	6.19973	5.87805
LAT2	ENSG00000086730	4.26127	4.39989	3.91568	4.97494	5.29117	5.2089	5.37344	5.08327	5.01757	4.37685	4.43539	4.58828
HUWE1	ENSG00000086758	14.8559	14.8503	14.7898	15.3847	15.2729	15.3077	14.9797	15.0209	14.9715	14.7502	14.6153	14.7293
ZW10	ENSG00000086827	9.58651	9.61081	9.39493	10.3228	10.1004	10.1227	10.1419	10.1255	10.2086	10.3582	10.1913	10.3956
ALG9	ENSG00000086848	11.3731	11.5322	11.2936	11.598	11.6994	11.8179	11.3051	11.294	11.3223	10.6503	10.6915	10.6455
MYBPC2	ENSG00000086967	6.76668	6.89521	6.90257	5.25333	4.25472	4.27084	5.55789	5.74024	5.74129	4.51554	4.62682	4.52845
NOX4	ENSG00000086991	7.43993	7.62489	7.57552	6.20332	7.5222	7.34859	6.99063	6.93725	7.09394	6.59903	6.81916	6.46494
ACOX3	ENSG00000087008	9.95042	9.91296	9.85436	10.3788	9.92991	9.89657	9.86954	9.92182	9.83187	10.1652	10.1396	10.129
MTMR2	ENSG00000087053	12.0473	12.1457	12.0134	12.7005	12.5441	12.6358	12.1525	12.1745	12.1687	11.7732	11.7203	11.7472
PPP1R15A	ENSG00000087074	10.5362	10.9088	10.5812	11.9596	11.5193	11.2597	11.1273	11.1236	10.9592	12.4502	12.4837	12.506
HSD17B14	ENSG00000087076	10.1036	10.0205	10.2736	9.45562	9.64205	9.82104	10.0109	9.98234	9.96769	9.09125	9.04362	8.98466
TRIP6	ENSG00000087077	11.07	11.0668	10.9434	12.0771	11.144	11.1653	11.5515	11.4742	11.5243	11.4572	11.3329	11.4292
ACHE	ENSG00000087085	8.08306	8.76777	8.50485	8.11985	9.96637	9.56202	8.38663	8.41668	8.14235	10.3982	10.7302	10.5579
FTL	ENSG00000087086	14.3638	14.2338	14.3272	14.6862	14.7311	14.8197	14.8459	14.661	14.8376	14.3239	14.2304	14.4001
SRRT	ENSG00000087087	10.673	10.3674	10.5886	11.769	11.3466	11.2706	11.6	11.5546	11.633	11.9212	11.5879	11.884
BAX	ENSG00000087088	11.2875	11.6744	11.4248	11.7728	11.8673	11.7892	11.7327	11.5988	11.6842	11.4918	11.3382	11.4731
NLK	ENSG00000087095	11.3798	11.3955	11.2707	11.732	11.785	11.8932	11.3951	11.4011	11.4203	11.4054	11.2071	11.3233
PIGS	ENSG00000087111	12.168	12.1909	12.0352	11.9511	11.9588	12.0658	11.4016	11.5146	11.5944	11.8068	11.9499	11.8536
ADAMTS2	ENSG00000087116	11.0932	11.4507	11.0462	12.2419	10.2587	10.7163	10.8684	10.9374	10.816	8.5177	8.56717	8.34057
TMPRSS11E	ENSG00000087128	3.85718	3.46902	3.62355	4.25032	6.63824	5.44867	5.58639	5.39545	5.49508	9.80491	9.57784	9.28095
ATXN7L3	ENSG00000087152	11.8408	11.9199	11.7786	11.7787	11.6043	11.4248	11.2034	11.2454	11.2983	12.2404	12.3646	12.2065
PGS1	ENSG00000087157	10.9145	11.0904	11.2212	10.5299	10.5198	10.4808	10.706	10.823	10.8519	10.515	10.6222	10.4813
PSMC5	ENSG00000087191	10.9267	10.9051	10.7531	11.8331	11.7163	11.7739	11.3575	11.253	11.3241	11.4883	11.3425	11.5412
UIMC1	ENSG00000087206	10.3627	10.6967	10.7341	10.6526	10.7672	10.7783	10.5446	10.5575	10.5555	10.6327	10.5243	10.5779
CETP	ENSG00000087237	3.85718	3.66595	3.78032	2.55337	2.55337	2.55337	3.12256	3.4604	3.86203	3.13652	3.81556	3.52242
MMP2	ENSG00000087245	11.5255	11.2896	11.1734	12.1569	10.8332	10.7706	10.2943	10.5514	10.6383	9.09894	8.90064	9.01821
MT3	ENSG00000087250	2.55337	2.55337	3.18055	2.55337	3.3128	3.12537	2.55337	2.55337	2.55337	3.37265	2.55337	3.11978
LPCAT2	ENSG00000087253	9.22276	8.57771	9.08342	10.5687	9.12101	8.5556	8.92083	8.86056	8.6268	10.8127	10.8945	10.6431
GNAO1	ENSG00000087258	9.54749	9.56962	9.54613	9.16013	10.5116	10.2511	10.4862	10.5878	10.3456	9.2097	8.67251	8.62481
OGFOD1	ENSG00000087263	10.8153	11.0427	10.9151	12.0032	11.1419	11.184	11.3921	11.3652	11.3065	11.1468	11.1204	11.2819
SH3BP2	ENSG00000087266	11.6918	11.1009	11.5655	11.3682	11.032	10.8244	11.3996	11.4264	11.4165	11.4908	11.906	11.5681
NOP14	ENSG00000087269	10.4048	10.5526	10.1489	11.7566	11.2017	11.2425	11.0676	10.9503	11.033	11.6136	11.261	11.5982
ADD1	ENSG00000087274	13.2471	13.2656	13.0908	13.8288	13.4715	13.5124	13.3022	13.3149	13.3337	13.3002	13.313	13.2919
L2HGDH	ENSG00000087299	10.5765	10.7386	10.4583	10.2461	9.84368	9.95073	10.0754	10.1622	10.2174	10.181	10.1996	10.1732
TXNDC16	ENSG00000087301	11.4822	11.662	11.3345	10.2538	10.3987	10.6549	10.6859	10.798	10.8341	9.35173	9.12257	9.20232
RTRAF	ENSG00000087302	11.966	11.938	11.8556	12.5472	12.1156	12.2781	12.0621	12.0836	12.1293	12.2387	12.0937	12.1371
NID2	ENSG00000087303	12.7858	12.8515	12.8853	13.8581	11.5577	12.9248	13.0374	13.0919	13.0896	10.5915	10.1011	10.2315
GMCL1	ENSG00000087338	11.1273	11.1033	11.0879	10.49	10.572	10.627	10.7012	10.5953	10.6862	11.4234	11.7264	11.468
SF3B2	ENSG00000087365	12.8263	12.9478	12.8503	12.9153	12.9371	12.8929	12.6136	12.525	12.6157	12.8616	12.8349	12.8971
KLHL42	ENSG00000087448	11.4811	11.1208	11.3154	11.8098	11.3163	11.5325	11.9923	12.0565	12.0114	10.7868	10.5586	10.7513
GNAS	ENSG00000087460	14.4543	14.4864	14.2827	14.8687	15.5451	15.5473	14.2658	14.3307	14.385	14.204	14.1769	14.1625
DNM1L	ENSG00000087470	11.8652	11.784	11.6655	12.5356	12.0995	12.1835	12.0661	12.0705	11.9994	12.2378	12.032	12.1885
PTHLH	ENSG00000087494	7.82021	8.28711	8.19655	6.17747	9.51815	9.67028	7.62654	7.33791	7.59664	6.92265	7.25033	6.86843
PHACTR3	ENSG00000087495	6.60828	6.56235	7.02021	5.92082	9.44768	9.28552	7.94665	8.21407	7.75017	3.13652	3.81556	3.78987
ERGIC2	ENSG00000087502	11.5083	11.467	11.3489	11.7946	11.6868	11.7972	11.6432	11.6091	11.6623	11.899	11.8809	11.9093
TFAP2C	ENSG00000087510	7.97538	8.30953	7.69027	9.10668	9.71672	9.41762	8.49426	8.43679	8.54925	11.6118	11.9274	11.7039
AURKA	ENSG00000087586	9.98004	9.82819	9.48844	10.7131	9.37359	9.66031	10.2055	10.1388	10.274	10.0093	9.63107	10.0576
CASS4	ENSG00000087589	5.05636	5.45826	5.05497	6.30229	5.43974	5.65311	5.9123	5.74024	5.27693	6.23745	5.56665	5.70941
PIR	ENSG00000087842	9.24244	9.01964	9.21784	9.52092	8.52947	8.52296	9.68394	9.58453	9.72133	9.55561	9.46118	9.40902
AAMDC	ENSG00000087884	7.87802	8.06133	7.92928	8.23644	8.11427	8.07493	7.98934	8.05835	7.90144	7.30678	7.63821	7.11776
RFX2	ENSG00000087903	9.04361	8.85797	8.97773	8.30924	8.12721	8.15286	8.12474	8.25995	8.39821	8.21182	8.2462	8.19922
METTL2A	ENSG00000087995	10.0805	9.87402	10.0044	10.581	10.4111	10.4618	10.2697	10.2855	10.3049	10.4791	10.3276	10.3669
SULT2B1	ENSG00000088002	4.80466	5.23734	5.40885	3.49673	3.47833	3.91282	3.79565	3.81659	3.86203	6.72411	6.69094	6.3393
ALG6	ENSG00000088035	9.42148	9.4461	9.37792	9.87268	9.40227	9.50932	9.75211	9.73689	9.7231	9.81585	9.65526	9.79869
CNOT3	ENSG00000088038	10.8574	10.7913	10.8767	10.7593	11.0638	11.0593	10.9777	10.8294	11.0035	11.1123	11.1098	11.1041
GP6	ENSG00000088053	5.14521	5.08547	5.72206	4.84526	5.74257	5.56912	6.50723	6.54987	6.11167	4.95638	5.23388	5.26065
PTPN4	ENSG00000088179	11.6509	11.5058	11.5963	10.8936	11.3092	11.3985	11.405	11.4011	11.3223	11.2215	11.2041	11.1994
DDX18	ENSG00000088205	11.478	11.5739	11.4141	12.294	11.6242	11.5484	12.2341	12.1597	12.2253	12.6382	12.5831	12.7102
KHSRP	ENSG00000088247	12.8486	12.6743	12.5378	13.2797	12.7142	12.6573	13.1037	13.0423	13.1803	13.2253	13.1244	13.2378
GNA11	ENSG00000088256	11.5879	11.9025	11.5591	12.4126	12.2469	12.1465	11.8342	11.7511	11.8445	13.3746	13.4621	13.5239
ASAP3	ENSG00000088280	12.0598	11.9953	12.0457	11.0504	10.9007	10.9222	10.9162	11.0439	11.1254	10.5714	10.528	10.5143
EDEM2	ENSG00000088298	10.3491	10.2864	10.3578	10.1034	10.2656	10.0634	10.4437	10.4569	10.4812	10.7684	10.775	10.8033
DNMT3B	ENSG00000088305	9.67428	9.28579	9.33073	9.83416	9.19458	9.23717	9.78124	9.84365	9.64139	9.08351	8.75476	9.07325
REM1	ENSG00000088320	3.97278	3.96819	4.41951	2.55337	3.09343	3.12537	3.35327	3.4604	3.15453	2.55337	2.55337	2.55337
TPX2	ENSG00000088325	11.6523	11.2994	10.9285	12.0614	10.3799	10.674	11.2682	11.3262	11.3699	12.1637	11.5594	12.051
PDRG1	ENSG00000088356	9.33703	9.49091	9.29234	9.67114	9.49171	9.41367	9.70329	9.577	9.55874	10.5453	10.3606	10.5006
EPB41L1	ENSG00000088367	11.7815	11.6755	11.7065	11.7081	12.3771	12.009	12.2218	12.1985	12.1346	12.6873	12.8136	12.766
SLC15A1	ENSG00000088386	5.73212	6.36154	6.32291	5.1487	7.54812	6.3805	6.12015	5.98058	5.59255	11.0777	11.8558	11.2972
DOCK9	ENSG00000088387	11.8234	11.9919	11.9682	11.8264	11.943	11.8861	11.4952	11.5488	11.4295	12.717	12.5775	12.313
ANKRD10	ENSG00000088448	12.2321	12.3692	12.4655	12.2235	12.1577	12.2827	12.8219	12.8966	12.7825	12.177	12.2935	12.2309
TGDS	ENSG00000088451	10.5151	10.4289	10.4208	9.86466	9.35537	9.50747	9.61238	9.62013	9.53681	9.54813	9.73685	9.71934
DOCK3	ENSG00000088538	10.4762	9.76675	10.5587	9.09644	10.224	9.96295	10.4341	10.5803	10.2099	10.5732	10.3887	10.1478
C3orf18	ENSG00000088543	9.10673	9.3655	9.22601	8.41748	8.97354	9.0964	9.29495	9.11882	9.1206	6.83914	6.75648	6.95644
COQ9	ENSG00000088682	10.729	10.9566	10.7023	10.7882	10.6835	10.8392	10.2686	10.303	10.4248	11.0004	10.8784	11.1161
TMEM40	ENSG00000088726	6.43017	6.99559	6.84702	8.89442	8.19026	7.51286	7.80447	7.53751	7.09394	10.2529	10.2961	9.81786
KIF9	ENSG00000088727	6.48098	6.24946	6.21698	7.38861	7.5986	7.02469	7.28462	7.25719	7.38064	7.76616	7.62427	7.95455
ARHGAP28	ENSG00000088756	10.1315	9.6596	9.3282	10.1733	8.63896	9.10623	9.29708	9.41245	9.56269	10.2144	9.65697	10.087
CRLS1	ENSG00000088766	10.843	10.8546	10.9134	10.7977	10.7153	10.7943	10.7609	10.7804	10.7723	11.4952	11.3151	11.5536
DEFB127	ENSG00000088782	2.55337	2.55337	2.55337	2.55337	2.55337	2.55337	2.55337	2.55337	2.55337	2.55337	2.55337	2.55337
PPP1R13B	ENSG00000088808	9.83362	9.311	9.53521	8.47134	9.8528	9.55486	9.43467	9.48827	9.43703	10.392	10.349	10.2749
ATRN	ENSG00000088812	13.1912	12.9264	13.0944	12.8388	12.5525	12.4475	12.5633	12.618	12.6009	13.2707	13.2045	13.2541
SMOX	ENSG00000088826	9.54946	9.07956	9.35576	8.5832	9.74498	9.75857	9.65607	9.69994	9.69817	9.30814	9.36391	9.33723
SIGLEC1	ENSG00000088827	3.15219	3.46902	3.78032	3.49673	2.55337	2.55337	4.26316	4.15349	3.39761	2.55337	3.13212	2.55337
FKBP1A	ENSG00000088832	12.6253	12.6329	12.5337	13.7353	13.2084	13.3295	12.9217	12.8159	12.8728	12.5937	12.4072	12.5255
NSFL1C	ENSG00000088833	11.4439	11.3777	11.3858	11.4382	11.7213	11.7016	11.5035	11.4746	11.4653	11.2002	11.2297	11.1898
SLC4A11	ENSG00000088836	8.88044	9.19842	9.15362	9.06175	8.88487	8.60841	10.7524	10.83	10.9328	8.66323	8.44166	8.38477
DNAAF9	ENSG00000088854	11.8716	12.1906	11.967	12.4756	12.2164	12.3706	11.7232	11.7654	11.6788	11.0848	10.9729	10.8853
ZNF343	ENSG00000088876	9.6815	9.7443	9.76188	9.51836	9.46987	9.72709	9.52081	9.53565	9.47316	8.87225	8.98485	8.98988
EBF4	ENSG00000088881	9.48895	9.21632	9.44244	5.85688	8.63595	8.32683	7.09218	7.1061	7.31649	8.89895	9.50747	9.11916
CPXM1	ENSG00000088882	10.9229	10.7478	10.4583	8.03652	8.46296	8.63918	8.0711	8.22182	9.05479	8.02513	8.19996	8.41995
MAVS	ENSG00000088888	13.0716	13.1254	12.975	13.7135	13.4788	13.4004	13.3715	13.2871	13.3008	13.4674	13.4865	13.5109
LZTS3	ENSG00000088899	10.3571	10.2737	10.4525	10.2446	10.8482	10.4789	10.392	10.4651	10.5515	11.48	11.4711	11.4138
F11	ENSG00000088926	2.55337	3.46902	2.55337	2.55337	4.18314	3.67632	4.33753	3.71231	3.58035	6.77638	6.21852	6.55242
XRN2	ENSG00000088930	12.4304	12.2573	12.189	12.6912	12.4093	12.4913	12.5845	12.5182	12.6013	12.7671	12.5351	12.7045
KIZ	ENSG00000088970	9.01814	9.06316	9.165	8.67328	9.01126	9.22143	9.11156	8.98184	8.96509	9.3688	9.67398	9.58289
DYNLL1	ENSG00000088986	12.5409	12.3204	12.2504	13.318	12.7426	12.9655	12.6187	12.5581	12.7011	12.6496	12.7131	12.7331
TESC	ENSG00000088992	5.22863	5.68406	4.89433	5.35057	5.74257	5.70643	5.34018	4.57799	4.96909	7.05538	7.17574	7.10819
SNX5	ENSG00000089006	13.1429	12.8316	13.0383	12.3025	11.8877	12.0449	12.4095	12.452	12.4445	12.7829	12.703	12.7846
RPL6	ENSG00000089009	14.4998	13.718	14.2648	14.7569	14.1406	14.3789	14.6624	14.5805	14.6912	14.6429	14.588	14.6163
SIRPG	ENSG00000089012	2.55337	3.20617	2.55337	2.55337	2.55337	3.12537	3.12256	3.29792	2.55337	2.55337	3.13212	2.55337
MAPKAPK5	ENSG00000089022	11.0463	10.8931	11.0253	11.2782	11.061	10.882	11.3276	11.3186	11.2623	11.7863	11.7535	11.8678
P2RX7	ENSG00000089041	5.14521	5.53765	5.05497	4.25032	4.02518	3.80151	6.19547	6.46066	5.90124	7.82923	7.52267	8.00692
ESF1	ENSG00000089048	10.4552	10.4314	10.1981	10.4913	10.6681	10.6986	10.7808	10.6729	10.5254	10.7325	10.6864	10.7544
RBBP9	ENSG00000089050	10.6739	10.3432	10.1517	10.3066	10.523	10.7652	10.6024	10.5908	10.6033	10.2085	9.93046	10.104
ANAPC5	ENSG00000089053	12.1025	12.3494	12.4101	12.6561	12.0556	12.0626	11.9331	12.0347	11.9785	11.937	11.8438	11.9566
SLC23A2	ENSG00000089057	12.1654	11.6132	11.912	12.0123	11.3438	11.4428	11.8444	11.9521	11.9662	10.5283	10.3907	10.4952
SLC8B1	ENSG00000089060	9.08781	9.26873	9.25024	9.13031	9.633	9.23044	9.47463	9.36777	9.3551	11.0093	11.4222	11.0471
TMEM230	ENSG00000089063	12.3354	12.3225	12.2501	12.519	12.2222	12.4205	11.8877	11.9328	11.8826	11.8458	11.6741	11.8221
DZANK1	ENSG00000089091	8.64558	8.60967	8.90835	7.91736	8.40035	8.33521	8.38263	8.31532	8.24431	7.58061	7.47683	7.59268
KDM2B	ENSG00000089094	11.1286	10.9378	10.9672	10.8228	10.7575	10.5714	10.8698	10.9757	10.9933	10.861	10.6981	10.8839
CFAP61	ENSG00000089101	5.67459	5.87854	6.21698	5.85688	6.20341	6.57775	6.36799	7.01078	6.33264	6.01524	5.99679	6.41911
LHX5	ENSG00000089116	5.89186	6.65308	6.40234	6.22871	9.6806	9.55666	8.59787	8.7524	8.37592	4.44812	4.50247	4.17657
TASP1	ENSG00000089123	9.37542	9.09254	9.33073	9.40394	9.04802	8.84974	9.17301	9.10423	9.06039	9.63538	9.50936	9.62536
OAS1	ENSG00000089127	8.41779	12.2315	10.3151	6.25366	8.61466	8.02917	8.10547	8.20237	8.35784	12.0379	12.5135	12.1
GCN1	ENSG00000089154	13.2815	13.4266	13.4317	14.0184	13.673	13.5199	13.5095	13.5452	13.5317	13.3991	13.4491	13.4719
RPLP0	ENSG00000089157	15.5266	14.9769	15.5057	15.5978	14.8724	14.9934	15.4914	15.462	15.6251	15.7652	15.733	15.7191
PXN	ENSG00000089159	12.4844	12.5335	12.3556	13.3408	12.9294	12.7745	12.9141	12.9616	12.8008	12.799	12.8572	12.7025
SIRT4	ENSG00000089163	6.5775	6.56235	6.45914	5.39674	6.20341	6.29674	5.88974	5.94326	6.04493	5.67029	5.65274	5.32953
RPH3A	ENSG00000089169	4.07726	4.91446	4.41951	5.09321	6.66223	6.66036	7.24108	7.02859	7.12639	2.55337	3.54302	2.55337
KIF16B	ENSG00000089177	10.4372	10.4018	10.2064	10.6849	10.2849	10.4493	10.3557	10.3629	10.3387	10.941	11.2677	11.0226
TRMT6	ENSG00000089195	9.27147	9.3655	9.01278	10.4623	10.4164	10.507	9.68394	9.55877	9.52065	10.1293	9.93329	10.1732
CHGB	ENSG00000089199	7.51476	7.47418	6.81841	7.02015	10.7829	10.6355	8.6913	8.68955	8.26386	7.09704	7.13694	7.16468
PEBP1	ENSG00000089220	13.7386	13.7939	13.5543	13.8895	13.4243	13.6008	13.6499	13.3287	13.675	13.6098	13.3556	13.6301
TBX5	ENSG00000089225	3.15219	3.46902	3.18055	2.55337	3.09343	3.35717	3.9065	3.4604	3.15453	3.69742	3.81556	3.66573
BRAP	ENSG00000089234	10.3839	10.5242	10.3836	10.9534	10.5884	10.582	10.702	10.7283	10.6252	10.7716	10.8039	10.7757
ERP29	ENSG00000089248	11.7153	11.5923	11.6223	11.0299	11.4833	11.5334	11.5987	11.4628	11.4653	11.8942	11.7972	11.9386
NOS1	ENSG00000089250	9.08509	8.43717	8.64956	4.25032	6.37325	7.03503	6.62055	6.76726	7.38958	4.13381	3.36654	4.3297
FUS	ENSG00000089280	12.5062	12.0005	12.3211	12.7473	12.8222	12.7963	13.117	13.0241	13.0309	13.3688	13.3294	13.4535
IGBP1	ENSG00000089289	11.1895	10.8801	11.0516	10.8837	10.4146	10.633	10.9823	10.9544	11.134	11.7639	11.8842	11.7086
FXYD5	ENSG00000089327	7.8843	7.33893	7.54098	8.73183	8.2348	8.2755	9.11879	8.78414	8.79076	9.49275	9.6689	9.40512
ZNF302	ENSG00000089335	11.0789	11.0217	11.0864	11.0486	10.8292	11.098	11.1812	11.1385	11.1234	10.6424	10.7528	10.5805
GRAMD1A	ENSG00000089351	11.8589	12.1027	12.024	11.3991	11.2394	11.3769	11.1621	11.2676	11.2858	10.428	10.3742	10.2876
FXYD3	ENSG00000089356	7.17864	6.46547	6.71356	5.48472	8.66583	7.10541	7.82229	7.15555	7.63471	13.5381	14.3356	13.9455
HEPH	ENSG00000089472	12.217	11.778	11.8371	10.3518	11.5779	10.7378	11.5616	11.5213	11.7196	14.2913	14.6974	14.4711
CDIP1	ENSG00000089486	10.663	11.0038	10.7436	11.815	11.3168	11.3158	10.4703	10.5188	10.5385	10.6221	10.5668	10.6733
CMTM1	ENSG00000089505	6.83327	7.20169	6.91612	6.65991	6.47168	6.49008	6.40012	6.59846	6.77694	5.77774	5.65274	5.83189
KCNH4	ENSG00000089558	3.85718	3.66595	3.91568	3.49673	5.38221	5.3843	4.59696	4.41363	4.96909	4.13381	3.6891	4.25559
GANAB	ENSG00000089597	14.2426	14.2383	14.1549	14.4416	13.9815	14.0163	13.8268	13.8886	13.9725	14.4845	14.5269	14.4731
GMIP	ENSG00000089639	9.25218	9.01624	9.24221	9.66884	9.62997	9.31759	9.76599	9.72876	9.81043	9.44524	9.6689	9.53021
RBM41	ENSG00000089682	10.3795	10.6924	10.4755	10.526	10.5521	10.6227	10.6964	10.7372	10.5365	10.5897	10.5494	10.5088
BIRC5	ENSG00000089685	9.93387	9.61531	9.23683	10.4663	8.92248	9.19866	10.0605	9.94071	10.3468	9.72263	9.05925	9.45496
LAG3	ENSG00000089692	5.48629	5.03084	5.05497	4.3546	5.1596	5.2089	5.23527	5.39545	4.96909	4.30119	4.28923	4.3297
MLF2	ENSG00000089693	12.3445	12.2	12.3128	12.8975	12.165	12.2298	12.2778	12.2004	12.2988	12.3635	12.2721	12.3854
OTUB2	ENSG00000089723	8.35135	8.5164	8.50932	8.05781	8.64197	8.64594	8.69775	8.73085	8.67505	8.54425	8.48086	8.25657
DDX24	ENSG00000089737	12.9519	13.3638	12.9931	12.8576	12.7771	12.8263	12.4913	12.515	12.54	12.4041	12.5434	12.4806
ZBTB25	ENSG00000089775	11.3185	11.4419	11.3997	11.01	10.5736	10.6591	11.2	11.1593	11.144	10.355	10.4203	10.3669
NECAP1	ENSG00000089818	10.6307	11.2196	10.7643	11.6244	12.0042	12.0407	10.8004	10.8969	10.8185	11.0816	11.1079	11.0811
ARHGAP4	ENSG00000089820	7.20901	7.00937	7.52339	5.82379	6.04761	5.94641	6.52189	6.48672	6.3874	7.63106	7.80202	7.95987
ANKRD24	ENSG00000089847	7.12654	7.65148	7.30403	7.0908	7.50245	7.498	6.92606	6.95599	6.8173	5.49193	5.73386	5.36273
DHX32	ENSG00000089876	11.6155	11.387	11.4804	11.4157	11.1269	11.0485	11.1207	11.1477	11.2629	11.6064	11.724	11.578
RCOR1	ENSG00000089902	11.3898	11.3631	11.1902	11.7463	11.4506	11.393	11.0361	11.0715	11.0696	12.6788	12.9544	12.687
GPATCH2L	ENSG00000089916	12.66	12.6122	12.6659	13.0528	12.7944	12.8101	12.9518	12.9897	12.9442	12.2442	12.4349	12.2603
LTBP4	ENSG00000090006	12.0794	11.5928	11.9699	9.58094	9.32387	9.40574	10.0225	10.1388	10.2187	10.2156	10.5558	10.3396
BLVRB	ENSG00000090013	10.2011	10.0171	9.96098	10.0948	9.36451	9.33857	9.61919	9.53875	9.6339	10.4229	10.6568	10.5079
SLC9A1	ENSG00000090020	10.7299	10.7923	10.6866	11.3998	11.4464	11.2858	10.9671	10.8725	10.8576	12.3849	12.7294	12.5453
SPTLC1	ENSG00000090054	12.1622	12.3436	12.0742	12.3918	12.3154	12.4381	12.1196	12.0958	12.1356	12.3512	12.4291	12.3344
PAPOLA	ENSG00000090060	13.578	13.4351	13.4286	13.946	13.6274	13.7138	13.6886	13.6974	13.7552	14.1577	14.1925	14.2154
CCNK	ENSG00000090061	11.2102	11.4072	11.2185	11.942	11.6397	11.5174	11.6017	11.5213	11.5459	11.7962	11.8547	11.8327
PCBP4	ENSG00000090097	10.2889	10.6169	10.3341	11.5871	11.59	11.6721	10.6728	10.8762	10.785	9.7764	9.79242	9.74884
RGS1	ENSG00000090104	3.39436	3.46902	3.62355	3.49673	4.76097	4.60576	3.52705	3.08273	3.15453	4.30119	4.84456	4.25559
YPEL3	ENSG00000090238	9.13333	9.33031	9.32059	8.45539	9.65402	9.59204	9.06992	8.68955	9.00919	9.91362	10.4152	9.81199
MRPS33	ENSG00000090263	9.94893	9.8627	9.54177	10.3359	9.89376	10.0457	9.83779	9.71922	9.88648	10.1142	10.009	10.1846
NDUFB2	ENSG00000090266	10.5957	10.6392	10.442	11.1008	11.0037	11.2497	11.0156	10.9631	11.0351	10.753	10.4795	10.7628
NUDC	ENSG00000090273	10.788	10.5373	10.5501	11.2251	11.1567	11.0955	11.0169	10.8382	10.9992	11.1755	10.9591	11.3279
MAEA	ENSG00000090316	11.3931	11.3036	11.325	11.9792	11.6969	11.6655	11.5775	11.6062	11.6851	11.7436	11.7463	11.8571
ICAM1	ENSG00000090339	13.4183	13.8881	13.4794	12.5295	12.8632	12.9174	13.1942	13.31	13.1597	13.0932	13.431	13.0768
STRN4	ENSG00000090372	11.7655	11.8965	11.7263	12.1291	12.164	12.1101	11.8147	11.769	11.8364	11.9661	11.9295	12.051
IRAK3	ENSG00000090376	6.65325	7.15287	7.17476	7.0908	8.49992	8.78087	8.88455	8.86304	8.64555	8.64231	8.93209	8.43149
LYZ	ENSG00000090382	8.17303	6.96762	6.51377	4.62323	8.7931	7.45247	9.03216	8.09256	9.00919	10.867	10.6931	10.8173
SI	ENSG00000090402	2.55337	2.55337	2.55337	2.55337	4.18314	4.27084	3.79565	3.59526	3.58035	12.0909	10.5025	11.7484
MUL1	ENSG00000090432	9.9815	10.1946	9.80068	10.6781	10.4425	10.2698	10.0605	10.0622	10.1216	11.0031	11.0301	10.9872
TFAP4	ENSG00000090447	8.17303	8.02792	8.18542	7.89388	7.95879	7.57082	8.36248	8.32614	8.37592	9.12932	9.00381	9.38548
PDCD7	ENSG00000090470	10.5726	10.6535	10.5737	10.4821	10.0839	10.2073	10.3175	10.3889	10.3225	10.2471	10.2413	10.2216
SPG21	ENSG00000090487	12.3331	12.3775	12.316	12.4453	11.9461	12.0375	11.9208	11.9422	11.987	12.0153	11.8264	11.9543
FETUB	ENSG00000090512	2.55337	3.46902	2.55337	2.55337	4.38622	4.27084	4.00683	3.99795	3.58035	4.37685	4.28923	4.39955
DNAJB11	ENSG00000090520	11.0379	11.0823	10.9385	11.4109	11.4549	11.4659	11.4686	11.3316	11.3951	12.9172	13.3317	13.0519
P3H2	ENSG00000090530	12.2471	12.5462	12.3425	13.3527	11.9066	12.4581	13.0974	13.0412	12.9536	11.7899	11.6273	11.6596
THPO	ENSG00000090534	5.05636	4.64581	5.55676	4.3546	4.56045	4.48235	3.67099	3.59526	4.26735	5.6421	5.78545	5.98727
CHRD	ENSG00000090539	8.38274	8.61418	8.32383	8.35007	7.79534	7.5779	6.02003	5.99888	6.47425	7.01249	8.08253	7.47114
FLT3LG	ENSG00000090554	5.55191	6.22594	5.69052	4.7015	5.32219	5.05042	5.46872	5.50294	5.62358	6.85137	7.13694	6.89095
RAB11FIP3	ENSG00000090565	11.1464	11.0552	11.1204	11.0009	10.9088	10.8834	11.091	11.1288	11.0549	10.5677	10.6169	10.6439
GNPTG	ENSG00000090581	10.2614	10.3047	9.99484	10.2872	10.0905	10.1538	10.3404	10.2613	10.333	10.239	10.2298	10.2534
ZNF268	ENSG00000090612	11.0554	10.8622	10.7875	11.4019	11.1703	11.3009	11.0085	10.9984	11.0151	10.9288	10.7845	10.7613
GOLGA3	ENSG00000090615	12.9598	13.4462	13.4389	13.5874	13.192	13.1924	12.9825	12.985	12.8752	12.7944	13.144	12.951
PABPC4	ENSG00000090621	12.6892	12.6159	12.7061	13.2666	12.594	12.6411	13.0948	13.0456	13.0706	12.8953	12.8593	12.8364
CD209	ENSG00000090659	2.55337	2.55337	2.55337	2.55337	3.47833	3.35717	4.90836	5.04775	5.31576	2.55337	2.55337	3.11978
CERS4	ENSG00000090661	10.6316	10.6524	10.6445	9.08612	9.62542	9.66364	9.26921	9.39372	9.50431	10.3688	10.0355	10.0822
MCOLN1	ENSG00000090674	8.95093	8.94287	8.70517	10.0317	9.85928	9.98441	9.7873	9.65344	9.84653	10.0011	9.7041	9.91693
USP48	ENSG00000090686	12.2132	12.2674	12.3768	12.5049	12.3184	12.416	12.3383	12.3694	12.2901	11.6154	11.664	11.5711
EFNB1	ENSG00000090776	12.31	12.2519	12.2719	10.1254	10.8849	10.9173	11.2736	11.2215	11.5008	11.274	11.784	11.4282
PDPR	ENSG00000090857	13.0941	13.2029	13.0131	12.7089	12.1298	12.3005	12.2539	12.3812	12.4238	12.2674	12.2612	12.2657
AARS1	ENSG00000090861	12.7261	13.0834	12.8076	13.3274	12.7595	12.729	12.7072	12.7887	12.7447	13.437	13.6567	13.4882
GLG1	ENSG00000090863	14.5084	14.279	14.3644	13.85	13.7853	13.7224	13.4257	13.4857	13.5201	14.2504	14.4456	14.2729
KIF4A	ENSG00000090889	9.46192	9.1118	8.70127	9.79879	8.45613	8.64256	9.3816	9.44591	9.48778	9.41268	8.82955	9.35955
TNRC6A	ENSG00000090905	12.5384	12.4752	12.6304	12.6333	12.5632	12.5827	12.8721	12.8646	12.7975	12.4607	12.4049	12.4333
PLEKHG2	ENSG00000090924	11.6412	11.7347	11.6844	12.2034	11.9491	11.8761	12.0429	12.0769	12.052	11.4361	11.615	11.5153
DLL3	ENSG00000090932	6.9216	7.1404	7.17476	6.09696	7.46212	7.64688	6.64754	6.40707	6.58761	4.69871	4.43539	5.42683
NAT14	ENSG00000090971	10.6812	10.6612	10.5105	9.9917	10.1698	10.2577	10.0877	10.0718	10.2124	9.44323	9.21845	9.49216
PITPNM2	ENSG00000090975	10.8921	10.7813	11.0143	10.3788	10.22	10.3329	10.2511	10.2623	10.2023	10.0362	10.2939	10.1254
EXOC1	ENSG00000090989	11.3881	11.4545	11.3563	11.6596	11.5727	11.5452	11.5072	11.5619	11.4894	11.3109	11.3662	11.3082
RBM27	ENSG00000091009	12.2188	12.1762	12.0922	12.1874	11.875	11.9427	12.191	12.1304	12.1498	12.4674	12.5213	12.4838
POU4F3	ENSG00000091010	3.39436	3.46902	3.91568	3.49673	4.18314	3.12537	4.26316	3.99795	4.0828	4.13381	3.6891	4.17657
OSBPL8	ENSG00000091039	12.9514	13.194	12.701	14.0464	13.4042	13.621	12.828	12.8858	12.7833	12.5183	12.5121	12.493
DTX2	ENSG00000091073	9.29993	9.4334	9.39009	9.32424	10.0993	9.58152	10.1229	10.0643	10.1323	10.6221	10.9324	10.6846
NLRC4	ENSG00000091106	3.15219	2.55337	3.18055	2.55337	3.09343	3.35717	2.55337	3.08273	2.55337	3.37265	3.36654	3.66573
PUS7	ENSG00000091127	9.68331	9.45115	9.42363	11.0982	10.388	10.3075	10.2996	10.2376	10.3491	10.6185	10.3731	10.7125
LAMB4	ENSG00000091128	4.56182	4.7183	4.95003	4.25032	5.78725	5.2089	5.19845	5.55373	5.39029	7.78537	7.55244	7.49334
NRCAM	ENSG00000091129	14.5429	14.9164	14.8018	13.4865	15.4804	15.9102	14.7468	14.8484	14.8277	12.4851	12.1317	12.4043
LAMB1	ENSG00000091136	14.9898	14.722	14.6895	15.3534	14.3537	14.4081	14.3521	14.3156	14.3387	14.1972	13.9457	14.1112
SLC26A4	ENSG00000091137	4.49321	4.97391	4.64461	4.25032	4.50501	4.66327	4.6543	4.57799	4.49992	4.37685	5.03152	4.3297
SLC26A3	ENSG00000091138	2.55337	2.55337	2.55337	2.55337	4.44703	3.53175	3.9065	3.59526	3.86203	12.4059	11.8554	12.4928
DLD	ENSG00000091140	12.2781	12.3659	11.9928	12.968	12.6183	12.8389	12.5925	12.5518	12.6299	12.4927	12.2287	12.3695
WDR7	ENSG00000091157	11.398	11.7222	11.4765	11.8025	11.9681	12.107	11.4803	11.6021	11.4574	10.8887	10.6405	10.7575
TXNL1	ENSG00000091164	11.6022	11.2733	11.469	11.6433	11.4524	11.5835	11.4957	11.4919	11.5672	11.9015	11.7447	11.8178
IL5RA	ENSG00000091181	4.26127	3.66595	4.24307	5.35057	3.73477	3.53175	3.52705	3.29792	3.58035	3.8247	3.13212	3.90028
ABCC6	ENSG00000091262	7.94566	7.21364	7.74439	7.52741	7.64136	7.09557	8.79116	8.66418	8.84043	10.2168	10.0796	10.1755
CMTM6	ENSG00000091317	12.2023	12.1461	11.9061	12.2469	11.9418	11.8223	12.1631	12.118	12.1396	13.0206	12.9741	12.8847
ITGA6	ENSG00000091409	12.4248	11.1097	11.6244	12.0186	12.1239	11.5879	12.0047	11.872	11.855	14.3501	14.619	14.4168
RAPGEF4	ENSG00000091428	7.18883	7.10233	6.47758	5.78991	7.65335	7.48298	6.43155	6.76726	6.98014	7.62396	7.82048	7.80283
MAP3K20	ENSG00000091436	11.8432	11.838	11.3662	13.8587	11.6853	12.1228	12.7863	12.7052	12.6126	11.7639	11.5589	11.6539
SMPX	ENSG00000091482	5.41743	5.13799	4.77539	4.62323	4.02518	3.80151	5.12169	4.76871	4.86653	3.93781	3.36654	3.66573
FH	ENSG00000091483	11.1194	11.1185	10.8973	11.7983	11.2562	11.4139	11.1439	11.1883	11.2482	11.6234	11.3457	11.6592
SEL1L3	ENSG00000091490	13.4286	13.6945	13.4039	13.5278	13.7823	13.6846	13.7555	13.7321	13.7425	13.0946	13.3584	13.2108
TF	ENSG00000091513	6.51388	6.24946	7.45083	4.53988	4.38622	4.60576	6.08095	6.73505	5.95077	8.93665	9.89753	9.36357
CDV3	ENSG00000091527	13.6473	13.6179	13.4585	14.416	14.0485	14.2578	13.9908	13.9699	13.9132	14.0658	14.1587	14.1286
MYO15A	ENSG00000091536	7.03904	7.07638	7.36456	5.44142	6.45803	6.5199	6.7875	6.81938	7.12639	6.31037	7.02452	6.4947
ALKBH5	ENSG00000091542	12.5299	12.6012	12.3778	12.5674	12.3095	12.3132	11.0361	11.1017	11.1746	12.6349	12.8067	12.6307
APOH	ENSG00000091583	3.15219	2.55337	2.55337	2.55337	3.47833	3.35717	3.35327	2.55337	2.55337	5.72504	5.03152	5.36273
NLRP1	ENSG00000091592	6.83327	7.32798	7.72913	8.0926	7.3487	7.52757	9.24521	9.1271	8.92881	4.22046	4.20895	4.58828
PITPNM3	ENSG00000091622	9.2834	8.9922	9.14216	9.01899	9.227	8.92383	9.89501	9.6172	9.63578	8.58866	8.67926	8.48415
SPAG7	ENSG00000091640	10.0004	10.1946	9.99643	10.1733	10.426	10.6406	10.0853	10.025	10.0117	10.2002	10.1049	10.1349
ORC6	ENSG00000091651	9.55931	9.64205	9.26353	10.1894	9.04575	9.25494	10.1407	10.1612	10.2521	9.55	9.23229	9.34539
ZFHX4	ENSG00000091656	13.084	12.8644	12.9617	11.9444	13.1722	13.3754	12.8752	12.9768	12.8866	10.0861	9.77676	10.0992
SLC17A6	ENSG00000091664	6.98152	7.26047	7.41312	7.73554	10.7775	10.7714	9.08967	9.36077	8.91959	3.55036	3.13212	3.78987
CPA1	ENSG00000091704	4.85894	4.30582	4.33448	3.22626	2.55337	3.53175	3.67099	3.91114	4.17872	4.04011	4.20895	4.17657
ZC3HC1	ENSG00000091732	9.62826	9.61756	9.31804	10.0931	9.81863	9.91765	9.92004	10.0338	10.1309	9.55561	9.3555	9.54975
ESR1	ENSG00000091831	4.62693	4.20381	4.0357	3.49673	4.97501	4.60576	3.35327	3.81659	3.58035	5.49193	5.3767	5.15038
RGS17	ENSG00000091844	8.82276	8.78787	8.62917	8.12658	9.8489	9.93291	10.0378	9.94423	9.88016	8.18796	8.08761	7.43334
ANGPT2	ENSG00000091879	8.52618	8.45236	8.54023	10.8627	10.0503	9.08651	8.75142	8.46644	8.31161	8.3813	8.43369	8.5025
TMEM101	ENSG00000091947	10.0276	10.178	10.0264	9.43408	9.56329	9.5638	9.30343	9.25528	9.37321	9.72263	9.87712	9.82517
CD200	ENSG00000091972	9.06588	9.43849	8.88446	9.6004	10.4867	10.5245	9.9514	10.1347	9.98546	8.90774	8.59959	8.52781
CCDC80	ENSG00000091986	11.8529	12.0849	11.5401	12.4432	13.0893	13.5748	12.9256	13.0232	12.761	10.8251	10.3158	10.7274
CMA1	ENSG00000092009	2.55337	2.55337	2.55337	2.55337	2.55337	3.12537	3.12256	2.55337	2.55337	2.55337	2.55337	2.55337
PSME1	ENSG00000092010	11.0407	11.5814	10.804	10.7098	11.0722	10.834	10.9731	10.9979	11.0273	12.3053	12.2819	12.3356
PPP2R3C	ENSG00000092020	10.6739	10.9207	10.6727	10.9544	10.6109	10.8281	10.6794	10.6694	10.5375	9.97762	10.0564	9.95872
HAUS4	ENSG00000092036	10.3389	10.2021	10.1926	9.33589	8.54563	8.78087	9.30132	9.35198	9.52268	10.1206	10.0616	9.99286
JPH4	ENSG00000092051	10.4146	10.4467	10.578	8.7753	10.7985	10.649	9.91728	10.1831	9.95422	4.30119	5.83522	5.65727
MYH7	ENSG00000092054	8.18325	7.1404	7.28328	5.20201	5.22696	5.00773	6.30146	6.15377	6.96825	4.37685	4.20895	4.17657
CEBPE	ENSG00000092067	3.15219	2.55337	3.18055	3.22626	3.09343	3.12537	3.35327	2.55337	3.73141	3.13652	3.36654	3.34942
SLC7A8	ENSG00000092068	12.0608	11.774	11.6854	11.4307	11.3736	11.3513	11.0117	10.7378	11.0889	11.8084	11.2615	11.6257
OSGEP	ENSG00000092094	9.80578	9.86648	9.88735	10.1337	10.0492	9.99635	10.2555	10.3256	10.2099	9.96364	9.92621	9.99675
SLC22A17	ENSG00000092096	12.1573	11.7699	12.1459	9.33589	11.1956	11.0831	10.8315	10.8256	10.9712	8.71756	9.20212	8.83343
RNF31	ENSG00000092098	10.5282	10.6359	10.6717	10.7041	10.3772	10.205	10.4302	10.5537	10.5634	11.0692	11.129	11.1065
SCFD1	ENSG00000092108	11.0547	11.2832	11.3039	11.8337	11.5157	11.6345	11.4458	11.4673	11.411	11.6655	11.6601	11.6407
G2E3	ENSG00000092140	11.3619	11.2173	11.2542	11.3096	10.6995	10.9947	11.2181	11.3054	11.2482	11.0174	10.9331	10.9096
HECTD1	ENSG00000092148	13.766	13.8681	13.8044	14.2435	14.058	14.0552	13.2523	13.2723	13.265	14.0039	14.0081	13.968
HNRNPC	ENSG00000092199	14.7111	14.585	14.5581	14.5714	14.1687	14.2237	14.494	14.4097	14.5206	14.7163	14.6638	14.763
RPGRIP1	ENSG00000092200	2.55337	3.96819	3.43362	3.22626	3.61565	4.19125	3.35327	3.59526	3.15453	3.69742	3.92796	3.78987
SUPT16H	ENSG00000092201	13.0744	12.9582	12.7948	13.3226	13.104	13.139	13.0122	13.0402	13.1279	12.9456	12.7186	12.9295
TOX4	ENSG00000092203	11.9005	12.0483	11.8761	12.3707	12.0138	11.9776	11.7498	11.7339	11.7236	12.1107	12.2385	12.1456
GEMIN2	ENSG00000092208	9.10941	9.16193	8.89475	9.06875	9.11885	9.15673	9.02704	8.92129	8.94404	8.8481	8.98485	9.05099
TGM1	ENSG00000092295	6.71108	6.73841	6.84702	6.62219	7.60478	6.8944	7.40784	7.28707	7.07189	9.51209	9.041	8.92878
TINF2	ENSG00000092330	10.385	10.6225	10.3087	10.3633	10.0705	10.316	9.82017	9.95704	9.98399	10.0861	10.3179	10.1993
DAZL	ENSG00000092345	4.17289	4.20381	4.14404	2.55337	3.47833	2.55337	3.35327	3.08273	3.15453	3.13652	2.55337	2.55337
TBL1Y	ENSG00000092377	7.79376	7.10233	7.81111	5.30281	5.64871	5.05042	6.94791	7.24201	7.20951	8.76992	8.37248	8.57018
SEMA6A	ENSG00000092421	13.7218	13.1478	13.5198	11.9899	12.9826	12.9949	11.4984	11.4281	11.6531	14.1998	14.4316	14.3416
TRPM7	ENSG00000092439	12.6816	12.4458	12.5983	12.7628	12.289	12.3058	12.7783	12.8634	12.7746	12.8738	12.6834	12.7663
TYRO3	ENSG00000092445	11.5199	11.4689	11.5423	11.6327	11.4871	11.3195	11.2552	11.2335	11.3518	11.5495	11.7154	11.5243
WDR76	ENSG00000092470	8.86465	8.39587	8.05694	9.76037	8.34602	8.56275	9.35125	9.49147	9.615	9.25173	8.85662	9.23999
CAPN3	ENSG00000092529	8.52216	7.68617	8.02607	6.7325	7.57358	7.52757	7.97348	8.19058	8.34412	10.4553	10.4853	10.4372
SNAP23	ENSG00000092531	11.3759	11.3353	11.2334	11.6077	11.429	11.4149	11.4662	11.3912	11.405	12.2788	12.1822	12.2347
TBX15	ENSG00000092607	6.26587	6.58096	5.24327	6.46051	5.1596	5.90157	6.06093	6.33712	6.33264	6.56969	7.38881	6.97762
PHGDH	ENSG00000092621	11.8632	11.5244	11.7006	12.2046	10.8495	10.6448	11.6457	11.6271	11.682	13.197	13.0275	13.276
COL9A3	ENSG00000092758	10.1897	9.79878	10.0449	5.64559	7.49581	7.83006	7.67313	7.72918	7.9262	6.87553	6.80684	7.22788
EZR	ENSG00000092820	13.4013	13.1229	13.1158	13.6534	13.9095	13.3826	13.8944	13.8454	13.7639	14.8284	15.0329	14.9211
MYL6	ENSG00000092841	13.119	13.3201	13.0295	14.4808	13.6364	13.8995	13.7968	13.6513	13.5434	13.439	13.5278	13.4869
AGO1	ENSG00000092847	12.8754	12.5533	12.5944	12.7837	13.1265	13.2716	12.7094	12.7113	12.7253	12.1186	11.9779	12.0873
TEKT2	ENSG00000092850	6.62343	6.61747	6.60042	5.64559	6.3138	5.85525	6.12015	5.98058	5.99863	5.94808	6.52022	6.25476
CLSPN	ENSG00000092853	9.01528	8.44225	7.92928	10.7419	9.33692	9.63169	10.3259	10.2396	10.3819	9.69751	8.91788	9.68441
RFFL	ENSG00000092871	11.3387	11.2532	11.2388	11.4123	11.4841	11.4282	11.1327	11.0543	11.0021	11.5073	11.7317	11.5602
UNC13D	ENSG00000092929	7.60884	7.84045	8.11089	8.11985	9.68644	8.71177	9.0724	8.71172	8.96509	11.3048	11.573	11.3258
MFSD11	ENSG00000092931	10.2173	10.044	10.4327	10.6362	10.3285	10.2632	10.4186	10.4741	10.4324	11.0874	11.171	11.0896
DPYSL2	ENSG00000092964	15.1597	14.7464	15.0952	14.0974	13.9436	14.0881	14.2655	14.3019	14.4104	12.643	12.7118	12.7199
TGFB2	ENSG00000092969	15.787	15.2813	15.7521	15.3188	13.7714	14.2652	14.5658	14.6315	14.5461	12.2836	12.065	12.2745
GPATCH2	ENSG00000092978	10.7584	10.6124	10.6935	10.8393	10.7103	10.6038	10.6372	10.6602	10.5525	10.8655	10.9804	10.9556
NUP50	ENSG00000093000	11.9522	11.8414	11.6443	12.248	12.4649	12.3604	12.51	12.45	12.528	13.0699	13.1728	13.0786
CDC45	ENSG00000093009	7.6828	7.26047	6.91612	8.94479	7.12576	7.43697	8.54163	8.66418	8.94404	8.82354	8.06715	8.84785
COMT	ENSG00000093010	10.0982	10.1611	10.0526	10.3901	10.1812	10.1691	10.1301	10.1078	10.1189	10.9523	11.0321	10.9529
ADA2	ENSG00000093072	8.63072	9.27159	9.04699	9.01174	7.86399	8.25797	8.38263	8.1301	8.23443	10.4879	10.2994	10.4571
VNN3P	ENSG00000093134	3.39436	3.46902	2.55337	2.55337	6.38773	6.31389	5.23527	5.08327	5.01757	6.21863	6.45846	5.98727
ECHDC1	ENSG00000093144	11.3642	11.3237	11.2089	11.6262	11.4588	11.6101	11.5603	11.4489	11.4915	12.1752	11.9376	12.1981
LRRFIP2	ENSG00000093167	11.0637	10.9821	11.06	11.4656	11.2027	11.2684	11.3245	11.2615	11.0854	11.6581	11.7945	11.6775
SEC22C	ENSG00000093183	11.477	11.5687	11.461	11.9834	11.2873	11.3905	11.5286	11.4983	11.4632	11.0086	10.8307	10.9852
XYLB	ENSG00000093217	6.95785	6.73841	6.77441	9.26143	8.60544	8.55201	8.63194	8.6979	8.61543	9.02008	8.88612	9.17055
HDAC6	ENSG00000094631	11.275	11.2277	11.3231	10.5724	11.0372	10.9954	10.7235	10.7566	10.905	11.1066	11.232	11.0781
OR1I1	ENSG00000094661	2.55337	2.55337	2.55337	2.55337	2.55337	2.55337	2.55337	2.55337	2.55337	2.55337	2.55337	2.55337
GABRP	ENSG00000094755	6.75298	7.33893	6.69793	8.21133	7.48243	6.85989	7.19618	7.15555	6.66342	8.86625	8.82955	8.70622
KRT31	ENSG00000094796	4.74806	4.64581	4.33448	2.55337	3.3128	2.55337	3.52705	3.4604	3.73141	2.55337	2.55337	2.55337
CDC6	ENSG00000094804	9.03235	7.95156	7.88179	10.5736	8.90003	9.07655	9.98868	10.0272	10.1845	9.87679	9.4651	9.92376
UPRT	ENSG00000094841	9.79082	10.0238	10.0419	9.67344	9.63904	9.93841	9.72239	9.73283	9.69637	9.49469	9.27974	9.31041
CDC23	ENSG00000094880	11.5729	11.6803	11.4371	11.6016	11.4386	11.4683	11.4653	11.426	11.4941	11.2349	11.1877	11.1819
AAAS	ENSG00000094914	10.3927	10.3282	10.3138	10.622	10.2907	10.3454	10.4494	10.5196	10.6109	10.3496	10.1174	10.3877
CBX5	ENSG00000094916	15.3151	14.8112	14.9418	14.9315	14.4891	14.6731	15.2035	15.1717	15.2779	14.1297	13.8527	14.0585
FMO2	ENSG00000094963	7.13711	7.31695	6.68213	4.53988	3.47833	3.53175	2.55337	3.81659	3.73141	9.80961	9.30398	9.70198
SUCO	ENSG00000094975	12.4638	12.631	12.3778	13.1684	12.9028	12.7345	12.2366	12.1809	12.1229	12.8508	13.0089	12.8116
[truncated: 34,602 more rows]

## Sheet: SMAD9KD_vs_SCR
Column1	baseMean	log2FoldChange	lfcSE	stat	pvalue	padj	genes	biotype
ENSG00000238009	16.1494	0.982482	0.420769	2.33496	0.0195453	0.068833	NA	NA
ENSG00000239906	5.24961	-0.38713	0.826924	-0.468157	0.639672	0.775157	NA	NA
ENSG00000241860	114.186	-0.363441	0.217608	-1.67017	0.0948863	0.21504	NA	NA
ENSG00000237491	172.208	-0.314186	0.33773	-0.930289	0.352222	0.530326	NA	NA
ENSG00000228794	1031.97	0.183839	0.122997	1.49466	0.135003	0.276751	LINC01128	ncRNA
ENSG00000225880	65.4171	-0.404778	0.203193	-1.99209	0.0463611	0.129506	NA	NA
ENSG00000230368	2.98862	1.16706	1.46043	0.799116	0.424223	0.598973	FAM41C	ncRNA
ENSG00000272438	29.2966	-1.33404	0.497682	-2.68051	0.00735108	0.0330138	NA	NA
ENSG00000230699	134.279	-0.80519	0.492789	-1.63395	0.10227	0.227024	NA	NA
ENSG00000223764	666.617	-1.31003	0.830818	-1.57679	0.114844	0.247091	LINC02593	ncRNA
ENSG00000187634	2489.13	-0.601964	1.10966	-0.542474	0.587492	0.735673	SAMD11	protein-coding
ENSG00000188976	2747.49	0.251238	0.183077	1.3723	0.169969	0.323521	NOC2L	protein-coding
ENSG00000187961	550.365	-0.429901	0.202046	-2.12774	0.0333587	0.102087	KLHL17	protein-coding
ENSG00000187583	164.887	1.43824	0.654182	2.19854	0.027911	0.0897993	PLEKHN1	protein-coding
ENSG00000187642	5.82522	0.292129	0.949187	0.307768	0.758259	0.856993	PERM1	protein-coding
ENSG00000272512	65.1631	0.618053	0.235625	2.62303	0.00871512	0.0376742	NA	NA
ENSG00000188290	993.383	-0.148103	0.311743	-0.475081	0.634729	0.772083	HES4	protein-coding
ENSG00000187608	1167.24	-1.08183	0.773118	-1.39931	0.161721	0.312834	ISG15	protein-coding
ENSG00000188157	23534.1	0.0223727	0.127914	0.174904	0.861155	0.921789	AGRN	protein-coding
ENSG00000273443	4.84233	-0.0304295	0.683771	-0.0445025	0.964504	0.981244	NA	NA
ENSG00000237330	50.4018	4.2941	1.10587	3.88302	0.000103167	0.00108003	RNF223	protein-coding
ENSG00000131591	513.495	0.656986	0.172018	3.81928	0.00013384	0.00133983	C1orf159	protein-coding
ENSG00000223823	5.10044	0.943669	0.899393	1.04923	0.294073	0.469519	LINC01342	ncRNA
ENSG00000272141	62.3953	3.68859	1.0866	3.3946	0.00068729	0.00507941	NA	NA
ENSG00000162571	21.873	0.154784	0.556674	0.278051	0.780973	0.87112	TTLL10	protein-coding
ENSG00000186891	9.71441	-1.10203	0.732977	-1.5035	0.13271	0.273418	TNFRSF18	protein-coding
ENSG00000186827	5.14982	0.00162109	0.53427	0.00303422	0.997579	0.998599	TNFRSF4	protein-coding
ENSG00000078808	4785.99	0.0401	0.26742	0.149951	0.880803	0.932866	SDF4	protein-coding
ENSG00000176022	1105.24	0.161518	0.241242	0.669529	0.503158	0.667496	B3GALT6	protein-coding
ENSG00000184163	95.6995	-0.545121	0.475197	-1.14715	0.251321	0.422243	C1QTNF12	protein-coding
ENSG00000260179	23.172	-1.0064	0.33264	-3.02551	0.00248213	0.0142111	NA	NA
ENSG00000160087	1851.89	0.316399	0.164423	1.9243	0.0543172	0.144917	UBE2J2	protein-coding
ENSG00000230415	54.8965	-0.610578	0.520704	-1.1726	0.240955	0.410144	NA	NA
ENSG00000162572	323.648	-0.365202	0.485685	-0.751932	0.452092	0.624107	SCNN1D	protein-coding
ENSG00000131584	2886.7	0.276745	0.309976	0.892792	0.371968	0.549373	ACAP3	protein-coding
ENSG00000169972	616.786	0.144788	0.186906	0.774655	0.438544	0.611581	PUSL1	protein-coding
ENSG00000127054	2180.92	-0.0858908	0.150005	-0.572586	0.566925	0.718977	INTS11	protein-coding
ENSG00000240731	124.809	-0.437487	0.143132	-3.05653	0.00223918	0.0131084	NA	NA
ENSG00000224051	924.203	0.604299	0.264697	2.28299	0.0224311	0.0764018	CPTP	protein-coding
ENSG00000169962	32.4432	0.423299	0.377052	1.12266	0.261584	0.434393	TAS1R3	protein-coding
ENSG00000107404	3028.77	-0.160315	0.239233	-0.670123	0.50278	0.667178	DVL1	protein-coding
ENSG00000162576	1981.82	1.14849	0.584001	1.96659	0.0492307	0.134754	MXRA8	protein-coding
ENSG00000175756	1553.01	0.354849	0.144486	2.45595	0.0140513	0.0542118	AURKAIP1	protein-coding
ENSG00000221978	6962.5	-0.19377	0.094097	-2.05926	0.0394695	0.115157	CCNL2	protein-coding
ENSG00000224870	423.686	0.30166	0.172973	1.74397	0.0811651	0.192743	MRPL20-AS1	ncRNA
ENSG00000242485	976.714	0.257719	0.121349	2.12378	0.0336884	0.102825	MRPL20	protein-coding
ENSG00000272455	152.731	-0.546398	0.172637	-3.16501	0.0015508	0.00978283	NA	NA
ENSG00000235098	201.775	1.16972	0.634052	1.84484	0.0650613	0.164798	ANKRD65	protein-coding
ENSG00000225905	6.06371	2.02	0.947318	2.13233	0.0329793	0.101293	NA	NA
ENSG00000205116	13.8906	1.36494	0.648769	2.1039	0.0353876	0.106616	TMEM88B	protein-coding
ENSG00000225285	37.0847	-0.862898	0.584302	-1.4768	0.139729	0.283607	NA	NA
ENSG00000179403	1786.09	1.13427	0.693631	1.63527	0.101993	0.226656	VWA1	protein-coding
ENSG00000215915	76.8021	1.63369	0.645026	2.53274	0.0113173	0.0460857	ATAD3C	protein-coding
ENSG00000160072	1185.84	0.181859	0.25984	0.699889	0.483997	0.652078	ATAD3B	protein-coding
ENSG00000197785	1030.27	0.442733	0.113115	3.91399	9.07817e-05	0.000977593	ATAD3A	protein-coding
ENSG00000205090	96.65	-1.14537	0.492779	-2.32431	0.0201091	0.070282	TMEM240	protein-coding
ENSG00000160075	3343.1	0.151976	0.267462	0.568214	0.56989	0.721298	SSU72	protein-coding
ENSG00000215014	46.504	0.628687	0.313654	2.00439	0.0450278	0.126562	NA	NA
ENSG00000228594	278.113	-0.535524	0.571813	-0.936536	0.348997	0.527255	FNDC10	protein-coding
ENSG00000286989	29.1904	0.354065	0.661962	0.534872	0.592738	0.739857	NA	NA
ENSG00000272106	166.35	-0.300277	0.235537	-1.27486	0.202359	0.364055	NA	NA
ENSG00000197530	1990.27	-0.708517	0.192088	-3.6885	0.000225582	0.00204495	MIB2	protein-coding
ENSG00000189409	49.0411	-0.34318	0.424763	-0.807933	0.419129	0.593942	MMP23B	protein-coding
ENSG00000248333	974.582	0.0450845	0.0658726	0.684421	0.49371	0.660221	CDK11B	protein-coding
ENSG00000272004	17.342	1.25231	0.37347	3.35318	0.000798901	0.00572086	NA	NA
ENSG00000189339	5225.13	0.0857315	0.066405	1.29104	0.19669	0.357294	SLC35E2B	protein-coding
ENSG00000008128	662.027	-0.284279	0.0947774	-2.99944	0.00270478	0.0151666	CDK11A	protein-coding
ENSG00000215790	1692.31	0.046719	0.198593	0.23525	0.814014	0.891857	NA	NA
ENSG00000008130	2946.79	0.0332564	0.0963471	0.345173	0.729964	0.837982	NADK	protein-coding
ENSG00000078369	22240.9	0.252249	0.193212	1.30556	0.191703	0.351223	GNB1	protein-coding
ENSG00000231050	33.6133	-0.246587	0.330295	-0.746565	0.455326	0.626804	GNB1-DT	ncRNA
ENSG00000169885	12.6808	1.09917	0.513505	2.14052	0.0323128	0.0996584	CALML6	protein-coding
ENSG00000178821	18.3778	0.226344	0.594116	0.380976	0.703221	0.819701	TMEM52	protein-coding
ENSG00000142609	49.4475	0.181591	0.558257	0.325283	0.744967	0.848282	CFAP74	protein-coding
ENSG00000187730	6.1094	3.39927	1.55858	2.18101	0.0291829	0.0926675	GABRD	protein-coding
ENSG00000067606	1966.71	0.578341	0.535039	1.08093	0.279727	0.454387	PRKCZ	protein-coding
ENSG00000182873	71.6085	-0.0747148	0.37067	-0.201567	0.840255	0.909157	PRKCZ-AS1	ncRNA
ENSG00000162585	1265.38	-0.151066	0.246869	-0.611928	0.540585	0.698367	FAAP20	protein-coding
ENSG00000234396	4.09292	-0.309287	0.891697	-0.346852	0.728703	0.837044	NA	NA
ENSG00000157933	4660.79	-0.32852	0.189192	-1.73644	0.0824861	0.194915	SKI	protein-coding
ENSG00000287356	60.7884	-0.817865	0.236787	-3.45401	0.000552315	0.00423511	NA	NA
ENSG00000116151	572.51	-0.460364	0.161411	-2.85213	0.00434278	0.0219933	MORN1	protein-coding
ENSG00000272161	3.24232	-0.227865	0.836458	-0.272417	0.785302	0.873414	NA	NA
ENSG00000272420	34.1039	-0.600248	0.454924	-1.31945	0.187019	0.345298	NA	NA
ENSG00000157916	5381.97	0.371516	0.1967	1.88874	0.0589261	0.15345	RER1	protein-coding
ENSG00000157911	1029.98	-0.260773	0.259106	-1.00643	0.314207	0.49078	PEX10	protein-coding
ENSG00000149527	251.398	2.05914	0.635028	3.2426	0.00118444	0.00785649	PLCH2	protein-coding
ENSG00000229393	4.75935	1.33606	0.815174	1.63899	0.101215	0.225396	NA	NA
ENSG00000157881	1385.08	-0.117943	0.131934	-0.893958	0.371344	0.54877	PANK4	protein-coding
ENSG00000197921	42.3483	0.753806	0.383524	1.96547	0.0493594	0.135046	HES5	protein-coding
ENSG00000272449	27.8638	1.62356	0.509246	3.18817	0.00143178	0.00918594	NA	NA
ENSG00000238164	41.9358	4.22406	1.727	2.44589	0.0144494	0.0553377	NA	NA
ENSG00000157873	291.926	2.03594	1.10509	1.84232	0.0654282	0.165487	TNFRSF14	protein-coding
ENSG00000228037	4.54298	3.88588	1.46147	2.65889	0.00783996	0.0347125	LOC100996583	ncRNA
ENSG00000157870	1066.89	0.279338	0.302665	0.92293	0.356044	0.534076	PRXL2B	protein-coding
ENSG00000142606	15.3315	-0.66389	0.609071	-1.09	0.275711	0.450037	MMEL1	protein-coding
ENSG00000215912	94.389	-0.379633	0.177452	-2.13935	0.0324073	0.0998869	TTC34	protein-coding
ENSG00000177133	228.53	0.0577937	0.697991	0.0828001	0.93401	0.964186	PRDM16-DT	ncRNA
ENSG00000142611	1476.38	-0.839009	0.570631	-1.47032	0.141476	0.285872	PRDM16	protein-coding
ENSG00000226286	2.72191	4.14186	1.57558	2.62878	0.00856921	0.0371843	NA	NA
ENSG00000272235	7.28111	3.0277	1.12019	2.70283	0.00687516	0.0314007	NA	NA
ENSG00000287828	12.0547	1.45936	0.601079	2.4279	0.0151867	0.0574868	NA	NA
ENSG00000130762	1024.08	1.11926	0.628355	1.78125	0.0748723	0.182527	ARHGEF16	protein-coding
ENSG00000272088	5.49433	1.31448	1.03228	1.27337	0.202886	0.364629	NA	NA
ENSG00000162591	2932.06	0.693452	0.544825	1.2728	0.20309	0.364831	MEGF6	protein-coding
ENSG00000238260	14.0515	-0.423443	0.374805	-1.12977	0.258573	0.430445	NA	NA
ENSG00000158109	3663.36	0.423406	0.202809	2.08771	0.0368244	0.109742	TPRG1L	protein-coding
ENSG00000116213	686.291	-0.158117	0.126388	-1.25105	0.210917	0.374402	WRAP73	protein-coding
ENSG00000078900	301.566	3.10917	0.55673	5.58469	2.34111e-08	8.18586e-07	TP73	protein-coding
ENSG00000235169	119.979	-1.51722	0.27518	-5.51354	3.51678e-08	1.16793e-06	SMIM1	protein-coding
ENSG00000130764	2429.42	0.0570035	0.193349	0.294822	0.76813	0.862894	LRRC47	protein-coding
ENSG00000272153	13.2856	-1.68124	0.467464	-3.59651	0.000322519	0.00272771	NA	NA
ENSG00000116198	2874.59	-0.10586	0.119039	-0.889289	0.373848	0.550991	CEP104	protein-coding
ENSG00000169598	283.24	0.183182	0.144756	1.26545	0.205709	0.368131	DFFB	protein-coding
ENSG00000198912	796.884	0.0996072	0.125989	0.790605	0.429175	0.603255	C1orf174	protein-coding
ENSG00000236423	54.4084	1.6785	0.362235	4.63372	3.59155e-06	6.56022e-05	LINC01134	ncRNA
ENSG00000196581	89.2835	21.1318	3.53406	5.97947	2.23861e-09	1.03382e-07	AJAP1	protein-coding
ENSG00000131697	861.743	-0.389237	0.239756	-1.62347	0.104488	0.230609	NPHP4	protein-coding
ENSG00000069424	426.544	-0.627973	0.287483	-2.18438	0.028934	0.0921256	KCNAB2	protein-coding
ENSG00000116254	870.113	1.78217	0.833391	2.13846	0.0324798	0.100065	CHD5	protein-coding
ENSG00000116251	6969.74	0.160453	0.1234	1.30026	0.193511	0.353434	RPL22	protein-coding
ENSG00000226944	18.0301	0.674075	0.433654	1.55441	0.120087	0.254944	RNF207-AS1	ncRNA
ENSG00000158286	711.204	0.728466	0.419261	1.7375	0.0822987	0.194674	RNF207	protein-coding
ENSG00000116237	7175.55	0.313821	0.1297	2.41959	0.015538	0.058446	ICMT	protein-coding
ENSG00000225077	8.72579	1.17235	0.94341	1.24268	0.213987	0.377917	NA	NA
ENSG00000158292	727.347	-0.0871709	0.25833	-0.33744	0.735785	0.842136	GPR153	protein-coding
ENSG00000097021	1715.02	0.832843	0.271496	3.06761	0.00215777	0.0127275	ACOT7	protein-coding
ENSG00000271746	8.49408	0.0907034	0.441247	0.205562	0.837133	0.907234	NA	NA
ENSG00000069812	370.805	3.57114	0.567842	6.28898	3.19559e-10	1.75765e-08	HES2	protein-coding
ENSG00000187017	407.826	3.90708	1.07842	3.62297	0.00029124	0.00250999	ESPN	protein-coding
ENSG00000215788	403.574	-0.142381	0.334548	-0.425591	0.670406	0.797666	TNFRSF25	protein-coding
ENSG00000171680	1230.65	-0.201452	0.279811	-0.719956	0.471552	0.641093	PLEKHG5	protein-coding
ENSG00000162408	2387.51	0.670054	0.145988	4.58979	4.437e-06	7.82985e-05	NOL9	protein-coding
ENSG00000204859	610.112	0.122475	0.0947373	1.29278	0.196087	0.356649	ZBTB48	protein-coding
ENSG00000162413	2136.37	0.33219	0.297674	1.11595	0.264443	0.437637	KLHL21	protein-coding
ENSG00000116273	1715.03	-0.359279	0.118836	-3.02333	0.00250013	0.0142542	PHF13	protein-coding
ENSG00000041988	412.78	-0.341854	0.148714	-2.29873	0.0215201	0.0740616	THAP3	protein-coding
ENSG00000007923	2801.15	0.526318	0.113772	4.62608	3.72654e-06	6.79157e-05	DNAJC11	protein-coding
ENSG00000237436	13.2841	0.412235	0.417584	0.987188	0.32355	0.500741	NA	NA
ENSG00000171735	2298.9	-0.0808133	0.263927	-0.306195	0.759456	0.857534	CAMTA1	protein-coding
ENSG00000237402	8.1026	-0.6621	0.709067	-0.933762	0.350427	0.528526	NA	NA
ENSG00000270171	28.9153	-1.07612	0.599109	-1.7962	0.0724626	0.178087	NA	NA
ENSG00000270035	18.6304	-0.708855	0.555984	-1.27496	0.202325	0.364055	NA	NA
ENSG00000269978	48.643	-0.985859	0.296187	-3.3285	0.000873159	0.00614828	NA	NA
ENSG00000049245	6316.75	-0.0017065	0.207481	-0.00822485	0.993438	0.996532	VAMP3	protein-coding
ENSG00000269925	36.7018	-0.0357842	0.28963	-0.123552	0.90167	0.944827	NA	NA
ENSG00000049246	1642.56	-0.958905	0.248227	-3.86301	0.000111997	0.00115811	PER3	protein-coding
ENSG00000049249	1880.58	1.21563	0.523935	2.32018	0.0203309	0.0708556	TNFRSF9	protein-coding
ENSG00000116288	4738.53	0.204581	0.145027	1.41065	0.158349	0.308455	PARK7	protein-coding
ENSG00000284747	29.2222	2.10622	0.514384	4.09465	4.22804e-05	0.000521983	NA	NA
ENSG00000116285	7293.87	0.860298	0.342296	2.51332	0.0119601	0.0479266	ERRFI1	protein-coding
ENSG00000238290	12.6147	1.33896	0.550419	2.43262	0.0149899	0.0569177	NA	NA
ENSG00000227634	4.2108	3.75768	1.27412	2.94923	0.00318569	0.0172914	LINC01714	ncRNA
ENSG00000162426	119.746	-0.600958	0.614714	-0.977622	0.328261	0.505519	SLC45A1	protein-coding
ENSG00000142599	6613.24	-0.136776	0.138836	-0.985165	0.324543	0.501611	RERE	protein-coding
ENSG00000232912	2.62481	1.06872	1.12722	0.948101	0.343078	0.52124	NA	NA
ENSG00000228423	39.4283	-0.147533	0.315632	-0.467421	0.640199	0.775565	NA	NA
ENSG00000074800	33907.4	0.567689	0.237025	2.39507	0.0166174	0.0614671	ENO1	protein-coding
ENSG00000230679	12.0964	0.106773	0.374921	0.284787	0.775807	0.867656	ENO1-AS1	ncRNA
ENSG00000142583	77.3721	1.53195	1.40196	1.09272	0.274518	0.448958	SLC2A5	protein-coding
ENSG00000180758	948.149	-0.162193	0.440199	-0.368453	0.712535	0.826306	GPR157	protein-coding
ENSG00000228526	1481.11	-0.118594	0.201518	-0.588504	0.556194	0.71118	MIR34AHG	ncRNA
ENSG00000234546	349.543	-0.973997	0.242798	-4.01156	6.032e-05	0.000698058	LNCTAM34A	ncRNA
ENSG00000049239	3487.19	-1.00029	0.262632	-3.8087	0.000139698	0.00138825	H6PD	protein-coding
ENSG00000171621	1350.2	-0.766463	0.311948	-2.45702	0.0140093	0.0541437	SPSB1	protein-coding
ENSG00000284652	10.588	-0.89731	0.521271	-1.72139	0.0851806	0.19911	NA	NA
ENSG00000284693	35.7996	-0.013087	0.430248	-0.0304174	0.975734	0.987265	LINC02606	ncRNA
ENSG00000171612	1095.71	0.0315794	0.337255	0.0936367	0.925398	0.958839	SLC25A33	protein-coding
ENSG00000188807	1294.22	-0.469304	0.18821	-2.49351	0.0126487	0.0500955	TMEM201	protein-coding
ENSG00000171608	1273.54	0.456447	0.666959	0.68437	0.493741	0.660228	PIK3CD	protein-coding
ENSG00000231789	67.7351	-1.49292	0.207877	-7.18175	6.88254e-13	6.63216e-11	PIK3CD-AS2	ncRNA
ENSG00000171603	8502.5	-0.344535	0.296539	-1.16185	0.245295	0.415165	CLSTN1	protein-coding
ENSG00000178585	1015.76	-0.423832	0.136406	-3.10714	0.00188906	0.0114731	CTNNBIP1	protein-coding
ENSG00000162441	2358.88	0.610784	0.293436	2.08149	0.0373888	0.110938	LZIC	protein-coding
ENSG00000228150	14.3784	0.0957433	0.369578	0.259061	0.795588	0.880024	NA	NA
ENSG00000173614	743.158	0.268081	0.131704	2.03549	0.0418019	0.119997	NMNAT1	protein-coding
ENSG00000162444	25.8646	-0.0257451	0.47903	-0.0537443	0.957139	0.977088	RBP7	protein-coding
ENSG00000130939	5068.19	-0.0840592	0.116741	-0.720048	0.471495	0.641059	UBE4B	protein-coding
ENSG00000054523	11783.6	-0.220531	0.176566	-1.249	0.211665	0.375169	KIF1B	protein-coding
ENSG00000284735	5.64452	-0.236345	0.549908	-0.42979	0.667349	0.795753	NA	NA
ENSG00000284642	36.9357	0.503346	0.268863	1.87213	0.061189	0.157715	NA	NA
ENSG00000142657	12775.4	0.425029	0.250846	1.69438	0.0901927	0.207438	PGD	protein-coding
ENSG00000271989	2.54427	0.980326	1.1401	0.859856	0.389869	0.567191	NA	NA
ENSG00000175279	388.83	0.238386	0.105794	2.25331	0.0242397	0.0810066	CENPS	protein-coding
ENSG00000241563	21.4919	0.3106	0.396679	0.783001	0.433626	0.607078	CORT	protein-coding
ENSG00000160049	4723.1	0.0429563	0.160825	0.2671	0.789392	0.875846	DFFA	protein-coding
ENSG00000142655	823.887	0.237446	0.0993119	2.39091	0.0168066	0.0619144	PEX14	protein-coding
ENSG00000130940	1092.31	1.7239	0.579978	2.97236	0.00295518	0.0163091	CASZ1	protein-coding
ENSG00000272078	8.46985	0.992887	0.585639	1.69539	0.0900012	0.207212	NA	NA
ENSG00000175262	9.41032	0.517999	0.472988	1.09516	0.273445	0.447808	C1orf127	protein-coding
ENSG00000120948	6088.98	0.33754	0.0768189	4.39397	1.11299e-05	0.000170091	TARDBP	protein-coding
ENSG00000009724	5.51932	2.61713	0.914675	2.86127	0.00421943	0.021547	MASP2	protein-coding
ENSG00000271895	147.045	-0.247628	0.193975	-1.2766	0.201744	0.363299	NA	NA
ENSG00000116649	1658.1	0.939456	0.400747	2.34426	0.0190647	0.0675879	SRM	protein-coding
ENSG00000171824	2608.07	0.421424	0.157459	2.6764	0.00744175	0.0333222	EXOSC10	protein-coding
ENSG00000226849	19.2745	-0.822987	0.349839	-2.35247	0.018649	0.0665288	NA	NA
ENSG00000230337	15.4317	2.12423	0.668738	3.17648	0.00149074	0.00947725	EXOSC10-AS1	ncRNA
ENSG00000198793	7298.2	0.0677918	0.174408	0.388697	0.6975	0.815555	MTOR	protein-coding
ENSG00000171819	28.9979	-1.50853	0.703696	-2.14372	0.0320552	0.0991009	ANGPTL7	protein-coding
ENSG00000120942	846.723	0.457725	0.148338	3.08569	0.00203077	0.0121173	UBIAD1	protein-coding
ENSG00000204624	101.699	1.83231	0.618263	2.96364	0.00304025	0.0166547	DISP3	protein-coding
ENSG00000116661	1320.94	-0.603223	0.569326	-1.05954	0.289355	0.464501	FBXO2	protein-coding
ENSG00000132879	934.021	-0.408608	0.300751	-1.35862	0.174266	0.329038	FBXO44	protein-coding
ENSG00000116663	297.793	0.120685	0.381341	0.316475	0.751642	0.852831	FBXO6	protein-coding
ENSG00000116670	809.037	-0.548073	0.343888	-1.59375	0.110991	0.241394	MAD2L2	protein-coding
ENSG00000162490	758.257	-1.03346	1.08033	-0.956613	0.338762	0.516769	DRAXIN	protein-coding
ENSG00000177674	879.672	-0.757501	0.170433	-4.44455	8.80748e-06	0.000140713	AGTRAP	protein-coding
ENSG00000215910	5.52282	-0.84079	0.566436	-1.48435	0.137716	0.280801	C1orf167	protein-coding
ENSG00000177000	2426.36	-0.268848	0.19512	-1.37786	0.168246	0.321066	MTHFR	protein-coding
ENSG00000011021	1981.37	-0.363109	0.15084	-2.40725	0.0160732	0.0599349	CLCN6	protein-coding
ENSG00000120937	301.735	0.777625	0.691892	1.12391	0.261051	0.433685	NPPB	protein-coding
ENSG00000285646	75.4261	1.83501	0.27012	6.79334	1.09569e-11	8.02937e-10	NA	NA
ENSG00000116685	2086	0.290407	0.246993	1.17577	0.239687	0.408508	KIAA2013	protein-coding
ENSG00000083444	6387.96	-0.218866	0.304604	-0.718526	0.472433	0.641758	PLOD1	protein-coding
ENSG00000116688	7834.02	0.361334	0.188269	1.91924	0.0549537	0.146148	MFN2	protein-coding
ENSG00000116691	529.951	0.242195	0.129296	1.87319	0.0610428	0.157405	MIIP	protein-coding
ENSG00000028137	332.431	2.07343	0.845554	2.45215	0.0142004	0.0546228	TNFRSF1B	protein-coding
ENSG00000048707	10485.9	-0.55853	0.0851665	-6.55809	5.45016e-11	3.57636e-09	VPS13D	protein-coding
ENSG00000162496	5184.91	-2.58796	0.498677	-5.18965	2.10688e-07	5.69813e-06	DHRS3	protein-coding
ENSG00000272482	238.445	-3.94995	0.557007	-7.09138	1.3278e-12	1.2172e-10	NA	NA
ENSG00000204518	2.88257	-2.68681	0.934919	-2.87384	0.00405519	0.0209064	AADACL4	protein-coding
ENSG00000188984	5.54326	4.17791	2.07144	2.01692	0.0437041	0.123937	AADACL3	protein-coding
ENSG00000157330	3.25392	0.234185	1.07471	0.217904	0.827504	0.900737	CFAP107	protein-coding
ENSG00000162494	45.0309	8.18418	1.98624	4.12043	3.78162e-05	0.000474904	LRRC38	protein-coding
ENSG00000162493	1060.83	-0.346758	0.372234	-0.93156	0.351564	0.529531	PDPN	protein-coding
ENSG00000116731	3498.74	0.531785	0.246262	2.15943	0.0308169	0.0963436	PRDM2	protein-coding
ENSG00000189337	2988.13	-1.41469	0.414962	-3.40921	0.000651514	0.004859	KAZN	protein-coding
ENSG00000231606	17.1529	2.36221	1.63292	1.44662	0.148004	0.294755	NA	NA
ENSG00000175147	279.548	1.08101	0.897193	1.20488	0.228248	0.39526	TMEM51-AS1	ncRNA
ENSG00000171729	888.915	1.08077	0.686211	1.57498	0.11526	0.24764	TMEM51	protein-coding
ENSG00000142621	40.726	-0.439799	0.544475	-0.807749	0.419235	0.594026	FHAD1	protein-coding
ENSG00000228140	4.87023	-0.108818	0.59008	-0.184413	0.85369	0.917858	EFHD2-AS1	ncRNA
ENSG00000142634	961.4	0.582904	0.271926	2.14361	0.0320642	0.0991164	EFHD2	protein-coding
ENSG00000132906	497.48	0.0335166	0.216771	0.154618	0.877123	0.931148	CASP9	protein-coding
ENSG00000116138	3361.16	0.459222	0.0823346	5.57751	2.43984e-08	8.47056e-07	DNAJC16	protein-coding
ENSG00000272510	5.50007	1.82133	1.42305	1.27988	0.200588	0.361903	NA	NA
ENSG00000116771	226.051	4.03595	0.963259	4.18989	2.79084e-05	0.000368638	AGMAT	protein-coding
ENSG00000237301	7.37288	-0.373166	0.633732	-0.588839	0.555969	0.711115	NA	NA
ENSG00000197312	4600.71	0.362658	0.245345	1.47815	0.139367	0.283129	DDI2	protein-coding
ENSG00000116786	4375.97	0.117499	0.171178	0.686415	0.492451	0.659259	PLEKHM2	protein-coding
ENSG00000162461	76.6879	0.593591	0.313599	1.89284	0.0583796	0.152644	SLC25A34	protein-coding
ENSG00000162460	38.0003	6.97368	2.14601	3.24961	0.00115564	0.00771559	TMEM82	protein-coding
ENSG00000162458	5472.77	1.3138	0.263836	4.9796	6.37163e-07	1.47263e-05	FBLIM1	protein-coding
ENSG00000233954	76.4954	-0.598793	0.189673	-3.15697	0.00159418	0.0100075	UQCRHL	protein-coding
ENSG00000179743	115.696	-0.636068	0.127215	-4.99995	5.73458e-07	1.34444e-05	SPEN-AS1	ncRNA
ENSG00000065526	8448.33	0.474287	0.239051	1.98404	0.0472516	0.130992	SPEN	protein-coding
ENSG00000116809	696.053	0.406152	0.0831539	4.88435	1.03773e-06	2.25141e-05	ZBTB17	protein-coding
ENSG00000183888	2.67074	1.51669	1.04411	1.45261	0.146331	0.292184	SRARP	protein-coding
ENSG00000173641	57.6216	-0.872106	0.524122	-1.66394	0.096125	0.217089	HSPB7	protein-coding
ENSG00000186510	59.0907	-0.710479	0.518294	-1.3708	0.170436	0.324134	CLCNKA	protein-coding
ENSG00000184908	42.3271	-0.824866	0.580455	-1.42107	0.155297	0.304214	CLCNKB	protein-coding
ENSG00000185519	81.0005	-0.817181	0.339486	-2.40711	0.0160792	0.0599474	FAM131C	protein-coding
ENSG00000142627	8696.31	-0.0920353	0.15141	-0.607856	0.543283	0.700601	EPHA2	protein-coding
ENSG00000227959	47.8898	0.481617	0.46979	1.02518	0.30528	0.481601	NA	NA
ENSG00000224621	33.4249	1.37634	0.437083	3.14892	0.00163876	0.010227	NA	NA
ENSG00000142632	261.996	1.30519	0.81805	1.59549	0.110602	0.240846	ARHGEF19	protein-coding
ENSG00000288398	314.504	-0.650286	0.195192	-3.33152	0.000863745	0.00609427	NA	NA
ENSG00000132881	197.917	-0.376217	0.127015	-2.962	0.00305646	0.0167285	CPLANE2	protein-coding
ENSG00000037637	2677.59	0.169081	0.117543	1.43846	0.150303	0.297495	FBXO42	protein-coding
ENSG00000055070	5161.19	0.335492	0.166761	2.01182	0.0442391	0.124991	SZRD1	protein-coding
ENSG00000187144	5.84795	-1.48983	0.604043	-2.46644	0.0136465	0.0531103	SPATA21	protein-coding
ENSG00000157191	2241.65	0.350573	0.203529	1.72248	0.0849834	0.198782	NECAP2	protein-coding
ENSG00000226029	232.661	0.454294	0.288444	1.57498	0.11526	0.24764	LINC01772	ncRNA
ENSG00000261135	18.269	0.152867	0.419381	0.364506	0.71548	0.828034	NA	NA
ENSG00000233421	17.9991	0.0548719	0.313228	0.175182	0.860937	0.921596	LINC01783	ncRNA
ENSG00000219481	1858.17	0.221808	0.237822	0.932665	0.350993	0.529099	NBPF1	protein-coding
ENSG00000058453	770.219	0.144618	0.198095	0.730044	0.465363	0.635497	CROCC	protein-coding
ENSG00000228549	22.2266	1.09078	0.524548	2.07946	0.0375751	0.111315	LOC112267871	ncRNA
ENSG00000238142	135.137	-0.720436	0.250632	-2.87447	0.00404702	0.0208844	LOC105376805	ncRNA
ENSG00000272426	14.4246	-1.06474	0.381199	-2.79314	0.00521996	0.0253148	NA	NA
ENSG00000117122	812.213	-1.1771	0.358773	-3.28092	0.00103471	0.00706233	MFAP2	protein-coding
ENSG00000286898	4.30008	-0.104477	0.615433	-0.169761	0.865198	0.923935	NA	NA
ENSG00000226526	5.31875	-0.601449	0.533715	-1.12691	0.25978	0.432072	NA	NA
ENSG00000159363	2794.92	0.549297	0.188152	2.91944	0.00350665	0.0186584	ATP13A2	protein-coding
ENSG00000117118	2785.42	0.365348	0.213437	1.71173	0.0869456	0.202078	SDHB	protein-coding
ENSG00000117115	1160.94	0.499115	0.551044	0.905762	0.365062	0.542683	PADI2	protein-coding
ENSG00000204362	68.8805	2.08511	1.12582	1.85208	0.0640145	0.162816	LINC02783	ncRNA
ENSG00000282843	2.89298	0.215685	1.05108	0.205204	0.837413	0.907448	NA	NA
ENSG00000142623	387.986	0.697894	0.675359	1.03337	0.301432	0.477283	PADI1	protein-coding
ENSG00000142619	5.14202	0.988814	0.656917	1.50523	0.132264	0.27289	PADI3	protein-coding
ENSG00000179051	8533.55	0.375347	0.269339	1.39359	0.163442	0.315075	RCC2	protein-coding
ENSG00000074964	2945.96	0.139126	0.444961	0.312671	0.754531	0.854554	ARHGEF10L	protein-coding
ENSG00000117154	22.4893	-0.692619	0.702418	-0.986049	0.324109	0.501183	IGSF21	protein-coding
ENSG00000225387	3.14486	-1.97357	0.752044	-2.62428	0.00868325	0.0375773	NA	NA
ENSG00000179023	340.832	0.878213	0.657553	1.33558	0.181688	0.338645	KLHDC7A	protein-coding
ENSG00000009709	198.537	-3.13135	1.60075	-1.95617	0.050445	0.137295	PAX7	protein-coding
ENSG00000159423	957.525	0.585677	0.557398	1.05073	0.29338	0.46875	ALDH4A1	protein-coding
ENSG00000169991	4497.16	0.292929	0.465073	0.629856	0.528789	0.688768	IFFO2	protein-coding
ENSG00000272084	55.4785	0.414732	0.316727	1.30943	0.190389	0.349637	NA	NA
ENSG00000127481	23302.2	0.0464516	0.142605	0.325736	0.744624	0.848006	UBR4	protein-coding
ENSG00000230424	46.3551	-1.06819	0.287036	-3.72145	0.00019808	0.00185117	EMC1-AS1	ncRNA
ENSG00000127463	6390.96	0.438958	0.232118	1.8911	0.0586109	0.152955	EMC1	protein-coding
ENSG00000053372	1147.03	0.912611	0.24375	3.74405	0.000181078	0.00171986	MRTO4	protein-coding
ENSG00000162482	47.9817	-0.311778	0.210776	-1.47919	0.13909	0.282919	AKR7A3	protein-coding
ENSG00000053371	1253.27	-0.120253	0.273604	-0.439515	0.660288	0.790705	AKR7A2	protein-coding
ENSG00000040487	1068.43	0.551413	0.174691	3.15651	0.00159669	0.0100207	SLC66A1	protein-coding
ENSG00000077549	7192.6	0.365485	0.155619	2.34859	0.0188445	0.0670557	CAPZB	protein-coding
ENSG00000173436	2996.8	0.763442	0.119447	6.39146	1.64309e-10	9.44041e-09	MICOS10	protein-coding
ENSG00000158747	794.324	1.11336	0.39014	2.85376	0.00432052	0.0219229	NBL1	protein-coding
ENSG00000158748	4.43055	-1.38248	0.975247	-1.41757	0.156317	0.305617	HTR6	protein-coding
ENSG00000162542	701.045	2.0877	0.559864	3.72895	0.00019228	0.0018087	TMCO4	protein-coding
ENSG00000178828	250.458	23.9063	2.49721	9.57318	1.03668e-21	4.09256e-19	RNF186	protein-coding
ENSG00000169914	2393.15	0.327974	0.258609	1.26822	0.204718	0.366787	OTUD3	protein-coding
ENSG00000188257	196.96	3.68736	1.92416	1.91635	0.0553204	0.146825	PLA2G2A	protein-coding
ENSG00000158786	9.51645	4.96596	1.7759	2.7963	0.00516917	0.0251532	PLA2G2F	protein-coding
ENSG00000225986	5.27959	-0.622896	0.742955	-0.838403	0.401804	0.578096	NA	NA
ENSG00000162543	149.382	-0.380433	0.178514	-2.13111	0.0330799	0.101484	UBXN10	protein-coding
ENSG00000158816	77.4054	0.999694	0.414967	2.40909	0.0159923	0.0596871	VWA5B1	protein-coding
ENSG00000162545	2285.66	2.08483	0.583781	3.57125	0.000355285	0.00295781	CAMK2N1	protein-coding
ENSG00000090432	1385.26	0.574954	0.2701	2.12867	0.0332818	0.101915	MUL1	protein-coding
ENSG00000183114	68.5664	-1.38694	1.02683	-1.35071	0.176789	0.332367	FAM43B	protein-coding
ENSG00000158825	37.3417	4.193	1.1886	3.52767	0.000419229	0.00338313	CDA	protein-coding
ENSG00000158828	2725.23	-0.344996	0.193346	-1.78435	0.0743672	0.181658	PINK1	protein-coding
ENSG00000117242	823.883	0.723484	0.143505	5.04154	4.61802e-07	1.11801e-05	PINK1-AS	ncRNA
ENSG00000244038	8131.46	0.160443	0.214303	0.74867	0.454056	0.625794	DDOST	protein-coding
ENSG00000117245	195.172	-1.1422	0.514239	-2.22115	0.0263408	0.0860771	KIF17	protein-coding
ENSG00000189410	470.006	0.647471	0.562777	1.15049	0.249941	0.420538	SH2D5	protein-coding
ENSG00000127483	7681.74	0.0692916	0.120497	0.575049	0.565258	0.717969	HP1BP3	protein-coding
ENSG00000075151	10390.5	0.0842919	0.0503309	1.67476	0.0939822	0.213548	EIF4G3	protein-coding
ENSG00000287192	7.55747	2.06528	0.657032	3.14335	0.00167027	0.0103761	NA	NA
ENSG00000117298	6654.68	0.810963	0.233385	3.47479	0.000511257	0.00397641	ECE1	protein-coding
ENSG00000231105	18.3337	-1.59543	0.320434	-4.97896	6.39252e-07	1.47468e-05	ECE1-AS1	ncRNA
ENSG00000142794	646.307	-0.0744106	0.146987	-0.50624	0.612688	0.75479	NBPF3	protein-coding
ENSG00000162551	1114.57	-2.60784	0.839757	-3.10547	0.0018998	0.0115183	ALPL	protein-coding
ENSG00000233431	2.59484	-2.84521	0.886363	-3.20999	0.0013274	0.00862934	LINC02596	ncRNA
ENSG00000076864	900.436	0.64171	0.45213	1.4193	0.155811	0.304944	RAP1GAP	protein-coding
ENSG00000090686	4678.7	-0.124233	0.237121	-0.523923	0.600332	0.74589	USP48	protein-coding
ENSG00000187942	119.872	-0.399644	0.140809	-2.8382	0.00453692	0.0227041	LDLRAD2	protein-coding
ENSG00000142798	70749.3	-0.210445	0.158953	-1.32395	0.185521	0.343689	HSPG2	protein-coding
ENSG00000219073	6.72943	4.46022	2.35016	1.89784	0.0577176	0.151431	CELA3B	protein-coding
ENSG00000142789	13.3125	1.01695	1.71437	0.593195	0.553051	0.708679	CELA3A	protein-coding
ENSG00000228397	4.98974	0.520706	0.68305	0.762325	0.445866	0.618161	LINC01635	ncRNA
ENSG00000218510	384.576	-0.479215	0.140667	-3.40673	0.000657454	0.00489114	LINC00339	ncRNA
ENSG00000070831	17989.9	0.506047	0.111773	4.52745	5.97001e-06	0.000100874	CDC42	protein-coding
ENSG00000285752	4.09859	2.82071	1.19673	2.35701	0.0184229	0.0659267	NA	NA
ENSG00000230068	89.4939	0.298002	0.179444	1.6607	0.0967745	0.218211	NA	NA
ENSG00000162552	310.938	2.21798	0.504394	4.39732	1.09595e-05	0.000168496	WNT4	protein-coding
ENSG00000285873	16.7538	2.63356	0.654228	4.02545	5.68663e-05	0.000665961	NA	NA
ENSG00000184677	2505.85	0.723372	0.178983	4.04156	5.30959e-05	0.000632089	ZBTB40	protein-coding
ENSG00000237200	20.4202	0.527752	0.381564	1.38313	0.166625	0.319042	NA	NA
ENSG00000070886	16.9405	0.0764627	0.676038	0.113104	0.909948	0.949639	EPHA8	protein-coding
ENSG00000133216	2644.3	0.822952	0.255434	3.22178	0.00127399	0.00833219	EPHB2	protein-coding
ENSG00000227868	5.94492	-1.23961	0.690525	-1.79517	0.0726262	0.17842	TEX46	protein-coding
ENSG00000004487	6184.39	0.111373	0.0413926	2.69066	0.00713115	0.0322569	KDM1A	protein-coding
ENSG00000169641	6014.84	0.442665	0.299642	1.47731	0.139593	0.2834	LUZP1	protein-coding
ENSG00000179546	246.75	-1.32144	0.950305	-1.39055	0.164363	0.315981	HTR1D	protein-coding
ENSG00000261326	698.823	-0.737215	0.216291	-3.40844	0.000653356	0.00487101	NA	NA
ENSG00000125944	9254	0.0828917	0.141968	0.583874	0.559305	0.713609	HNRNPR	protein-coding
ENSG00000125945	2384	-0.90112	0.210024	-4.29055	1.7823e-05	0.000252598	ZNF436	protein-coding
ENSG00000249087	175.947	-0.647447	0.163491	-3.96014	7.49048e-05	0.000837155	ZNF436-AS1	ncRNA
ENSG00000271420	6.52341	-0.782942	0.879495	-0.890217	0.373349	0.55062	NA	NA
ENSG00000204219	241.231	-0.946897	0.353679	-2.67727	0.00742237	0.0332607	TCEA3	protein-coding
ENSG00000088280	2429.2	-1.18049	0.157207	-7.50914	5.95179e-14	6.97014e-12	ASAP3	protein-coding
ENSG00000007968	213.72	0.646308	0.567194	1.13948	0.254502	0.425985	E2F2	protein-coding
ENSG00000235052	13.3464	0.343317	0.468317	0.733087	0.463506	0.633857	NA	NA
ENSG00000117318	8815.46	-0.663994	0.363107	-1.82865	0.0674526	0.169294	ID3	protein-coding
ENSG00000285802	10.6637	-0.401975	0.837082	-0.48021	0.631078	0.769045	NA	NA
ENSG00000197880	14.3813	0.399979	0.696187	0.574527	0.565611	0.718242	MDS2	ncRNA
ENSG00000142676	8010.71	0.141199	0.158101	0.893092	0.371808	0.549249	RPL11	protein-coding
ENSG00000236810	153.821	-0.154278	0.231487	-0.666465	0.505114	0.668976	ELOA-AS1	ncRNA
ENSG00000011007	3468.15	0.563448	0.19631	2.87019	0.00410221	0.0210981	ELOA	protein-coding
ENSG00000057757	1918.45	0.457581	0.122329	3.74058	0.000183594	0.00173903	PITHD1	protein-coding
ENSG00000011009	2156.44	1.03732	0.251162	4.13008	3.62638e-05	0.000458704	LYPLA2	protein-coding
ENSG00000117308	1815.52	1.38566	0.35419	3.91219	9.14612e-05	0.000982801	GALE	protein-coding
ENSG00000117305	1837.32	-0.286851	0.174556	-1.64332	0.100317	0.224091	HMGCL	protein-coding
ENSG00000179163	1969.58	-0.0682279	0.253103	-0.269565	0.787495	0.874699	FUCA1	protein-coding
ENSG00000189266	5958.15	0.528046	0.375074	1.40784	0.159177	0.309552	PNRC2	protein-coding
ENSG00000188529	5669.41	0.578735	0.200675	2.88394	0.00392735	0.0204219	SRSF10	protein-coding
ENSG00000225315	2.95431	1.66094	1.38265	1.20127	0.229646	0.396916	NA	NA
ENSG00000142661	39.2438	-0.230087	0.58177	-0.395494	0.692478	0.812689	MYOM3	protein-coding
ENSG00000142677	241.326	7.42192	1.72777	4.29568	1.74162e-05	0.000247867	IL22RA1	protein-coding
ENSG00000185436	585.922	1.45447	0.892327	1.62998	0.103106	0.228248	IFNLR1	protein-coding
ENSG00000232298	3.56145	1.94871	1.22383	1.59231	0.111316	0.241925	NA	NA
ENSG00000158055	629.482	1.95446	0.806406	2.42367	0.0153645	0.057971	GRHL3	protein-coding
ENSG00000001460	588.701	0.0464546	0.167257	0.277743	0.781209	0.871197	STPG1	protein-coding
ENSG00000001461	4245.26	-0.16085	0.291543	-0.55172	0.58114	0.730446	NIPAL3	protein-coding
ENSG00000286061	8.05678	0.838373	1.01333	0.827345	0.408042	0.584185	RCAN3AS	ncRNA
ENSG00000117602	2744.35	0.576645	0.248433	2.32112	0.0202801	0.0707492	RCAN3	protein-coding
ENSG00000264443	3.73284	2.03679	1.68973	1.20539	0.228052	0.395031	NA	NA
ENSG00000184454	312.69	3.71151	1.3204	2.8109	0.00494035	0.0242763	NCMAP	protein-coding
ENSG00000133226	6220.11	-0.090939	0.114185	-0.796417	0.42579	0.600187	SRRM1	protein-coding
ENSG00000169504	23089.9	0.719718	0.325173	2.21334	0.0268743	0.0873309	CLIC4	protein-coding
ENSG00000020633	77.323	0.162026	0.636786	0.254443	0.799153	0.882157	RUNX3	protein-coding
ENSG00000117614	1010.25	-0.297431	0.149016	-1.99596	0.0459379	0.128603	SYF2	protein-coding
ENSG00000284602	103.399	-0.51293	0.140908	-3.64019	0.000272439	0.00237981	NA	NA
ENSG00000284657	25.1418	-0.92554	0.264652	-3.4972	0.000470168	0.00372938	NA	NA
ENSG00000117616	2107.94	-0.135634	0.202742	-0.669	0.503495	0.667659	RSRP1	protein-coding
ENSG00000272432	6.56451	-0.258314	0.53532	-0.482541	0.629422	0.767829	NA	NA
ENSG00000183726	4816.02	-0.0574174	0.133751	-0.429286	0.667715	0.796036	TMEM50A	protein-coding
ENSG00000188672	19.6023	-1.0198	0.463664	-2.19945	0.0278462	0.0896557	RHCE	protein-coding
ENSG00000204178	2070.55	0.523801	0.243103	2.15465	0.0311895	0.0971734	MACO1	protein-coding
ENSG00000157978	1495.28	0.0455919	0.448666	0.101617	0.919061	0.955118	LDLRAP1	protein-coding
ENSG00000225643	12.6882	-2.59137	0.827849	-3.13024	0.00174663	0.0107675	NA	NA
ENSG00000117643	1895.02	-1.07394	0.557395	-1.92672	0.0540145	0.144345	MAN1C1	protein-coding
ENSG00000162430	6811.99	-0.438412	0.366585	-1.19593	0.231722	0.399152	SELENON	protein-coding
ENSG00000228172	62.8074	0.121418	0.210948	0.575584	0.564897	0.717705	NA	NA
ENSG00000117640	2423.65	0.112882	0.174352	0.647436	0.51735	0.679311	MTFR1L	protein-coding
ENSG00000127423	185.541	1.74207	0.460827	3.7803	0.000156638	0.00152138	AUNIP	protein-coding
ENSG00000236528	6.51372	1.3582	0.664217	2.04481	0.0408733	0.117932	NA	NA
ENSG00000182749	1071.79	0.397197	0.250805	1.58369	0.113263	0.244724	PAQR7	protein-coding
ENSG00000117632	7201.37	0.038601	0.328777	0.117408	0.906537	0.947929	STMN1	protein-coding
ENSG00000158006	1199.92	1.36627	0.350138	3.90208	9.53678e-05	0.00101532	PAFAH2	protein-coding
ENSG00000158008	171.603	-0.248978	0.607443	-0.409879	0.681895	0.805272	EXTL1	protein-coding
ENSG00000158014	261.551	4.24658	1.13192	3.75167	0.000175657	0.0016806	SLC30A2	protein-coding
ENSG00000284309	66.6421	6.84722	1.80335	3.79694	0.000146494	0.00144173	NA	NA
ENSG00000158022	127.833	-0.0998152	0.72661	-0.137371	0.890738	0.938036	TRIM63	protein-coding
ENSG00000175087	909.602	0.649743	0.212019	3.06454	0.00218001	0.0128326	PDIK1L	protein-coding
ENSG00000197245	4.5017	0.547602	0.760887	0.719689	0.471716	0.641215	FAM110D	protein-coding
ENSG00000236782	18.6561	-1.88682	0.298196	-6.32744	2.49259e-10	1.39289e-08	ZNF593OS	protein-coding
ENSG00000142684	403.083	0.632205	0.285843	2.21172	0.0269861	0.0876125	ZNF593	protein-coding
ENSG00000142675	385.876	3.07236	0.789722	3.89043	0.000100065	0.00105615	CNKSR1	protein-coding
ENSG00000188782	3.08975	3.31747	1.37949	2.40485	0.0161791	0.0602465	CATSPER4	protein-coding
ENSG00000130695	1211.22	-0.0198523	0.162953	-0.121828	0.903035	0.945691	CEP85	protein-coding
ENSG00000142669	1734.67	0.760572	0.262049	2.9024	0.00370318	0.0194965	SH3BGRL3	protein-coding
ENSG00000158062	686.962	-0.29743	0.168546	-1.76468	0.0776171	0.186966	UBXN11	protein-coding
ENSG00000169442	4.83361	3.05646	1.47811	2.06781	0.0386575	0.113587	CD52	protein-coding
ENSG00000176092	1422.84	4.13519	0.779118	5.30753	1.11121e-07	3.23787e-06	CRYBG2	protein-coding
ENSG00000131914	1943.64	1.86373	0.7053	2.64247	0.00823044	0.0360308	LIN28A	protein-coding
ENSG00000117682	2455.36	0.0167766	0.218396	0.0768174	0.938769	0.967099	DHDDS	protein-coding
ENSG00000225891	29.4936	-0.763131	0.421671	-1.80978	0.0703304	0.174567	NA	NA
ENSG00000198830	3540.29	0.174668	0.278644	0.626851	0.530757	0.690303	HMGN2	protein-coding
ENSG00000117676	2254.68	0.24454	0.427481	0.572048	0.567289	0.719133	RPS6KA1	protein-coding
ENSG00000260063	28.3675	1.45496	0.321039	4.53204	5.84179e-06	9.90192e-05	LOC101928728	ncRNA
ENSG00000117713	9726.36	0.134272	0.06984	1.92256	0.0545351	0.145308	ARID1A	protein-coding
ENSG00000060642	695.192	-0.1797	0.165396	-1.08648	0.277266	0.451624	PIGV	protein-coding
ENSG00000204160	1350.78	-0.128732	0.142515	-0.903289	0.366372	0.5442	ZDHHC18	protein-coding
ENSG00000175793	532.751	4.70941	1.20614	3.90453	9.4407e-05	0.00100721	SFN	protein-coding
ENSG00000142751	1495.73	0.284592	0.0959156	2.96711	0.00300612	0.0165301	GPN2	protein-coding
ENSG00000198746	479.617	0.382385	0.176552	2.16584	0.0303232	0.0951406	GPATCH3	protein-coding
ENSG00000090273	2025.15	0.467728	0.115939	4.03425	5.47765e-05	0.000647999	NUDC	protein-coding
ENSG00000131910	88.8799	5.53205	1.41778	3.90192	9.5432e-05	0.00101556	NR0B2	protein-coding
ENSG00000175707	270.021	2.45327	0.88513	2.77165	0.00557722	0.0266461	KDF1	protein-coding
ENSG00000253368	2781.41	1.20636	0.22234	5.42576	5.77071e-08	1.83434e-06	TRNP1	protein-coding
ENSG00000158246	360.317	-0.675428	0.292968	-2.30547	0.0211405	0.0729913	TENT5B	protein-coding
ENSG00000090020	3068.09	1.0568	0.449508	2.35101	0.0187225	0.0667229	SLC9A1	protein-coding
ENSG00000142784	2481.72	-0.445505	0.165963	-2.68437	0.00726671	0.0327069	WDTC1	protein-coding
ENSG00000186501	1015.33	0.202108	0.187632	1.07715	0.281413	0.455736	TMEM222	protein-coding
ENSG00000142765	802.08	0.707828	0.442364	1.6001	0.109576	0.239142	SYTL1	protein-coding
ENSG00000142733	732.298	-0.0592169	0.142347	-0.416003	0.677408	0.802055	MAP3K6	protein-coding
ENSG00000174950	7.05395	0.230549	1.15522	0.199571	0.841816	0.910284	CD164L2	protein-coding
ENSG00000181773	87.5259	0.340256	0.427994	0.795003	0.426612	0.60093	GPR3	protein-coding
ENSG00000158195	9701.06	-0.234488	0.145563	-1.6109	0.107201	0.235112	WASF2	protein-coding
ENSG00000237429	9.2082	-0.340295	0.750195	-0.453609	0.65011	0.783037	NA	NA
ENSG00000126705	3403.87	-0.229806	0.197351	-1.16445	0.244241	0.414279	AHDC1	protein-coding
ENSG00000000938	5.40271	-1.26836	0.881488	-1.43889	0.150182	0.297376	FGR	protein-coding
ENSG00000233975	3.9743	-3.48739	1.00179	-3.48116	0.000499241	0.00390772	LINC02574	ncRNA
ENSG00000126709	2756.36	-3.10307	0.706658	-4.39119	1.12731e-05	0.000171592	IFI6	protein-coding
ENSG00000287244	3.3524	-0.16885	0.744566	-0.226776	0.820598	0.89609	NA	NA
ENSG00000009780	754.541	-0.346326	0.122466	-2.82794	0.00468493	0.023264	FAM76A	protein-coding
ENSG00000117758	4531.2	0.711593	0.175324	4.05874	4.9339e-05	0.000596651	STX12	protein-coding
ENSG00000269971	24.373	0.530982	0.357542	1.48509	0.13752	0.280612	NA	NA
ENSG00000270031	14.0945	0.310917	0.448171	0.693746	0.487842	0.655434	NA	NA
ENSG00000117751	2084	0.343655	0.146325	2.34857	0.0188458	0.0670557	PPP1R8	protein-coding
ENSG00000130775	79.2561	-3.20061	0.456326	-7.01387	2.31814e-12	1.99785e-10	THEMIS2	protein-coding
ENSG00000117748	1172.78	-0.0735748	0.175166	-0.420028	0.674465	0.800439	RPA2	protein-coding
ENSG00000130768	88.6519	0.522034	0.81686	0.639075	0.522774	0.683589	SMPDL3B	protein-coding
ENSG00000227050	2.99337	0.19592	0.808805	0.242233	0.808599	0.888298	NA	NA
ENSG00000158156	557.376	-0.270092	0.255854	-1.05565	0.291128	0.466369	XKR8	protein-coding
ENSG00000158161	2499.65	0.102429	0.11504	0.890375	0.373265	0.550584	EYA3	protein-coding
ENSG00000169403	751.635	3.7991	1.15634	3.28545	0.0010182	0.00696713	PTAFR	protein-coding
ENSG00000126698	3767.07	0.232039	0.210171	1.10405	0.269572	0.443774	DNAJC8	protein-coding
ENSG00000130770	941.535	0.394013	0.197924	1.99072	0.0465115	0.129749	ATP5IF1	protein-coding
ENSG00000270605	77.8372	0.183332	0.440375	0.416309	0.677184	0.801914	NA	NA
ENSG00000130766	2767.12	1.4483	0.360147	4.0214	5.78522e-05	0.000674282	SESN2	protein-coding
ENSG00000130772	496.822	0.638361	0.213273	2.99316	0.00276106	0.0154151	MED18	protein-coding
ENSG00000204138	3658.96	0.0759554	0.087524	0.867823	0.385491	0.562998	PHACTR4	protein-coding
ENSG00000180198	1868.75	0.441909	0.211896	2.08549	0.0370244	0.110073	RCC1	protein-coding
ENSG00000242125	2561.42	0.559675	0.164845	3.39517	0.000685867	0.00507169	SNHG3	ncRNA
ENSG00000180098	811.226	-0.256471	0.09474	-2.7071	0.00678735	0.0311391	TRNAU1AP	protein-coding
ENSG00000197989	736.741	0.361877	0.227294	1.59211	0.11136	0.241948	SNHG12	ncRNA
ENSG00000120656	669.268	0.205714	0.200003	1.02856	0.303688	0.479894	TAF12	protein-coding
ENSG00000188060	136.32	-1.95259	0.195349	-9.99541	1.59621e-23	7.97323e-21	RAB42	protein-coding
ENSG00000229388	11.5803	0.168401	0.40685	0.413914	0.678937	0.803121	TAF12-DT	ncRNA
ENSG00000270103	26.3975	1.42559	0.446339	3.19396	0.00140337	0.00902732	NA	NA
ENSG00000162419	1109.79	0.0347322	0.20095	0.17284	0.862777	0.92278	GMEB1	protein-coding
ENSG00000198492	5358.37	0.4639	0.173625	2.67186	0.00754331	0.0336786	YTHDF2	protein-coding
ENSG00000116329	69.5132	0.721352	0.973586	0.740922	0.458741	0.629872	OPRD1	protein-coding
ENSG00000233427	6.90416	0.792717	0.842065	0.941396	0.346502	0.525073	NA	NA
ENSG00000159023	4410.56	-0.247825	0.247862	-0.999849	0.317384	0.493977	EPB41	protein-coding
ENSG00000253304	329.163	-1.01092	0.437943	-2.30834	0.02098	0.0725188	TMEM200B	protein-coding
ENSG00000225750	22.4514	0.627209	0.361847	1.73335	0.0830327	0.195791	NA	NA
ENSG00000116350	3884.82	0.175103	0.123865	1.41366	0.157461	0.307092	SRSF4	protein-coding
ENSG00000116353	846.252	-0.00982164	0.0897368	-0.109449	0.912846	0.951325	MECR	protein-coding
ENSG00000060656	6555.08	0.426437	0.276257	1.54362	0.12268	0.258728	PTPRU	protein-coding
ENSG00000233399	4.02725	1.69808	1.32742	1.27923	0.200815	0.362181	LINC01648	ncRNA
ENSG00000162510	12.8532	-0.436976	0.500385	-0.87328	0.38251	0.559719	MATN1	protein-coding
ENSG00000186056	86.0828	-0.729609	0.263944	-2.76425	0.00570536	0.0271207	MATN1-AS1	ncRNA
ENSG00000162511	90.2959	1.25717	0.354801	3.5433	0.000395152	0.00323145	LAPTM5	protein-coding
ENSG00000223382	20.4525	0.578283	0.772941	0.74816	0.454364	0.626042	LINC01778	ncRNA
ENSG00000162512	5154.74	-0.286037	0.713679	-0.400793	0.688573	0.810031	SDC3	protein-coding
ENSG00000134644	9623.3	-0.035341	0.112649	-0.313728	0.753728	0.854147	PUM1	protein-coding
ENSG00000084628	203.156	1.67542	0.924351	1.81254	0.0699035	0.173777	NKAIN1	protein-coding
ENSG00000060688	1713.65	0.424299	0.123572	3.43363	0.000595554	0.00450317	SNRNP40	protein-coding
ENSG00000121766	1303.49	0.140706	0.195692	0.719018	0.47213	0.641493	ZCCHC17	protein-coding
ENSG00000121769	762.099	0.958623	0.648447	1.47834	0.139318	0.283121	FABP3	protein-coding
ENSG00000168528	3673.39	1.04077	0.737194	1.4118	0.158009	0.307941	SERINC2	protein-coding
ENSG00000284543	40.194	2.20168	0.812155	2.71091	0.00670984	0.0308645	NA	NA
ENSG00000229167	75.803	1.68891	0.716296	2.35784	0.0183817	0.0658437	NA	NA
ENSG00000142910	10276.9	0.162219	0.550443	0.294706	0.768219	0.862915	TINAGL1	protein-coding
ENSG00000121764	16.3992	-0.909251	0.418093	-2.17476	0.0296481	0.0936051	HCRTR1	protein-coding
ENSG00000162517	1703.4	-0.33413	0.162865	-2.05158	0.0402102	0.11661	PEF1	protein-coding
ENSG00000235790	9.84221	-0.0974463	0.665121	-0.146509	0.88352	0.934328	NA	NA
ENSG00000084636	1124.11	1.16837	0.438756	2.66292	0.00774657	0.0344048	COL16A1	protein-coding
ENSG00000121753	1518.11	-0.878202	0.633973	-1.38524	0.16598	0.318124	ADGRB2	protein-coding
ENSG00000134668	846.416	1.75666	0.728172	2.41243	0.0158468	0.0592885	SPOCD1	protein-coding
ENSG00000269967	67.5075	-0.206579	0.307202	-0.672454	0.501295	0.66627	NA	NA
ENSG00000184007	9797.35	0.401225	0.370602	1.08263	0.278973	0.453546	PTP4A2	protein-coding
ENSG00000121774	9324.38	0.234429	0.18057	1.29827	0.194195	0.354392	KHDRBS1	protein-coding
ENSG00000121775	387.207	0.321733	0.135756	2.36994	0.0177912	0.0643502	TMEM39B	protein-coding
ENSG00000025800	10050.6	0.0759328	0.156714	0.484531	0.628009	0.766565	KPNA6	protein-coding
ENSG00000084652	5143.51	0.327476	0.150226	2.17989	0.029266	0.0928108	TXLNA	protein-coding
ENSG00000160050	337.059	-0.166956	0.52927	-0.315445	0.752424	0.853358	CCDC28B	protein-coding
ENSG00000224066	105.047	-0.685066	0.189885	-3.60779	0.000308811	0.00263544	NA	NA
ENSG00000160051	141.361	-0.340228	0.181123	-1.87844	0.0603215	0.155988	IQCC	protein-coding
ENSG00000222046	3.11302	0.0866377	0.752981	0.11506	0.908398	0.949074	DCDC2B	protein-coding
ENSG00000160055	595.248	-0.315919	0.143794	-2.19702	0.028019	0.0900581	TMEM234	protein-coding
ENSG00000084623	5341.04	0.30634	0.12892	2.3762	0.017492	0.063628	EIF3I	protein-coding
ENSG00000183615	20.6758	-0.286668	0.326492	-0.878024	0.379931	0.557071	FAM167B	protein-coding
ENSG00000116478	3328.83	0.674823	0.248725	2.71313	0.00666503	0.030693	HDAC1	protein-coding
ENSG00000175130	5943.09	1.0202	0.12779	7.98338	1.42384e-15	2.23397e-13	MARCKSL1	protein-coding
ENSG00000233775	3.72997	-0.256118	0.936032	-0.273621	0.784376	0.872846	NA	NA
ENSG00000162526	62.5201	-0.71195	0.262638	-2.71076	0.00671295	0.030873	TSSK3	protein-coding
ENSG00000225828	240.453	-0.913785	0.342316	-2.66942	0.0075983	0.0338626	FAM229A	protein-coding
ENSG00000160058	3999.59	-0.198112	0.15558	-1.27338	0.202882	0.364629	BSDC1	protein-coding
ENSG00000273274	188.916	-0.351383	0.745009	-0.471649	0.637177	0.773286	ZBTB8B	protein-coding
ENSG00000160062	1182.92	-0.556111	0.198025	-2.80829	0.00498057	0.0244444	ZBTB8A	protein-coding
ENSG00000176261	1116.99	0.214477	0.114496	1.87323	0.0610364	0.157405	ZBTB8OS	protein-coding
ENSG00000162521	12668.7	-0.0246678	0.0934734	-0.263902	0.791856	0.877505	RBBP4	protein-coding
ENSG00000162520	1001.35	0.0595245	0.978321	0.0608435	0.951484	0.973763	SYNC	protein-coding
ENSG00000162522	8031.54	-0.303448	0.414084	-0.732818	0.46367	0.634045	NHSL3	protein-coding
ENSG00000134684	6785.41	0.644129	0.301398	2.13714	0.0325868	0.100314	YARS1	protein-coding
ENSG00000116497	2673.09	-0.402598	0.252777	-1.5927	0.111227	0.241797	S100PBP	protein-coding
ENSG00000160097	109.103	-0.790883	0.674957	-1.17175	0.241296	0.410593	FNDC5	protein-coding
ENSG00000121905	12.4016	-0.393279	0.335208	-1.17324	0.240699	0.40983	HPCA	protein-coding
ENSG00000121900	448.238	0.981999	0.366842	2.6769	0.00743077	0.0332862	TMEM54	protein-coding
ENSG00000116514	1220.89	0.47017	0.316222	1.48684	0.137058	0.279905	RNF19B	protein-coding
ENSG00000004455	4255.05	0.409705	0.165243	2.47942	0.0131598	0.0516432	AK2	protein-coding
ENSG00000142920	151.75	-0.593019	0.52194	-1.13618	0.255881	0.42767	AZIN2	protein-coding
ENSG00000116525	708.815	0.237609	0.215462	1.10279	0.270118	0.444434	TRIM62	protein-coding
ENSG00000160094	1559.94	-0.620484	0.20678	-3.0007	0.00269359	0.0151212	ZNF362	protein-coding
ENSG00000270115	46.0279	-0.339084	0.206367	-1.64311	0.100361	0.224133	NA	NA
ENSG00000184389	5.74418	0.28461	0.63732	0.446573	0.655183	0.786709	A3GALT2	protein-coding
ENSG00000225313	3.57779	0.0513371	0.691487	0.0742416	0.940818	0.968232	NA	NA
ENSG00000134686	4272.34	-0.245838	0.17456	-1.40833	0.159034	0.309396	PHC2	protein-coding
ENSG00000233246	12.5103	-0.281139	0.344669	-0.81568	0.414683	0.590276	PHC2-AS1	ncRNA
ENSG00000121903	637.173	0.102813	0.182492	0.563381	0.573175	0.72393	ZSCAN20	protein-coding
ENSG00000121904	523.303	1.62032	0.986199	1.643	0.100383	0.224133	CSMD2	protein-coding
ENSG00000142698	3.94943	4.68099	1.6195	2.89039	0.00384763	0.0200907	C1orf94	protein-coding
ENSG00000287703	2.61484	4.07847	3.24141	1.25824	0.208305	0.371317	NA	NA
ENSG00000163866	1837.73	0.766796	0.101767	7.53482	4.89019e-14	5.89618e-12	SMIM12	protein-coding
ENSG00000189280	95.3027	4.74764	1.28384	3.69801	0.000217299	0.00198753	GJB5	protein-coding
ENSG00000189433	31.9482	3.32329	1.08025	3.07642	0.00209504	0.0124322	GJB4	protein-coding
ENSG00000255811	4.17121	-2.00944	0.568852	-3.53244	0.000411742	0.00333527	NA	NA
ENSG00000188910	216.525	3.51365	0.904636	3.88405	0.00010273	0.00107592	GJB3	protein-coding
ENSG00000187513	53.6312	-1.62058	0.803537	-2.01681	0.0437149	0.123939	GJA4	protein-coding
ENSG00000116544	66.7332	1.61865	0.918952	1.76141	0.0781695	0.187816	DLGAP3	protein-coding
ENSG00000243749	448.425	-0.336199	0.19703	-1.70633	0.0879463	0.203842	TMEM35B	protein-coding
ENSG00000163867	2018.09	-0.271497	0.100262	-2.70787	0.00677156	0.0310725	ZMYM6	protein-coding
ENSG00000197056	1870.87	-0.194517	0.147311	-1.32045	0.186685	0.34496	ZMYM1	protein-coding
ENSG00000284640	5.14762	2.10729	1.06248	1.98337	0.0473264	0.13111	LOC105378644	ncRNA
ENSG00000116560	11664.1	0.64473	0.192098	3.35626	0.000790037	0.00566567	SFPQ	protein-coding
ENSG00000146463	6958.15	0.191056	0.131607	1.45172	0.14658	0.292586	ZMYM4	protein-coding
ENSG00000142687	5177.8	-0.374049	0.0982678	-3.80642	0.000140992	0.0013977	KIAA0319L	protein-coding
ENSG00000020129	1703.73	0.512872	0.409601	1.25213	0.210524	0.374042	NCDN	protein-coding
ENSG00000239636	12.8367	-0.43255	0.43386	-0.996981	0.318774	0.495492	TFAP2E-AS1	ncRNA
ENSG00000116819	54.9411	0.295083	0.710244	0.415467	0.6778	0.802178	TFAP2E	protein-coding
ENSG00000126067	4662.97	0.439921	0.118707	3.70594	0.000210607	0.00193644	PSMB2	protein-coding
ENSG00000142686	542.893	1.46864	0.707215	2.07666	0.037833	0.111862	C1orf216	protein-coding
ENSG00000092853	840.404	1.48284	0.386666	3.83494	0.000125596	0.00127081	CLSPN	protein-coding
ENSG00000134698	2450.26	-0.153563	0.225539	-0.68087	0.495953	0.661903	AGO4	protein-coding
ENSG00000092847	6538.22	-0.00581173	0.286513	-0.0202844	0.983817	0.991016	AGO1	protein-coding
ENSG00000271914	2.81895	0.17834	0.82219	0.216908	0.82828	0.901182	NA	NA
ENSG00000126070	4712.42	-0.387534	0.156151	-2.48179	0.0130724	0.0513662	AGO3	protein-coding
ENSG00000092850	64.3918	-0.595865	0.207485	-2.87185	0.00408079	0.0210011	TEKT2	protein-coding
ENSG00000116863	778.489	0.103955	0.175855	0.59114	0.554426	0.709847	ADPRS	protein-coding
ENSG00000171812	64.1355	-2.48388	0.44774	-5.5476	2.89617e-08	9.81811e-07	COL8A2	protein-coding
ENSG00000054116	2558.78	0.111939	0.189423	0.590947	0.554556	0.709975	TRAPPC3	protein-coding
ENSG00000116871	5889	0.303308	0.216637	1.40008	0.161491	0.312537	MAP7D1	protein-coding
ENSG00000054118	9976.36	0.290183	0.135317	2.14447	0.0319954	0.0990039	THRAP3	protein-coding
ENSG00000214193	1059.78	0.0742989	0.406039	0.182985	0.85481	0.918533	SH3D21	protein-coding
ENSG00000142694	665.908	-0.467542	0.585096	-0.799085	0.424241	0.598973	EVA1B	protein-coding
ENSG00000286379	27.3223	0.0754288	0.599663	0.125785	0.899902	0.94354	NA	NA
ENSG00000196182	3443.25	0.997325	0.219576	4.54205	5.57092e-06	9.51527e-05	STK40	protein-coding
ENSG00000181817	857.02	0.0899792	0.306929	0.29316	0.7694	0.863687	LSM10	protein-coding
ENSG00000116885	376.192	-0.473682	0.382607	-1.23804	0.215702	0.379721	OSCP1	protein-coding
ENSG00000116898	1715.96	0.37746	0.131482	2.87082	0.00409408	0.0210607	MRPS15	protein-coding
ENSG00000119535	156.287	1.61344	1.1514	1.40129	0.161128	0.312106	CSF3R	protein-coding
ENSG00000163873	47.5973	-0.200936	0.843146	-0.238317	0.811635	0.890195	GRIK3	protein-coding
ENSG00000233621	156.361	-0.690013	0.256832	-2.68663	0.00721759	0.0325276	LITATS1	ncRNA
ENSG00000163874	1145.75	1.56334	0.58413	2.67635	0.00744291	0.0333222	ZC3H12A	protein-coding
ENSG00000163875	2188.02	-0.114468	0.211164	-0.542082	0.587762	0.735898	MEAF6	protein-coding
ENSG00000163877	957.278	0.160527	0.0601262	2.66983	0.007589	0.033834	SNIP1	protein-coding
ENSG00000163879	667.449	-1.09252	0.212092	-5.15114	2.58913e-07	6.82882e-06	DNALI1	protein-coding
ENSG00000134697	2675.52	0.294324	0.206319	1.42655	0.15371	0.302	GNL2	protein-coding
ENSG00000284748	2.78641	-0.597551	1.00124	-0.596813	0.550632	0.706689	NA	NA
ENSG00000169218	18.0529	-1.78206	1.07846	-1.65242	0.0984497	0.221069	RSPO1	protein-coding
ENSG00000116922	1051.52	-0.100084	0.149119	-0.67117	0.502113	0.666795	AIRIM	protein-coding
ENSG00000134690	573.853	0.465399	0.3346	1.39091	0.164252	0.315807	CDCA8	protein-coding
ENSG00000183317	67.0916	2.65521	0.888045	2.98995	0.0027902	0.0155471	EPHA10	protein-coding
ENSG00000185090	239.747	1.78625	0.824288	2.16702	0.0302332	0.0948944	MANEAL	protein-coding
ENSG00000233728	3.70798	0.0204375	0.665818	0.0306954	0.975512	0.987226	NA	NA
ENSG00000196449	880.586	0.78526	0.224685	3.49493	0.000474186	0.00375604	YRDC	protein-coding
ENSG00000197982	838.288	-0.044048	0.175509	-0.250974	0.801835	0.883921	C1orf122	protein-coding
ENSG00000188786	1873.61	0.414076	0.350725	1.18063	0.23775	0.405997	MTF1	protein-coding
ENSG00000230955	2.74078	1.54116	1.03596	1.48767	0.136838	0.279617	NA	NA
ENSG00000204084	1652.2	-0.0302877	0.102823	-0.29456	0.76833	0.862966	INPP5B	protein-coding
ENSG00000183431	2958.76	0.35965	0.103331	3.48058	0.000500337	0.00391254	SF3A3	protein-coding
ENSG00000183386	710	-0.153125	0.440753	-0.347418	0.728277	0.83683	FHL3	protein-coding
ENSG00000183520	1463.76	0.496058	0.136904	3.62339	0.000290767	0.00250681	UTP11	protein-coding
ENSG00000185668	76.2053	1.95816	0.593742	3.298	0.00097377	0.00673848	POU3F1	protein-coding
ENSG00000224592	17.9449	1.15007	0.581294	1.97847	0.0478758	0.132079	NA	NA
ENSG00000286552	3.08164	-0.0397768	1.41911	-0.0280295	0.977639	0.987955	NA	NA
ENSG00000287987	3.7554	-0.200364	1.30443	-0.153602	0.877923	0.931588	NA	NA
ENSG00000116954	3475.67	0.315305	0.260019	1.21262	0.225274	0.3913	RRAGC	protein-coding
ENSG00000228436	213.025	0.0746316	0.381815	0.195465	0.845029	0.912549	RRAGC-DT	ncRNA
ENSG00000214114	814.227	0.787747	0.201914	3.90141	9.56354e-05	0.00101728	MYCBP	protein-coding
ENSG00000158315	8.11904	0.644847	0.890438	0.72419	0.468949	0.63898	RHBDL2	protein-coding
ENSG00000174574	6656.88	0.290877	0.164429	1.76901	0.0768916	0.185839	AKIRIN1	protein-coding
ENSG00000168653	1560.02	0.341767	0.17614	1.94032	0.0523414	0.141138	NDUFS5	protein-coding
ENSG00000127603	74100.7	-0.0665855	0.571505	-0.116509	0.907249	0.94844	MACF1	protein-coding
ENSG00000270040	20.2812	-0.717871	0.436934	-1.64297	0.100389	0.224133	NA	NA
ENSG00000226438	4.46238	-0.31389	0.645439	-0.48632	0.62674	0.765626	NA	NA
ENSG00000183682	47.0169	-0.0933163	0.337872	-0.276189	0.782403	0.871767	BMP8A	protein-coding
ENSG00000090621	7501.45	0.266738	0.146676	1.81856	0.068979	0.172015	PABPC4	protein-coding
ENSG00000228060	4.94262	-0.285504	0.553789	-0.515546	0.606171	0.750084	NA	NA
ENSG00000163909	57.8988	-0.632992	0.464706	-1.36213	0.173156	0.327625	HEYL	protein-coding
ENSG00000116981	2.90976	0.856372	1.5084	0.567734	0.570216	0.721607	NT5C1A	protein-coding
ENSG00000116983	115.998	1.1138	1.33212	0.836112	0.403092	0.579301	HPCAL4	protein-coding
ENSG00000084072	1275.81	-0.0662126	0.0890023	-0.743943	0.456911	0.628208	PPIE	protein-coding
ENSG00000116985	70.7176	0.946289	0.668084	1.41642	0.156652	0.306027	BMP8B	protein-coding
ENSG00000198754	7.3429	0.34068	0.610479	0.558054	0.576808	0.726783	OXCT2	protein-coding
ENSG00000043514	1367.92	-0.0032811	0.0952629	-0.0344426	0.972524	0.985938	TRIT1	protein-coding
ENSG00000116990	519.817	-0.400954	0.405283	-0.98932	0.322507	0.499594	MYCL	protein-coding
ENSG00000236546	5.88084	-0.820007	0.589227	-1.39167	0.164024	0.315701	MYCL-AS1	ncRNA
ENSG00000168389	357.719	-0.252207	0.403751	-0.624661	0.532194	0.691545	MFSD2A	protein-coding
ENSG00000131236	18015.3	0.605674	0.189454	3.19694	0.00138893	0.00895558	CAP1	protein-coding
ENSG00000131238	5269.76	0.143976	0.197249	0.729924	0.465437	0.635497	PPT1	protein-coding
ENSG00000117000	4152.27	-0.163816	0.25151	-0.65133	0.514834	0.677305	RLF	protein-coding
ENSG00000188800	4.18769	1.4094	0.84411	1.66969	0.0949816	0.215137	TMCO2	protein-coding
ENSG00000259943	229.169	-0.186101	0.289657	-0.642487	0.520557	0.68171	NA	NA
ENSG00000084073	4853.18	0.588237	0.0939011	6.26443	3.7418e-10	2.03521e-08	ZMPSTE24	protein-coding
ENSG00000049089	5165.02	0.0218219	0.664601	0.0328345	0.973807	0.986625	COL9A2	protein-coding
ENSG00000084070	1245.97	0.253381	0.266379	0.951208	0.341499	0.51955	SMAP2	protein-coding
ENSG00000187801	237.07	0.590252	0.217952	2.70817	0.00676547	0.0310562	ZFP69B	protein-coding
ENSG00000260920	217.918	0.508338	0.215903	2.35447	0.018549	0.0662783	NA	NA
ENSG00000187815	244.306	0.0133335	0.205194	0.0649801	0.94819	0.972058	ZFP69	protein-coding
ENSG00000238287	22.207	-0.486768	0.463428	-1.05036	0.293551	0.468961	NA	NA
ENSG00000164002	262.883	0.631762	0.12484	5.06059	4.17956e-07	1.03434e-05	EXO5	protein-coding
ENSG00000117010	209.019	-0.577734	0.151674	-3.80906	0.000139498	0.00138682	ZNF684	protein-coding
ENSG00000117016	665.966	0.0413013	0.697627	0.0592026	0.952791	0.974367	RIMS3	protein-coding
ENSG00000237899	3.85786	-0.11035	0.682015	-0.1618	0.871463	0.928034	NA	NA
ENSG00000272145	120.112	0.300951	0.265469	1.13366	0.256937	0.428681	NA	NA
ENSG00000066136	1688.94	0.34657	0.172237	2.01216	0.0442027	0.124946	NFYC	protein-coding
ENSG00000117013	126.171	-1.6879	0.574835	-2.93632	0.0033213	0.0178272	KCNQ4	protein-coding
ENSG00000179862	541.31	1.08756	0.585602	1.85716	0.0632881	0.161526	CITED4	protein-coding
ENSG00000171793	4591.68	1.09971	0.456092	2.41115	0.0159022	0.0594142	CTPS1	protein-coding
ENSG00000281207	219.214	0.419042	0.301726	1.38881	0.16489	0.31666	SLFNL1-AS1	ncRNA
ENSG00000171790	17.428	0.341241	0.412729	0.826792	0.408355	0.584433	SLFNL1	protein-coding
ENSG00000010803	1184.87	-0.232385	0.181553	-1.27998	0.200551	0.361889	SCMH1	protein-coding
ENSG00000287400	3.60682	-0.731798	0.698205	-1.04811	0.294586	0.470129	NA	NA
ENSG00000235358	14.5871	-1.29253	0.582026	-2.22074	0.0263683	0.0861324	NA	NA
ENSG00000204060	263.557	0.210498	0.397817	0.529133	0.596713	0.743142	FOXO6	protein-coding
ENSG00000229901	2.68475	0.354957	0.796438	0.445681	0.655828	0.787328	FOXO6-AS1	ncRNA
ENSG00000127129	197.2	0.554272	0.98383	0.563381	0.573175	0.72393	EDN2	protein-coding
ENSG00000127124	591.552	-0.191696	0.381381	-0.502635	0.615221	0.756846	HIVEP3	protein-coding
ENSG00000044012	9.1052	4.90291	2.39296	2.04889	0.0404733	0.11709	GUCA2B	protein-coding
ENSG00000197273	203.841	8.5031	2.38174	3.57012	0.000356816	0.00296954	GUCA2A	protein-coding
ENSG00000198815	4246	0.0615906	0.181896	0.338603	0.734909	0.841605	FOXJ3	protein-coding
ENSG00000177181	216.09	0.561312	0.513967	1.09212	0.274782	0.449229	RIMKLA	protein-coding
ENSG00000066185	55.8501	-0.606315	0.393717	-1.53998	0.123566	0.260186	ZMYND12	protein-coding
ENSG00000127125	1882.12	0.571664	0.2992	1.91064	0.0560508	0.148197	PPCS	protein-coding
ENSG00000186409	577.501	-0.522734	0.384123	-1.36085	0.173561	0.328046	CCDC30	protein-coding
ENSG00000171960	493.975	0.389503	0.147091	2.64804	0.0080961	0.0355955	PPIH	protein-coding
ENSG00000285728	30.5499	0.55744	0.248464	2.24354	0.0248617	0.0824948	NA	NA
ENSG00000234917	6.91705	0.402891	0.550403	0.731992	0.464173	0.634592	NA	NA
ENSG00000065978	12695.6	0.25364	0.162051	1.56518	0.117541	0.25115	YBX1	protein-coding
ENSG00000164007	29.7084	-1.86002	0.788139	-2.36002	0.0182739	0.0655632	CLDN19	protein-coding
ENSG00000117385	3558.03	-0.872982	0.39124	-2.23132	0.0256597	0.0844617	P3H1	protein-coding
ENSG00000164008	869.195	0.266722	0.157659	1.69177	0.0906904	0.208153	C1orf50	protein-coding
ENSG00000274386	113.394	-0.706379	0.318472	-2.21802	0.0265532	0.08654	TMEM269	protein-coding
ENSG00000177868	381.784	0.268291	0.249017	1.0774	0.281302	0.455706	SVBP	protein-coding
ENSG00000164010	606.509	0.142659	0.229224	0.622356	0.533708	0.692742	ERMAP	protein-coding
ENSG00000228192	76.1302	0.0813876	0.228275	0.356533	0.721441	0.832501	NA	NA
ENSG00000164011	361.15	-0.299999	0.195574	-1.53394	0.125044	0.262126	ZNF691	protein-coding
ENSG00000117394	18215.1	-0.188738	0.644146	-0.293005	0.769519	0.863761	SLC2A1	protein-coding
ENSG00000227533	322.245	-1.66261	0.406523	-4.08984	4.31669e-05	0.000531465	SLC2A1-DT	ncRNA
ENSG00000283973	8.37492	0.978787	1.01743	0.962015	0.336042	0.513932	NA	NA
ENSG00000186973	67.8999	-1.15395	0.183254	-6.29699	3.03473e-10	1.6805e-08	CFAP144	protein-coding
ENSG00000117395	1641.05	1.03375	0.242771	4.25813	2.06145e-05	0.000286031	EBNA1BP2	protein-coding
ENSG00000243710	83.3308	0.635612	0.609446	1.04293	0.296979	0.472586	CFAP57	protein-coding
ENSG00000179178	284.472	2.01184	0.883428	2.27731	0.0227678	0.0772583	TMEM125	protein-coding
ENSG00000253313	229.745	3.6518	0.980374	3.7249	0.00019539	0.0018307	C1orf210	protein-coding
ENSG00000066056	293.113	1.62744	0.946285	1.71982	0.0854649	0.199603	TIE1	protein-coding
ENSG00000287113	5.22873	-1.13758	0.47745	-2.38261	0.0171903	0.0629113	NA	NA
ENSG00000234694	14.9467	-0.0659775	0.399239	-0.165258	0.868741	0.925981	CDC20-DT	ncRNA
ENSG00000117399	739.274	0.252919	0.358295	0.705897	0.480252	0.648819	CDC20	protein-coding
ENSG00000066322	2729.7	1.06989	0.236742	4.51924	6.20631e-06	0.000103903	ELOVL1	protein-coding
ENSG00000159479	1263.78	0.271112	0.239239	1.13322	0.25712	0.428843	MED8	protein-coding
ENSG00000198198	3799.39	-0.0916885	0.0974042	-0.941319	0.346541	0.5251	SZT2	protein-coding
ENSG00000229372	28.2843	1.09468	0.511502	2.14012	0.0323447	0.0997317	SZT2-AS1	ncRNA
ENSG00000178922	553.846	1.11096	0.516779	2.14977	0.0315731	0.0981064	HYI	protein-coding
ENSG00000229348	5.89583	0.980387	0.766515	1.27902	0.20089	0.362263	HYI-AS1	ncRNA
ENSG00000142949	22884.3	0.577487	0.515288	1.12071	0.262412	0.435307	PTPRF	protein-coding
ENSG00000066135	3916.01	0.912159	0.0724174	12.5959	2.22538e-36	3.63123e-33	KDM4A	protein-coding
ENSG00000236200	33.7686	-0.545945	0.368725	-1.48063	0.138706	0.282326	NA	NA
ENSG00000126091	1002.36	-0.325176	0.566411	-0.574099	0.565901	0.7183	ST3GAL3	protein-coding
ENSG00000117407	100.013	1.12318	0.618026	1.81737	0.0691611	0.172311	ARTN	protein-coding
ENSG00000237950	50.9502	2.31947	0.53188	4.36089	1.29535e-05	0.000193323	NA	NA
ENSG00000117408	1970.98	0.207261	0.301082	0.688386	0.49121	0.658245	IPO13	protein-coding
ENSG00000285649	6.22489	0.587514	0.617243	0.951836	0.34118	0.519215	NA	NA
ENSG00000132768	762.722	0.696754	0.199387	3.49447	0.000474997	0.00376004	DPH2	protein-coding
ENSG00000117410	2982.8	0.710066	0.304996	2.32812	0.0199057	0.0697713	ATP6V0B	protein-coding
ENSG00000117411	1404.94	0.453123	0.177761	2.54906	0.0108013	0.0444323	B4GALT2	protein-coding
ENSG00000159214	271.096	0.53512	0.315645	1.69532	0.0900143	0.207222	CCDC24	protein-coding
ENSG00000196517	924.186	1.802	0.675459	2.66781	0.00763468	0.0339881	SLC6A9	protein-coding
ENSG00000230615	46.486	-1.6026	0.349849	-4.58084	4.63102e-06	8.12536e-05	LOC107984948	ncRNA
ENSG00000178028	1083.95	-0.0252383	0.0740583	-0.340789	0.733262	0.840309	DMAP1	protein-coding
ENSG00000117419	1695.27	-0.102833	0.120108	-0.856169	0.391905	0.568915	ERI3	protein-coding
ENSG00000233602	58.1934	-0.349228	0.306441	-1.13962	0.254444	0.425917	ERI3-IT1	ncRNA
ENSG00000187147	1788.83	0.0609937	0.216214	0.282099	0.777868	0.868849	RNF220	protein-coding
ENSG00000126106	336.717	0.253038	0.337196	0.750418	0.453003	0.62487	TMEM53	protein-coding
ENSG00000198520	168.143	-0.600658	0.462689	-1.29819	0.194222	0.354416	ARMH1	protein-coding
ENSG00000142945	692.899	-0.432654	0.34468	-1.25523	0.209395	0.372521	KIF2C	protein-coding
ENSG00000225721	55.3016	-0.181396	0.32785	-0.553288	0.580066	0.729546	NA	NA
ENSG00000142937	30868.7	-0.0827911	0.239124	-0.346227	0.729172	0.837308	RPS8	protein-coding
ENSG00000142959	50.6108	-0.948011	0.225866	-4.19723	2.702e-05	0.00035845	BEST4	protein-coding
ENSG00000173846	972.356	0.226536	0.27403	0.826684	0.408416	0.584482	PLK3	protein-coding
ENSG00000188396	9.3062	-1.28402	0.450387	-2.85092	0.00435926	0.0220543	DYNLT4	protein-coding
ENSG00000222009	636.614	-0.4847	0.227234	-2.13305	0.0329206	0.101178	BTBD19	protein-coding
ENSG00000117425	77.0285	0.237009	0.428862	0.552647	0.580505	0.729948	PTCH2	protein-coding
ENSG00000070785	825.034	0.524423	0.28285	1.85407	0.0637295	0.162264	EIF2B3	protein-coding
ENSG00000126107	2086.38	0.0732815	0.172476	0.42488	0.670924	0.798046	HECTD3	protein-coding
ENSG00000126088	1384.12	0.241486	0.302596	0.798047	0.424843	0.599396	UROD	protein-coding
ENSG00000162415	263.727	0.358387	0.640584	0.55947	0.575841	0.726288	ZSWIM5	protein-coding
ENSG00000281912	27.0268	-0.552908	0.268892	-2.05625	0.0397589	0.115822	LINC01144	ncRNA
ENSG00000186603	49.1272	0.304608	0.382989	0.795343	0.426414	0.600754	HPDL	protein-coding
ENSG00000132781	438.789	-0.0359021	0.261457	-0.137316	0.890781	0.938036	MUTYH	protein-coding
ENSG00000132773	422.63	1.16156	0.386862	3.00251	0.00267763	0.0150592	TOE1	protein-coding
ENSG00000070759	288.852	-0.224143	0.7939	-0.282332	0.777689	0.868735	TESK2	protein-coding
ENSG00000280670	79.5569	0.54372	0.329229	1.65149	0.0986377	0.22143	CCDC163	protein-coding
ENSG00000132763	475.019	0.563282	0.120604	4.67051	3.00451e-06	5.67426e-05	MMACHC	protein-coding
ENSG00000117450	10489.4	0.540194	0.198606	2.71993	0.00652952	0.0301939	PRDX1	protein-coding
ENSG00000117448	3058.33	0.111133	0.20426	0.544076	0.586389	0.734743	AKR1A1	protein-coding
ENSG00000132780	3518.97	0.48126	0.196211	2.45277	0.0141762	0.0545645	NASP	protein-coding
ENSG00000159588	81.0991	0.574357	0.26396	2.17593	0.0295607	0.0934033	CCDC17	protein-coding
ENSG00000159592	4892.22	0.249674	0.224152	1.11386	0.265338	0.438723	GPBP1L1	protein-coding
ENSG00000159596	2130.25	0.512826	0.127375	4.02611	5.67074e-05	0.000664418	TMEM69	protein-coding
ENSG00000197429	1264.27	0.172896	0.187201	0.923583	0.355703	0.533708	IPP	protein-coding
ENSG00000230896	98.8122	-0.0109775	0.271285	-0.0404646	0.967723	0.983147	NA	NA
ENSG00000086015	2770.96	-0.148448	0.177838	-0.834737	0.403866	0.579971	MAST2	protein-coding
ENSG00000117461	2145.37	0.893795	0.446016	2.00395	0.045075	0.126624	PIK3R3	protein-coding
ENSG00000227857	3.22214	0.682244	0.799844	0.852972	0.393675	0.570254	LOC101929626	ncRNA
ENSG00000117472	1042.63	2.52491	1.04511	2.41594	0.0156948	0.0588728	TSPAN1	protein-coding
ENSG00000085998	2556.97	-0.144532	0.100433	-1.43909	0.150126	0.297288	POMGNT1	protein-coding
ENSG00000171357	177.872	-1.02642	0.556686	-1.8438	0.0652117	0.165084	LURAP1	protein-coding
ENSG00000085999	359.189	0.177448	0.329124	0.539153	0.589782	0.737709	RAD54L	protein-coding
ENSG00000132128	4662.7	0.0419307	0.0781859	0.536296	0.591754	0.739421	LRRC41	protein-coding
ENSG00000173660	2776	0.306595	0.138247	2.21773	0.0265735	0.0865603	UQCRH	protein-coding
ENSG00000117481	1455.61	0.297283	0.0867334	3.42755	0.000609063	0.00459114	NSUN4	protein-coding
ENSG00000117480	389.202	1.53751	0.677855	2.2682	0.0233169	0.078512	FAAH	protein-coding
ENSG00000197587	3.30725	-2.1787	0.786725	-2.76932	0.0056173	0.0267801	DMBX1	protein-coding
ENSG00000269956	2.55943	2.09025	1.64644	1.26956	0.204243	0.366258	MKNK1-AS1	ncRNA
ENSG00000079277	784.119	0.765684	0.207482	3.69036	0.000223934	0.00203452	MKNK1	protein-coding
ENSG00000142961	371.265	-0.321116	0.194286	-1.6528	0.0983719	0.220915	MOB3C	protein-coding
ENSG00000123472	3097.23	-0.346352	0.182828	-1.89441	0.05817	0.152226	ATPAF1	protein-coding
ENSG00000186118	4.83565	1.32361	0.817975	1.61815	0.10563	0.232375	TEX38	protein-coding
ENSG00000159658	7550.84	0.191336	0.14986	1.27676	0.201687	0.363272	EFCAB14	protein-coding
ENSG00000142973	134.609	1.00753	0.807924	1.24706	0.212374	0.376027	CYP4B1	protein-coding
ENSG00000186377	111.359	-1.74898	0.745724	-2.34535	0.0190092	0.0674794	CYP4X1	protein-coding
ENSG00000225506	19.5428	1.57159	0.436281	3.60223	0.000315499	0.00268073	NA	NA
ENSG00000224805	3.91588	0.126111	0.693725	0.181788	0.855749	0.919098	LINC00853	ncRNA
ENSG00000162366	97.38	1.25227	1.05312	1.1891	0.234399	0.402099	PDZK1IP1	protein-coding
ENSG00000162367	33.8877	2.32564	1.11995	2.07655	0.0378429	0.111862	TAL1	protein-coding
ENSG00000123473	790.447	0.398497	0.296131	1.34568	0.178406	0.334487	STIL	protein-coding
ENSG00000162368	9041.97	-0.0729567	0.105196	-0.693532	0.487976	0.655526	CMPK1	protein-coding
ENSG00000225762	4.21324	4.76759	2.39902	1.9873	0.0468887	0.130304	NA	NA
ENSG00000186790	3.38236	1.45286	0.999921	1.45297	0.146232	0.292034	FOXE3	protein-coding
ENSG00000237424	157.178	2.83706	1.35023	2.10117	0.0356258	0.107175	FOXD2-AS1	ncRNA
ENSG00000186564	213.583	5.06917	1.63693	3.09675	0.00195655	0.0117952	FOXD2	protein-coding
ENSG00000227947	3.51812	1.18626	1.32989	0.891998	0.372394	0.549799	LINC01738	ncRNA
ENSG00000269113	362.107	-1.37708	0.593467	-2.3204	0.0203192	0.070825	TRABD2B	protein-coding
ENSG00000225028	2.93956	-3.09381	1.41776	-2.18217	0.0290967	0.0925137	NA	NA
ENSG00000226133	3.77195	-0.653162	0.589051	-1.10884	0.2675	0.441255	NA	NA
ENSG00000117834	98.0448	1.71056	1.23308	1.38722	0.165374	0.317374	SLC5A9	protein-coding
ENSG00000272491	16.9559	-0.871057	0.53913	-1.61567	0.106166	0.233343	NA	NA
ENSG00000132122	1757.88	-1.55809	0.385562	-4.04109	5.32024e-05	0.000633049	SPATA6	protein-coding
ENSG00000186094	12.76	1.64461	1.13773	1.44552	0.148312	0.295143	AGBL4	protein-coding
ENSG00000162373	65.3993	-0.433895	0.48674	-0.891432	0.372698	0.550063	BEND5	protein-coding
ENSG00000162374	343.465	1.45317	1.25545	1.15749	0.247074	0.417316	ELAVL4	protein-coding
ENSG00000142700	358.999	-0.296756	0.917628	-0.323395	0.746396	0.849237	DMRTA2	protein-coding
ENSG00000284700	16.2309	0.302797	1.30326	0.232337	0.816276	0.893348	LOC105378714	ncRNA
ENSG00000185104	2580.45	0.332777	0.154369	2.15572	0.0311052	0.0969972	FAF1	protein-coding
ENSG00000123080	83.8893	-2.19989	0.38154	-5.76581	8.1267e-09	3.18254e-07	CDKN2C	protein-coding
ENSG00000203356	2.86558	1.13642	0.945012	1.20255	0.229152	0.396263	LINC01562	ncRNA
ENSG00000123091	6851.96	-0.269257	0.186091	-1.44691	0.147922	0.29464	RNF11	protein-coding
ENSG00000085831	767.003	1.26169	0.705231	1.78904	0.0736077	0.1802	TTC39A	protein-coding
ENSG00000261664	7.41907	2.67252	1.26244	2.11695	0.0342645	0.104091	TTC39A-AS1	ncRNA
ENSG00000085832	8230.93	-0.0875974	0.222893	-0.393003	0.694318	0.813887	EPS15	protein-coding
ENSG00000227070	7.87736	1.30072	0.808195	1.60941	0.107527	0.235637	EPS15-AS1	ncRNA
ENSG00000117859	7396.69	0.277079	0.143056	1.93686	0.0527625	0.141929	OSBPL9	protein-coding
ENSG00000078618	8993.89	0.0443634	0.127252	0.348627	0.727369	0.836256	NRDC	protein-coding
ENSG00000266993	108.075	0.848492	0.532548	1.59327	0.1111	0.241607	NA	NA
ENSG00000272175	6.54224	0.417025	0.600033	0.695004	0.487053	0.654931	NA	NA
ENSG00000169213	14073.9	0.146194	0.202566	0.721709	0.470474	0.640238	RAB3B	protein-coding
ENSG00000117862	3130.48	-0.430031	0.241019	-1.78422	0.0743877	0.18169	TXNDC12	protein-coding
ENSG00000198841	392.324	0.290758	0.210347	1.38228	0.166886	0.319367	KTI12	protein-coding
ENSG00000223390	3.19763	0.366999	0.929578	0.394801	0.69299	0.812961	NA	NA
ENSG00000134717	4034.27	0.0336846	0.241115	0.139704	0.888894	0.936935	BTF3L4	protein-coding
ENSG00000157077	3233.45	0.264345	0.15693	1.68447	0.0920901	0.210379	ZFYVE9	protein-coding
ENSG00000154222	2538.73	0.16311	0.154151	1.05812	0.29	0.465171	CC2D1B	protein-coding
ENSG00000272100	8.65471	0.797436	0.637274	1.25132	0.210816	0.374342	NA	NA
ENSG00000287078	32.6448	1.12832	0.319091	3.53603	0.000406187	0.00330293	NA	NA
ENSG00000085840	269.029	0.989045	0.411457	2.40376	0.0162273	0.0603445	ORC1	protein-coding
ENSG00000134748	2345.55	0.073206	0.14258	0.513436	0.607646	0.751111	PRPF38A	protein-coding
ENSG00000134744	4352.32	-0.478569	0.151839	-3.15182	0.00162256	0.0101469	TUT4	protein-coding
ENSG00000272371	9.82696	0.152965	0.427709	0.357639	0.720614	0.831929	NA	NA
ENSG00000116157	417.114	-0.908303	0.190844	-4.75941	1.94158e-06	3.86989e-05	GPX7	protein-coding
ENSG00000182183	14.2548	0.943227	0.6152	1.5332	0.125226	0.26244	SHISAL2A	protein-coding
ENSG00000162377	1523.62	1.08715	0.228616	4.75535	1.98108e-06	3.93259e-05	COA7	protein-coding
ENSG00000162378	5663.08	-0.143006	0.128174	-1.11572	0.264543	0.437733	ZYG11B	protein-coding
ENSG00000203995	108.376	0.845393	0.400784	2.10935	0.0349147	0.105529	ZYG11A	protein-coding
ENSG00000121310	834.033	2.46679	0.683337	3.60992	0.000306296	0.00261946	ECHDC2	protein-coding
ENSG00000116171	5009.18	0.100997	0.225519	0.447844	0.654266	0.785993	SCP2	protein-coding
ENSG00000174348	80.1433	-0.168195	0.613016	-0.274373	0.783798	0.87264	PODN	protein-coding
ENSG00000162383	23.3995	0.224098	0.888419	0.252244	0.800853	0.883197	SLC1A7	protein-coding
ENSG00000235563	3.39484	0.168824	0.868883	0.1943	0.845941	0.912777	NA	NA
ENSG00000157184	1980.33	-0.195557	0.118518	-1.65002	0.0989392	0.221898	CPT2	protein-coding
ENSG00000236723	39.4424	0.0148902	0.195707	0.0760844	0.939352	0.967496	NA	NA
ENSG00000162384	895.346	-0.429767	0.160291	-2.68117	0.0073366	0.0329548	CZIB	protein-coding
ENSG00000259818	9.12182	0.175244	0.51193	0.34232	0.73211	0.839618	NA	NA
ENSG00000162385	634.181	0.550497	0.129601	4.24765	2.16029e-05	0.00029681	MAGOH	protein-coding
ENSG00000226754	39.5276	0.122592	0.342984	0.357427	0.720772	0.83204	MAGOH-DT	ncRNA
ENSG00000157193	1961.4	-0.270175	0.400739	-0.674193	0.500189	0.665215	LRP8	protein-coding
ENSG00000174332	99.9859	1.36061	1.12891	1.20524	0.22811	0.395077	GLIS1	protein-coding
ENSG00000058804	2638.9	0.464816	0.195767	2.37434	0.0175804	0.0638047	NDC1	protein-coding
ENSG00000058799	1222.82	0.150598	0.133968	1.12413	0.260956	0.433557	YIPF1	protein-coding
ENSG00000211452	42.3766	2.86711	1.36173	2.10549	0.0352486	0.106262	DIO1	protein-coding
ENSG00000081870	915.318	-0.374283	0.177139	-2.11293	0.0346065	0.104843	IFT25	protein-coding
ENSG00000116212	1901.58	0.494629	0.11951	4.1388	3.49128e-05	0.000445529	LRRC42	protein-coding
ENSG00000203985	74.4453	0.493468	0.544536	0.906218	0.364821	0.542521	LDLRAD1	protein-coding
ENSG00000116209	7600.55	0.191257	0.455689	0.419709	0.674698	0.800485	TMEM59	protein-coding
ENSG00000116205	1103.54	-0.0376456	0.23925	-0.157349	0.87497	0.93019	TCEANC2	protein-coding
ENSG00000157211	5.91133	-2.11834	0.724538	-2.92372	0.00345878	0.0184519	CDCP2	protein-coding
ENSG00000215883	710.055	0.279981	0.17545	1.59579	0.110536	0.240763	CYB5RL	protein-coding
ENSG00000116221	3007.08	0.400503	0.154527	2.5918	0.00954755	0.0404441	MRPL37	protein-coding
ENSG00000157216	2037.83	0.432176	0.310637	1.39126	0.164148	0.315781	SSBP3	protein-coding
ENSG00000198711	10.1951	-1.26675	0.617376	-2.05182	0.0401868	0.116609	SSBP3-AS1	ncRNA
ENSG00000162390	636.849	1.00387	0.82463	1.21736	0.223467	0.389211	ACOT11	protein-coding
ENSG00000162391	11.5754	-0.862814	0.925112	-0.932658	0.350996	0.529099	FAM151A	protein-coding
ENSG00000184313	120.996	-0.458176	1.04838	-0.437032	0.662088	0.792038	MROH7	protein-coding
ENSG00000243725	1099.36	0.408116	0.123601	3.30189	0.000960351	0.0066588	TTC4	protein-coding
ENSG00000162396	475.696	-0.359752	0.152969	-2.3518	0.018683	0.0666306	PARS2	protein-coding
ENSG00000006555	414.618	4.35985	1.26846	3.43711	0.000587953	0.00445534	TTC22	protein-coding
ENSG00000162398	6.59107	3.59135	1.72193	2.08566	0.0370097	0.110067	CIMAP2	protein-coding
ENSG00000116133	26519.4	-0.57497	0.359913	-1.59753	0.110149	0.240071	DHCR24	protein-coding
ENSG00000287724	8.9785	-0.91777	0.465224	-1.97275	0.0485241	0.133402	NA	NA
ENSG00000242396	14.0859	-0.61848	0.344652	-1.7945	0.0727326	0.17861	NA	NA
ENSG00000233203	10.5971	-0.0255412	0.469119	-0.0544451	0.956581	0.976692	NA	NA
ENSG00000143001	21.4667	-0.376007	0.808843	-0.46487	0.642024	0.776826	TMEM61	protein-coding
ENSG00000169174	653.782	4.6777	1.25706	3.72114	0.000198328	0.00185278	PCSK9	protein-coding
ENSG00000162402	9053.92	0.315735	0.151296	2.08687	0.0369001	0.109861	USP24	protein-coding
ENSG00000234810	4.17715	1.36055	0.945191	1.43945	0.150024	0.297183	NA	NA
ENSG00000260971	22.5349	0.822541	0.52037	1.58068	0.11395	0.245726	NA	NA
ENSG00000162407	2026.18	0.325492	0.408432	0.796931	0.425491	0.599997	PLPP3	protein-coding
ENSG00000162409	2288.95	-0.182885	0.14725	-1.242	0.214236	0.378137	PRKAA2	protein-coding
ENSG00000187889	47.3437	-1.17038	0.353464	-3.31118	0.000929041	0.00648395	FYB2	protein-coding
ENSG00000157131	40.116	8.01743	2.59293	3.09204	0.00198785	0.0119281	C8A	protein-coding
ENSG00000021852	72.6613	6.54331	3.12401	2.09452	0.0362137	0.108516	C8B	protein-coding
ENSG00000236341	2.6387	3.07767	2.44584	1.25833	0.208273	0.371317	NA	NA
ENSG00000173406	287.181	1.2457	0.669826	1.85974	0.0629226	0.160879	DAB1	protein-coding
ENSG00000162600	890.128	0.16735	0.137707	1.21526	0.224266	0.390214	OMA1	protein-coding
ENSG00000184292	2086.93	2.57193	0.995002	2.58485	0.00974204	0.0410054	TACSTD2	protein-coding
ENSG00000162601	4593.76	0.227107	0.105522	2.15223	0.0313793	0.0976654	MYSM1	protein-coding
ENSG00000283445	5.65509	1.39291	1.23279	1.12989	0.258523	0.430429	NA	NA
ENSG00000177606	3318.35	0.142457	0.145637	0.978167	0.327992	0.505314	JUN	protein-coding
ENSG00000234807	33.9264	0.351856	0.439308	0.800931	0.423172	0.597838	LOC101926907	ncRNA
ENSG00000232453	14.2798	-0.0285978	0.437208	-0.0654102	0.947847	0.971952	LINC02777	ncRNA
ENSG00000237352	12.0827	0.386841	0.712113	0.543229	0.586972	0.735137	NA	NA
ENSG00000224609	28.3745	0.180268	0.266474	0.676492	0.498728	0.663937	HSD52	ncRNA
ENSG00000172456	329.392	-0.066529	0.162858	-0.40851	0.682899	0.806136	FGGY	protein-coding
ENSG00000134709	2463.87	0.0339853	0.722908	0.0470119	0.962504	0.980123	HOOK1	protein-coding
ENSG00000134716	140.4	1.07717	0.68067	1.58251	0.113533	0.245134	CYP2J2	protein-coding
ENSG00000162598	7.67183	0.90302	0.85331	1.05826	0.289939	0.465133	C1orf87	protein-coding
ENSG00000238242	12.3851	-2.29415	0.648126	-3.53967	0.000400625	0.0032653	NA	NA
ENSG00000226476	30.7014	1.00488	0.967901	1.0382	0.299176	0.475015	LINC01748	ncRNA
ENSG00000231252	13.2117	-2.54454	0.481499	-5.28462	1.25964e-07	3.61865e-06	LOC101926964	ncRNA
ENSG00000162599	4048.24	-1.87388	0.212025	-8.83802	9.74283e-19	2.36105e-16	NFIA	protein-coding
ENSG00000237928	6.58889	-2.3558	0.893019	-2.63802	0.00833916	0.0364148	NFIA-AS2	ncRNA
ENSG00000162604	2025.6	-0.129752	0.0804953	-1.61192	0.106978	0.234729	TM2D1	protein-coding
ENSG00000271200	4.93461	0.371594	0.701852	0.529447	0.596495	0.743023	NA	NA
ENSG00000132849	5501.05	0.209945	0.523049	0.401386	0.688136	0.809712	PATJ	protein-coding
ENSG00000240563	132.921	1.29727	0.942071	1.37704	0.168501	0.321326	L1TD1	protein-coding
ENSG00000132854	187.992	-1.9604	0.8975	-2.18429	0.0289407	0.0921256	KANK4	protein-coding
ENSG00000162607	2484.44	0.273528	0.263395	1.03847	0.299051	0.474948	USP1	protein-coding
ENSG00000116641	6298.96	0.209914	0.220387	0.952479	0.340854	0.518989	DOCK7	protein-coding
ENSG00000132855	8.02185	5.69586	2.18795	2.60329	0.00923348	0.0393863	ANGPTL3	protein-coding
ENSG00000235545	26.1647	1.44727	0.517037	2.79916	0.00512353	0.0250107	NA	NA
ENSG00000125703	782.896	-0.151506	0.145441	-1.0417	0.297549	0.473248	ATG4C	protein-coding
ENSG00000230798	4.80514	0.616195	1.67797	0.367227	0.713449	0.826896	FOXD3-AS1	ncRNA
ENSG00000187140	7.39703	4.5987	2.30361	1.9963	0.0459014	0.12853	FOXD3	protein-coding
ENSG00000088035	784.185	0.291321	0.109855	2.65187	0.00800483	0.0353084	ALG6	protein-coding
ENSG00000142856	510.425	-0.180289	0.274869	-0.655909	0.511883	0.674606	ITGB3BP	protein-coding
ENSG00000203965	444.567	-0.461881	0.248532	-1.85844	0.063107	0.161249	EFCAB7	protein-coding
ENSG00000116652	83.7335	-0.513053	0.362707	-1.41451	0.157211	0.306782	NA	NA
ENSG00000079739	1484.11	-0.127189	0.293622	-0.433173	0.664889	0.794155	PGM1	protein-coding
ENSG00000185483	1671.8	-0.982978	0.502218	-1.95727	0.0503154	0.137033	ROR1	protein-coding
ENSG00000223949	3.35323	-1.16267	0.688412	-1.68891	0.0912367	0.208995	ROR1-AS1	ncRNA
ENSG00000284928	4.90364	0.350065	0.800118	0.437517	0.661737	0.791742	NA	NA
ENSG00000158966	2085.95	0.0532178	0.486524	0.109384	0.912898	0.951339	CACHD1	protein-coding
ENSG00000162437	3012.32	0.936607	0.699764	1.33846	0.180746	0.337498	RAVER2	protein-coding
ENSG00000162434	11018.6	-0.0314717	0.250646	-0.125563	0.900078	0.943684	JAK1	protein-coding
ENSG00000226891	57.2203	-0.932219	0.514457	-1.81205	0.0699792	0.173907	LINC01359	ncRNA
ENSG00000272506	5.74585	-0.662402	0.627087	-1.05632	0.290824	0.466096	NA	NA
ENSG00000162433	5755.32	-0.672938	0.255122	-2.6377	0.00834693	0.03643	AK4	protein-coding
ENSG00000116675	1674.59	0.32491	0.701567	0.463121	0.643278	0.777832	DNAJC6	protein-coding
ENSG00000213625	8685.6	0.0873629	0.220499	0.396205	0.691954	0.812363	LEPROT	protein-coding
ENSG00000116678	2034.01	-1.08678	0.62665	-1.73427	0.0828696	0.195444	LEPR	protein-coding
ENSG00000237852	12.9081	-0.304683	0.551583	-0.552379	0.580689	0.730067	NA	NA
ENSG00000184588	971.682	0.476458	1.00984	0.471818	0.637057	0.773286	PDE4B	protein-coding
ENSG00000118473	2237.44	-0.352338	1.05378	-0.334357	0.73811	0.843491	SGIP1	protein-coding
ENSG00000152760	15.4192	0.920061	0.663248	1.38721	0.165379	0.317374	DYNLT5	protein-coding
ENSG00000152763	519.482	-0.329922	0.307632	-1.07246	0.283515	0.457889	DNAI4	protein-coding
ENSG00000198160	4426.03	0.163677	0.093313	1.75407	0.0794187	0.189817	MIER1	protein-coding
ENSG00000116704	2855.81	1.35964	0.466702	2.91329	0.00357639	0.0189635	SLC35D1	protein-coding
ENSG00000162594	10.081	3.56527	1.36148	2.61867	0.00882737	0.0380632	IL23R	protein-coding
ENSG00000081985	37.5542	3.82414	1.42219	2.68891	0.00716865	0.0323667	IL12RB2	protein-coding
ENSG00000142864	14577.3	0.271418	0.157874	1.7192	0.0855772	0.199789	SERBP1	protein-coding
ENSG00000116717	2408.04	0.91843	0.274093	3.3508	0.000805785	0.00576341	GADD45A	protein-coding
ENSG00000172380	10714.4	0.172922	0.199194	0.868107	0.385336	0.562838	GNG12	protein-coding
ENSG00000232284	30.9245	0.223946	0.435748	0.513934	0.607298	0.750794	GNG12-AS1	ncRNA
ENSG00000162595	201.138	-2.69056	0.677557	-3.97097	7.15806e-05	0.000806633	DIRAS3	protein-coding
ENSG00000116729	9432.83	-1.61717	0.334045	-4.84117	1.29077e-06	2.72281e-05	WLS	protein-coding
ENSG00000116745	163.036	-2.35497	0.360429	-6.53379	6.41261e-11	4.08737e-09	RPE65	protein-coding
ENSG00000024526	1168.36	0.0587241	0.372707	0.157561	0.874803	0.930124	DEPDC1	protein-coding
ENSG00000233589	4.01066	-0.0764996	1.08435	-0.0705487	0.943757	0.969925	NA	NA
ENSG00000285407	15.0744	-0.296691	0.549875	-0.539561	0.5895	0.737432	NA	NA
ENSG00000285473	4.17943	-0.819999	0.583376	-1.40561	0.15984	0.31052	NA	NA
ENSG00000223883	224.349	-1.7578	0.645469	-2.72329	0.00646359	0.0299627	LINC01707	ncRNA
ENSG00000229639	15.6567	-2.05195	0.703613	-2.91631	0.003542	0.0188097	LINC01758	ncRNA
ENSG00000287453	22.0921	-2.01861	1.08331	-1.86338	0.0624091	0.159934	NA	NA
ENSG00000033122	837.433	0.0704308	0.730438	0.0964227	0.923185	0.957533	LRRC7	protein-coding
ENSG00000066557	1521.57	0.525181	0.184508	2.84639	0.00442185	0.0222786	LRRC40	protein-coding
ENSG00000116754	9021.71	-0.138791	0.0742414	-1.86945	0.06156	0.158322	SRSF11	protein-coding
ENSG00000118454	3173.54	-0.0315131	0.203973	-0.154497	0.877218	0.931205	ANKRD13C	protein-coding
ENSG00000197568	406.283	-0.4781	0.237524	-2.01285	0.0441309	0.124817	ANKRD13C-DT	ncRNA
ENSG00000116761	1044.67	1.60559	0.765418	2.09767	0.0359345	0.107786	CTH	protein-coding
ENSG00000271992	29.9982	1.17708	0.822488	1.43112	0.152395	0.300227	NA	NA
ENSG00000050628	834.83	1.48719	0.894934	1.66179	0.0965552	0.217854	PTGER3	protein-coding
ENSG00000269933	10.2501	1.93817	1.31052	1.47893	0.139159	0.282965	NA	NA
ENSG00000235079	6.58663	2.92859	1.13999	2.56896	0.0102005	0.0425257	NA	NA
ENSG00000132485	6810.02	0.133799	0.0880921	1.51885	0.128799	0.267614	ZRANB2	protein-coding
ENSG00000229956	105.565	-0.168898	0.259118	-0.651821	0.514517	0.676983	NA	NA
ENSG00000172260	614.138	0.155822	0.625759	0.249012	0.803351	0.884744	NEGR1	protein-coding
ENSG00000286863	29.0721	-1.00269	0.570894	-1.75635	0.0790279	0.189228	NA	NA
ENSG00000225087	19.0107	0.881741	0.892511	0.987933	0.323185	0.500366	LOC105378798	ncRNA
ENSG00000162620	38.7619	0.778495	0.37892	2.05451	0.0399264	0.116125	LRRIQ3	protein-coding
ENSG00000254685	940.175	0.482613	0.187692	2.5713	0.0101318	0.0422895	FPGT	protein-coding
ENSG00000116783	118.356	-0.541505	0.235262	-2.30171	0.0213514	0.0736156	TNNI3K	protein-coding
ENSG00000178965	14.3755	1.62607	0.687284	2.36593	0.0179848	0.06483	ERICH3	protein-coding
ENSG00000272864	14.3557	-0.422322	0.40573	-1.04089	0.297925	0.473545	NA	NA
ENSG00000116791	2134.86	-0.109231	0.128798	-0.848076	0.396395	0.572974	CRYZ	protein-coding
ENSG00000162623	922.383	0.0131836	0.215425	0.0611982	0.951201	0.973631	TYW3	protein-coding
ENSG00000162624	7.05751	0.0135185	1.07863	0.012533	0.99	0.994484	LHX8	protein-coding
ENSG00000137968	690.531	-0.900633	0.720701	-1.24966	0.211423	0.374921	SLC44A5	protein-coding
ENSG00000117054	1832.16	0.717133	0.227307	3.15491	0.00160548	0.0100707	ACADM	protein-coding
ENSG00000137955	4623.15	0.325148	0.157152	2.06901	0.0385451	0.113325	RABGGTB	protein-coding
ENSG00000057468	36.0951	0.722098	0.321314	2.24733	0.024619	0.0819051	MSH4	protein-coding
ENSG00000184005	1935.03	-0.571004	0.450077	-1.26868	0.204555	0.36661	ST6GALNAC3	protein-coding
ENSG00000272855	18.0583	-0.605242	0.517085	-1.17049	0.241805	0.411229	NA	NA
ENSG00000117069	256.6	-0.197408	0.290874	-0.678671	0.497347	0.663129	ST6GALNAC5	protein-coding
ENSG00000230498	22.0744	-0.654101	0.362567	-1.80408	0.0712182	0.175986	NA	NA
ENSG00000142892	2686.84	-0.274514	0.17139	-1.60169	0.109224	0.238566	PIGK	protein-coding
ENSG00000287870	17.5895	-0.724551	0.953207	-0.76012	0.447183	0.619531	NA	NA
ENSG00000154027	930.046	0.172151	1.16574	0.147675	0.882599	0.93408	AK5	protein-coding
ENSG00000036549	4059.81	-0.372247	0.111981	-3.32421	0.000886686	0.00622741	ZZZ3	protein-coding
ENSG00000077254	4993.95	-0.0294509	0.0634787	-0.463949	0.642684	0.777268	USP33	protein-coding
ENSG00000180488	3292.46	-0.312972	0.199232	-1.57089	0.116208	0.249086	MIGA1	protein-coding
ENSG00000235927	24.3836	0.432473	0.623006	0.694171	0.487575	0.655306	NEXN-AS1	ncRNA
ENSG00000162614	527.822	2.15053	0.767201	2.80309	0.0050616	0.0247478	NEXN	protein-coding
ENSG00000162613	6424.11	0.255997	0.180462	1.41856	0.156027	0.305196	FUBP1	protein-coding
ENSG00000162616	2128.63	-0.512444	0.324383	-1.57975	0.114164	0.245997	DNAJB4	protein-coding
ENSG00000137960	537.113	5.00637	1.36406	3.67021	0.000242352	0.00216806	GIPC2	protein-coding
ENSG00000273338	5.53233	0.387243	0.590175	0.656149	0.511728	0.674515	NA	NA
ENSG00000237413	3.39205	4.4554	1.70147	2.61857	0.00882998	0.0380632	MGC27382	ncRNA
ENSG00000122420	47.1523	0.0158531	0.651659	0.0243272	0.980592	0.989526	PTGFR	protein-coding
ENSG00000137959	3970.76	-4.70138	0.838847	-5.60458	2.08766e-08	7.37673e-07	IFI44L	protein-coding
ENSG00000137965	818.934	-3.31742	0.891787	-3.71997	0.000199248	0.00185783	IFI44	protein-coding
ENSG00000162618	837.669	0.827023	0.813116	1.0171	0.309105	0.48574	ADGRL4	protein-coding
ENSG00000234184	12.4292	-2.6567	1.26202	-2.10513	0.0352804	0.106345	LINC01781	ncRNA
ENSG00000117114	5083.97	0.826833	0.3802	2.17473	0.0296503	0.0936051	ADGRL2	protein-coding
ENSG00000236268	9.50561	-0.929331	0.382755	-2.428	0.0151822	0.0574785	LINC01361	ncRNA
ENSG00000233008	33.5294	-0.679608	0.691556	-0.982723	0.325744	0.502864	LOC101927560	ncRNA
ENSG00000137941	2046.3	-0.10553	0.537557	-0.196314	0.844364	0.911992	TTLL7	protein-coding
ENSG00000233061	61.2771	0.295683	0.708438	0.417373	0.676405	0.801496	TTLL7-IT1	ncRNA
ENSG00000271576	75.1347	-0.840662	0.359913	-2.33574	0.0195049	0.0687601	NA	NA
ENSG00000142875	3746.8	-0.0214571	0.489717	-0.0438152	0.965052	0.981371	PRKACB	protein-coding
ENSG00000203943	108.686	-0.637296	0.239512	-2.66081	0.00779533	0.0345524	SAMD13	protein-coding
ENSG00000137976	2.65036	-1.18614	0.973042	-1.21901	0.222842	0.388426	DNASE2B	protein-coding
ENSG00000117133	932.384	0.549383	0.174155	3.15456	0.00160738	0.0100774	RPF1	protein-coding
ENSG00000174021	871.696	0.250834	0.26793	0.93619	0.349176	0.527423	GNG5	protein-coding
ENSG00000122432	17.6891	-0.275727	0.302804	-0.910578	0.362518	0.540444	SPATA1	protein-coding
ENSG00000117151	1423.32	-0.502886	0.317885	-1.58198	0.113655	0.24518	CTBS	protein-coding
ENSG00000284882	2.74382	-0.179554	0.854494	-0.210129	0.833567	0.905043	NA	NA
ENSG00000117155	2492.05	-0.795052	0.218553	-3.63779	0.000274982	0.00239604	SSX2IP	protein-coding
ENSG00000171517	84.7665	0.0385364	1.13543	0.0339399	0.972925	0.986222	LPAR3	protein-coding
ENSG00000153898	25.7831	0.895734	0.543259	1.64882	0.0991854	0.222273	MCOLN2	protein-coding
ENSG00000162643	273.428	0.808948	0.493192	1.64023	0.100958	0.225049	DNAI3	protein-coding
ENSG00000055732	164.205	0.83662	0.552804	1.51341	0.130175	0.269581	MCOLN3	protein-coding
ENSG00000097096	1447.76	-0.383564	0.331316	-1.1577	0.246988	0.417203	SYDE2	protein-coding
ENSG00000162642	1452.71	-0.158209	0.115395	-1.37102	0.170369	0.324043	C1orf52	protein-coding
ENSG00000142867	2739.85	0.946457	0.448538	2.11009	0.0348503	0.105405	BCL10	protein-coding
ENSG00000223653	35.0565	0.999041	0.33326	2.99778	0.0027195	0.0152336	NA	NA
ENSG00000153904	13167	0.281736	0.540489	0.521262	0.602184	0.747303	DDAH1	protein-coding
ENSG00000273264	2.58876	-0.0726314	0.874606	-0.0830447	0.933816	0.964098	NA	NA
ENSG00000282057	729.606	1.3111	0.837715	1.56509	0.117561	0.251171	NA	NA
ENSG00000142871	14348.5	0.24178	0.363718	0.664744	0.506214	0.669844	CCN1	protein-coding
ENSG00000117174	2096.41	0.167762	0.201633	0.832017	0.4054	0.581544	ZNHIT6	protein-coding
ENSG00000171502	406.884	-1.39424	0.840097	-1.65962	0.0969907	0.218535	COL24A1	protein-coding
ENSG00000285210	26.4778	-0.134103	0.465462	-0.288106	0.773265	0.866357	NA	NA
ENSG00000122417	2163.77	0.0725642	0.185115	0.391996	0.695061	0.814259	ODF2L	protein-coding
ENSG00000137975	127.757	4.58345	0.980726	4.67352	2.96076e-06	5.59594e-05	CLCA2	protein-coding
ENSG00000016490	1877.68	2.59323	1.76859	1.46627	0.142575	0.287215	CLCA1	protein-coding
ENSG00000016602	214.126	8.56979	2.15856	3.97014	7.18309e-05	0.000808337	CLCA4	protein-coding
ENSG00000236915	8.4358	0.53824	0.84015	0.640648	0.521752	0.682726	CLCA4-AS1	ncRNA
ENSG00000261737	43.8391	1.279	0.359222	3.56048	0.000370174	0.00306612	NA	NA
ENSG00000097033	9720.05	0.0758504	0.159909	0.474334	0.635262	0.772413	SH3GLB1	protein-coding
ENSG00000183291	5279.27	-0.149993	0.202797	-0.739619	0.459531	0.6305	SELENOF	protein-coding
ENSG00000153936	5329.27	-0.497595	0.105166	-4.73153	2.22837e-06	4.35984e-05	HS2ST1	protein-coding
ENSG00000267272	26.1624	0.644362	0.332842	1.93594	0.0528754	0.14217	LINC01140	ncRNA
ENSG00000143013	2563.19	-0.0899418	0.612977	-0.146729	0.883346	0.934328	LMO4	protein-coding
ENSG00000237505	46.3919	1.54813	0.867071	1.78547	0.0741845	0.181356	PKN2-AS1	ncRNA
ENSG00000065243	7895.33	0.475831	0.219494	2.16786	0.0301697	0.0947559	PKN2	protein-coding
ENSG00000137947	1383.08	0.396498	0.195436	2.02879	0.0424795	0.121364	GTF2B	protein-coding
ENSG00000137944	1584.46	-0.30597	0.164983	-1.85456	0.0636598	0.162171	KYAT3	protein-coding
ENSG00000213516	936.633	0.638473	0.253563	2.51801	0.0118021	0.0474411	RBMXL1	protein-coding
ENSG00000117226	2367.87	1.56429	0.610815	2.56098	0.0104377	0.0432713	GBP3	protein-coding
ENSG00000117228	1390.06	0.417253	0.571009	0.73073	0.464944	0.635307	GBP1	protein-coding
ENSG00000162645	1337.8	0.0110577	0.77704	0.0142305	0.988646	0.993762	GBP2	protein-coding
ENSG00000213512	3.11313	1.7904	2.38216	0.751586	0.4523	0.624275	GBP7	protein-coding
ENSG00000162654	381.184	1.04171	0.918878	1.13368	0.25693	0.428681	GBP4	protein-coding
ENSG00000154451	113.505	-2.52311	0.666185	-3.7874	0.000152231	0.00148802	GBP5	protein-coding
ENSG00000183347	127.306	3.20177	1.03997	3.07871	0.00207896	0.0123626	GBP6	protein-coding
ENSG00000286548	7.0048	0.0588246	0.702569	0.0837278	0.933273	0.963871	NA	NA
ENSG00000197147	1885.73	0.50969	0.384735	1.32478	0.185244	0.343462	LRRC8B	protein-coding
ENSG00000231999	78.5753	0.00655171	0.448923	0.0145943	0.988356	0.993607	LRRC8C-DT	ncRNA
ENSG00000230735	11.6886	-1.11174	0.398051	-2.79296	0.00522288	0.0253239	NA	NA
ENSG00000171488	1115.9	-0.483218	0.324549	-1.48889	0.136516	0.279006	LRRC8C	protein-coding
ENSG00000272931	47.3203	-0.145446	0.499099	-0.291417	0.770733	0.864414	NA	NA
ENSG00000171492	3662.96	0.292602	0.24521	1.19327	0.232762	0.400301	LRRC8D	protein-coding
ENSG00000272672	16.8886	0.0684501	0.417513	0.163947	0.869773	0.926757	NA	NA
ENSG00000162664	2433.24	0.171968	0.122457	1.40431	0.160226	0.311052	ZNF326	protein-coding
ENSG00000287406	14.9723	-0.122466	0.778935	-0.157223	0.875069	0.930233	NA	NA
ENSG00000143032	55.6044	0.435247	0.906005	0.480403	0.630941	0.769045	BARHL2	protein-coding
ENSG00000233593	188.227	-1.39524	0.576396	-2.42063	0.0154936	0.058315	LINC02609	ncRNA
ENSG00000225446	6.61527	-0.471806	1.25757	-0.375174	0.707531	0.822881	NA	NA
ENSG00000122482	5409.52	0.340152	0.124595	2.73006	0.00633226	0.0294767	ZNF644	protein-coding
ENSG00000162669	153.799	-0.336342	0.574284	-0.585671	0.558096	0.712516	HFM1	protein-coding
ENSG00000097046	733.405	0.691409	0.395511	1.74814	0.0804393	0.191539	CDC7	protein-coding
ENSG00000069702	3030.67	-0.941829	0.381488	-2.46883	0.0135555	0.0528402	TGFBR3	protein-coding
ENSG00000172031	108.316	0.257751	0.279879	0.920935	0.357084	0.535047	EPHX4	protein-coding
ENSG00000189195	697.566	-0.329321	0.307324	-1.07158	0.283911	0.458347	BTBD8	protein-coding
ENSG00000273487	8.09662	-0.553098	0.545853	-1.01327	0.31093	0.487421	NA	NA
ENSG00000174842	777.171	0.389911	0.163071	2.39105	0.0168003	0.0619005	GLMN	protein-coding
ENSG00000122484	1731.44	0.825364	0.104552	7.89429	2.91971e-15	4.35748e-13	RPAP2	protein-coding
ENSG00000162676	25.5336	1.45374	0.548385	2.65096	0.00802644	0.0353846	GFI1	protein-coding
ENSG00000067208	4011.88	-0.160796	0.0971697	-1.65479	0.0979665	0.220287	EVI5	protein-coding
ENSG00000122406	20349.6	0.109097	0.26045	0.418878	0.675305	0.800696	RPL5	protein-coding
ENSG00000154511	701.999	0.530553	0.239122	2.21875	0.0265035	0.0864473	DIPK1A	protein-coding
ENSG00000143033	3183.09	0.131735	0.158363	0.831853	0.405492	0.581589	MTF2	protein-coding
ENSG00000117500	6155.39	0.420534	0.413689	1.01655	0.30937	0.486078	TMED5	protein-coding
ENSG00000122483	417.99	0.22693	0.259891	0.873175	0.382568	0.559764	CCDC18	protein-coding
ENSG00000223745	1415.7	-1.04428	0.257833	-4.0502	5.11728e-05	0.000613973	NA	NA
ENSG00000117505	5787.12	0.150995	0.121977	1.2379	0.215753	0.379721	DR1	protein-coding
ENSG00000137942	6708.3	0.159168	0.162308	0.980656	0.326763	0.503938	FNBP1L	protein-coding
ENSG00000137936	2784.73	-0.149666	0.218034	-0.686434	0.492439	0.659259	BCAR3	protein-coding
ENSG00000224093	28.5797	1.67518	0.817304	2.04964	0.0403996	0.117001	NA	NA
ENSG00000260464	61.2287	0.0372633	0.690804	0.053942	0.956981	0.976979	NA	NA
ENSG00000067334	2479.07	0.794088	0.203273	3.90652	9.3636e-05	0.0010008	DNTTIP2	protein-coding
ENSG00000023909	3185.78	1.41197	0.253895	5.56122	2.679e-08	9.17078e-07	GCLM	protein-coding
ENSG00000198691	827.988	-1.01095	0.425578	-2.37548	0.017526	0.0636977	ABCA4	protein-coding
ENSG00000137962	19241.4	-0.880448	0.309443	-2.84527	0.00443743	0.0223478	ARHGAP29	protein-coding
ENSG00000226835	26.7255	1.48632	0.627067	2.37027	0.017775	0.0643105	ARHGAP29-AS1	ncRNA
ENSG00000236098	19.938	-0.641233	0.755646	-0.84859	0.39611	0.572697	NA	NA
ENSG00000286692	2.61419	-1.30607	1.03122	-1.26652	0.205326	0.36758	NA	NA
ENSG00000117528	5633.32	0.607801	0.290844	2.08979	0.036637	0.10933	ABCD3	protein-coding
ENSG00000117525	6009.42	2.05173	0.531806	3.85804	0.0001143	0.00117645	F3	protein-coding
ENSG00000223675	3.88774	-2.87643	0.82499	-3.48662	0.000489162	0.00384975	NA	NA
ENSG00000143036	1473.1	0.65167	0.75871	0.858919	0.390385	0.56759	SLC44A3	protein-coding
ENSG00000117519	15082.2	-1.1413	0.189719	-6.01573	1.79073e-09	8.49418e-08	CNN3	protein-coding
ENSG00000235501	425.475	-1.35682	0.209395	-6.47969	9.19138e-11	5.65247e-09	NA	NA
ENSG00000172339	407.724	1.02917	0.234346	4.39166	1.1249e-05	0.000171546	ALG14	protein-coding
ENSG00000152078	2368.83	0.616538	0.745118	0.827436	0.40799	0.584145	TLCD4	protein-coding
ENSG00000231992	11.6824	0.445427	0.675295	0.659603	0.509509	0.672748	NA	NA
ENSG00000226026	8.1069	-0.292139	0.561001	-0.520746	0.602544	0.747484	RWDD3-DT	ncRNA
ENSG00000122481	730.405	0.200443	0.120197	1.66763	0.0953899	0.215802	RWDD3	protein-coding
ENSG00000228971	3.71665	-0.823478	0.80237	-1.02631	0.304747	0.481163	LINC02607	ncRNA
ENSG00000117569	1724.96	0.285829	0.126144	2.26589	0.0234583	0.0789124	PTBP2	protein-coding
ENSG00000188641	582.055	1.12781	0.186419	6.04989	1.44948e-09	6.95636e-08	DPYD	protein-coding
ENSG00000232542	2.8507	3.21078	1.30956	2.4518	0.0142143	0.0546571	NA	NA
ENSG00000225206	414.526	2.93936	1.16208	2.52939	0.011426	0.0464093	MIR137HG	ncRNA
ENSG00000259946	34.9336	2.70833	1.53854	1.76033	0.0783524	0.188144	NA	NA
ENSG00000285922	3.4473	1.15454	1.31418	0.878523	0.37966	0.556826	NA	NA
ENSG00000226053	93.4991	0.910033	1.13013	0.805247	0.420677	0.595293	LINC01776	ncRNA
ENSG00000162627	1220.92	-0.179267	0.157935	-1.13507	0.256344	0.428172	SNX7	protein-coding
ENSG00000117598	26.5131	-1.07741	0.688599	-1.56463	0.117669	0.251292	PLPPR5	protein-coding
ENSG00000117600	73.2524	0.740416	0.776975	0.952946	0.340617	0.518754	PLPPR4	protein-coding
ENSG00000224445	6.11291	-0.178568	0.951747	-0.187621	0.851173	0.916184	LINC01708	ncRNA
ENSG00000099260	1224.89	0.675334	0.937369	0.720457	0.471244	0.640858	PALMD	protein-coding
ENSG00000156869	459.048	1.88765	0.758677	2.48808	0.0128435	0.0506946	FRRS1	protein-coding
ENSG00000162688	3519.65	0.298129	0.183691	1.62299	0.104591	0.230773	AGL	protein-coding
ENSG00000228084	20.9261	0.433539	0.317051	1.36741	0.171496	0.325492	NA	NA
ENSG00000117620	3781.41	1.07909	0.59847	1.80307	0.0713765	0.17627	SLC35A3	protein-coding
ENSG00000156875	4128.31	-0.644555	0.130129	-4.95321	7.29978e-07	1.64521e-05	MFSD14A	protein-coding
ENSG00000156876	606.027	0.376698	0.26238	1.4357	0.151088	0.298277	SASS6	protein-coding
ENSG00000122435	897.277	0.37347	0.146128	2.55577	0.0105952	0.0437464	TRMT13	protein-coding
ENSG00000122477	48.5572	-0.21312	0.307161	-0.693839	0.487783	0.655434	LRRC39	protein-coding
ENSG00000137992	3680.59	-0.660657	0.134933	-4.89618	9.77198e-07	2.13743e-05	DBT	protein-coding
ENSG00000224616	429.408	-1.14557	0.36342	-3.15218	0.00162054	0.0101443	NA	NA
ENSG00000137996	2655.33	0.306263	0.145553	2.10413	0.0353675	0.106569	RTCA	protein-coding
ENSG00000079335	825.044	-0.386032	0.311464	-1.23941	0.215193	0.379199	CDC14A	protein-coding
ENSG00000162692	791.879	-1.31958	0.793926	-1.66209	0.0964938	0.217736	VCAM1	protein-coding
ENSG00000162694	1794.48	-0.598117	0.386894	-1.54595	0.122117	0.257987	EXTL2	protein-coding
ENSG00000273204	5.74165	-0.151644	0.60385	-0.251129	0.801714	0.883868	NA	NA
ENSG00000162695	7630.88	0.0880599	0.208378	0.422596	0.67259	0.799219	SLC30A7	protein-coding
ENSG00000117543	1431.62	-0.18878	0.189562	-0.995871	0.319313	0.496159	DPH5	protein-coding
ENSG00000235795	6.43315	2.87286	1.15555	2.48613	0.0129139	0.0509151	NA	NA
ENSG00000233184	400.841	0.267328	0.335136	0.797669	0.425063	0.599641	DPH5-DT	ncRNA
ENSG00000225938	7.92123	2.14731	1.18754	1.8082	0.0705759	0.17507	NA	NA
ENSG00000170989	499.454	-0.848522	0.677824	-1.25183	0.210631	0.374116	S1PR1	protein-coding
ENSG00000226715	9.24727	4.92596	1.50822	3.26608	0.00109047	0.00736282	LINC01709	ncRNA
ENSG00000118733	28.9264	-0.267364	0.46942	-0.569563	0.568974	0.72052	OLFM3	protein-coding
ENSG00000060718	46849.4	-0.427936	1.06319	-0.402502	0.687315	0.809296	COL11A1	protein-coding
ENSG00000224613	8.68798	0.533862	0.716186	0.745423	0.456016	0.62746	RNPC3-DT	ncRNA
ENSG00000185946	942.643	-0.156543	0.112543	-1.39096	0.164236	0.315802	RNPC3	protein-coding
ENSG00000240038	235.064	-0.348266	0.255308	-1.3641	0.172536	0.326759	AMY2B	protein-coding
ENSG00000198890	988.074	0.528164	0.273339	1.93226	0.0533269	0.143008	PRMT6	protein-coding
ENSG00000162631	243.563	0.695905	0.719011	0.967864	0.333112	0.510664	NTNG1	protein-coding
ENSG00000134215	278.822	0.36785	0.89873	0.4093	0.682319	0.805656	VAV3	protein-coding
ENSG00000085491	7242.04	1.17674	0.224825	5.23403	1.65851e-07	4.60246e-06	SLC25A24	protein-coding
ENSG00000260879	33.9329	0.880999	0.289405	3.04417	0.00233322	0.0135327	NA	NA
ENSG00000196427	44.681	8.17292	2.09	3.91049	9.21106e-05	0.000987516	NBPF4	protein-coding
ENSG00000186086	12.747	6.36362	2.3174	2.74601	0.00603245	0.0283452	NBPF6	protein-coding
ENSG00000162636	1259.58	0.591075	0.343676	1.71986	0.0854578	0.199603	EEIG2	protein-coding
ENSG00000162639	113.796	1.30872	0.300719	4.35197	1.34923e-05	0.000199901	HENMT1	protein-coding
ENSG00000285923	3.02529	0.594382	0.952396	0.624091	0.532568	0.691886	NA	NA
ENSG00000134186	2340.33	0.38955	0.15114	2.5774	0.00995456	0.0417348	PRPF38B	protein-coding
ENSG00000143107	7.36076	1.37739	0.91937	1.49819	0.134084	0.275576	FNDC7	protein-coding
ENSG00000116266	2927.89	-0.11376	0.133457	-0.852411	0.393986	0.570536	STXBP3	protein-coding
ENSG00000121957	1116.18	-0.0461052	0.462726	-0.0996382	0.920632	0.955938	GPSM2	protein-coding
ENSG00000121940	2869	-0.0761299	0.133936	-0.568405	0.56976	0.721217	CLCC1	protein-coding
ENSG00000085433	1827.13	-0.185845	0.443201	-0.419323	0.67498	0.800659	WDR47	protein-coding
ENSG00000197780	2327.63	0.526368	0.127272	4.13577	3.53766e-05	0.000449573	TAF13	protein-coding
ENSG00000273382	37.2953	1.03392	0.406464	2.54369	0.010969	0.0449861	NA	NA
ENSG00000215717	3612.15	-0.15997	0.0899213	-1.779	0.0752395	0.183207	TMEM167B	protein-coding
ENSG00000270066	7305.03	-0.228073	0.167658	-1.36034	0.173721	0.328213	NA	NA
ENSG00000179902	6.85646	1.23491	0.944992	1.3068	0.191281	0.350828	CFAP276	protein-coding
ENSG00000116299	318.731	0.862483	0.702594	1.22757	0.219609	0.384619	ELAPOR1	protein-coding
ENSG00000031698	6870.33	0.60987	0.160525	3.79923	0.000145147	0.00143078	SARS1	protein-coding
ENSG00000143126	5570.47	-1.07766	0.321983	-3.34696	0.000817043	0.0058286	CELSR2	protein-coding
ENSG00000134222	322.133	-0.333904	0.347	-0.962259	0.335919	0.513809	PSRC1	protein-coding
ENSG00000221986	16.9661	0.24989	0.473646	0.527588	0.597786	0.743995	MYBPHL	protein-coding
ENSG00000134243	12458.9	0.39342	0.423835	0.92824	0.353283	0.531271	SORT1	protein-coding
ENSG00000143106	2913.36	0.475448	0.238999	1.98933	0.0466647	0.130013	PSMA5	protein-coding
ENSG00000143028	38.5157	-0.0479098	0.656344	-0.072995	0.94181	0.968778	SYPL2	protein-coding
ENSG00000162650	232.183	-0.668326	0.306361	-2.1815	0.0291467	0.0926246	ATXN7L2	protein-coding
ENSG00000174151	869.94	-0.000752956	0.0934161	-0.00806023	0.993569	0.996582	CYB561D1	protein-coding
ENSG00000181754	351.996	-1.41606	0.179359	-7.89513	2.90014e-15	4.35483e-13	AMIGO1	protein-coding
ENSG00000156097	61.9343	-1.52239	0.946341	-1.60871	0.10768	0.235845	GPR61	protein-coding
ENSG00000065135	9265.2	0.523563	0.167529	3.1252	0.00177684	0.0109222	GNAI3	protein-coding
ENSG00000134183	7.11928	-0.181184	0.49723	-0.364387	0.715569	0.828059	GNAT2	protein-coding
ENSG00000116337	3052.09	-0.615	0.107175	-5.73825	9.56589e-09	3.66408e-07	AMPD2	protein-coding
ENSG00000228703	3.50381	-0.535881	0.647264	-0.827917	0.407717	0.583993	NA	NA
ENSG00000168765	1038.57	-0.0432747	0.441845	-0.097941	0.921979	0.956851	GSTM4	protein-coding
ENSG00000213366	429.097	-1.80179	0.29397	-6.12915	8.83519e-10	4.43342e-08	GSTM2	protein-coding
ENSG00000134184	150.088	-0.49735	0.295681	-1.68205	0.0925591	0.211193	GSTM1	protein-coding
ENSG00000134201	8.07688	-1.56723	0.501966	-3.12218	0.00179517	0.0110149	GSTM5	protein-coding
ENSG00000241720	5.06506	4.04788	1.73808	2.32894	0.0198623	0.069659	NA	NA
ENSG00000134202	1640.58	-0.228936	0.210941	-1.08531	0.277786	0.452188	GSTM3	protein-coding
ENSG00000198758	656.797	6.10951	1.29458	4.71928	2.36676e-06	4.58661e-05	EPS8L3	protein-coding
ENSG00000228420	5.12458	0.49048	1.22326	0.40096	0.688449	0.809964	NA	NA
ENSG00000184371	3630.16	0.279978	0.568418	0.492557	0.622325	0.762517	CSF1	protein-coding
ENSG00000168710	9806.28	-0.383239	0.11285	-3.39601	0.000683763	0.00505766	AHCYL1	protein-coding
ENSG00000143093	2363.47	0.362818	0.0807956	4.49056	7.10352e-06	0.000117563	STRIP1	protein-coding
ENSG00000258634	637.332	-0.228207	0.224063	-1.0185	0.308442	0.485057	NA	NA
ENSG00000156150	12.1016	-1.84657	0.6224	-2.96686	0.00300862	0.0165301	ALX3	protein-coding
ENSG00000258673	3.22614	0.147315	1.01785	0.144731	0.884923	0.93473	LINC01397	ncRNA
ENSG00000186150	4.67398	0.118258	0.961608	0.12298	0.902123	0.945221	UBL4B	protein-coding
ENSG00000197106	179.872	1.94548	0.644098	3.02047	0.00252387	0.0143728	SLC6A17	protein-coding
ENSG00000224965	3.39349	0.0719455	0.926456	0.0776567	0.938101	0.966574	NA	NA
ENSG00000116396	628.422	-0.971839	0.219584	-4.42581	9.60789e-06	0.00015123	KCNC4	protein-coding
ENSG00000227963	14.5848	1.03309	0.470027	2.19795	0.0279529	0.0899047	RBM15-AS1	ncRNA
ENSG00000162775	2075.69	0.00450801	0.142325	0.0316739	0.974732	0.987161	RBM15	protein-coding
ENSG00000224699	314.365	-0.298112	0.144424	-2.06415	0.0390032	0.114205	LAMTOR5-AS1	ncRNA
ENSG00000168679	1054.58	-0.0765227	0.675941	-0.113209	0.909865	0.949639	SLC16A4	protein-coding
ENSG00000273373	331.578	-0.478121	0.225585	-2.11947	0.034051	0.103635	NA	NA
ENSG00000134248	3469.78	-0.142485	0.141437	-1.00741	0.313737	0.490328	LAMTOR5	protein-coding
ENSG00000143125	5.45901	-0.528262	0.723545	-0.730103	0.465327	0.635497	PROK1	protein-coding
ENSG00000177301	196.785	0.0224795	0.782856	0.0287147	0.977092	0.987781	KCNA2	protein-coding
ENSG00000259834	25.4116	0.417178	0.877668	0.475326	0.634555	0.772052	NA	NA
ENSG00000177272	24.3241	0.3884	0.738306	0.52607	0.59884	0.744647	KCNA3	protein-coding
ENSG00000143119	6.8161	5.46068	2.88867	1.89038	0.0587073	0.153092	CD53	protein-coding
ENSG00000261654	85.0023	0.241476	0.180462	1.3381	0.180864	0.337617	NA	NA
ENSG00000121931	1777.24	0.300211	0.171744	1.74802	0.0804614	0.191555	LRIF1	protein-coding
ENSG00000273010	7.30516	1.15159	0.779914	1.47656	0.139792	0.283664	NA	NA
ENSG00000156171	3158.43	-0.415393	0.319218	-1.30128	0.193162	0.353067	DRAM2	protein-coding
ENSG00000134255	2247.35	-0.0921973	0.143964	-0.640418	0.521901	0.682812	CEPT1	protein-coding
ENSG00000272982	4.16892	0.842568	1.2335	0.683072	0.494561	0.660783	NA	NA
ENSG00000273221	34.4885	1.31739	0.87463	1.50623	0.132008	0.272533	NA	NA
ENSG00000162777	473.622	1.10653	0.766546	1.44352	0.148874	0.295958	DENND2D	protein-coding
ENSG00000064886	84.8326	-0.93981	0.939073	-1.00078	0.316931	0.493461	CHI3L2	protein-coding
ENSG00000134216	6.1699	4.33295	2.94963	1.46898	0.141838	0.286272	CHIA	protein-coding
ENSG00000173947	922.363	-1.48673	0.145101	-10.2462	1.23113e-24	6.69626e-22	CIMAP3	protein-coding
ENSG00000085465	262.315	-1.17737	0.352663	-3.33852	0.000842273	0.00595995	OVGP1	protein-coding
ENSG00000260948	286.036	-1.02107	0.219136	-4.65954	3.16919e-06	5.90328e-05	NA	NA
ENSG00000243960	88.3435	-0.595196	0.273216	-2.17848	0.0293703	0.0930331	NA	NA
ENSG00000116455	1761.61	0.346289	0.172746	2.00462	0.0450037	0.126509	WDR77	protein-coding
ENSG00000116459	5561.37	0.366365	0.176007	2.08154	0.0373847	0.110938	ATP5PB	protein-coding
ENSG00000143110	62.0026	-0.15042	0.342948	-0.438609	0.660945	0.791141	C1orf162	protein-coding
ENSG00000116473	3334.42	0.224704	0.111312	2.01868	0.0435202	0.123544	RAP1A	protein-coding
ENSG00000231346	3.94645	0.744594	0.935781	0.795693	0.426211	0.600606	NA	NA
ENSG00000197852	704.096	0.178096	0.330475	0.538909	0.58995	0.737882	INKA2	protein-coding
ENSG00000227811	83.5418	-0.478421	0.672083	-0.711848	0.476559	0.645504	INKA2-AS1	ncRNA
ENSG00000284830	12.9315	-0.0736278	0.352764	-0.208717	0.834669	0.905838	LOC101928718	ncRNA
ENSG00000064703	1377.15	0.674094	0.100251	6.72406	1.76733e-11	1.23946e-09	DDX20	protein-coding
ENSG00000171385	166.5	1.41697	0.592041	2.39336	0.0166949	0.0616625	KCND3	protein-coding
ENSG00000231437	5.34157	1.79282	1.17494	1.52589	0.127037	0.2651	LINC01750	ncRNA
ENSG00000231246	6.95686	-1.84243	1.05019	-1.75438	0.0793654	0.189774	LINC02884	ncRNA
ENSG00000143079	5794.74	0.0471366	0.321898	0.146433	0.883579	0.934351	CTTNBP2NL	protein-coding
ENSG00000134245	28804.5	-2.05118	1.04298	-1.96665	0.0492238	0.13475	WNT2B	protein-coding
ENSG00000273483	9.26585	0.916352	0.586098	1.56348	0.11794	0.251689	NA	NA
ENSG00000007341	1068.07	0.239592	0.219932	1.08939	0.275981	0.450298	ST7L	protein-coding
ENSG00000116489	12022.7	0.347318	0.126588	2.74368	0.00607551	0.0285202	CAPZA1	protein-coding
ENSG00000155363	3578.01	0.222307	0.203166	1.09421	0.273861	0.448241	MOV10	protein-coding
ENSG00000225075	3.07211	1.72194	1.17319	1.46774	0.142175	0.286611	NA	NA
ENSG00000155366	10353	0.453398	0.157	2.88788	0.00387842	0.0202147	RHOC	protein-coding
ENSG00000155367	331.614	-0.612639	0.678301	-0.903196	0.366422	0.544241	PPM1J	protein-coding
ENSG00000184599	20.2415	-0.176559	0.773558	-0.228242	0.819458	0.895271	TAFA3	protein-coding
ENSG00000215866	4.64494	0.822283	0.648284	1.2684	0.204655	0.366729	LINC01356	ncRNA
ENSG00000155380	10281.2	0.0422445	0.346373	0.121963	0.902929	0.94562	SLC16A1	protein-coding
ENSG00000226419	749.394	0.325982	0.202031	1.61352	0.106631	0.234168	SLC16A1-AS1	ncRNA
ENSG00000238198	28.38	-1.45071	0.355539	-4.08031	4.49762e-05	0.000551522	LRIG2-DT	ncRNA
ENSG00000198799	5292.27	-0.558241	0.157783	-3.53803	0.000403125	0.0032824	LRIG2	protein-coding
ENSG00000081026	2400.2	0.168979	0.254039	0.665168	0.505943	0.669665	MAGI3	protein-coding
ENSG00000116793	1708.12	-0.527467	0.406381	-1.29796	0.194301	0.354507	PHTF1	protein-coding
ENSG00000081019	2419.6	-0.573928	0.257225	-2.23123	0.0256658	0.0844617	RSBN1	protein-coding
ENSG00000231128	3.65896	0.613388	0.820583	0.747503	0.45476	0.626271	NA	NA
ENSG00000134242	13.4954	3.606	1.21408	2.97016	0.00297641	0.0164004	PTPN22	protein-coding
ENSG00000188761	26.8029	1.79108	0.602958	2.97049	0.00297322	0.0163865	BCL2L15	protein-coding
ENSG00000134262	591.158	0.298921	0.178255	1.67693	0.0935567	0.212914	AP4B1	protein-coding
ENSG00000118655	590.498	0.320794	0.313409	1.02356	0.306041	0.482522	DCLRE1B	protein-coding
ENSG00000235527	27.0243	-0.0814648	0.342683	-0.237726	0.812093	0.890538	HIPK1-AS1	ncRNA
ENSG00000163349	7993.16	-0.339335	0.189502	-1.79066	0.0733477	0.179796	HIPK1	protein-coding
ENSG00000116774	335.66	0.571302	0.504216	1.13305	0.257193	0.428875	OLFML3	protein-coding
ENSG00000134207	20.2496	1.8217	0.556014	3.27635	0.00105159	0.00715328	SYT6	protein-coding
ENSG00000197323	6848.2	0.405452	0.25488	1.59076	0.111664	0.242428	TRIM33	protein-coding
ENSG00000116752	1913.84	0.695139	0.105188	6.60853	3.88162e-11	2.61007e-09	BCAS2	protein-coding
ENSG00000175984	649.753	1.30634	0.537921	2.4285	0.0151615	0.0574181	DENND2C	protein-coding
ENSG00000213281	8756.51	0.451888	0.247349	1.82692	0.0677113	0.169733	NRAS	protein-coding
ENSG00000009307	33529.2	-0.152485	0.152966	-0.996856	0.318834	0.495492	CSDE1	protein-coding
ENSG00000052723	5707.05	-0.333932	0.291206	-1.14672	0.251497	0.422405	SIKE1	protein-coding
ENSG00000134198	1595.66	-0.16339	0.254139	-0.642917	0.520278	0.681417	TSPAN2	protein-coding
ENSG00000285698	3.90935	-0.822351	0.764901	-1.07511	0.282327	0.456452	NA	NA
ENSG00000134259	90.1577	0.795284	0.723093	1.09984	0.271403	0.445561	NGF	protein-coding
ENSG00000173218	2069.85	-0.62394	0.135291	-4.61185	3.99108e-06	7.16171e-05	VANGL1	protein-coding
ENSG00000118729	34.3924	-3.45036	0.440136	-7.83929	4.53087e-15	6.64057e-13	CASQ2	protein-coding
ENSG00000177551	340.049	1.79349	1.02328	1.75268	0.0796564	0.190212	NHLH2	protein-coding
ENSG00000163393	918.069	0.63791	0.485629	1.31358	0.188989	0.347823	SLC22A15	protein-coding
ENSG00000173212	61.858	3.98511	0.800337	4.97929	6.38186e-07	1.47361e-05	MAB21L3	protein-coding
ENSG00000287217	8.24952	3.78321	1.54493	2.44879	0.0143337	0.0549894	NA	NA
ENSG00000163399	69028.9	0.300055	0.708803	0.423327	0.672057	0.798702	ATP1A1	protein-coding
ENSG00000203865	140.972	-0.0672948	0.241223	-0.278974	0.780265	0.870772	ATP1A1-AS1	ncRNA
ENSG00000233154	8.2144	-0.522931	0.669115	-0.781527	0.434493	0.60792	LINC01762	ncRNA
ENSG00000224950	22.4172	1.27363	0.522779	2.43627	0.0148396	0.0564876	NA	NA
ENSG00000116815	693.761	-0.00852936	0.343452	-0.0248342	0.980187	0.989281	CD58	protein-coding
ENSG00000143061	4415.45	-0.588445	0.44591	-1.31965	0.186952	0.345298	IGSF3	protein-coding
ENSG00000134247	6944.98	-0.862245	0.193392	-4.45854	8.25192e-06	0.00013314	PTGFRN	protein-coding
ENSG00000134256	50.5449	-0.680377	0.264139	-2.57583	0.01	0.041858	CD101	protein-coding
ENSG00000236137	10.4173	-0.0808147	0.388035	-0.208266	0.835021	0.906139	CD101-AS1	ncRNA
ENSG00000116830	1948.8	-0.280742	0.215059	-1.30542	0.191751	0.351238	TTF2	protein-coding
ENSG00000134253	1416.27	-2.00701	0.356517	-5.62948	1.80749e-08	6.50592e-07	TRIM45	protein-coding
ENSG00000134258	1441.91	1.02376	0.675257	1.5161	0.129494	0.268648	VTCN1	protein-coding
ENSG00000271427	16.7968	-1.02804	0.403622	-2.54703	0.0108644	0.0446393	NA	NA
ENSG00000198162	9906.63	-0.800798	0.111145	-7.20498	5.80536e-13	5.63857e-11	MAN1A2	protein-coding
ENSG00000183508	509.917	0.0371538	0.800719	0.0464005	0.962991	0.980415	TENT5C	protein-coding
ENSG00000196505	4387.63	-0.400595	0.14546	-2.75398	0.00588746	0.0278358	GDAP2	protein-coding
ENSG00000065183	2448.2	0.502662	0.166754	3.01439	0.00257496	0.014589	WDR3	protein-coding
ENSG00000155761	94.3594	-1.27256	0.405988	-3.13448	0.0017216	0.0106409	SPAG17	protein-coding
ENSG00000092607	72.9955	0.396047	0.492379	0.804354	0.421193	0.59577	TBX15	protein-coding
ENSG00000116874	991.227	-0.16173	0.282462	-0.572574	0.566933	0.718977	WARS2	protein-coding
ENSG00000231365	1119.88	0.356292	0.274836	1.29638	0.194844	0.355074	WARS2-AS1	ncRNA
ENSG00000232650	3.1156	-0.144871	0.7445	-0.194589	0.845715	0.912777	LINC01780	ncRNA
ENSG00000116882	4.46914	0.769931	1.02185	0.753471	0.451167	0.623391	HAO2	protein-coding
ENSG00000203859	432.824	8.28862	2.06515	4.01357	5.98084e-05	0.000693449	HSD3B2	protein-coding
ENSG00000203857	579.637	8.96219	1.5989	5.60524	2.07971e-08	7.36655e-07	HSD3B1	protein-coding
ENSG00000260941	17.7067	-0.603416	0.377416	-1.59881	0.109864	0.239621	LINC00622	ncRNA
ENSG00000143067	941.033	0.348914	0.224421	1.55473	0.12001	0.254848	ZNF697	protein-coding
ENSG00000092621	4611.5	0.601993	0.554212	1.08621	0.277384	0.451774	PHGDH	protein-coding
ENSG00000134240	836.752	-1.85126	1.30801	-1.41532	0.156974	0.306509	HMGCS2	protein-coding
ENSG00000134193	223.357	5.55668	1.901	2.92303	0.00346646	0.0184826	REG4	protein-coding
ENSG00000134250	19744.7	-0.962159	0.340306	-2.82734	0.0046937	0.0232934	NOTCH2	protein-coding
ENSG00000265808	7233	0.130091	0.212972	0.610835	0.541309	0.698867	SEC22B	protein-coding
ENSG00000286106	21.3642	-0.119564	1.32008	-0.0905736	0.927831	0.96044	NOTCH2NLR	protein-coding
ENSG00000273136	1029.01	-0.48277	0.643838	-0.749831	0.453357	0.625217	NBPF26	protein-coding
ENSG00000287979	27.3271	0.634463	1.3582	0.467134	0.640404	0.775607	NA	NA
ENSG00000226067	127.206	-0.0605162	0.251185	-0.240923	0.809615	0.888855	NA	NA
ENSG00000233029	4.43502	1.90107	1.20122	1.58262	0.113507	0.2451	LOC100996318	ncRNA
ENSG00000188610	95.0799	-0.486975	0.287732	-1.69246	0.0905583	0.208009	FAM72B	protein-coding
ENSG00000171943	2386.94	-2.19048	0.247457	-8.85194	8.60104e-19	2.10519e-16	SRGAP2C	protein-coding
ENSG00000227082	66.905	-0.706979	0.599735	-1.17882	0.23847	0.406916	LINC02798	protein-coding
ENSG00000228826	2.67178	-1.85223	0.903437	-2.0502	0.0403446	0.116861	NA	NA
ENSG00000272583	10.6724	-0.034332	0.529036	-0.0648955	0.948257	0.97207	NA	NA
ENSG00000232721	2.83178	-2.30788	1.28332	-1.79836	0.07212	0.177497	NA	NA
ENSG00000273213	126.968	-1.07594	1.5322	-0.702222	0.482541	0.650977	H3-7	protein-coding
ENSG00000263513	36.8803	-0.693188	0.434803	-1.59426	0.110879	0.241254	FAM72C	protein-coding
ENSG00000232527	171.498	-0.192068	0.449056	-0.427715	0.668859	0.796758	LINC02802	ncRNA
ENSG00000266338	2741.37	-0.440054	0.300944	-1.46224	0.143674	0.288764	NBPF15	protein-coding
ENSG00000196369	943.813	-1.6085	0.416138	-3.86531	0.000110946	0.00114821	SRGAP2B	protein-coding
ENSG00000215784	36.7686	-0.378572	0.348417	-1.08655	0.277237	0.451624	FAM72D	protein-coding
ENSG00000276216	28.9056	1.44187	0.366718	3.93181	8.43102e-05	0.000922066	NA	NA
ENSG00000162825	458.134	-0.32325	0.407697	-0.792868	0.427855	0.602006	NBPF20	protein-coding
ENSG00000287374	2.8315	-3.94183	1.14329	-3.4478	0.000565178	0.00431482	NA	NA
ENSG00000117262	575.334	-0.295014	0.095671	-3.08363	0.00204489	0.0121936	GPR89A	protein-coding
ENSG00000174827	543.618	-0.37848	0.958493	-0.39487	0.692939	0.81294	PDZK1	protein-coding
ENSG00000265491	3237.08	0.42581	0.112304	3.79159	0.000149683	0.00146722	RNF115	protein-coding
ENSG00000186141	1386.94	0.662265	0.0826607	8.01185	1.12997e-15	1.81955e-13	POLR3C	protein-coding
ENSG00000186364	107.779	0.11894	0.204512	0.58158	0.560849	0.714603	NUDT17	protein-coding
ENSG00000131788	1885.04	-0.279032	0.219718	-1.26996	0.2041	0.366108	PIAS3	protein-coding
ENSG00000198483	30.1069	1.2187	0.716413	1.70111	0.0889221	0.205442	ANKRD35	protein-coding
ENSG00000143127	51.6447	1.70971	0.504019	3.39216	0.000693431	0.00511218	ITGA10	protein-coding
ENSG00000131779	1025.54	0.267464	0.245253	1.09056	0.275465	0.449771	PEX11B	protein-coding
ENSG00000265241	4787.33	0.265861	0.164738	1.61384	0.106562	0.234046	RBM8A	protein-coding
ENSG00000234222	21.6832	0.0303285	0.312642	0.0970069	0.922721	0.957271	LIX1L-AS1	ncRNA
ENSG00000271601	3412.53	-0.969619	0.827019	-1.17243	0.241026	0.410219	LIX1L	protein-coding
ENSG00000272031	177.327	-0.205581	0.666114	-0.308628	0.757604	0.856554	ANKRD34A	protein-coding
ENSG00000278431	15.6417	-1.75412	0.714795	-2.45402	0.0141271	0.0544342	NA	NA
ENSG00000121851	655.266	-0.416309	0.461691	-0.901705	0.367214	0.544783	POLR3GL	protein-coding
ENSG00000265972	4397.11	-1.03562	0.339278	-3.05242	0.00227003	0.0132477	TXNIP	protein-coding
ENSG00000287190	24.2102	1.36928	0.366525	3.73585	0.000187084	0.0017673	NA	NA
ENSG00000233396	196.758	-0.149521	0.300984	-0.496775	0.619348	0.760391	NA	NA
ENSG00000271425	817.235	-0.204957	0.466112	-0.439717	0.660142	0.790608	NBPF10	protein-coding
ENSG00000264343	183.891	-0.543716	1.06717	-0.509496	0.610405	0.753275	NOTCH2NLA	protein-coding
ENSG00000287978	31.6991	-0.187746	0.276054	-0.680107	0.496437	0.66224	NA	NA
ENSG00000268043	1353.52	0.15605	0.144327	1.08123	0.279597	0.454319	NBPF12	protein-coding
ENSG00000131791	3921.77	-0.330659	0.200726	-1.64731	0.0994935	0.222657	PRKAB2	protein-coding
ENSG00000237188	120.98	0.980283	0.243534	4.02525	5.69152e-05	0.000666215	NA	NA
ENSG00000131781	216.161	1.26122	0.764675	1.64936	0.0990736	0.222124	FMO5	protein-coding
ENSG00000131778	107.602	0.311506	0.163693	1.90299	0.0570417	0.150027	CHD1L	protein-coding
ENSG00000278811	3.3406	-1.50119	0.731224	-2.05299	0.0400738	0.116393	LINC00624	ncRNA
ENSG00000116128	2503.75	-0.570673	0.167756	-3.4018	0.000669427	0.00496362	BCL9	protein-coding
ENSG00000162836	1187.98	-0.504112	0.178022	-2.83173	0.00462965	0.0230658	ACP6	protein-coding
ENSG00000265107	41.0326	-1.10315	0.431572	-2.55611	0.0105848	0.0437182	GJA5	protein-coding
ENSG00000188092	260.316	0.072104	0.265931	0.271138	0.786285	0.873909	GPR89B	protein-coding
ENSG00000273059	11.2116	-1.05976	0.388953	-2.72465	0.00643705	0.0298566	NA	NA
ENSG00000274372	17.0115	-2.19123	0.422484	-5.18654	2.14234e-07	5.78126e-06	NA	NA
ENSG00000263956	974.621	-0.0274521	0.173982	-0.157788	0.874624	0.930024	NBPF11	protein-coding
ENSG00000227733	22.0104	0.39662	0.390564	1.01551	0.309865	0.486496	LOC101927468	ncRNA
ENSG00000274020	267.161	0.492364	0.24673	1.99556	0.0459815	0.128669	LINC01138	ncRNA
ENSG00000238107	3.18575	2.37422	1.31888	1.80018	0.0718319	0.176984	NA	NA
ENSG00000272824	14.4454	-1.04907	0.499355	-2.10085	0.0356545	0.107209	NA	NA
ENSG00000270629	1139.69	-0.27234	0.375552	-0.725172	0.468347	0.638367	NBPF14	protein-coding
ENSG00000286019	11.699	-0.783175	0.583095	-1.34314	0.179228	0.335612	NOTCH2NLB	protein-coding
ENSG00000178104	6290.02	-0.521319	0.347342	-1.50088	0.133386	0.274488	PDE4DIP	protein-coding
ENSG00000269713	2114.75	-0.559893	0.317601	-1.76288	0.0779206	0.187516	NBPF9	protein-coding
ENSG00000274265	198.087	0.0437527	0.221564	0.197472	0.843458	0.911295	NA	NA
ENSG00000272755	2.90653	0.520083	0.902146	0.576495	0.56428	0.717211	NA	NA
ENSG00000286219	610.809	-0.483328	0.392951	-1.23	0.218699	0.383498	NOTCH2NLC	protein-coding
ENSG00000271383	872.907	-0.387289	0.353629	-1.09518	0.273436	0.447808	NBPF19	protein-coding
ENSG00000275557	19.5084	0.866219	0.500037	1.73231	0.0832185	0.196078	NA	NA
ENSG00000203814	1483.58	0.387712	0.307263	1.26182	0.207012	0.369734	H2BC18	protein-coding
ENSG00000233030	17.8655	2.05454	0.658701	3.11907	0.00181422	0.0111127	LOC124904411	protein-coding
ENSG00000183598	798.469	0.65481	0.360131	1.81826	0.0690252	0.172076	H3C13	protein-coding
ENSG00000270882	9.42682	1.15272	0.558854	2.06264	0.0391465	0.114474	H4C14	protein-coding
ENSG00000184678	1159.59	0.0964742	0.207891	0.464062	0.642603	0.777246	H2BC21	protein-coding
ENSG00000184260	2153.68	0.321444	0.323947	0.992273	0.321064	0.498185	H2AC20	protein-coding
ENSG00000184270	556.514	0.315726	0.301915	1.04574	0.295679	0.471267	H2AC21	protein-coding
ENSG00000178096	173.226	-0.131507	0.182088	-0.722217	0.470161	0.639984	BOLA1	protein-coding
ENSG00000159164	1803.24	-1.33879	0.453187	-2.95418	0.00313501	0.0170707	SV2A	protein-coding
ENSG00000143368	1642.31	0.616591	0.0886946	6.95184	3.60554e-12	2.95757e-10	SF3B4	protein-coding
ENSG00000014914	974.387	-0.869299	0.42937	-2.02459	0.0429092	0.122264	MTMR11	protein-coding
ENSG00000264522	3797.35	0.336134	0.218648	1.53733	0.124213	0.260941	OTUD7B	protein-coding
ENSG00000285184	120.237	0.390633	0.355444	1.099	0.271769	0.445993	NA	NA
ENSG00000136631	1876.85	0.218653	0.239606	0.912552	0.361478	0.53932	VPS45	protein-coding
ENSG00000023902	1350.04	0.125529	0.284367	0.441432	0.6589	0.789738	PLEKHO1	protein-coding
ENSG00000285554	5.95158	0.678375	0.82008	0.827206	0.40812	0.584229	NA	NA
ENSG00000143401	3413.71	-0.81166	0.237098	-3.4233	0.000618649	0.00465337	ANP32E	protein-coding
ENSG00000276110	5.49677	-1.84784	0.724422	-2.55078	0.0107484	0.0442645	NA	NA
ENSG00000118298	415.912	-3.1248	0.400002	-7.81197	5.63017e-15	8.01187e-13	CA14	protein-coding
ENSG00000117362	4095.91	-0.180053	0.174737	-1.03043	0.302809	0.478876	APH1A	protein-coding
ENSG00000118292	333.711	-1.17931	0.428736	-2.75067	0.00594741	0.0280533	C1orf54	protein-coding
ENSG00000159208	161.751	-0.838851	0.177476	-4.72657	2.2835e-06	4.44991e-05	CIART	protein-coding
ENSG00000266472	1663.73	0.0877641	0.17276	0.508012	0.611445	0.754028	MRPS21	protein-coding
ENSG00000117360	1590.1	-0.0148758	0.0949711	-0.156635	0.875532	0.930344	PRPF3	protein-coding
ENSG00000163125	3562.24	-0.0536155	0.0566518	-0.946403	0.343943	0.522036	RPRD2	protein-coding
ENSG00000143374	1340.19	-0.234495	0.121279	-1.93352	0.0531716	0.142747	TARS2	protein-coding
ENSG00000143369	1409.6	1.11517	0.802473	1.38966	0.164632	0.316364	ECM1	protein-coding
ENSG00000228126	22.882	-0.9392	0.39714	-2.36491	0.0180345	0.0649383	FALEC	ncRNA
ENSG00000237781	47.3823	0.818006	0.382849	2.13663	0.0326284	0.100429	NA	NA
ENSG00000143382	1127.13	0.354006	0.386492	0.915947	0.359695	0.537591	ADAMTSL4	protein-coding
ENSG00000203804	144.058	0.454293	0.276508	1.64296	0.100391	0.224133	NA	NA
ENSG00000143384	15613.1	0.442747	0.340768	1.29926	0.193854	0.353902	MCL1	protein-coding
ENSG00000143420	4039.41	0.123245	0.135775	0.907716	0.364028	0.541651	ENSA	protein-coding
ENSG00000143457	1544.42	0.000356546	0.222335	0.00160364	0.99872	0.999047	GOLPH3L	protein-coding
ENSG00000163131	1842.78	3.29977	1.12101	2.94357	0.00324451	0.0175149	CTSS	protein-coding
ENSG00000143387	240.488	-0.923057	0.246044	-3.7516	0.000175709	0.0016806	CTSK	protein-coding
ENSG00000143437	2815.52	-0.612905	0.144048	-4.25487	2.09167e-05	0.000289136	ARNT	protein-coding
ENSG00000143379	2273.49	-0.205291	0.0762259	-2.69319	0.0070772	0.0321018	SETDB1	protein-coding
ENSG00000143418	8885.93	0.108815	0.13573	0.801699	0.422727	0.597348	CERS2	protein-coding
ENSG00000259357	14.4121	0.53495	0.396742	1.34836	0.177544	0.333416	NA	NA
ENSG00000143412	145.552	3.2126	0.853977	3.76193	0.000168607	0.00162154	ANXA9	protein-coding
ENSG00000143409	900.853	-0.0377428	0.208349	-0.181152	0.856248	0.919432	MINDY1	protein-coding
ENSG00000143363	1214.13	-0.109035	0.198701	-0.54874	0.583184	0.732231	PRUNE1	protein-coding
ENSG00000163141	178.165	1.16324	0.689606	1.68682	0.0916376	0.209686	BNIPL	protein-coding
ENSG00000143443	212.779	0.0298284	0.147157	0.202698	0.839371	0.908527	C1orf56	protein-coding
ENSG00000197622	6841.45	0.40181	0.24203	1.66017	0.0968811	0.218353	CDC42SE1	protein-coding
ENSG00000213190	4029.49	-0.0201978	0.529255	-0.0381627	0.969558	0.984155	MLLT11	protein-coding
ENSG00000143458	972.1	0.468584	0.109475	4.2803	1.86641e-05	0.000262843	GABPB2	protein-coding
ENSG00000261168	27.3247	-0.461878	0.651076	-0.709408	0.478071	0.646551	NA	NA
ENSG00000143434	651.36	-0.491125	0.484746	-1.01316	0.310984	0.487423	SEMA6C	protein-coding
ENSG00000163156	603.113	0.19745	0.151498	1.30331	0.192469	0.352082	SCNM1	protein-coding
ENSG00000163155	575.688	-0.183634	0.181805	-1.01006	0.312466	0.488904	LYSMD1	protein-coding
ENSG00000163159	1407.74	0.148454	0.137135	1.08254	0.279013	0.453551	VPS72	protein-coding
ENSG00000143398	6102.1	0.291108	0.120573	2.41437	0.0157626	0.0590597	PIP5K1A	protein-coding
ENSG00000159352	3495.96	0.392417	0.126054	3.11308	0.00185146	0.0112819	PSMD4	protein-coding
ENSG00000232671	18.7894	-0.168137	0.303192	-0.554558	0.579197	0.72885	ZNF687-AS1	ncRNA
ENSG00000143373	1917.24	0.149493	0.129909	1.15076	0.249832	0.42047	ZNF687	protein-coding
ENSG00000143393	3286.9	0.118489	0.14848	0.798014	0.424862	0.599396	PI4KB	protein-coding
ENSG00000143390	2248.93	-0.135717	0.31623	-0.429173	0.667798	0.796036	RFX5	protein-coding
ENSG00000237976	17.5756	-0.21414	0.683207	-0.313434	0.753951	0.854147	NA	NA
ENSG00000143416	552.751	-0.638068	0.548795	-1.16267	0.244963	0.41501	SELENBP1	protein-coding
ENSG00000159377	4967.11	0.369245	0.188361	1.96031	0.0499599	0.136262	PSMB4	protein-coding
ENSG00000143442	6415.05	-0.0600757	0.0570764	-1.05255	0.292549	0.467975	POGZ	protein-coding
ENSG00000143375	2876.67	3.00949	0.894391	3.36484	0.000765871	0.00553463	CGN	protein-coding
ENSG00000143367	1671.1	0.646588	0.137379	4.7066	2.51879e-06	4.83529e-05	TUFT1	protein-coding
ENSG00000232536	43.3675	0.51122	0.322503	1.58516	0.11293	0.244211	NA	NA
ENSG00000143376	7791.21	0.0629284	0.112893	0.557417	0.577243	0.727041	SNX27	protein-coding
ENSG00000250734	5.10871	0.128392	0.603206	0.21285	0.831444	0.903339	NA	NA
ENSG00000159409	767.727	1.85963	1.17728	1.57961	0.114197	0.246018	CELF3	protein-coding
ENSG00000227045	6.30455	-0.200477	0.520503	-0.38516	0.700119	0.817563	NA	NA
ENSG00000178796	22.1447	0.709193	0.70917	1.00003	0.317295	0.493901	RIIAD1	protein-coding
ENSG00000269621	5.58762	0.405315	0.841723	0.48153	0.63014	0.768437	NA	NA
ENSG00000143436	939.775	0.280578	0.163161	1.71964	0.0854985	0.199624	MRPL9	protein-coding
ENSG00000143450	33.2471	0.654394	0.311249	2.10247	0.0355117	0.106911	OAZ3	protein-coding
ENSG00000249602	23.7924	0.924352	0.423887	2.18066	0.0292087	0.0927233	NA	NA
ENSG00000268288	12.4822	1.07817	0.466507	2.31116	0.0208239	0.0721119	NA	NA
ENSG00000182134	520.371	0.401623	0.327224	1.22737	0.219685	0.384653	TDRKH	protein-coding
ENSG00000203288	37.3155	0.402328	0.427356	0.941433	0.346483	0.525073	TDRKH-AS1	ncRNA
ENSG00000269489	6.91278	0.480297	0.810007	0.592954	0.553212	0.708773	NA	NA
ENSG00000143365	5.12558	1.42894	0.820278	1.74201	0.0815061	0.193334	RORC	protein-coding
ENSG00000225556	7.04408	0.125526	0.9284	0.135206	0.892449	0.938822	C2CD4D	protein-coding
ENSG00000234614	65.6972	0.860689	0.669475	1.28562	0.198577	0.359388	NA	NA
ENSG00000159445	678.937	0.942436	0.133853	7.04084	1.9109e-12	1.6704e-10	THEM4	protein-coding
ENSG00000197747	6382.98	2.71991	0.52226	5.20796	1.90929e-07	5.23312e-06	S100A10	protein-coding
ENSG00000229021	12.7623	3.45542	0.877908	3.93597	8.28605e-05	0.000910421	NA	NA
ENSG00000163191	6791.54	1.3636	0.235397	5.79274	6.92466e-09	2.76941e-07	S100A11	protein-coding
ENSG00000182898	48.03	5.79796	1.60877	3.60398	0.000313381	0.00266515	TCHHL1	protein-coding
ENSG00000159450	7.45622	2.35341	1.36537	1.72364	0.0847722	0.19844	TCHH	protein-coding
ENSG00000215853	48.9736	8.30683	1.32876	6.25155	4.06403e-10	2.18139e-08	RPTN	protein-coding
ENSG00000237975	373.13	4.96598	1.23635	4.01665	5.9031e-05	0.000685735	FLG-AS1	ncRNA
ENSG00000236427	10.7828	4.21506	1.29801	3.24733	0.00116491	0.00775638	NA	NA
ENSG00000197915	3.14065	3.33414	1.73009	1.92714	0.0539619	0.144247	HRNR	protein-coding
ENSG00000143631	846.462	6.07953	1.91187	3.17988	0.00147335	0.00939108	FLG	protein-coding
ENSG00000163207	382.306	10.3077	2.07253	4.9735	6.57542e-07	1.50834e-05	IVL	protein-coding
ENSG00000169474	38.0624	6.07733	1.91244	3.17779	0.001484	0.00944666	SPRR1A	protein-coding
ENSG00000163209	1359.75	8.27834	1.64018	5.04722	4.48297e-07	1.09179e-05	SPRR3	protein-coding
ENSG00000169469	289.649	9.05066	1.93554	4.67604	2.92468e-06	5.53203e-05	SPRR1B	protein-coding
ENSG00000163216	107.225	8.47265	1.98514	4.26803	1.97209e-05	0.000275023	SPRR2D	protein-coding
ENSG00000241794	70.5529	5.21454	1.59375	3.27186	0.00106841	0.00723784	SPRR2A	protein-coding
ENSG00000203785	4.97616	5.0061	2.74878	1.82121	0.0685748	0.171392	SPRR2E	protein-coding
ENSG00000244094	3.69565	4.57823	2.39891	1.90846	0.0563313	0.148734	SPRR2F	protein-coding
ENSG00000203783	4.43619	4.84085	3.31713	1.45935	0.144468	0.289789	PRR9	protein-coding
ENSG00000159527	24.5546	7.30932	2.33291	3.13314	0.00172947	0.0106761	PGLYRP3	protein-coding
ENSG00000163218	26.4376	4.49679	1.27615	3.52372	0.000425539	0.00342615	PGLYRP4	protein-coding
ENSG00000163220	10389.6	4.69895	1.01992	4.60716	4.08203e-06	7.28751e-05	S100A9	protein-coding
ENSG00000163221	12.1477	6.29442	1.92526	3.26938	0.00107782	0.00729151	S100A12	protein-coding
ENSG00000143546	2376.73	6.07118	1.2753	4.76058	1.93036e-06	3.8538e-05	S100A8	protein-coding
ENSG00000184330	6.85545	5.47108	1.97599	2.76878	0.00562673	0.0268042	S100A7A	protein-coding
ENSG00000143556	72.0457	4.97488	1.20515	4.128	3.6593e-05	0.00046263	S100A7	protein-coding
ENSG00000238279	21.9274	-0.929599	0.444141	-2.09303	0.0363467	0.108756	NA	NA
ENSG00000197956	7542.21	0.452608	0.209324	2.16223	0.0306004	0.0957947	S100A6	protein-coding
ENSG00000196420	7.91324	-0.794996	0.752822	-1.05602	0.290958	0.466188	S100A5	protein-coding
ENSG00000196154	1030.12	0.844139	0.493307	1.71118	0.0870472	0.202222	S100A4	protein-coding
ENSG00000188015	85.9841	0.525452	0.561469	0.935852	0.34935	0.527559	S100A3	protein-coding
ENSG00000196754	119.431	1.58817	0.720142	2.20536	0.0274287	0.0886381	S100A2	protein-coding
ENSG00000285867	88.2005	1.26009	0.353812	3.56147	0.000368778	0.00305973	NA	NA
ENSG00000188643	3415.63	2.36899	0.558855	4.23901	2.24509e-05	0.000306645	S100A16	protein-coding
ENSG00000189334	2354.63	5.07785	1.3382	3.79453	0.000147925	0.00145278	S100A14	protein-coding
ENSG00000189171	1166.01	-0.117574	0.205563	-0.571963	0.567347	0.719166	S100A13	protein-coding
ENSG00000160678	128.99	-1.2983	0.544093	-2.38618	0.0170244	0.0625004	S100A1	protein-coding
ENSG00000272030	111.312	-0.0775203	0.202387	-0.38303	0.701698	0.818594	NA	NA
ENSG00000160679	2644.62	0.0765959	0.187211	0.409142	0.682435	0.805754	CHTOP	protein-coding
ENSG00000143553	1162.89	-0.293287	0.224016	-1.30922	0.190458	0.349738	SNAPIN	protein-coding
ENSG00000143621	7794.2	0.21432	0.12201	1.75657	0.0789907	0.189194	ILF2	protein-coding
ENSG00000169418	149.229	-0.872902	1.00544	-0.868183	0.385294	0.562838	NPR1	protein-coding
ENSG00000143624	5193.51	-0.186726	0.0835244	-2.23559	0.0253787	0.0837947	INTS3	protein-coding
ENSG00000143554	234.469	0.554588	0.302199	1.83517	0.0664802	0.167508	SLC27A3	protein-coding
ENSG00000143614	4747.58	-0.38561	0.0990206	-3.89424	9.85057e-05	0.00104328	GATAD2B	protein-coding
ENSG00000284738	11.28	-0.666252	0.358567	-1.8581	0.063155	0.161322	LOC101928059	ncRNA
ENSG00000198837	3189.43	-0.470413	0.164917	-2.85242	0.00433878	0.021979	DENND4B	protein-coding
ENSG00000160741	1201.37	-0.0100776	0.144886	-0.0695557	0.944547	0.970357	CRTC2	protein-coding
ENSG00000143570	5461.91	-0.199572	0.260535	-0.766009	0.443671	0.616025	SLC39A1	protein-coding
ENSG00000282386	58.2498	0.741365	0.249935	2.96623	0.00301477	0.016541	NA	NA
ENSG00000273026	32.165	1.38641	0.431508	3.21295	0.00131379	0.00854909	NA	NA
ENSG00000143578	267.556	-0.0616197	0.272523	-0.226109	0.821117	0.896457	CREB3L4	protein-coding
ENSG00000143543	2599.12	0.00358775	0.228642	0.0156916	0.98748	0.99302	JTB	protein-coding
ENSG00000272654	36.8718	-0.348543	0.317791	-1.09677	0.272743	0.44695	NA	NA
ENSG00000143545	2965.33	0.221328	0.324232	0.682623	0.494845	0.660967	RAB13	protein-coding
ENSG00000177954	1958.77	-0.300191	0.327515	-0.916572	0.359367	0.537316	RPS27	protein-coding
ENSG00000143552	12.6359	0.0798826	0.435851	0.183279	0.854579	0.918487	NUP210L	protein-coding
ENSG00000143549	10797.2	1.02524	0.193448	5.29984	1.15907e-07	3.36129e-06	TPM3	protein-coding
ENSG00000163263	11.1462	-0.242922	0.456318	-0.532353	0.594482	0.741277	CFAP141	protein-coding
ENSG00000143612	6341.49	-0.0376321	0.188745	-0.199381	0.841965	0.910311	C1orf43	protein-coding
ENSG00000143569	8712.9	-0.0997096	0.151278	-0.659114	0.509823	0.67296	UBAP2L	protein-coding
ENSG00000143575	1747.36	0.517679	0.161113	3.21315	0.00131288	0.00854626	HAX1	protein-coding
ENSG00000143595	35.6375	4.58038	1.91444	2.39254	0.0167324	0.0617525	AQP10	protein-coding
ENSG00000143515	3133.86	-0.30157	0.457404	-0.659307	0.509699	0.672891	ATP8B2	protein-coding
ENSG00000160712	1813.45	0.634232	0.245011	2.58859	0.00963704	0.0407104	IL6R	protein-coding
ENSG00000169291	115.312	-0.15922	0.525692	-0.302876	0.761984	0.859541	SHE	protein-coding
ENSG00000163239	7.70472	0.331358	0.962584	0.344238	0.730667	0.838549	TDRD10	protein-coding
ENSG00000160714	3377.87	0.381062	0.169359	2.25002	0.0244475	0.081445	UBE2Q1	protein-coding
ENSG00000286391	3.45247	2.58101	1.46094	1.76667	0.0772833	0.1864	LOC107985206	ncRNA
ENSG00000160716	173.342	2.50515	1.01993	2.45621	0.014041	0.0542064	CHRNB2	protein-coding
ENSG00000233875	19.1267	0.396177	0.353114	1.12195	0.261882	0.434742	NA	NA
ENSG00000160710	15850.3	-0.0820874	0.288204	-0.284824	0.775779	0.867656	ADAR	protein-coding
ENSG00000287064	8.35353	-2.37461	0.963171	-2.46541	0.0136856	0.0532286	NA	NA
ENSG00000143603	924.229	-2.47572	0.557428	-4.44133	8.94048e-06	0.000142558	KCNN3	protein-coding
ENSG00000163344	409.197	0.251424	0.199402	1.26089	0.207349	0.370173	PMVK	protein-coding
ENSG00000270361	3.85145	-0.162879	0.808731	-0.2014	0.840385	0.90922	NA	NA
ENSG00000163346	5350.96	0.0222717	0.260946	0.0853499	0.931983	0.963027	PBXIP1	protein-coding
ENSG00000163348	1808.24	-0.112147	0.113359	-0.989303	0.322515	0.499594	PYGO2	protein-coding
ENSG00000271380	33.8245	-0.145317	0.27005	-0.538111	0.5905	0.738262	NA	NA
ENSG00000160691	10467.8	-0.191594	0.312603	-0.612898	0.539944	0.697949	SHC1	protein-coding
ENSG00000173207	941.826	0.0870619	0.33954	0.256411	0.797633	0.881394	CKS1B	protein-coding
ENSG00000160688	1284.34	0.69282	0.155479	4.45602	8.34944e-06	0.00013431	FLAD1	protein-coding
ENSG00000163352	5.80281	0.0630531	0.550214	0.114597	0.908764	0.949213	LENEP	protein-coding
ENSG00000160685	2346.65	0.348796	0.422679	0.825204	0.409256	0.585242	ZBTB7B	protein-coding
ENSG00000163354	50.2309	-1.20339	0.58574	-2.05448	0.0399294	0.116125	DCST2	protein-coding
ENSG00000163357	7.37257	-1.22325	0.661	-1.8506	0.0642272	0.163218	DCST1	protein-coding
ENSG00000232093	39.1095	-0.738709	0.373346	-1.97862	0.0478594	0.132054	NA	NA
ENSG00000143537	2149.37	0.206185	0.139719	1.47571	0.140021	0.283964	ADAM15	protein-coding
ENSG00000243364	269.322	-0.0704542	0.303417	-0.232203	0.816381	0.893358	EFNA4	protein-coding
ENSG00000143590	159.814	-0.350319	0.446567	-0.78447	0.432764	0.606316	EFNA3	protein-coding
ENSG00000169242	1285.01	1.16819	0.960412	1.21634	0.223854	0.389745	EFNA1	protein-coding
ENSG00000169241	1579.66	-0.0248905	0.298209	-0.0834665	0.933481	0.964005	SLC50A1	protein-coding
ENSG00000179085	588.911	-0.447369	0.117087	-3.82083	0.000133003	0.00133255	DPM3	protein-coding
ENSG00000163463	1684.01	-0.0868971	0.117168	-0.741646	0.458302	0.629554	KRTCAP2	protein-coding
ENSG00000163462	465.955	-0.0391462	0.42369	-0.0923935	0.926385	0.959308	TRIM46	protein-coding
ENSG00000185499	3134.17	2.18509	0.655227	3.33485	0.000853441	0.00603037	MUC1	protein-coding
ENSG00000231064	336.354	-1.9821	0.285131	-6.95155	3.61298e-12	2.95757e-10	THBS3-AS1	ncRNA
ENSG00000169231	2628.49	-0.962269	0.441174	-2.18115	0.029172	0.0926675	THBS3	protein-coding
ENSG00000173171	805.9	0.0834926	0.129418	0.645141	0.518836	0.680548	MTX1	protein-coding
ENSG00000236263	13.6861	-0.0921419	0.43198	-0.213302	0.831092	0.903157	NA	NA
ENSG00000177628	2455.3	0.562872	0.200569	2.80637	0.00501026	0.0245213	GBA1	protein-coding
ENSG00000160767	2246.48	-0.340747	0.24367	-1.39839	0.161995	0.313215	ENTREP3	protein-coding
ENSG00000116521	1489.06	0.119144	0.206444	0.577128	0.563853	0.716817	SCAMP3	protein-coding
ENSG00000176444	1664.57	-0.191903	0.140564	-1.36524	0.172179	0.326357	CLK2	protein-coding
ENSG00000143630	447.89	0.63555	0.520417	1.22123	0.221998	0.387424	HCN3	protein-coding
ENSG00000143627	5.72419	-0.227379	0.929076	-0.244737	0.80666	0.886918	PKLR	protein-coding
ENSG00000160752	3787.47	1.11036	0.30904	3.59295	0.00032696	0.00276145	FDPS	protein-coding
ENSG00000225855	111.5	-0.441519	0.198504	-2.22423	0.026133	0.0856495	RUSC1-AS1	ncRNA
ENSG00000160753	1383.08	-0.084569	0.262331	-0.322375	0.747169	0.849738	RUSC1	protein-coding
ENSG00000116539	8404.31	-0.204127	0.0536548	-3.80446	0.000142116	0.00140544	ASH1L	protein-coding
ENSG00000227773	14.4144	-0.215359	0.343169	-0.62756	0.530292	0.69	NA	NA
ENSG00000235919	105.611	0.0772837	0.329868	0.234287	0.814762	0.892225	ASH1L-AS1	ncRNA
ENSG00000232519	7.9485	-0.433752	0.636863	-0.681076	0.495823	0.661871	NA	NA
ENSG00000125459	1204.74	0.286837	0.104231	2.75193	0.00592447	0.0279559	MSTO1	protein-coding
ENSG00000287839	112.733	0.384034	0.353921	1.08508	0.277885	0.452289	NA	NA
ENSG00000163374	2774.16	0.0383139	0.1144	0.334912	0.737691	0.843253	YY1AP1	protein-coding
ENSG00000132676	3552.16	0.317466	0.125854	2.52249	0.0116526	0.0469991	DAP3	protein-coding
ENSG00000116580	4226.34	-0.162396	0.147546	-1.10065	0.27105	0.44516	GON4L	protein-coding
ENSG00000132718	4968.72	-1.6757	0.73869	-2.26848	0.0233002	0.0784773	SYT11	protein-coding
ENSG00000143622	4711.59	-0.559638	0.148135	-3.77788	0.000158166	0.001535	RIT1	protein-coding
ENSG00000132680	3122.71	0.0741999	0.095621	0.775979	0.437761	0.610904	KHDC4	protein-coding
ENSG00000116584	3688.8	-0.136187	0.224354	-0.607018	0.543839	0.701132	ARHGEF2	protein-coding
ENSG00000273002	32.3607	0.0621726	0.525353	0.118344	0.905795	0.947486	ARHGEF2-AS2	ncRNA
ENSG00000163479	5361.15	0.187518	0.170097	1.10242	0.27028	0.444506	SSR2	protein-coding
ENSG00000160803	2366.01	0.137872	0.098602	1.39827	0.162033	0.313238	UBQLN4	protein-coding
ENSG00000116586	597.765	-0.231944	0.0915254	-2.5342	0.0112703	0.0459294	LAMTOR2	protein-coding
ENSG00000132698	1213.68	3.05783	0.828827	3.68935	0.000224831	0.0020404	RAB25	protein-coding
ENSG00000254726	2329.52	0.0672006	0.218551	0.307482	0.758477	0.856993	MEX3A	protein-coding
ENSG00000160789	8891.88	0.719917	0.272043	2.64634	0.00813689	0.0357299	LMNA	protein-coding
ENSG00000196189	340.325	-1.7572	0.490731	-3.58079	0.000342562	0.0028724	SEMA4A	protein-coding
ENSG00000160785	2136.38	0.0548636	0.140846	0.389529	0.696885	0.815202	SLC25A44	protein-coding
ENSG00000160783	1330.72	0.0100953	0.22749	0.044377	0.964604	0.981282	PMF1	protein-coding
ENSG00000242252	31.5675	-0.283292	0.215942	-1.31189	0.189558	0.348635	BGLAP	protein-coding
ENSG00000160781	496.08	-0.621859	0.196513	-3.16447	0.00155365	0.00979574	PAQR6	protein-coding
ENSG00000198952	5682.61	0.262573	0.0719159	3.65111	0.000261108	0.00230136	SMG5	protein-coding
ENSG00000163472	273.329	1.54197	0.562734	2.74013	0.00614144	0.0287777	TMEM79	protein-coding
ENSG00000198715	2485.64	0.419634	0.207549	2.02185	0.0431917	0.122897	GLMP	protein-coding
ENSG00000189030	9.16657	1.53021	0.804934	1.90103	0.0572977	0.150506	VHLL	protein-coding
ENSG00000163468	8613.04	0.545495	0.15925	3.42539	0.000613918	0.00462062	CCT3	protein-coding
ENSG00000163467	8.08112	1.18567	0.562183	2.10905	0.0349405	0.105581	TSACC	protein-coding
ENSG00000132677	12.6717	1.66755	1.09473	1.52325	0.127695	0.266043	RHBG	protein-coding
ENSG00000125462	33.5927	1.81105	0.43503	4.16304	3.14031e-05	0.000407542	MIR9-1HG	ncRNA
ENSG00000116604	2517.59	0.29409	0.286074	1.02802	0.30394	0.480181	MEF2D	protein-coding
ENSG00000183856	1048.9	0.00100551	0.359756	0.00279497	0.99777	0.99873	IQGAP3	protein-coding
ENSG00000163382	1811.05	0.334599	0.184265	1.81585	0.069393	0.172811	NAXE	protein-coding
ENSG00000160818	374.437	1.79347	0.190799	9.39976	5.46867e-21	1.8088e-18	GPATCH4	protein-coding
ENSG00000132702	25.7665	-1.5592	0.69702	-2.23695	0.0252899	0.0835622	HAPLN2	protein-coding
ENSG00000272068	72.3067	-1.74426	0.344946	-5.0566	4.26791e-07	1.05084e-05	NA	NA
ENSG00000132692	109.823	2.86327	1.2022	2.3817	0.0172331	0.062983	BCAN	protein-coding
ENSG00000272405	328.616	-0.0708207	0.271386	-0.260959	0.794124	0.879148	NA	NA
ENSG00000229953	107.143	0.0889166	0.296873	0.299511	0.76455	0.861007	NA	NA
ENSG00000132688	11009.1	0.358942	0.764706	0.469386	0.638794	0.774399	NES	protein-coding
ENSG00000285570	5.57402	-1.5418	0.749507	-2.05708	0.0396782	0.115656	NA	NA
ENSG00000143320	3893.96	-1.98466	0.495005	-4.00938	6.08783e-05	0.000703711	CRABP2	protein-coding
ENSG00000223356	19.7186	-0.100837	0.370641	-0.272061	0.785575	0.873436	NA	NA
ENSG00000143319	1969.4	0.316426	0.0796022	3.97509	7.03522e-05	0.000794253	ISG20L2	protein-coding
ENSG00000143303	822.559	-0.380096	0.281306	-1.35118	0.176637	0.332184	METTL25B	protein-coding
ENSG00000143314	692.607	0.351861	0.132945	2.64666	0.00812915	0.0357087	MRPL24	protein-coding
ENSG00000143321	9551.76	0.346484	0.392097	0.883669	0.376875	0.554351	HDGF	protein-coding
ENSG00000143294	2238.72	0.280869	0.126721	2.21643	0.026662	0.086733	PRCC	protein-coding
ENSG00000287624	2.67665	0.0381008	0.801151	0.0475576	0.962069	0.979961	NA	NA
ENSG00000027869	79.416	-0.892631	0.290457	-3.0732	0.00211778	0.0125417	SH2D2A	protein-coding
ENSG00000198400	20.0278	-0.440581	0.949057	-0.46423	0.642483	0.777216	NTRK1	protein-coding
ENSG00000027644	33.224	-2.15535	1.04398	-2.06456	0.038965	0.114148	INSRR	protein-coding
ENSG00000187800	550.046	1.19927	1.03914	1.1541	0.24846	0.418824	PEAR1	protein-coding
ENSG00000160838	3.61594	0.357378	0.773144	0.46224	0.643909	0.778139	LRRC71	protein-coding
ENSG00000132694	4595.44	0.10543	0.0532299	1.98065	0.0476307	0.13167	ARHGEF11	protein-coding
ENSG00000117036	3797.13	0.693608	0.388662	1.78461	0.0743254	0.181582	ETV3	protein-coding
ENSG00000271736	10.0228	6.01669	2.95278	2.03763	0.0415866	0.119497	NA	NA
ENSG00000132704	4.34935	4.81238	3.32957	1.44534	0.148361	0.295203	FCRL2	protein-coding
ENSG00000183853	16836.3	-1.34475	0.585606	-2.29634	0.0216562	0.074391	KIRREL1	protein-coding
ENSG00000226520	67.201	-1.33839	0.387764	-3.45155	0.000557383	0.00426728	NA	NA
ENSG00000158473	43.2688	-1.32068	0.380682	-3.46925	0.000521906	0.00403862	CD1D	protein-coding
ENSG00000163554	4.39155	0.521305	0.712584	0.731569	0.464431	0.634768	SPTA1	protein-coding
ENSG00000163563	9.64776	1.34912	0.645698	2.08939	0.0366725	0.109423	MNDA	protein-coding
ENSG00000163564	29.1588	0.221695	0.416389	0.532422	0.594434	0.741255	PYHIN1	protein-coding
ENSG00000163565	2640.24	-0.0392596	0.275186	-0.142666	0.886554	0.935522	IFI16	protein-coding
ENSG00000163568	35.3833	-1.75837	0.747897	-2.35108	0.018719	0.0667229	AIM2	protein-coding
ENSG00000162706	616.511	-1.04258	1.21133	-0.860686	0.389411	0.566862	CADM3	protein-coding
ENSG00000213088	21.0316	-1.2331	1.26445	-0.975208	0.329457	0.506838	ACKR1	protein-coding
ENSG00000228560	12.8761	2.81449	1.59695	1.76242	0.077998	0.187588	NA	NA
ENSG00000224943	3.46249	3.46054	2.23231	1.55021	0.121091	0.256542	NA	NA
ENSG00000158716	275.628	0.864988	0.211929	4.0815	4.47464e-05	0.000548979	DUSP23	protein-coding
ENSG00000256029	15.0703	-0.319771	0.566759	-0.564209	0.572612	0.723517	NA	NA
ENSG00000272668	22.8205	-1.22379	0.365581	-3.34752	0.000815389	0.0058185	LOC107985216	ncRNA
ENSG00000213085	30.6509	0.104856	0.333018	0.314864	0.752865	0.853621	CFAP45	protein-coding
ENSG00000158710	6727.41	0.858901	0.272885	3.14749	0.0016468	0.0102667	TAGLN2	protein-coding
ENSG00000085552	761.001	1.43932	0.735716	1.95636	0.0504232	0.137251	IGSF9	protein-coding
ENSG00000224259	86.5032	5.47648	1.19597	4.5791	4.66974e-06	8.18744e-05	LINC01133	ncRNA
ENSG00000177807	5.61785	-2.66276	0.549206	-4.84838	1.24475e-06	2.6378e-05	KCNJ10	protein-coding
ENSG00000143315	1463.07	0.119612	0.199869	0.598454	0.549537	0.705617	PIGM	protein-coding
ENSG00000225279	4.53778	0.038392	0.878258	0.0437138	0.965133	0.981371	NA	NA
ENSG00000162728	94.8768	1.35134	1.25767	1.07448	0.282608	0.456816	KCNJ9	protein-coding
ENSG00000162729	1015.91	-0.334725	0.166371	-2.01192	0.0442284	0.124991	IGSF8	protein-coding
ENSG00000018625	1612.96	-2.08276	0.68047	-3.06077	0.0022077	0.0129518	ATP1A2	protein-coding
ENSG00000132681	30.376	-1.80896	0.765233	-2.36393	0.0180822	0.0650661	ATP1A4	protein-coding
ENSG00000143318	19.5048	-1.31262	0.405404	-3.2378	0.00120454	0.00796607	CASQ1	protein-coding
ENSG00000227741	15.6264	0.111391	0.419275	0.265676	0.790488	0.876506	LOC729867	ncRNA
ENSG00000162734	10131.7	0.285345	0.663701	0.42993	0.667246	0.795724	PEA15	protein-coding
ENSG00000132716	6736.97	-0.324745	0.0801542	-4.0515	5.08896e-05	0.000611175	DCAF8	protein-coding
ENSG00000228606	11.6164	0.280839	0.4357	0.644571	0.519205	0.680777	DCAF8-DT	ncRNA
ENSG00000162735	3530.35	-0.357408	0.266561	-1.34081	0.179981	0.336609	PEX19	protein-coding
ENSG00000122218	18093.5	-0.178914	0.115618	-1.54746	0.121752	0.25754	COPA	protein-coding
ENSG00000162736	7178.05	0.00298838	0.206753	0.0144538	0.988468	0.993664	NCSTN	protein-coding
ENSG00000171786	22.2373	-0.102305	0.499664	-0.204747	0.83777	0.907754	NHLH1	protein-coding
ENSG00000162738	3472.38	-0.973952	0.217371	-4.4806	7.44332e-06	0.000121861	VANGL2	protein-coding
ENSG00000117090	2.78369	3.18766	1.39828	2.2797	0.0226253	0.0768836	SLAMF1	protein-coding
ENSG00000228863	6.62523	1.41504	0.705759	2.005	0.0449635	0.126425	NA	NA
ENSG00000117091	13.8223	5.50799	2.49699	2.20585	0.0273942	0.0885735	CD48	protein-coding
ENSG00000026751	128.361	3.43364	0.923312	3.71883	0.000200148	0.00186357	SLAMF7	protein-coding
ENSG00000122223	163.3	3.35147	1.33425	2.51188	0.0120091	0.0480758	CD244	protein-coding
ENSG00000179914	10392.5	6.4906	1.75506	3.69821	0.000217121	0.00198664	ITLN1	protein-coding
ENSG00000158764	290.091	5.02953	0.990002	5.08032	3.76796e-07	9.39151e-06	ITLN2	protein-coding
ENSG00000158769	10970.8	1.36968	0.581751	2.3544	0.0185524	0.0662806	F11R	protein-coding
ENSG00000215845	318.046	0.45207	0.56313	0.802781	0.422101	0.596636	TSTD1	protein-coding
ENSG00000158773	964.248	0.457094	0.203299	2.24838	0.0245518	0.081722	USF1	protein-coding
ENSG00000186517	25.9215	3.16388	0.914964	3.45793	0.000544338	0.00418366	ARHGAP30	protein-coding
ENSG00000143217	1010.05	3.50898	0.918914	3.81862	0.000134201	0.00134289	NECTIN4	protein-coding
ENSG00000228917	6.76466	3.4704	1.83895	1.88716	0.0591381	0.153855	NA	NA
ENSG00000162755	190.884	-0.746063	0.227224	-3.28338	0.00102572	0.00701073	KLHDC9	protein-coding
ENSG00000143256	641.826	0.363963	0.159433	2.28285	0.0224391	0.0764079	PFDN2	protein-coding
ENSG00000158793	1190.34	0.0343862	0.207311	0.165868	0.868261	0.925742	NIT1	protein-coding
ENSG00000158796	1357.03	0.19383	0.0726318	2.66866	0.00761541	0.0339208	DEDD	protein-coding
ENSG00000143222	1474.55	0.435593	0.261472	1.66593	0.0957282	0.216407	UFC1	protein-coding
ENSG00000224985	8.15699	-0.495535	0.465872	-1.06367	0.287477	0.462275	NA	NA
ENSG00000143258	1110.47	-0.47246	0.0947922	-4.98417	6.2229e-07	1.44371e-05	USP21	protein-coding
ENSG00000143224	526.24	-0.491335	0.39274	-1.25104	0.210919	0.374402	PPOX	protein-coding
ENSG00000158850	1381.44	-0.123715	0.192699	-0.64201	0.520867	0.681896	B4GALT3	protein-coding
ENSG00000158859	103.99	-2.00757	0.195472	-10.2704	9.58331e-25	5.33094e-22	ADAMTS4	protein-coding
ENSG00000158864	3292.43	0.0409494	0.116324	0.35203	0.724816	0.834655	NDUFS2	protein-coding
ENSG00000158869	31.2865	-2.30838	0.851376	-2.71135	0.00670099	0.0308296	FCER1G	protein-coding
ENSG00000158874	174.029	5.62715	1.49302	3.76897	0.000163923	0.00158334	APOA2	protein-coding
ENSG00000158882	722.6	0.106538	0.17175	0.620309	0.535054	0.693844	TOMM40L	protein-coding
ENSG00000143257	10.3378	-1.8093	0.821769	-2.20172	0.0276853	0.0892082	NR1I3	protein-coding
ENSG00000248485	195.286	-2.16171	0.816525	-2.64745	0.00811004	0.0356376	PCP4L1	protein-coding
ENSG00000158887	64.3159	0.00724821	0.460342	0.0157453	0.987438	0.99302	MPZ	protein-coding
ENSG00000143252	6891.72	-0.215742	0.140384	-1.53679	0.124344	0.261127	SDHC	protein-coding
ENSG00000188931	23.6638	-0.140297	0.834469	-0.168127	0.866483	0.924662	CFAP126	protein-coding
ENSG00000283696	19.5297	-1.34637	0.356247	-3.77933	0.000157254	0.00152675	NA	NA
ENSG00000288093	23.0702	-1.18782	0.337316	-3.52138	0.000429301	0.00344963	NA	NA
ENSG00000143226	17.1171	-1.05449	0.927784	-1.13657	0.255719	0.427468	FCGR2A	protein-coding
ENSG00000173110	217.514	3.47404	1.46237	2.37562	0.0175196	0.0636885	HSPA6	protein-coding
ENSG00000072694	54.1269	3.1731	1.44742	2.19225	0.0283617	0.0908577	FCGR2B	protein-coding
ENSG00000132185	3.5827	0.525235	1.10864	0.473763	0.635669	0.77261	FCRLA	protein-coding
ENSG00000162746	55.0366	-0.384335	0.304705	-1.26133	0.207188	0.36994	FCRLB	protein-coding
ENSG00000081721	719.477	0.689488	0.166116	4.15064	3.31542e-05	0.000426647	DUSP12	protein-coding
ENSG00000226889	7.29192	0.501722	0.519357	0.966043	0.334023	0.511579	NA	NA
ENSG00000118217	6066.4	-0.203797	0.163296	-1.24802	0.212023	0.3756	ATF6	protein-coding
ENSG00000162745	1852	-3.58504	0.596907	-6.00602	1.90134e-09	8.89814e-08	OLFML2B	protein-coding
ENSG00000198929	591.783	-1.82095	0.341528	-5.33178	9.72547e-08	2.87836e-06	NOS1AP	protein-coding
ENSG00000239887	882.436	-1.80003	0.2589	-6.95263	3.58543e-12	2.95478e-10	C1orf226	protein-coding
ENSG00000198574	17.5439	6.82449	1.97224	3.46027	0.000539633	0.00415514	SH2D1B	protein-coding
ENSG00000152332	12734.7	0.542339	0.248187	2.18521	0.0288736	0.0919895	UHMK1	protein-coding
ENSG00000259788	3.11561	0.0771957	0.676207	0.11416	0.909111	0.949274	NA	NA
ENSG00000117143	1849.84	0.128543	0.158833	0.809293	0.418346	0.593152	UAP1	protein-coding
ENSG00000272574	19.6905	-0.380808	0.319053	-1.19356	0.23265	0.400165	NA	NA
ENSG00000162733	1429.54	-0.429422	0.730359	-0.58796	0.556559	0.711478	DDR2	protein-coding
ENSG00000132196	597.405	0.02708	0.357132	0.0758263	0.939557	0.96754	HSD17B7	protein-coding
ENSG00000185860	22.9424	0.343024	0.700009	0.490027	0.624115	0.763791	CCDC190	protein-coding
ENSG00000117152	2995.27	0.675133	0.562296	1.20067	0.229879	0.397119	RGS4	protein-coding
ENSG00000143248	11120.6	-1.09767	0.9321	-1.17763	0.238943	0.407552	RGS5	protein-coding
ENSG00000232995	118.257	0.0758666	0.188728	0.401989	0.687692	0.809345	LOC127814295	ncRNA
ENSG00000143228	425.201	-0.568372	0.313941	-1.81044	0.0702271	0.174399	NUF2	protein-coding
ENSG00000185630	9321.08	-0.392885	0.328045	-1.19766	0.231051	0.398358	PBX1	protein-coding
ENSG00000269887	101.944	-0.130936	0.481125	-0.272146	0.78551	0.873436	NA	NA
ENSG00000271917	48.7661	-0.0687032	0.408316	-0.16826	0.866379	0.924651	NA	NA
ENSG00000162761	288.359	-2.11624	0.540594	-3.91465	9.05342e-05	0.000976174	LMX1A	protein-coding
ENSG00000143171	72.5657	3.43974	1.2947	2.65679	0.0078889	0.034885	RXRG	protein-coding
ENSG00000162763	5.0803	0.122714	1.09772	0.11179	0.91099	0.95024	LRRC52	protein-coding
ENSG00000143198	4505.69	-0.00689765	0.211073	-0.032679	0.973931	0.986667	MGST3	protein-coding
ENSG00000143149	3298.5	-0.043488	0.240385	-0.18091	0.856438	0.919551	ALDH9A1	protein-coding
ENSG00000143183	4645.52	0.1539	0.219414	0.701415	0.483044	0.651383	TMCO1	protein-coding
ENSG00000224358	78.7231	0.168018	0.244568	0.687	0.492083	0.658987	NA	NA
ENSG00000143179	2816.83	0.732901	0.257428	2.84702	0.00441309	0.0222482	UCK2	protein-coding
ENSG00000236364	2.70488	0.0180463	0.753195	0.0239597	0.980885	0.989659	NA	NA
ENSG00000188859	35.4354	1.77785	0.675589	2.63156	0.00849939	0.036979	FAM78B	protein-coding
ENSG00000230898	2.88404	1.62585	1.03629	1.56892	0.116667	0.249676	NA	NA
ENSG00000143157	4072.45	-0.193257	0.149682	-1.29111	0.196664	0.357274	POGK	protein-coding
ENSG00000152382	827.114	-0.288979	0.0865885	-3.33738	0.000845724	0.00598264	TADA1	protein-coding
ENSG00000143195	3378.8	-2.3978	0.738715	-3.2459	0.00117078	0.00778635	ILDR2	protein-coding
ENSG00000143194	33.2715	-2.37278	0.791868	-2.99643	0.00273161	0.0152785	MAEL	protein-coding
ENSG00000143167	626.929	6.3976	1.8008	3.55264	0.000381385	0.00313694	GPA33	protein-coding
ENSG00000198842	3.98932	1.32575	1.27704	1.03814	0.299203	0.475015	STYXL2	protein-coding
ENSG00000231605	3.96876	-5.09157	0.997776	-5.10292	3.34456e-07	8.46552e-06	LINC01363	ncRNA
ENSG00000272205	8.10391	-2.27389	0.548968	-4.14212	3.44107e-05	0.00043981	NA	NA
ENSG00000143190	5193.27	-0.326564	0.0593184	-5.50528	3.6859e-08	1.21749e-06	POU2F1	protein-coding
ENSG00000272033	75.8901	-0.60304	0.299765	-2.01171	0.0442509	0.12501	NA	NA
ENSG00000198821	4.41464	-2.41776	0.691366	-3.49708	0.000470384	0.00372955	CD247	protein-coding
ENSG00000287218	11.335	0.40687	0.546947	0.743893	0.456941	0.62821	NA	NA
ENSG00000143162	2718.35	-0.397161	0.13747	-2.88907	0.00386386	0.0201517	CREG1	protein-coding
ENSG00000198771	101.517	2.75705	0.999641	2.75804	0.00581497	0.0275775	RCSD1	protein-coding
ENSG00000197965	9574.23	-0.206793	0.0916777	-2.25566	0.024092	0.080601	MPZL1	protein-coding
ENSG00000143199	21.7682	0.0248376	0.299407	0.0829562	0.933886	0.964098	ADCY10	protein-coding
ENSG00000232194	8.9046	1.32548	0.708497	1.87084	0.0613679	0.157967	NA	NA
ENSG00000143158	1848.45	0.215719	0.20163	1.06988	0.284675	0.459156	MPC2	protein-coding
ENSG00000143164	3857.21	0.502027	0.261297	1.92129	0.0546951	0.145639	DCAF6	protein-coding
ENSG00000143147	1404.08	-0.406745	0.308242	-1.31956	0.186981	0.345298	GPR161	protein-coding
ENSG00000143155	3269.99	-0.0454295	0.206692	-0.219794	0.826032	0.899471	TIPRL	protein-coding
ENSG00000213064	10415.2	0.33827	0.0841139	4.02157	5.78107e-05	0.000674118	SFT2D2	protein-coding
ENSG00000143178	124.386	-0.962572	0.293457	-3.28012	0.00103765	0.00707403	TBX19	protein-coding
ENSG00000225826	18.0174	-4.66262	0.891325	-5.23111	1.68497e-07	4.66002e-06	LINC00626	ncRNA
ENSG00000143153	32009.3	0.81919	0.709515	1.15458	0.248264	0.418637	ATP1B1	protein-coding
ENSG00000143156	801.304	-0.568766	0.357819	-1.58954	0.11194	0.242776	NME7	protein-coding
ENSG00000117475	1769.26	0.171279	0.143326	1.19504	0.232073	0.399605	BLZF1	protein-coding
ENSG00000117477	129.669	-0.169413	0.529354	-0.320037	0.748941	0.850788	CCDC181	protein-coding
ENSG00000117479	1596.33	0.173039	0.498048	0.347434	0.728266	0.83683	SLC19A2	protein-coding
ENSG00000213062	339.061	0.410513	0.252048	1.6287	0.103375	0.228653	NA	NA
ENSG00000198734	117.066	0.268525	0.621577	0.432006	0.665737	0.7948	F5	protein-coding
ENSG00000174175	7.08157	3.6332	1.10955	3.27449	0.00105851	0.00718677	SELP	protein-coding
ENSG00000000460	539.637	0.838223	0.196134	4.27373	1.92227e-05	0.000269779	FIRRM	protein-coding
ENSG00000188404	11.1402	1.10041	0.792177	1.38909	0.164804	0.316595	SELL	protein-coding
ENSG00000171806	234.324	0.464265	0.124753	3.72149	0.000198054	0.00185117	METTL18	protein-coding
ENSG00000000457	804.451	0.670501	0.262674	2.5526	0.0106923	0.0440801	SCYL3	protein-coding
ENSG00000075945	2908.67	0.107564	0.324422	0.331555	0.740226	0.844848	KIFAP3	protein-coding
ENSG00000231407	14.6157	0.0771706	0.481677	0.160212	0.872714	0.928719	NA	NA
ENSG00000120370	582.213	0.136735	0.117689	1.16183	0.245306	0.415165	GORAB	protein-coding
ENSG00000116132	771.159	-2.32856	0.517717	-4.49774	6.86788e-06	0.000113965	PRRX1	protein-coding
ENSG00000271811	12.3209	-1.67593	0.577738	-2.90085	0.00372158	0.019575	NA	NA
ENSG00000231424	5.26704	-2.37884	0.700925	-3.39386	0.000689138	0.00508819	NA	NA
ENSG00000007933	7.48104	-1.91419	0.885235	-2.16235	0.030591	0.0957841	FMO3	protein-coding
ENSG00000094963	226.917	1.09089	1.72182	0.633567	0.526363	0.686506	FMO2	protein-coding
ENSG00000010932	20.7951	-3.62326	0.496215	-7.30179	2.83966e-13	2.93264e-11	FMO1	protein-coding
ENSG00000076258	189.392	-0.557201	0.283248	-1.96718	0.0491625	0.134597	FMO4	protein-coding
ENSG00000117523	23079.6	0.0233293	0.124129	0.187944	0.850921	0.91615	PRRC2C	protein-coding
ENSG00000283683	7.49408	-0.168881	0.459644	-0.367417	0.713308	0.826771	MYOCOS	protein-coding
ENSG00000034971	41.3488	-4.89032	0.537215	-9.10309	8.77994e-20	2.41458e-17	MYOC	protein-coding
ENSG00000117533	1971.15	-1.08627	0.276798	-3.9244	8.69468e-05	0.000944148	VAMP4	protein-coding
ENSG00000010165	1403.86	0.312979	0.153255	2.0422	0.0411314	0.118607	METTL13	protein-coding
ENSG00000197959	1248.71	-0.739931	0.899997	-0.822149	0.410992	0.586933	DNM3	protein-coding
ENSG00000233540	9.41167	-0.0929947	0.801772	-0.115987	0.907663	0.948589	DNM3-IT1	ncRNA
ENSG00000230630	36.8202	-2.61164	0.595326	-4.3869	1.14976e-05	0.000174358	NA	NA
ENSG00000135845	958.462	0.0235282	0.158317	0.148614	0.881858	0.933539	PIGC	protein-coding
ENSG00000180999	31.665	2.6338	1.09205	2.4118	0.0158741	0.0593456	C1orf105	protein-coding
ENSG00000094975	6466.76	0.218652	0.243003	0.899792	0.368231	0.545732	SUCO	protein-coding
ENSG00000224228	5.08673	2.03549	1.19254	1.70686	0.087848	0.203672	NA	NA
ENSG00000224000	10.857	5.15237	1.54169	3.34204	0.000831664	0.00590161	NA	NA
ENSG00000120337	503.326	2.59122	0.632304	4.09806	4.16622e-05	0.000515533	TNFSF18	protein-coding
ENSG00000226375	14.7531	-1.15557	1.06336	-1.08672	0.277159	0.451527	NA	NA
ENSG00000117586	1385.68	2.27047	0.960939	2.36276	0.0181395	0.0652339	TNFSF4	protein-coding
ENSG00000203739	270.227	-0.533118	0.314626	-1.69445	0.0901796	0.207438	PRDX6-AS1	ncRNA
ENSG00000117592	10635.3	-0.467178	0.285529	-1.63619	0.101801	0.226392	PRDX6	protein-coding
ENSG00000162753	22.2789	-0.320886	0.407466	-0.787516	0.43098	0.604785	SLC9C2	protein-coding
ENSG00000183831	206.709	-1.17289	0.262051	-4.47581	7.61206e-06	0.000124291	ANKRD45	protein-coding
ENSG00000076321	2917.25	-0.531421	0.452236	-1.1751	0.239956	0.408938	KLHL20	protein-coding
ENSG00000120334	442.898	0.0311404	0.217784	0.142987	0.8863	0.935392	CENPL	protein-coding
ENSG00000117593	1820.97	0.725734	0.215644	3.36542	0.000764279	0.00552843	DARS2	protein-coding
ENSG00000234741	8223.21	0.298612	0.254141	1.17499	0.239999	0.408983	GAS5	ncRNA
ENSG00000270084	48.8775	-0.267141	0.346698	-0.770529	0.440986	0.61348	NA	NA
ENSG00000185278	4166.17	-0.339741	0.331211	-1.02575	0.305008	0.481319	ZBTB37	protein-coding
ENSG00000117601	13.539	3.53058	1.3614	2.59335	0.00950469	0.0402904	SERPINC1	protein-coding
ENSG00000135870	7385.91	0.488017	0.0707862	6.89423	5.41557e-12	4.23488e-10	RC3H1	protein-coding
ENSG00000236535	53.1155	-0.0047224	0.294612	-0.0160292	0.987211	0.992931	NA	NA
ENSG00000224977	2.64959	-0.723019	0.715277	-1.01082	0.312101	0.488644	RC3H1-DT	ncRNA
ENSG00000227373	4.49859	1.26777	0.759172	1.66994	0.0949318	0.215096	RABGAP1L-DT	ncRNA
ENSG00000152061	4233.22	-0.105778	0.243301	-0.434764	0.663734	0.793356	RABGAP1L	protein-coding
ENSG00000203737	37.0002	0.0716438	0.26326	0.272141	0.785514	0.873436	GPR52	protein-coding
ENSG00000223525	24.7374	0.327663	0.36403	0.9001	0.368067	0.545558	NA	NA
ENSG00000229531	2.57093	-1.19302	0.865671	-1.37815	0.168158	0.320973	RABGAP1L-AS1	ncRNA
ENSG00000287697	35.7633	0.744176	0.350222	2.12487	0.0335977	0.102593	NA	NA
ENSG00000116161	2114.55	0.714565	0.129242	5.52889	3.22263e-08	1.08199e-06	CACYBP	protein-coding
ENSG00000120333	950.785	0.0353108	0.208062	0.169713	0.865236	0.923935	MRPS14	protein-coding
ENSG00000120332	19.6052	0.582589	0.883743	0.659229	0.509749	0.67292	TNN	protein-coding
ENSG00000235750	708.761	1.64462	0.648012	2.53794	0.0111506	0.0455856	KIAA0040	protein-coding
ENSG00000116147	50.2808	0.0873106	0.755533	0.115562	0.908	0.94882	TNR	protein-coding
ENSG00000227740	25.0571	2.41296	0.51247	4.70849	2.49559e-06	4.79827e-05	LINC02803	ncRNA
ENSG00000143207	2507.38	0.504852	0.252028	2.00316	0.0451599	0.126817	COP1	protein-coding
ENSG00000236021	19.8548	0.348937	0.374491	0.931761	0.35146	0.529442	NA	NA
ENSG00000116183	416.497	-1.17215	0.81234	-1.44293	0.14904	0.296096	PAPPA2	protein-coding
ENSG00000152092	1623.25	-2.59492	0.978508	-2.65192	0.00800361	0.0353084	ASTN1	protein-coding
ENSG00000198797	404.464	-0.786267	1.04263	-0.754121	0.450777	0.623109	BRINP2	protein-coding
ENSG00000224968	2.79618	4.17893	1.90094	2.19835	0.0279245	0.0898251	LINC01645	ncRNA
ENSG00000120341	227.559	-0.414298	0.482813	-0.858091	0.390842	0.567975	SEC16B	protein-coding
ENSG00000224687	98.1399	-0.134818	0.300313	-0.448925	0.653485	0.785523	RASAL2-AS1	ncRNA
ENSG00000075391	6180.78	-0.00565761	0.228802	-0.0247271	0.980273	0.989319	RASAL2	protein-coding
ENSG00000213057	82.4434	0.16996	0.281685	0.603369	0.546263	0.703184	C1orf220	ncRNA
ENSG00000273384	9.64208	-0.364765	0.615369	-0.592758	0.553343	0.708905	NA	NA
ENSG00000273062	35.7456	-0.158585	0.532876	-0.297602	0.766007	0.86164	NA	NA
ENSG00000116191	4953.71	0.18907	0.20706	0.913114	0.361183	0.539142	RALGPS2	protein-coding
ENSG00000116194	405.269	-4.6226	0.703551	-6.57038	5.01856e-11	3.3109e-09	ANGPTL1	protein-coding
ENSG00000116199	4854.01	-0.566144	0.225141	-2.51462	0.0119162	0.0477899	FAM20B	protein-coding
ENSG00000186283	856.621	0.394037	0.160949	2.44821	0.0143569	0.0550437	TOR3A	protein-coding
ENSG00000143322	6836.84	0.472671	0.36117	1.30872	0.190628	0.349997	ABL2	protein-coding
ENSG00000057252	4195.58	0.57089	0.158876	3.5933	0.000326521	0.00275869	SOAT1	protein-coding
ENSG00000162779	41.3724	0.220233	0.238789	0.922289	0.356378	0.534414	AXDND1	protein-coding
ENSG00000162782	5.89465	0.479806	0.752821	0.637344	0.523901	0.684331	TDRD5	protein-coding
ENSG00000143340	28.9099	-0.559986	0.58258	-0.961218	0.336443	0.514416	FAM163A	protein-coding
ENSG00000231966	16.1833	1.02871	0.6388	1.61038	0.107316	0.235279	NA	NA
ENSG00000169905	13403.6	0.282296	0.0888442	3.17743	0.00148587	0.00945611	TOR1AIP2	protein-coding
ENSG00000272906	42.3344	-0.648448	0.216621	-2.99347	0.00275827	0.015403	NA	NA
ENSG00000143337	2561.7	-0.116596	0.0800276	-1.45695	0.14513	0.29071	TOR1AIP1	protein-coding
ENSG00000260360	5.22442	-0.252546	0.549339	-0.459727	0.645712	0.779665	NA	NA
[truncated: 22,634 more rows]

## Sheet: shSCR vs shSMAD9 p<0.05
Column1	baseMean	log2FoldChange	lfcSE	stat	pvalue	padj	genes	biotype
[truncated: 6,716 more rows]

[truncated: 3 more sheets: shSCR v shSMAD9 FC >2, shSCR vs shSMAD9 FC <0.5, GO BP DR genes]
