# Supplementary material for: RNA-seq at different stages of human pancreatic β cell differentiation reveals proliferation dynamics and SMAD9 in directing β cell fate
Source: Cell Death Dis. 2026 Mar 10;17(1):302. doi: 10.1038/s41419-026-08529-z (PMC13039864; doi:10.1038/s41419-026-08529-z)
Supplement: Supplementary file 8 — Table S6 [file 41419_2026_8529_MOESM8_ESM.xlsx]

## Sheet: Antibodies
Antibodies used
Primary antibodies
Protein	Manufacturer	Catalogue number	RRID	Dilution	Dilutions with * are for western blotting, those without are for immunofluorescence/flow cytometry
ACTB	Sigma	A5441	AB_476744	1 to 10 000 *
E2F7	Thermofisher	PA568911	AB_2688627	1 to 100
INS	Cell Signalling Technologies	CST3014S	AB_2126503	1 to 100
KI67	Abcam	ab15580	AB_443209	1 to 100
KIF14	Santa Cruz Biotechnology	sc-365553	AB_10847216	1 to 100
NKX6.1	Lifespan biosciences	LS-C124275	AB_10805839	1 to 100
PDX1	R&D systems	AF2419	AB_355257	1 to 100
SMAD9	Thermofisher	PA720333	AB_2633263	1 to 2000*
SKA1	BIOSS	BS-7846R		1 to 100
SKA3	BIOSS	BS-7848R		1 to 100
Vinculin	Sigma	V9131	AB_477629	1 to 10 000*
Secondary antibodies
Protein	Manufacturer	Catalogue number	RRID	Dilution
Alexa Fluor 488 anti-goat	Invitrogen	A11055	AB_2534102	1 to 500 immunofluorescence
Alexa Fluor 488 anti-rabbit	Invitrogen	A21206	AB_253579 2	1 to 500 immunofluorescence, 1 to 1000 flow cytometry
Alexa Fluor 488 anti-mouse	Invitrogen	A21202	AB_141607	1 to 500 immunofluorescence, 1 to 1000 flow cytometry
Alexa Fluor 594 anti-goat	Invitrogen	A11058	AB_253410 5	1 to 500 immunofluorescence
Alexa Fluor 594 anti-rabbit	Invitrogen	A21207	AB_141637	1 to 500 immunofluorescence, 1 to 1000 flow cytometry
Goat anti rabbit IgG HRP	Santa cruz	sc-2004	AB_631746	1 to 4000
Goat anti-mouse IgG-HRP	Santa cruz	sc-2005	AB_631736	1 to 10000
DAPI	Life Technologies	#D371

## Sheet: qPCR Primers
Primers for qRT-PCR
House keeping gene
Gene	Gene accession number	forward primer (5’ to 3’)	reverse primer (5’ to 3’)
ACTB	NM_001101	TTGCCGATCCGCCGCCCGTC	CCCATGCCCACCATCACGCCCTG
Genes involved in β cell identity
Gene	Gene accession number	forward primer (5’ to 3’)	reverse primer (5’ to 3’)
INS	NM_000207	CCTGCAGGTGGGGCAGGTGGAGC	CGGGTGTGGGGCTGCCTGCG
NKX6.1	NM_006168.3	ACGCACGCCTGGCCTGTACCCC	CCCTCTCGGGCCCCGCCAAGTA
PDX1	NM_000209.4	CCTTCCCGGAGGGAGCCGAGCC	GTAGGCCGTGCGCGTCCGCT
Cell cycle genes downregulated at D20 and D35
Gene	Gene accession number	forward primer (5’ to 3’)	reverse primer (5’ to 3’)
SKA1	NM_001039535.3	ACCATCCTGGGCTTCCAACGG	GCCTCTCGGGCGCTTCCAAA
SKA3	NM_145061.6	GCGGGAAGCTGCGGTCTCT	CAAAGTCGCTTTCCTCTCCGTCCAG
KIF14	NM_014875.3	GGCGTGGGGACTGTGTCGAG	GAGCTAAGACCACCCGCCCG
Cell cycle genes downregulated at D20 only
Gene	Gene accession number	forward primer (5’ to 3’)	reverse primer (5’ to 3’)
E2F7	NM_203394.3	TCCTTAGGAAAGCAGGGATGGAGGT	TGGAGTCTTCGGGGCCATCCT
MKI67	NM_002417.5	TGAGCCTGTACGGCTAAAACATGGA	CGACGTGCTGGCTCCTGTTCA

## Sheet: Cloning primers
Cloning primers
Construct name	Clone ID (from Genetic Perturbation Platform)	Target Sequence	forward primer (5’ to 3’)	reverse primer (5’ to 3’)
shSMAD9-1	TRCN0000019445	CGACCCTTCAAATAACAGGAA	CCGGCGACCCTTCAAATAACAGGAACTCGAGTTCCTGTTATTTGAAGGGTCGTTTTTG	AATTCAAAAACGACCCTTCAAATAACAGGAACTCGAGTTCCTGTTATTTGAAGGGTCG
shSMAD9-2	TRCN0000019447	GCAGAAAGAAGTGTGCATTAA	CCGGGCAGAAAGAAGTGTGCATTAACTCGAGTTAATGCACACTTCTTTCTGCTTTTTG	AATTCAAAAAGCAGAAAGAAGTGTGCATTAACTCGAGTTAATGCACACTTCTTTCTGC
shSMAD9-3	TRCN0000019448	CGTGTATGAACTGACCAAGAT	CCGGCGTGTATGAACTGACCAAGATCTCGAGATCTTGGTCAGTTCATACACGTTTTTG	AATTCAAAAACGTGTATGAACTGACCAAGATCTCGAGATCTTGGTCAGTTCATACACG
